# Supplementary material for: A sex-stratified analysis of the genetic architecture of human brain anatomy
Source: Nat Commun. 2024 Sep 13;15:8041. doi: 10.1038/s41467-024-52244-2 (PMC11399304; doi:10.1038/s41467-024-52244-2)
Supplement: Supplementary file 4 — Supplementary Data 1 [file 41467_2024_52244_MOESM4_ESM.xlsx]

## Sheet: Sheet1
Supplementary Data 1: Demographic information of the UKB sample and number of phenotypes in each category.
Cortical phenotypes (HCP parcellation)**	# of phenotypes
gray matter volume (regional) GMV	360
surface area (SA)	360
cortical thcikness (CT)	360
Subcortical structure volumes	23
Global phenotypes
mean cortical thickness	1
total surface area	1
total brain volume	1
Total	1106
UK Biobank Sample
	N	Age (mean)	Age (SD)
male participants*	14534	65.08	7.61
female participants*	16294	63.7	7.35
*Sample number varied for different categories of phenotypes (as shown below) due to MRI quality control strategy.
** Region names follow: Glasser et al. (2016) A multi-modal parcellation of human cerebral cortex. Nature, 536(7615), 171-178.
Sample number for each category of phenotype for genetic analysis
Phenotype category and hemisphere	N (MALE)	N (FEMALE)
GMV -Left hemisphere traits	14087	15771
GMV-Right hemisphere traits	14094	15787
SA -Left hemisphere traits	14183	15838
SA - Right hemisphere traits	14224	15840
CT-Left hemisphere traits	14341	16057
CT- Right hemisphere traits	14255	15994
subcortical volumes	14071	15831
global measures	14484	16234
