# Supplementary material for: A sex-stratified analysis of the genetic architecture of human brain anatomy
Source: Nat Commun. 2024 Sep 13;15:8041. doi: 10.1038/s41467-024-52244-2 (PMC11399304; doi:10.1038/s41467-024-52244-2)
Supplement: Supplementary file 5 — Supplementary Data 2 [file 41467_2024_52244_MOESM5_ESM.xlsx]

## Sheet: Sheet1
Supplementary Data 2: Autosomal, X-linked and total SNP-heritability (h2SNP) of regional gray matter volume (GMV) phenotypes in male and female participants.
Region names follow the annotations of the HCP parcellation from Glasser et al. (2016). h2SNP values were estimated using GCTA* in males and females separately. Prior to h2SNP estimation each phenotype was corrected for age, age2, head motion, scanner head position,
scan site and Euler number in each sex. Regional cortical GMV was additionally corrected for total brain volume. The right-most column shows p-values of sex-difference in h2 for each phenotype (details in Methods).
sex-diffrence p-values were estimated from sex differences in total h2 in male and female participants for each trait using Eq (1); Z = (X2M - X2F)/sqrt(SE2M + SE2F ) scores were calcualted where X2M are X2F are male and female h2SNP and SEM and SEF are standard errors of the h2SNP estimates for male and female participants. Corresponding p-values were then calculated as p = 2 × (1 - Φ(|Z|)), whe…
reported p-values are not corrected for multple-testing.
*Yang et al. (2011) GCTA: a tool for genome-wide complex trait analysis. Am. J. Hum. Genet. 88, 76–82.
LEFT HEMISPHERE
	MALE							FEMALE
REGION	Total h2SNP	Total h2SNP (SE)	p (total h2SNP)	Autosomal h2SNP	Autosomal h2SNP (SE)	X-Chr h2SNP	X-Chr h2SNP (SE)	Total h2SNP	Total h2SNP (SE)	p(total h2SNP)	Autosomal h2snp	Autosomal h2SNP (SE)	X-Chr h2SNP	X-Chr h2SNP (SE)	P (sex-difference)
V1	0.582424	0.050985	0	0.568604	0.050557	0.01382	0.005261	0.61462	0.046336	0	0.614619	0.045566	1e-06	0.007762	0.64027
MST	0.067372	0.046051	0.085532	0.062003	0.045832	0.005369	0.004632	0.16165	0.042836	0.00010093	0.161649	0.042053	1e-06	0.008069	0.133872
V6	0.241223	0.049099	4.7609e-07	0.231945	0.048823	0.009279	0.005065	0.260167	0.044104	2.033e-09	0.260166	0.043423	1e-06	0.007875	0.774086
V2	0.554171	0.050943	0	0.539881	0.050503	0.014289	0.005249	0.634758	0.046155	0	0.627731	0.045302	0.007027	0.008351	0.241073
V3	0.465726	0.050651	0	0.452364	0.050185	0.013361	0.005552	0.510638	0.045311	0	0.496761	0.044639	0.013877	0.008447	0.508705
V4	0.342318	0.049361	6.7951e-13	0.331739	0.048928	0.010579	0.005352	0.400801	0.045398	0	0.395455	0.044798	0.005347	0.007684	0.383177
V8	0.086109	0.04627	0.039147	0.081363	0.046061	0.004747	0.004228	0.266804	0.04448	6.1257e-10	0.245335	0.043694	0.021469	0.008904	0.00487265
4	0.337008	0.049483	8.2239e-12	0.334714	0.049192	0.002294	0.004189	0.453151	0.045358	0	0.450938	0.044713	0.002212	0.007412	0.0835908
3b	0.374266	0.049329	5.5511e-15	0.367738	0.049007	0.006528	0.004523	0.455625	0.045273	0	0.448661	0.044876	0.006964	0.006737	0.224318
FEF	0.105629	0.046307	0.03194	0.10546	0.046128	0.000169	0.003874	0.26209	0.044321	3.4634e-09	0.244233	0.043439	0.017858	0.008893	0.0146497
PEF	0.067879	0.046061	0.10366	0.063252	0.045798	0.004627	0.004532	0.112765	0.043122	0.015777	0.112399	0.04243	0.000366	0.007432	0.476842
55b	0.049144	0.046324	0.27896	0.049143	0.046063	1e-06	0.004263	0.261357	0.043726	1.663e-09	0.247596	0.042763	0.013761	0.009028	0.000864203
V3A	0.310857	0.049327	5.8782e-12	0.294162	0.048879	0.016696	0.005612	0.253418	0.043826	7.3306e-09	0.242746	0.043204	0.010673	0.008207	0.384027
RSC	0.319009	0.049724	2.307e-11	0.307858	0.049372	0.011151	0.005013	0.296163	0.044391	7.4318e-12	0.296162	0.043785	1e-06	0.007433	0.731791
POS2	0.273114	0.04804	7.989e-09	0.270109	0.047724	0.003005	0.004464	0.353818	0.044489	6.1062e-16	0.346462	0.043897	0.007356	0.007722	0.217735
V7	0.260803	0.048366	7.2235e-08	0.256662	0.048039	0.004141	0.004739	0.240608	0.043702	2.1439e-08	0.225351	0.043057	0.015257	0.008291	0.756706
IPS1	0.245301	0.048243	1.6902e-07	0.237401	0.047874	0.0079	0.005031	0.257147	0.043677	3.8595e-09	0.246566	0.042955	0.010581	0.008278	0.85556
FFC	0.162515	0.046515	0.00055757	0.161094	0.046252	0.001421	0.003952	0.308887	0.044341	5.6566e-13	0.289536	0.043627	0.019351	0.008617	0.0227449
V3B	0.137777	0.047637	0.0018128	0.130687	0.047377	0.007091	0.004552	0.204043	0.044058	7.5497e-06	0.198027	0.043465	0.006016	0.007593	0.307139
LO1	0.250062	0.048307	1.8961e-07	0.250061	0.047986	1e-06	0.004118	0.187057	0.044038	4.994e-05	0.186298	0.043429	0.000759	0.007265	0.335117
LO2	0.267267	0.049266	2.6154e-08	0.258012	0.048912	0.009255	0.005068	0.275117	0.044502	4.4463e-10	0.275116	0.043859	1e-06	0.007778	0.905876
PIT	0.136684	0.046022	0.0037295	0.135331	0.04577	0.001353	0.004164	0.142857	0.042585	0.0012384	0.140939	0.042002	0.001918	0.007547	0.921575
MT	0.169777	0.047261	0.0004804	0.167223	0.047014	0.002554	0.004127	0.102701	0.042346	0.016533	0.1027	0.041709	1e-06	0.00753	0.290497
A1	0.182041	0.047625	0.00018261	0.18204	0.047351	1e-06	0.004377	0.35411	0.044585	6.1062e-16	0.349681	0.043906	0.00443	0.008066	0.00835028
PSL	0.105836	0.046832	0.033181	0.105835	0.04654	1e-06	0.00433	0.16705	0.042874	0.0001035	0.153628	0.042024	0.013422	0.008493	0.334996
SFL	0.245767	0.049412	1.4959e-06	0.240144	0.049106	0.005623	0.004848	0.354253	0.04452	4.4409e-16	0.339669	0.043793	0.014584	0.008277	0.102864
PCV	0.372202	0.049963	1.2157e-14	0.358451	0.049471	0.01375	0.005432	0.325233	0.044919	4.1916e-13	0.31739	0.044225	0.007843	0.00811	0.484499
STV	0.15661	0.047592	0.0015936	0.156609	0.047273	1e-06	0.004274	0.260652	0.044069	2.7325e-09	0.246845	0.043319	0.013807	0.008354	0.108703
7Pm	0.273697	0.049197	4.3982e-08	0.269418	0.048883	0.004279	0.004307	0.16545	0.042909	0.00018145	0.164593	0.042332	0.000857	0.007153	0.0972799
7m	0.364479	0.049714	6.3893e-14	0.356386	0.049353	0.008093	0.004995	0.347784	0.044488	1.6653e-16	0.347783	0.043888	1e-06	0.007694	0.802394
POS1	0.436771	0.050408	0	0.430237	0.050113	0.006534	0.004714	0.45444	0.045186	0	0.454439	0.044673	1e-06	0.007313	0.794088
23d	0.289371	0.048613	4.3544e-10	0.280687	0.048212	0.008684	0.004996	0.199096	0.043492	3.2703e-06	0.199095	0.042895	1e-06	0.007199	0.166365
v23ab	0.30583	0.049578	2.9278e-10	0.296579	0.049213	0.009251	0.004938	0.25294	0.044089	4.3838e-09	0.252939	0.043399	1e-06	0.008022	0.425345
d23ab	0.319111	0.049814	1.8169e-12	0.301763	0.049417	0.017347	0.005602	0.311367	0.044134	5.3868e-13	0.293606	0.043419	0.017761	0.008876	0.907368
31pv	0.255717	0.049029	2.9414e-07	0.251769	0.048757	0.003947	0.004665	0.27809	0.044303	3.8756e-10	0.267226	0.043757	0.010864	0.008334	0.734931
5m	0.255605	0.04714	1.7938e-08	0.253149	0.046928	0.002456	0.003909	0.290513	0.044375	5.9914e-11	0.282708	0.043727	0.007805	0.007723	0.589749
5mv	0.281581	0.048382	4.8342e-09	0.276682	0.048042	0.004898	0.004723	0.351704	0.045228	1.0436e-14	0.341653	0.044514	0.010051	0.008246	0.289699
23c	0.258732	0.048222	7.0845e-08	0.255934	0.04792	0.002798	0.004577	0.172312	0.044576	0.00038088	0.167855	0.043757	0.004457	0.008077	0.188174
5L	0.187703	0.047573	0.00011098	0.187702	0.047343	1e-06	0.00423	0.18861	0.043158	1.0207e-05	0.188609	0.042451	1e-06	0.007795	0.988734
24dd	0.282079	0.048758	3.196e-09	0.274007	0.048454	0.008071	0.004868	0.372677	0.045245	5.5511e-17	0.349952	0.044397	0.022725	0.008923	0.173186
24dv	0.181391	0.047798	0.00016747	0.18139	0.047499	1e-06	0.004435	0.180124	0.043963	8.5317e-05	0.17088	0.043316	0.009244	0.007542	0.984434
7AL	0.250368	0.048518	2.7548e-07	0.24555	0.04817	0.004818	0.004445	0.252363	0.043743	3.1579e-09	0.252362	0.043215	1e-06	0.007195	0.975637
SCEF	0.327684	0.049539	4.5182e-12	0.31755	0.049222	0.010134	0.004756	0.348912	0.044558	1.4988e-15	0.334144	0.043921	0.014768	0.00805	0.750033
6ma	0.239824	0.048944	2.1207e-06	0.238313	0.048623	0.001512	0.004364	0.288827	0.043954	2.0174e-11	0.288826	0.043466	1e-06	0.006874	0.456324
7Am	0.336955	0.049489	5.2368e-12	0.331742	0.049115	0.005213	0.004664	0.315573	0.044445	1.491e-13	0.315572	0.043773	1e-06	0.008076	0.747868
7PL	0.238097	0.048319	1.1992e-06	0.238075	0.048049	2.1e-05	0.004195	0.187794	0.042833	1.0835e-05	0.187793	0.042294	1e-06	0.007091	0.435958
7PC	0.152251	0.047011	0.00073142	0.145194	0.046717	0.007057	0.004873	0.185013	0.043169	2.6198e-05	0.178427	0.042377	0.006586	0.00829	0.607733
LIPv	0.235456	0.048454	1.7835e-06	0.234191	0.048169	0.001266	0.004079	0.252707	0.044457	2.3042e-08	0.252415	0.043807	0.000292	0.007674	0.793061
VIP	0.235625	0.048458	1.5476e-06	0.235624	0.048182	1e-06	0.004034	0.182815	0.043442	3.5865e-05	0.182814	0.042819	1e-06	0.007335	0.417099
MIP	0.168126	0.047742	0.0005988	0.168125	0.047479	1e-06	0.00418	0.215125	0.043913	1.0738e-06	0.199317	0.043009	0.015808	0.008836	0.468728
1	0.292492	0.049036	4.3419e-09	0.292491	0.048833	1e-06	0.003738	0.442418	0.045105	0	0.436631	0.044609	0.005787	0.007445	0.0244317
2	0.120946	0.047213	0.01529	0.120945	0.046968	1e-06	0.004465	0.258582	0.044254	7.1705e-09	0.249545	0.043584	0.009037	0.008055	0.033425
3a	0.316649	0.048979	8.5522e-11	0.314296	0.04868	0.002353	0.004202	0.392575	0.045216	0	0.389717	0.044707	0.002857	0.007001	0.254695
6d	0.248478	0.049209	9.2879e-07	0.243964	0.0489	0.004515	0.004515	0.333588	0.044206	6.1062e-15	0.330569	0.043432	0.00302	0.007721	0.19822
6mp	0.203738	0.048371	5.1961e-05	0.201522	0.04812	0.002215	0.004482	0.33613	0.044125	2.3315e-15	0.336129	0.043649	1e-06	0.007028	0.0431689
6v	0.317405	0.04953	2.6724e-11	0.306128	0.04916	0.011277	0.005116	0.357979	0.045128	1.9984e-15	0.350815	0.044445	0.007163	0.008012	0.544826
p24pr	0.210353	0.046892	4.8481e-06	0.20829	0.046636	0.002064	0.004033	0.127772	0.042516	0.0032667	0.127771	0.04194	1e-06	0.007107	0.192007
33pr	0.241927	0.048289	7.1039e-07	0.241926	0.048059	1e-06	0.004026	0.158433	0.043132	0.00037345	0.158256	0.042493	0.000177	0.007446	0.197211
a24pr	0.098558	0.046587	0.048348	0.096831	0.0464	0.001727	0.004232	0.131914	0.042312	0.0028243	0.12698	0.041583	0.004934	0.008074	0.5961
p32pr	0.265285	0.047942	1.7575e-08	0.262161	0.047593	0.003124	0.004736	0.246337	0.043152	6.0436e-09	0.240979	0.04263	0.005358	0.007066	0.768943
a24	0.031302	0.045657	0.41086	0.031301	0.045438	1e-06	0.004354	0.006189	0.040636	0.49309	0.006188	0.039994	1e-06	0.00759	0.681168
d32	0.265643	0.048168	2.2082e-08	0.261054	0.047871	0.00459	0.00489	0.140688	0.042616	0.001377	0.140687	0.042038	1e-06	0.007461	0.0520292
8BM	0.244779	0.049451	4.8022e-07	0.234707	0.049059	0.010072	0.005143	0.368503	0.044636	5.5511e-17	0.360471	0.043936	0.008033	0.007692	0.063275
p32	0.071403	0.046218	0.066985	0.066675	0.04602	0.004729	0.004135	0.047711	0.041437	0.21104	0.04771	0.040599	1e-06	0.008157	0.702702
10r	0.049051	0.045088	0.26858	0.04905	0.044971	1e-06	0.003625	0.148613	0.043112	0.0010222	0.138123	0.042227	0.01049	0.008742	0.11049
47m	0.236421	0.048097	8.0761e-07	0.231451	0.04776	0.004969	0.004694	0.251679	0.044532	3.3426e-08	0.24507	0.04381	0.006609	0.007976	0.815933
8Av	0.178808	0.046739	6.5461e-05	0.172503	0.046457	0.006305	0.004746	0.265925	0.044473	2.8635e-09	0.25634	0.043767	0.009585	0.007769	0.176918
8Ad	0.259135	0.049335	4.1314e-07	0.256351	0.049099	0.002784	0.004538	0.24702	0.044009	2.3168e-08	0.235235	0.043307	0.011785	0.008473	0.854601
9m	0.205699	0.047262	9.1898e-06	0.201998	0.047036	0.003702	0.004434	0.257667	0.043698	1.6637e-09	0.255353	0.04313	0.002315	0.007237	0.419459
8BL	0.217215	0.048725	9.5579e-06	0.209499	0.048377	0.007716	0.005074	0.243715	0.044365	5.0996e-08	0.225396	0.043548	0.01832	0.009142	0.687578
9p	0.242878	0.049403	2.2326e-06	0.23826	0.049099	0.004618	0.004494	0.26094	0.043764	1.4713e-09	0.256027	0.043107	0.004913	0.007785	0.784339
10d	0.200231	0.04775	8.996e-07	0.185707	0.047378	0.014525	0.005436	0.176186	0.042708	1.5912e-05	0.160221	0.041984	0.015966	0.008584	0.707411
8C	0.264519	0.048543	2.7726e-08	0.264518	0.048296	1e-06	0.004455	0.278189	0.044618	7.0931e-10	0.268865	0.044049	0.009324	0.00747	0.835751
44	0.130641	0.046945	0.0074968	0.13064	0.046653	1e-06	0.004286	0.167754	0.042266	5.4918e-05	0.166549	0.041675	0.001205	0.007189	0.556851
45	0.229515	0.047092	1.7095e-07	0.221453	0.046763	0.008062	0.004792	0.285104	0.043649	1.7448e-11	0.283152	0.043227	0.001952	0.006541	0.386632
47l	0.268853	0.049562	2.8379e-08	0.257417	0.049155	0.011436	0.005287	0.312116	0.045008	1.757e-12	0.312115	0.044315	1e-06	0.007483	0.518142
a47r	0.351197	0.049195	1.2529e-13	0.342276	0.048831	0.008922	0.00499	0.300655	0.04443	5.3172e-12	0.300463	0.043863	0.000192	0.007234	0.445789
6r	0.145608	0.047031	0.0025515	0.141196	0.046683	0.004413	0.004727	0.254081	0.044314	1.0488e-08	0.25408	0.043777	1e-06	0.007633	0.0932205
IFJa	0.180715	0.047309	0.00013508	0.180714	0.046931	1e-06	0.004625	0.17048	0.043093	0.00013212	0.169108	0.04262	0.001373	0.006696	0.87293
IFJp	0.155254	0.047123	0.0012122	0.151682	0.046901	0.003573	0.004369	0.158267	0.043259	0.00047546	0.156181	0.04265	0.002086	0.008007	0.962432
IFSp	0.209851	0.047359	1.1216e-05	0.208277	0.047091	0.001573	0.003927	0.270105	0.043651	1.6925e-10	0.267667	0.042991	0.002438	0.007396	0.349522
IFSa	0.184636	0.046882	3.3714e-06	0.174274	0.046589	0.010362	0.004705	0.258773	0.044102	3.3543e-09	0.258772	0.043483	1e-06	0.007502	0.249398
p9-46v	0.265642	0.049026	3.7043e-08	0.257737	0.048654	0.007905	0.004919	0.243883	0.043656	1.9014e-08	0.238974	0.043098	0.004909	0.00721	0.740297
46	0.286935	0.049421	3.3336e-10	0.270352	0.048955	0.016583	0.005718	0.232975	0.043791	4.2158e-08	0.214897	0.042914	0.018078	0.008562	0.413818
a9-46v	0.251169	0.048054	1.3746e-08	0.239142	0.047699	0.012027	0.005166	0.141811	0.042676	0.00062968	0.14181	0.042024	1e-06	0.007892	0.0888336
9-46d	0.214311	0.047974	7.7833e-06	0.208551	0.047656	0.005759	0.004701	0.204597	0.043782	5.191e-06	0.198097	0.043161	0.006499	0.007701	0.881109
9a	0.20658	0.04923	3.9332e-05	0.199849	0.04895	0.006731	0.0048	0.214187	0.043273	2.2413e-07	0.19304	0.042404	0.021147	0.009019	0.907607
10v	0.25924	0.048995	7.5894e-08	0.252508	0.0487	0.006732	0.004851	0.203501	0.042816	1.0227e-06	0.189542	0.04206	0.013959	0.00847	0.391644
a10p	0.263628	0.04847	1.0469e-08	0.256296	0.04818	0.007331	0.004616	0.199507	0.043153	4.5727e-06	0.193009	0.042546	0.006498	0.007391	0.323126
10pp	0.276377	0.048118	1.1326e-09	0.268705	0.047741	0.007673	0.004969	0.196016	0.042923	1.3925e-06	0.179951	0.042164	0.016065	0.008369	0.21266
11l	0.385954	0.049329	9.992e-16	0.381005	0.049057	0.004949	0.004362	0.338831	0.045017	6.4893e-14	0.329839	0.044355	0.008992	0.007722	0.480424
13l	0.382581	0.049993	5.3291e-15	0.372874	0.049598	0.009707	0.005014	0.515139	0.0452	0	0.50492	0.044419	0.010219	0.008276	0.0492032
OFC	0.373515	0.0495	5.3846e-15	0.367239	0.049206	0.006276	0.004464	0.350384	0.044688	2.0539e-15	0.336132	0.04389	0.014252	0.008565	0.7287
47s	0.389289	0.050109	4.3854e-15	0.381406	0.049751	0.007883	0.00483	0.403574	0.045345	0	0.393136	0.044679	0.010438	0.007949	0.832592
LIPd	0.203885	0.048174	2.3725e-05	0.203884	0.047865	1e-06	0.004537	0.157432	0.042769	0.00036333	0.155038	0.042074	0.002394	0.007738	0.47085
6a	0.166809	0.047894	0.0010238	0.164535	0.047602	0.002274	0.004515	0.317723	0.044375	4.0817e-13	0.314301	0.043681	0.003421	0.007545	0.0208114
i6-8	0.142029	0.047835	0.0039025	0.136561	0.047532	0.005468	0.004892	0.169482	0.043325	0.00014657	0.160576	0.042585	0.008906	0.00817	0.670565
s6-8	0.204997	0.048368	2.194e-05	0.204996	0.048026	1e-06	0.004696	0.130406	0.042478	0.0030008	0.130405	0.041919	1e-06	0.007156	0.246564
43	0.225608	0.048318	4.5637e-06	0.222356	0.048103	0.003252	0.004335	0.18336	0.043258	3.9065e-05	0.17565	0.042571	0.00771	0.008406	0.514759
OP4	0.16261	0.047011	0.00071535	0.161325	0.046827	0.001285	0.00415	0.224584	0.043754	3.9565e-07	0.220103	0.043281	0.004481	0.007619	0.334546
OP1	0.231545	0.048134	1.6306e-06	0.227138	0.047824	0.004407	0.004322	0.308905	0.044022	2.4603e-13	0.308904	0.043634	1e-06	0.006853	0.235632
OP2-3	0.322157	0.049026	1.6352e-12	0.307778	0.048581	0.014379	0.005421	0.391448	0.045502	0	0.383184	0.044836	0.008264	0.008228	0.300236
52	0.31884	0.048719	2.7784e-11	0.31853	0.048402	0.00031	0.00416	0.413951	0.044746	0	0.41395	0.04423	1e-06	0.007664	0.150485
RI	0.361538	0.049946	8.9262e-14	0.350943	0.049521	0.010595	0.005244	0.418556	0.045178	0	0.418555	0.044692	1e-06	0.007349	0.397203
PFcm	0.294769	0.048999	7.9722e-10	0.289218	0.048677	0.005551	0.004792	0.409189	0.044979	0	0.407633	0.044374	0.001557	0.007495	0.0853854
PoI2	0.399062	0.049621	1.6653e-16	0.399061	0.04937	1e-06	0.003856	0.464247	0.045517	0	0.458372	0.044897	0.005876	0.007714	0.333011
TA2	0.349997	0.049031	1.6265e-13	0.344544	0.048681	0.005453	0.004681	0.409689	0.04482	0	0.402403	0.044333	0.007286	0.007418	0.368878
FOP4	0.207063	0.047423	3.2163e-06	0.198864	0.047135	0.008199	0.004692	0.160292	0.04318	0.00038917	0.156401	0.042544	0.003891	0.007048	0.465852
MI	0.394485	0.049887	4.996e-16	0.394484	0.049549	1e-06	0.004277	0.4546	0.045433	0	0.445517	0.044697	0.009083	0.007866	0.37297
Pir	0.322548	0.048298	5.7074e-12	0.322547	0.048072	1e-06	0.00417	0.223582	0.044175	5.2719e-07	0.223581	0.043577	1e-06	0.007051	0.130531
AVI	0.327345	0.049065	1.1576e-11	0.327344	0.048761	1e-06	0.003972	0.443884	0.044957	0	0.443883	0.0444	1e-06	0.007498	0.0799067
AAIC	0.265672	0.048944	5.6128e-08	0.259541	0.048626	0.00613	0.004757	0.338727	0.044986	2.4092e-14	0.336433	0.044402	0.002293	0.007298	0.271793
FOP1	0.144878	0.046955	0.0028523	0.143618	0.046712	0.00126	0.004112	0.18755	0.043107	1.8861e-05	0.18642	0.042618	0.00113	0.006783	0.503206
FOP3	0.429445	0.050054	0	0.427202	0.049749	0.002243	0.004421	0.402766	0.044974	0	0.402765	0.04445	1e-06	0.006765	0.691756
FOP2	0.324904	0.050171	1.8744e-11	0.312561	0.04979	0.012343	0.005344	0.25593	0.044516	1.1848e-08	0.241952	0.043733	0.013978	0.008732	0.30379
PFt	0.205566	0.048064	6.2865e-06	0.194992	0.047657	0.010574	0.005214	0.223212	0.043324	1.2836e-07	0.223211	0.042692	1e-06	0.007587	0.785082
AIP	0.198821	0.047345	2.4982e-05	0.19882	0.047132	1e-06	0.003877	0.175018	0.043418	7.2963e-05	0.175017	0.04265	1e-06	0.007893	0.710982
EC	0.258388	0.047689	3.3913e-08	0.258387	0.047507	1e-06	0.003724	0.407076	0.045519	0	0.392879	0.044779	0.014197	0.008663	0.0241094
PreS	0.2713	0.049266	7.6743e-08	0.268253	0.049003	0.003047	0.004537	0.233827	0.043749	1.2515e-07	0.228953	0.043155	0.004874	0.007785	0.569529
H	0.189487	0.048285	0.00016326	0.18683	0.048072	0.002656	0.004215	0.13442	0.041944	0.0017125	0.129813	0.041302	0.004607	0.007513	0.389252
ProS	0.474794	0.051197	0	0.458697	0.050734	0.016097	0.005428	0.519227	0.045545	0	0.501085	0.044763	0.018143	0.008533	0.516704
PeEc	0.538578	0.049249	0	0.530153	0.04882	0.008425	0.004918	0.529567	0.045657	0	0.528196	0.045147	0.001372	0.006607	0.893261
STGa	0.231495	0.048579	1.4565e-06	0.224888	0.04834	0.006607	0.004693	0.30101	0.044146	2.9923e-12	0.279542	0.043147	0.021468	0.009383	0.289594
PBelt	0.276617	0.049085	6.2503e-09	0.267379	0.048733	0.009238	0.005023	0.315702	0.044405	5.4035e-13	0.308378	0.043901	0.007324	0.007515	0.554859
A5	0.31853	0.048797	2.9576e-13	0.305421	0.048469	0.013109	0.005121	0.431711	0.045056	0	0.413981	0.044376	0.01773	0.008013	0.088362
PHA1	0.432627	0.049827	0	0.432626	0.049532	1e-06	0.004335	0.54539	0.045502	0	0.539648	0.045008	0.005742	0.007105	0.0946961
PHA3	0.193149	0.047716	7.6709e-05	0.191048	0.047472	0.002101	0.004448	0.315051	0.044102	2.3376e-13	0.311961	0.043661	0.00309	0.006536	0.0606381
STSda	0.266708	0.04759	5.7998e-09	0.266413	0.047381	0.000295	0.004	0.277584	0.043531	2.3657e-11	0.260495	0.042669	0.017089	0.008597	0.866088
STSdp	0.139594	0.047378	0.0054598	0.137604	0.047158	0.001991	0.00434	0.25018	0.04364	5.3404e-09	0.243906	0.043011	0.006274	0.007731	0.0860141
STSvp	0.218349	0.047932	2.8747e-07	0.204536	0.047558	0.013813	0.00546	0.336912	0.044175	3.3862e-15	0.329159	0.043416	0.007753	0.008235	0.0689256
TGd	0.287837	0.04899	5.7798e-09	0.284534	0.04869	0.003303	0.004467	0.27885	0.044463	3.5773e-10	0.277314	0.043977	0.001536	0.007052	0.891948
TE1a	0.213067	0.046416	1.7704e-06	0.211834	0.046188	0.001233	0.004473	0.303095	0.043627	7.2276e-14	0.303094	0.042924	1e-06	0.007844	0.157567
TE1p	0.335929	0.049264	5.2273e-12	0.332591	0.048923	0.003338	0.004645	0.321089	0.044012	4.5075e-14	0.316868	0.043418	0.004221	0.007374	0.822258
TE2a	0.197853	0.047123	2.4418e-05	0.195072	0.04685	0.002781	0.004342	0.242667	0.043728	1.7005e-08	0.242094	0.043237	0.000573	0.006695	0.485739
TF	0.212173	0.048126	1.9565e-05	0.212172	0.047917	1e-06	0.004201	0.307617	0.043584	2.1949e-13	0.297474	0.042896	0.010143	0.008229	0.141564
TE2p	0.230261	0.048558	4.2158e-06	0.23026	0.048333	1e-06	0.004261	0.286322	0.044664	2.9893e-10	0.279161	0.043983	0.007161	0.00782	0.395477
PHT	0.432324	0.049983	0	0.428835	0.049638	0.003489	0.0044	0.334161	0.044425	3.6637e-15	0.33416	0.043804	1e-06	0.007482	0.142126
PH	0.149885	0.047239	0.002603	0.148923	0.047011	0.000962	0.00406	0.257333	0.043927	2.8199e-09	0.257332	0.04348	1e-06	0.00681	0.0957753
TPOJ1	0.157038	0.048036	0.0014351	0.152161	0.047792	0.004877	0.004567	0.189713	0.043324	1.7604e-05	0.181649	0.042646	0.008064	0.007718	0.613472
TPOJ2	0.18068	0.047403	0.00016187	0.177576	0.047168	0.003104	0.004202	0.305033	0.043734	4.0074e-13	0.297764	0.04314	0.007269	0.007539	0.0538453
TPOJ3	0.139256	0.046685	0.0037424	0.139255	0.04649	1e-06	0.004208	0.154049	0.04263	0.0003966	0.145571	0.042014	0.008477	0.008033	0.814992
DVT	0.356697	0.049948	1.4361e-13	0.344976	0.0495	0.011721	0.005338	0.416452	0.045081	0	0.409122	0.04436	0.007329	0.007927	0.374484
PGp	0.234254	0.04863	1.6152e-06	0.228525	0.048341	0.005728	0.004636	0.195758	0.042984	7.369e-06	0.191579	0.042359	0.004179	0.007426	0.553098
IP2	0.211514	0.048153	1.7558e-05	0.211398	0.047884	0.000116	0.003781	0.201226	0.043407	3.2892e-06	0.201225	0.042844	1e-06	0.007386	0.873911
IP1	0.313144	0.049163	2.3801e-11	0.302056	0.04873	0.011088	0.005236	0.204828	0.043725	4.8924e-06	0.198878	0.042938	0.00595	0.008129	0.0997051
IP0	0.243769	0.048797	6.9728e-08	0.232641	0.048438	0.011127	0.005013	0.292549	0.044359	2.26e-11	0.276002	0.043602	0.016547	0.008643	0.459484
PFop	0.295108	0.049083	9.8385e-10	0.287659	0.048733	0.007449	0.004857	0.343315	0.044067	5.5511e-16	0.342975	0.043607	0.00034	0.00702	0.464886
PF	0.271376	0.049635	3.1467e-08	0.262345	0.049327	0.009031	0.004921	0.349032	0.044769	2.1094e-15	0.34348	0.044243	0.005552	0.007365	0.245325
PFm	0.218446	0.047969	6.6106e-06	0.218445	0.047735	1e-06	0.004053	0.317258	0.04444	4.9255e-13	0.310036	0.043807	0.007222	0.00803	0.130762
PGi	0.34013	0.049567	7.9353e-13	0.328876	0.04923	0.011254	0.005106	0.346902	0.044966	8.6042e-15	0.326633	0.043986	0.020268	0.009197	0.9194
PGs	0.395894	0.050315	4.996e-16	0.386406	0.049993	0.009489	0.004713	0.307816	0.044255	1.8813e-12	0.298328	0.043542	0.009488	0.008139	0.1887
V6A	0.218051	0.048691	1.369e-06	0.205829	0.048352	0.012223	0.005327	0.156748	0.042928	0.00043495	0.15012	0.042374	0.006627	0.007398	0.344968
VMV1	0.416326	0.050245	5.5511e-17	0.408972	0.049806	0.007354	0.004841	0.449395	0.045187	0	0.433619	0.044506	0.015776	0.008321	0.624583
VMV3	0.062397	0.045902	0.1888	0.062396	0.045683	1e-06	0.003879	0.095012	0.042401	0.034292	0.095011	0.041698	1e-06	0.007311	0.601716
PHA2	0.288169	0.048704	2.0074e-09	0.279866	0.047995	0.008304	0.00926	0.252714	0.043917	3.0162e-09	0.252713	0.043256	1e-06	0.007386	0.58876
V4t	0.167455	0.048194	0.0011341	0.167454	0.047976	1e-06	0.00403	0.137018	0.042609	0.002274	0.133032	0.042002	0.003985	0.007511	0.636108
FST	0.166692	0.048205	0.0012342	0.165337	0.047917	0.001355	0.004442	0.154574	0.042955	0.00025315	0.154573	0.042121	1e-06	0.007747	0.851126
V3CD	0.232331	0.048411	2.7951e-06	0.229677	0.048134	0.002653	0.004447	0.262311	0.043588	1.4081e-09	0.258375	0.043046	0.003936	0.007211	0.645357
LO3	0.176328	0.047316	0.00020815	0.176327	0.046991	1e-06	0.004395	0.108765	0.042041	0.0081687	0.108764	0.041425	1e-06	0.007823	0.285777
VMV2	0.171626	0.046865	0.00021454	0.166553	0.046559	0.005072	0.004755	0.105001	0.042007	0.017111	0.104011	0.041288	0.00099	0.007611	0.289774
31pd	0.287981	0.049552	3.3582e-09	0.277097	0.049123	0.010884	0.005179	0.193058	0.043714	1.8277e-05	0.193057	0.043276	1e-06	0.006926	0.150852
31a	0.207681	0.047876	1.4944e-05	0.20768	0.047594	1e-06	0.004459	0.163632	0.043261	0.00019714	0.15358	0.042614	0.010051	0.00776	0.494826
VVC	0.204815	0.047955	1.0346e-05	0.197374	0.047655	0.007441	0.004736	0.360047	0.044216	0	0.358613	0.043772	0.001434	0.007395	0.0173209
25	0.15666	0.047476	0.0017258	0.156659	0.047263	1e-06	0.003968	0.315043	0.044083	1.0708e-13	0.315042	0.043483	1e-06	0.007113	0.0144975
s32	0.060397	0.046175	0.20734	0.060396	0.045985	1e-06	0.004235	0.015245	0.040911	0.46239	0.013626	0.040197	0.001619	0.007529	0.46423
pOFC	0.297894	0.048468	3.0475e-10	0.29499	0.048178	0.002905	0.004601	0.484653	0.04503	0	0.484652	0.044335	1e-06	0.0075	0.00475863
PoI1	0.336904	0.049758	2.7519e-11	0.33654	0.049519	0.000364	0.003873	0.401337	0.044818	0	0.398349	0.044243	0.002988	0.00755	0.335965
Ig	0.271257	0.048604	2.2136e-08	0.271256	0.048342	1e-06	0.004181	0.405972	0.044753	0	0.399429	0.044118	0.006543	0.007931	0.0414511
FOP5	0.373454	0.048878	1.1102e-15	0.373453	0.048563	1e-06	0.00435	0.402681	0.044717	0	0.399595	0.044136	0.003086	0.007163	0.659081
p10p	0.19963	0.047742	1.2303e-05	0.190394	0.047413	0.009236	0.00522	0.214935	0.043661	2.3969e-07	0.194144	0.042853	0.020791	0.008968	0.812992
p47r	0.178378	0.047945	0.0002509	0.173575	0.047643	0.004803	0.004469	0.263743	0.04455	3.3971e-09	0.263742	0.043907	1e-06	0.007614	0.192124
TGv	0.229707	0.049243	2.4221e-06	0.22126	0.048934	0.008447	0.004878	0.196434	0.043252	4.4132e-06	0.185779	0.042591	0.010655	0.008008	0.611686
MBelt	0.334875	0.049574	1.2488e-12	0.321151	0.049087	0.013724	0.005431	0.41711	0.044741	0	0.417109	0.044159	1e-06	0.007264	0.21815
LBelt	0.335148	0.049289	3.715e-12	0.326502	0.048932	0.008645	0.005073	0.296969	0.043803	6.9325e-12	0.294268	0.043304	0.002701	0.006996	0.562593
A4	0.304428	0.048642	2.0858e-12	0.290776	0.048269	0.013652	0.005209	0.374873	0.044826	0	0.360091	0.044154	0.014782	0.007973	0.286886
STSva	0.175448	0.046686	0.00013702	0.175447	0.046447	1e-06	0.004202	0.220335	0.043229	3.066e-07	0.213353	0.042491	0.006982	0.008065	0.480514
TE1m	0.231891	0.046987	5.6715e-08	0.221491	0.046644	0.010401	0.005147	0.149319	0.042704	0.0006136	0.149144	0.04214	0.000174	0.007314	0.193436
PI	0.315158	0.048463	2.5322e-11	0.315157	0.048201	1e-06	0.004154	0.397092	0.044488	0	0.393459	0.043972	0.003633	0.006737	0.212964
a32pr	0.167151	0.047055	0.00052605	0.166211	0.046773	0.00094	0.004453	0.130775	0.042072	0.0018165	0.130774	0.041466	1e-06	0.007534	0.564418
p24	0.18946	0.04848	0.00013179	0.183336	0.048164	0.006124	0.004834	0.11651	0.04189	0.0070192	0.114846	0.041176	0.001664	0.007409	0.254877
RIGHT HEMISPHERE
	MALE							FEMALE
REGION	Total h2SNP	Total h2SNP (SE)	p (total h2SNP)	Autosomal h2SNP	Autosomal h2SNP (SE)	X-Chr h2SNP	X-Chr h2SNP (SE)	Total h2SNP	Total h2SNP (SE)	p (total h2SNP)	Autosomal h2snp	Autosomal h2SNP (SE)	X-Chr h2SNP	X-Chr h2SNP (SE)	P (sex-difference)
V1	0.523881	0.0503	0	0.523489	0.05	0.000392	0.004272	0.637354	0.046207	0	0.637353	0.045476	1e-06	0.007373	0.0966452
MST	0.229519	0.047957	1.9223e-06	0.22605	0.047666	0.003469	0.004451	0.140229	0.042568	0.00086669	0.126788	0.041805	0.013441	0.008756	0.163785
V6	0.242852	0.04805	5.3842e-07	0.241156	0.047873	0.001696	0.004205	0.288496	0.04408	4.2508e-11	0.277987	0.043399	0.010509	0.008164	0.483931
V2	0.521904	0.050314	0	0.521498	0.050057	0.000406	0.004064	0.611863	0.046253	0	0.599233	0.045395	0.01263	0.008849	0.188081
V3	0.549613	0.050281	0	0.548853	0.049951	0.00076	0.004599	0.530398	0.045529	0	0.517993	0.044858	0.012404	0.008415	0.776965
V4	0.376197	0.049936	2.7089e-14	0.370749	0.0496	0.005448	0.004726	0.437848	0.044918	0	0.435947	0.044373	0.0019	0.007517	0.358674
V8	0.216576	0.0482	8.9138e-06	0.212947	0.047983	0.003629	0.003913	0.314835	0.044703	3.7575e-13	0.314834	0.044075	1e-06	0.007682	0.134996
4	0.343517	0.04943	1.1641e-12	0.335418	0.049087	0.008099	0.005155	0.42134	0.045434	0	0.40248	0.0445	0.01886	0.009229	0.246398
3b	0.410553	0.049274	0	0.406213	0.048957	0.00434	0.004465	0.483544	0.045475	0	0.481124	0.044921	0.00242	0.00742	0.276339
FEF	0.172994	0.047713	0.0002614	0.165249	0.047381	0.007746	0.00515	0.219195	0.043715	5.8387e-07	0.219194	0.043115	1e-06	0.007266	0.475253
PEF	0.092022	0.046374	0.064688	0.092021	0.046108	1e-06	0.004322	0.140019	0.042627	0.0014234	0.13994	0.04188	7.9e-05	0.007917	0.446066
55b	0.171782	0.047425	0.00019189	0.164307	0.047127	0.007475	0.004854	0.203524	0.044208	1.3091e-05	0.196183	0.043489	0.007341	0.008276	0.624426
V3A	0.26426	0.048343	3.4295e-08	0.264259	0.048098	1e-06	0.004089	0.290159	0.043639	1.6136e-11	0.284699	0.04309	0.00546	0.007512	0.69087
RSC	0.224616	0.049039	1.2717e-05	0.224615	0.048831	1e-06	0.003887	0.335182	0.044727	2.6701e-14	0.313259	0.043894	0.021923	0.009325	0.0957459
POS2	0.299536	0.04816	5.7193e-11	0.291852	0.047789	0.007684	0.005053	0.3958	0.044635	0	0.392212	0.044068	0.003588	0.007245	0.142642
V7	0.190439	0.048411	0.00014878	0.186011	0.048104	0.004428	0.004861	0.223664	0.043792	5.6896e-07	0.221703	0.04332	0.001961	0.006881	0.610775
IPS1	0.152869	0.047644	0.0017083	0.14869	0.047425	0.004179	0.00441	0.222329	0.043655	3.678e-07	0.222328	0.04304	1e-06	0.007594	0.282418
FFC	0.257325	0.048876	1.6139e-07	0.253208	0.048635	0.004117	0.003982	0.377086	0.044622	0	0.372376	0.044071	0.00471	0.007553	0.0703601
V3B	0.110925	0.047487	0.032484	0.110924	0.047315	1e-06	0.003593	0.161119	0.042785	0.00026503	0.155374	0.042267	0.005745	0.007335	0.432288
LO1	0.194334	0.048193	0.00010448	0.190925	0.047891	0.003409	0.004443	0.205846	0.043464	2.3578e-06	0.194681	0.042824	0.011164	0.007993	0.859204
LO2	0.161658	0.048568	0.00034104	0.152437	0.048224	0.009221	0.004825	0.220391	0.044472	2.0948e-06	0.215328	0.043667	0.005064	0.008207	0.372457
PIT	0.136361	0.046598	0.0040549	0.13636	0.046357	1e-06	0.004481	0.235704	0.043469	1.0187e-08	0.235703	0.042811	1e-06	0.007935	0.119015
MT	0.072811	0.046569	0.14312	0.07281	0.046349	1e-06	0.003891	0.181121	0.042475	1.2197e-05	0.168242	0.041757	0.012879	0.008448	0.0857265
A1	0.259425	0.048632	1.1755e-08	0.247228	0.048301	0.012196	0.005287	0.313214	0.04436	8.6964e-13	0.311808	0.043921	0.001406	0.006786	0.413839
PSL	0.203997	0.047876	2.2118e-05	0.199324	0.047563	0.004673	0.004706	0.23111	0.0439	1.7058e-07	0.231109	0.043428	1e-06	0.007216	0.676383
SFL	0.275524	0.048886	4.2217e-09	0.265376	0.048518	0.010148	0.005071	0.271427	0.043764	1.5523e-10	0.269876	0.043079	0.001551	0.00732	0.950211
PCV	0.366973	0.049035	1.2212e-14	0.362719	0.0487	0.004253	0.004493	0.253179	0.043449	1.2214e-09	0.253178	0.042861	1e-06	0.007965	0.0824033
STV	0.192111	0.047455	6.5963e-05	0.188818	0.047146	0.003293	0.004723	0.183282	0.043097	2.6638e-05	0.176732	0.042458	0.00655	0.007529	0.890454
7Pm	0.229911	0.048158	1.2794e-06	0.222031	0.047789	0.00788	0.005094	0.192319	0.043653	1.9167e-05	0.186984	0.042826	0.005336	0.007951	0.563025
7m	0.27086	0.048746	9.8899e-09	0.262414	0.048369	0.008446	0.004967	0.339936	0.044637	2.8866e-15	0.314803	0.043703	0.025133	0.009648	0.295981
POS1	0.427979	0.050162	0	0.42014	0.049806	0.007838	0.005026	0.436364	0.045359	0	0.429728	0.044827	0.006636	0.00783	0.901327
23d	0.215723	0.047935	6.0237e-06	0.210535	0.047648	0.005188	0.004702	0.308261	0.044448	2.897e-12	0.294589	0.04362	0.013672	0.008505	0.156899
v23ab	0.276937	0.049391	4.9192e-08	0.275953	0.049175	0.000984	0.004151	0.280123	0.04374	4.0568e-12	0.254186	0.042949	0.025937	0.009234	0.961484
d23ab	0.237974	0.048405	1.2575e-06	0.235382	0.048023	0.002591	0.004767	0.207927	0.043828	1.9977e-06	0.191831	0.042995	0.016096	0.008985	0.645411
31pv	0.259121	0.048722	1.0131e-07	0.25912	0.048385	1e-06	0.004547	0.279125	0.043648	7.1269e-11	0.275736	0.043006	0.003389	0.007635	0.759752
5m	0.196835	0.047301	3.057e-05	0.196834	0.047081	1e-06	0.004252	0.20545	0.043384	3.1317e-06	0.197613	0.042603	0.007837	0.008302	0.893225
5mv	0.300899	0.048581	5.2161e-11	0.290916	0.048287	0.009982	0.005072	0.302517	0.044121	9.9537e-13	0.302516	0.043497	1e-06	0.00792	0.98033
23c	0.251483	0.048802	1.9602e-07	0.244948	0.0485	0.006535	0.004611	0.214477	0.04347	8.4822e-07	0.213043	0.04287	0.001434	0.007287	0.571237
5L	0.195441	0.048455	6.9832e-05	0.190102	0.048207	0.005339	0.0046	0.249216	0.043874	3.8476e-09	0.249215	0.043177	1e-06	0.008074	0.410698
24dd	0.260871	0.048553	7.0619e-08	0.26087	0.048324	1e-06	0.004484	0.364457	0.044747	1.1102e-16	0.356071	0.044044	0.008386	0.007708	0.11669
24dv	0.069318	0.045307	0.14428	0.068036	0.045132	0.001283	0.004424	0.233294	0.04388	1.3918e-07	0.223533	0.043217	0.00976	0.007997	0.0093281
7AL	0.118946	0.048065	0.025152	0.116937	0.047816	0.002009	0.004434	0.199923	0.043621	3.2149e-06	0.199922	0.042889	1e-06	0.007309	0.212189
SCEF	0.183384	0.047718	7.448e-05	0.174937	0.047381	0.008446	0.005038	0.340227	0.044436	4.6629e-15	0.332069	0.0437	0.008158	0.007969	0.0161539
6ma	0.220779	0.048735	1.0484e-05	0.220778	0.048502	1e-06	0.004292	0.298037	0.044093	7.9965e-12	0.290788	0.0434	0.007249	0.007657	0.239779
7Am	0.315509	0.049151	9.8779e-11	0.309672	0.048817	0.005837	0.004827	0.277546	0.044334	5.3313e-10	0.268971	0.043682	0.008574	0.008142	0.566284
7PL	0.177995	0.047856	0.000265	0.177994	0.047519	1e-06	0.004554	0.166671	0.04302	0.00014367	0.154213	0.04215	0.012458	0.008653	0.860313
7PC	0.10412	0.046051	0.028998	0.101237	0.045818	0.002883	0.004435	0.177612	0.043416	8.0352e-05	0.172421	0.042615	0.005191	0.007716	0.245564
LIPv	0.140657	0.047064	0.005023	0.139503	0.046784	0.001154	0.004083	0.198727	0.043363	4.9225e-06	0.195185	0.042797	0.003542	0.007041	0.364188
VIP	0.194453	0.047311	2.1207e-05	0.185382	0.046958	0.009071	0.0053	0.093372	0.041711	0.025456	0.093371	0.041004	1e-06	0.007799	0.109019
MIP	0.127363	0.046697	0.0092372	0.127362	0.046443	1e-06	0.004265	0.196896	0.043386	4.2974e-06	0.196895	0.042775	1e-06	0.007536	0.275333
1	0.358157	0.049173	1.1063e-13	0.355701	0.048876	0.002457	0.004326	0.404334	0.045268	0	0.402255	0.0445	0.00208	0.008061	0.489634
2	0.23001	0.047906	1.7919e-06	0.229397	0.047562	0.000612	0.004553	0.236677	0.043856	1.0441e-07	0.225304	0.043017	0.011373	0.008349	0.918241
3a	0.290675	0.048986	3.2007e-09	0.286518	0.048691	0.004157	0.0047	0.372048	0.045239	5.5511e-17	0.372047	0.044601	1e-06	0.007099	0.22233
6d	0.256824	0.048324	8.8546e-08	0.252222	0.048016	0.004602	0.004744	0.28814	0.044178	5.651e-11	0.278829	0.043438	0.009312	0.008058	0.632441
6mp	0.186369	0.048148	0.00018502	0.186368	0.047901	1e-06	0.004461	0.273883	0.043678	1.2092e-10	0.273882	0.043151	1e-06	0.006689	0.178235
6v	0.261478	0.049222	2.2058e-07	0.259721	0.048916	0.001757	0.004515	0.24691	0.043767	1.5012e-08	0.245065	0.043142	0.001845	0.007363	0.824956
p24pr	0.120009	0.047087	0.016685	0.120008	0.04688	1e-06	0.003929	0.144908	0.041923	0.00038083	0.144907	0.041357	1e-06	0.007183	0.692889
33pr	0.200197	0.048284	4.7457e-05	0.195214	0.047968	0.004984	0.004695	0.166112	0.042319	1.0061e-05	0.14537	0.041484	0.020742	0.00877	0.595502
a24pr	0.109856	0.045496	0.018769	0.108132	0.045282	0.001724	0.004346	0.155872	0.042559	0.00026655	0.149524	0.041861	0.006348	0.007635	0.46013
p32pr	0.206424	0.048484	1.4011e-06	0.190536	0.04811	0.015889	0.00576	0.181914	0.044034	2.5027e-05	0.181913	0.043255	1e-06	0.008469	0.708239
a24	0.084072	0.045722	0.071865	0.080941	0.04546	0.00313	0.004422	0.122571	0.042386	0.006113	0.119418	0.041701	0.003152	0.007382	0.536904
d32	0.119069	0.04581	0.00018158	0.104462	0.045517	0.014607	0.005395	0.231545	0.043335	4.8422e-08	0.23025	0.04268	0.001294	0.007592	0.0744799
8BM	0.281904	0.049	1.958e-10	0.26709	0.04861	0.014814	0.005383	0.421573	0.044761	0	0.420891	0.044213	0.000682	0.006959	0.0353347
p32	0.04209	0.044336	0.18895	0.037167	0.043995	0.004923	0.004677	0.0877	0.041447	0.037851	0.087699	0.040777	1e-06	0.007159	0.452353
10r	0.18313	0.046569	5.9097e-05	0.179369	0.046298	0.003761	0.004548	0.121589	0.040911	0.0030277	0.119767	0.04038	0.001822	0.007263	0.320805
47m	0.417023	0.049367	0	0.407694	0.04894	0.009329	0.004932	0.319673	0.044436	1.2362e-13	0.319672	0.043748	1e-06	0.007627	0.142739
8Av	0.269894	0.04827	9.4902e-09	0.260993	0.047906	0.0089	0.005274	0.132263	0.042694	0.003114	0.132262	0.042147	1e-06	0.006871	0.032701
8Ad	0.243316	0.049155	7.0167e-08	0.232655	0.048856	0.010661	0.004823	0.232508	0.043738	1.4185e-07	0.22363	0.042962	0.008878	0.008119	0.869524
9m	0.211295	0.046608	3.0104e-07	0.201627	0.046264	0.009669	0.004866	0.281445	0.043874	2.2599e-11	0.281444	0.04345	1e-06	0.006782	0.27311
8BL	0.2189	0.0482	2.0207e-06	0.210353	0.047849	0.008547	0.004811	0.248518	0.044117	1.6883e-08	0.232715	0.043228	0.015803	0.008829	0.650349
9p	0.188031	0.048309	2.6061e-05	0.177279	0.047964	0.010752	0.005251	0.120534	0.042607	0.0063951	0.120533	0.041949	1e-06	0.007472	0.294699
10d	0.206539	0.048045	1.8305e-06	0.194766	0.047709	0.011774	0.005187	0.103667	0.04186	0.018072	0.103039	0.041212	0.000628	0.00777	0.106447
8C	0.206507	0.048423	1.3866e-05	0.199061	0.048138	0.007446	0.004883	0.237832	0.044135	5.3638e-08	0.222627	0.043335	0.015205	0.008442	0.632573
44	0.152972	0.047466	0.0005766	0.143682	0.047152	0.009291	0.005154	0.210485	0.043621	1.7678e-06	0.210484	0.043192	1e-06	0.006801	0.372312
45	0.17736	0.047849	0.00028989	0.172518	0.047531	0.004841	0.004664	0.168825	0.043299	0.0001354	0.158454	0.042651	0.010371	0.008074	0.894778
47l	0.298726	0.049536	2.9714e-10	0.286435	0.049125	0.012291	0.005178	0.327482	0.044417	6.2561e-14	0.324011	0.044026	0.003471	0.00692	0.665593
a47r	0.365574	0.049084	1.7431e-14	0.359136	0.048722	0.006437	0.004869	0.288219	0.044003	2.0793e-11	0.288218	0.043556	1e-06	0.007648	0.240611
6r	0.206332	0.048227	3.3758e-06	0.196148	0.047931	0.010184	0.004973	0.187761	0.043186	2.464e-05	0.18202	0.042485	0.00574	0.007585	0.774213
IFJa	0.115015	0.047101	0.015045	0.110474	0.046901	0.004541	0.004431	0.173723	0.042864	5.2835e-05	0.163631	0.042164	0.010093	0.007878	0.35661
IFJp	0.090508	0.045847	0.064043	0.089453	0.045632	0.001055	0.004409	0.197411	0.043119	6.9517e-06	0.192419	0.042464	0.004992	0.007548	0.0894052
IFSp	0.17695	0.047751	0.00028853	0.173457	0.04748	0.003492	0.004591	0.200246	0.043294	5.5093e-06	0.196949	0.042554	0.003297	0.008068	0.71778
IFSa	0.179614	0.047437	0.00016654	0.175285	0.047152	0.004329	0.004606	0.083832	0.04226	0.041129	0.083831	0.041393	1e-06	0.008418	0.131646
p9-46v	0.262793	0.048589	4.5901e-08	0.262792	0.048253	1e-06	0.004365	0.167032	0.042433	8.089e-05	0.164101	0.041802	0.002932	0.007659	0.137689
46	0.287579	0.048522	7.6978e-10	0.281494	0.04811	0.006085	0.004917	0.248872	0.043924	1.2916e-08	0.243398	0.043271	0.005474	0.007999	0.554254
a9-46v	0.153703	0.047268	0.0018876	0.151759	0.047072	0.001943	0.004091	0.125294	0.042295	0.0035986	0.125293	0.041683	1e-06	0.007509	0.654231
9-46d	0.30289	0.04903	4.0103e-11	0.288725	0.048632	0.014164	0.005596	0.195041	0.04332	5.9209e-06	0.19504	0.042677	1e-06	0.007819	0.0992682
9a	0.187669	0.048098	8.6613e-07	0.171176	0.047718	0.016494	0.005524	0.212319	0.043804	1.8997e-06	0.210117	0.043201	0.002202	0.007683	0.704756
10v	0.16682	0.046326	5.876e-05	0.15873	0.046091	0.00809	0.004673	0.163491	0.042001	3.2216e-05	0.16349	0.041409	1e-06	0.007622	0.957543
a10p	0.236971	0.047506	1.6486e-07	0.228406	0.04712	0.008564	0.005	0.198234	0.041968	8.3368e-07	0.194018	0.04133	0.004217	0.007613	0.541132
10pp	0.224815	0.046961	5.9838e-07	0.221682	0.046673	0.003133	0.004429	0.223873	0.043579	1.7598e-07	0.223872	0.043083	1e-06	0.006972	0.988269
11l	0.414529	0.050064	5.5511e-17	0.408525	0.049663	0.006005	0.004702	0.529165	0.044934	0	0.524545	0.044466	0.00462	0.007061	0.0883667
13l	0.281641	0.048526	5.9195e-09	0.279845	0.048234	0.001796	0.004418	0.397637	0.045038	0	0.384786	0.044455	0.012851	0.007852	0.0797644
OFC	0.331128	0.048318	2.7478e-14	0.321067	0.048005	0.010061	0.004788	0.422012	0.044536	0	0.410885	0.043883	0.011126	0.007913	0.166646
47s	0.341194	0.049368	5.9774e-13	0.332321	0.049024	0.008874	0.004748	0.391926	0.044827	0	0.388878	0.044224	0.003048	0.007395	0.446782
LIPd	0.182564	0.047845	0.00022855	0.182563	0.047615	1e-06	0.003992	0.202887	0.043811	1.4647e-06	0.202886	0.043061	1e-06	0.0082	0.754074
6a	0.296085	0.049522	1.7711e-09	0.287898	0.049174	0.008187	0.004987	0.235781	0.044297	1.8879e-07	0.232418	0.043547	0.003363	0.00787	0.364086
i6-8	0.23262	0.048446	1.5348e-06	0.225544	0.048142	0.007076	0.004994	0.211307	0.043446	4.4484e-07	0.187114	0.042512	0.024193	0.009548	0.743273
s6-8	0.161238	0.047941	0.0014533	0.161237	0.047684	1e-06	0.004329	0.175128	0.042686	3.9847e-05	0.175127	0.042082	1e-06	0.006787	0.828686
43	0.14286	0.046328	0.00077005	0.135722	0.046021	0.007138	0.004631	0.266185	0.044082	2.3535e-09	0.260987	0.043565	0.005198	0.007322	0.0537951
OP4	0.369151	0.04922	1.6653e-16	0.355504	0.048846	0.013647	0.005103	0.47005	0.044963	0	0.463341	0.044462	0.006709	0.007527	0.130149
OP1	0.141377	0.046744	0.0026104	0.141376	0.046533	1e-06	0.003853	0.239888	0.043233	1.5927e-08	0.234961	0.042673	0.004927	0.007358	0.121822
OP2-3	0.30966	0.048772	3.8239e-11	0.301426	0.048412	0.008235	0.004916	0.261818	0.044054	3.0242e-09	0.248508	0.043332	0.01331	0.008849	0.466651
52	0.325223	0.049109	3.0626e-12	0.315212	0.048757	0.010011	0.004957	0.304292	0.044358	8.8901e-13	0.304291	0.043759	1e-06	0.007464	0.751782
RI	0.361592	0.049692	7.7216e-14	0.352901	0.049214	0.008692	0.005038	0.390386	0.04462	0	0.390385	0.044073	1e-06	0.007789	0.666363
PFcm	0.215117	0.047751	2.1281e-06	0.206144	0.0474	0.008974	0.005003	0.372911	0.044936	5.5511e-17	0.363063	0.04434	0.009848	0.008252	0.0161061
PoI2	0.426553	0.04994	0	0.426552	0.049685	1e-06	0.003847	0.493025	0.045579	0	0.493024	0.044861	1e-06	0.008265	0.325542
TA2	0.419556	0.049486	0	0.411765	0.049161	0.007791	0.004704	0.378817	0.044648	0	0.367701	0.044137	0.011116	0.00752	0.541046
FOP4	0.231909	0.048478	8.5783e-07	0.222786	0.04815	0.009122	0.005006	0.291489	0.044067	1.8274e-11	0.286597	0.043402	0.004892	0.007865	0.363123
MI	0.320687	0.049065	5.9437e-11	0.318746	0.04871	0.001941	0.00414	0.391382	0.044731	0	0.377765	0.043985	0.013617	0.00821	0.28698
Pir	0.312838	0.049491	1.2602e-10	0.303906	0.049106	0.008932	0.004955	0.344552	0.044381	3.5527e-15	0.336064	0.04383	0.008488	0.007608	0.633308
AVI	0.251326	0.048379	2.5014e-07	0.251325	0.048098	1e-06	0.004131	0.352278	0.044453	7.2164e-16	0.348498	0.043988	0.003781	0.00719	0.124406
AAIC	0.356636	0.049471	9.4258e-14	0.349083	0.049121	0.007553	0.004859	0.357272	0.044924	1.0547e-15	0.34436	0.044261	0.012913	0.008013	0.992406
FOP1	0.196398	0.048364	1.2424e-07	0.178561	0.047954	0.017838	0.005579	0.195075	0.042956	5.7874e-06	0.184873	0.042203	0.010202	0.008	0.983682
FOP3	0.334766	0.049347	1.7958e-12	0.334765	0.049002	1e-06	0.004483	0.428001	0.045054	0	0.42153	0.044416	0.006471	0.007794	0.162924
FOP2	0.310437	0.048622	5.1721e-11	0.30656	0.048307	0.003877	0.004477	0.386286	0.044593	0	0.386285	0.044028	1e-06	0.007067	0.250279
PFt	0.354843	0.049284	1.1091e-13	0.354842	0.048978	1e-06	0.004236	0.321283	0.044246	5.3679e-14	0.309717	0.043544	0.011566	0.008253	0.61236
AIP	0.221714	0.048883	1.4331e-05	0.220259	0.04862	0.001455	0.004258	0.196144	0.043642	7.8525e-06	0.196143	0.04306	1e-06	0.008111	0.696386
EC	0.280901	0.048603	9.0422e-09	0.2809	0.04839	1e-06	0.003917	0.240407	0.043916	5.4517e-08	0.236979	0.043309	0.003429	0.007847	0.536454
PreS	0.31671	0.049166	6.3148e-11	0.310257	0.048863	0.006454	0.004927	0.3054	0.044375	2.335e-12	0.301141	0.043768	0.00426	0.007421	0.864406
H	0.161963	0.046894	0.00053785	0.158098	0.046628	0.003865	0.004444	0.35399	0.044166	5.5511e-17	0.351934	0.043601	0.002056	0.007401	0.00287355
ProS	0.464508	0.05043	0	0.464507	0.050069	1e-06	0.004359	0.527741	0.045615	0	0.512693	0.044877	0.015048	0.008382	0.35242
PeEc	0.470229	0.049388	0	0.466707	0.04906	0.003522	0.004275	0.50198	0.045212	0	0.493007	0.044396	0.008973	0.008305	0.63536
STGa	0.230381	0.048137	6.2742e-07	0.223053	0.047863	0.007328	0.004609	0.205321	0.043852	5.0832e-06	0.196732	0.043195	0.008589	0.008113	0.70035
PBelt	0.266137	0.048221	8.384e-10	0.251815	0.047829	0.014322	0.005355	0.398584	0.04482	0	0.398583	0.044322	1e-06	0.006867	0.0442371
A5	0.362543	0.048916	8.8818e-16	0.349292	0.048508	0.013251	0.005309	0.437273	0.044517	0	0.437272	0.044051	1e-06	0.007206	0.258531
PHA1	0.335682	0.04919	3.6754e-12	0.335681	0.048906	1e-06	0.004431	0.448416	0.044759	0	0.448415	0.044228	1e-06	0.007172	0.0900565
PHA3	0.210057	0.04798	9.4686e-06	0.202898	0.047647	0.007159	0.004867	0.26373	0.043795	1.0572e-09	0.251924	0.043006	0.011806	0.008388	0.40868
STSda	0.249782	0.047882	1.0508e-07	0.249781	0.047616	1e-06	0.004196	0.347499	0.043759	5.5511e-17	0.339385	0.043164	0.008114	0.007716	0.13195
STSdp	0.38115	0.04969	4.996e-16	0.368855	0.04929	0.012295	0.005258	0.397191	0.044618	0	0.39719	0.043936	1e-06	0.007762	0.810176
STSvp	0.257998	0.048517	2.9103e-08	0.249045	0.048203	0.008953	0.004804	0.294517	0.043962	1.3406e-12	0.292534	0.04321	0.001983	0.00795	0.576993
TGd	0.224312	0.048885	5.6093e-06	0.218907	0.048598	0.005405	0.004727	0.314999	0.044411	6.5742e-13	0.312143	0.043891	0.002855	0.007783	0.169725
TE1a	0.26846	0.04725	2.2102e-09	0.263232	0.046898	0.005228	0.00473	0.296172	0.043203	8.1157e-14	0.295707	0.042532	0.000465	0.007248	0.665132
TE1p	0.30301	0.049285	9.2296e-10	0.298912	0.048998	0.004098	0.004463	0.294529	0.044312	1.6178e-11	0.289363	0.043631	0.005166	0.007425	0.898177
TE2a	0.255334	0.048275	1.4667e-07	0.254286	0.048004	0.001047	0.004016	0.362785	0.044603	5.5511e-17	0.362287	0.044187	0.000498	0.006259	0.102084
TF	0.280755	0.048628	8.1043e-09	0.279822	0.048423	0.000934	0.004043	0.405095	0.045375	0	0.385415	0.044387	0.01968	0.009197	0.061554
TE2p	0.273383	0.048584	1.62e-08	0.273382	0.04836	1e-06	0.003925	0.305422	0.044472	8.28e-12	0.296171	0.043719	0.009251	0.007818	0.626658
PHT	0.359125	0.049858	4.7773e-13	0.353819	0.049532	0.005305	0.004604	0.3994	0.044936	0	0.392948	0.044287	0.006452	0.007914	0.548475
PH	0.142188	0.046775	0.0029455	0.137817	0.046449	0.004372	0.004659	0.167533	0.041947	1.2937e-05	0.167532	0.041118	1e-06	0.007865	0.686655
TPOJ1	0.297493	0.04972	2.1705e-11	0.282137	0.049411	0.015356	0.005317	0.330946	0.044831	1.5843e-13	0.321117	0.044075	0.009829	0.008435	0.617291
TPOJ2	0.192069	0.048378	2.8615e-05	0.182167	0.048085	0.009902	0.005158	0.234674	0.043772	7.6267e-08	0.232518	0.043156	0.002156	0.007695	0.513732
TPOJ3	0.203797	0.047787	9.0992e-06	0.196573	0.047531	0.007224	0.004723	0.110874	0.042342	0.010827	0.110873	0.04172	1e-06	0.007896	0.145558
DVT	0.329981	0.049332	6.6391e-12	0.320093	0.048922	0.009888	0.005366	0.298781	0.044479	1.2311e-11	0.29878	0.043943	1e-06	0.007059	0.638558
PGp	0.188373	0.047825	0.00010454	0.182262	0.047511	0.006111	0.004967	0.178276	0.042621	1.6823e-05	0.178275	0.041992	1e-06	0.007975	0.874759
IP2	0.133653	0.047603	0.0069492	0.128604	0.047292	0.005049	0.004717	0.207765	0.043427	1.8991e-06	0.207764	0.042873	1e-06	0.007448	0.250073
IP1	0.225661	0.049157	3.6784e-06	0.217806	0.048852	0.007854	0.00472	0.218204	0.043718	6.9635e-07	0.218203	0.043014	1e-06	0.007456	0.90975
IP0	0.108435	0.04703	0.032935	0.108418	0.046796	1.7e-05	0.00428	0.219242	0.043913	1.2395e-06	0.212026	0.043273	0.007216	0.008006	0.0850517
PFop	0.363458	0.049203	7.272e-15	0.35404	0.048852	0.009417	0.00477	0.403436	0.044567	0	0.391359	0.043979	0.012077	0.007772	0.54704
PF	0.391382	0.049575	4.4409e-16	0.387589	0.049224	0.003793	0.004447	0.3241	0.044283	2.0428e-14	0.306747	0.043589	0.017352	0.00853	0.311457
PFm	0.153578	0.046134	0.00077539	0.14885	0.045864	0.004728	0.004758	0.213632	0.043088	2.805e-07	0.213631	0.042392	1e-06	0.007787	0.341436
PGi	0.197027	0.047944	6.0048e-05	0.194357	0.04766	0.00267	0.004273	0.176987	0.043131	5.0175e-05	0.163266	0.042312	0.013721	0.008595	0.755992
PGs	0.223519	0.04834	5.5429e-06	0.21889	0.04805	0.004629	0.004523	0.272842	0.044066	2.6412e-10	0.272841	0.0434	1e-06	0.007709	0.450819
V6A	0.14258	0.047146	0.0013655	0.134356	0.046835	0.008225	0.005055	0.174144	0.042893	6.6479e-05	0.174143	0.042415	1e-06	0.007207	0.620449
VMV1	0.30706	0.049621	5.7084e-10	0.301477	0.04928	0.005583	0.004659	0.292498	0.044411	9.676e-12	0.292497	0.043719	1e-06	0.008011	0.826905
VMV3	0.239006	0.047684	1.7308e-07	0.232469	0.047412	0.006537	0.004411	0.153245	0.043379	0.00089421	0.145694	0.04254	0.007551	0.008041	0.183391
PHA2	0.259161	0.047991	4.7931e-08	0.247348	0.047055	0.011813	0.009236	0.334857	0.044212	8.9373e-15	0.325734	0.043524	0.009123	0.007929	0.2182
V4t	0.180791	0.047624	0.00014688	0.174028	0.047259	0.006762	0.004932	0.107126	0.042494	0.015717	0.107125	0.041877	1e-06	0.007978	0.248439
FST	0.24661	0.048772	5.867e-07	0.245613	0.04849	0.000996	0.004252	0.248086	0.043243	5.2686e-09	0.241471	0.042604	0.006615	0.007654	0.981934
V3CD	0.187252	0.047754	0.00011614	0.182495	0.047429	0.004757	0.004612	0.22215	0.042975	2.1484e-07	0.214839	0.042221	0.007311	0.008031	0.586985
LO3	0.21551	0.047994	5.9388e-06	0.215509	0.047724	1e-06	0.004264	0.109244	0.041527	0.0095198	0.100381	0.04077	0.008862	0.008185	0.0940559
VMV2	0.19385	0.047366	4.6695e-05	0.193849	0.047144	1e-06	0.004232	0.168671	0.043228	0.0001587	0.166593	0.042541	0.002078	0.007662	0.694581
31pd	0.21792	0.047859	7.3508e-06	0.217626	0.047663	0.000294	0.003665	0.231776	0.043868	1.7379e-07	0.220823	0.042997	0.010953	0.00863	0.830996
31a	0.161533	0.04771	0.00029801	0.154215	0.047441	0.007318	0.004503	0.170039	0.043401	0.00016392	0.167017	0.042659	0.003022	0.007827	0.895078
VVC	0.302573	0.048643	5.5224e-11	0.293865	0.048288	0.008708	0.004828	0.347181	0.04445	1.3878e-15	0.339574	0.043706	0.007608	0.008347	0.498424
25	0.238	0.047478	3.8576e-07	0.236859	0.047182	0.001141	0.00432	0.337047	0.044148	2.498e-15	0.333499	0.04343	0.003548	0.007508	0.126576
s32	0.150065	0.048147	0.00013036	0.135447	0.047757	0.014617	0.005552	0.131715	0.040758	0.00070629	0.131714	0.040113	1e-06	0.007397	0.771135
pOFC	0.314981	0.048656	3.752e-13	0.297685	0.048231	0.017296	0.0057	0.299579	0.043974	5.061e-12	0.298993	0.043544	0.000586	0.007256	0.814327
PoI1	0.389439	0.049616	1.4988e-15	0.385962	0.049299	0.003477	0.004462	0.377429	0.045007	0	0.37283	0.044432	0.0046	0.007573	0.857713
Ig	0.43464	0.050641	0	0.421776	0.050162	0.012864	0.005313	0.44579	0.04521	0	0.442712	0.044641	0.003078	0.007013	0.869537
FOP5	0.325531	0.048846	1.3613e-11	0.321623	0.048548	0.003908	0.004397	0.36816	0.044996	1.1102e-16	0.366283	0.044435	0.001877	0.007703	0.520947
p10p	0.139961	0.046672	0.00049627	0.130301	0.046365	0.00966	0.004988	0.125626	0.042382	0.0039128	0.11439	0.041565	0.011237	0.008675	0.820127
p47r	0.213918	0.04704	3.4765e-06	0.211427	0.046761	0.002491	0.004362	0.165478	0.043058	0.00012165	0.165477	0.04228	1e-06	0.007726	0.794742
TGv	0.138819	0.047026	0.004476	0.138818	0.046789	1e-06	0.003703	0.369235	0.045197	1.1102e-16	0.369234	0.044691	1e-06	0.006993	0.000411387
MBelt	0.341784	0.048739	3.1858e-13	0.333652	0.048417	0.008133	0.004968	0.434922	0.045133	0	0.43329	0.044748	0.001632	0.006596	0.160879
LBelt	0.27317	0.048629	2.2986e-08	0.268921	0.048272	0.00425	0.0046	0.325702	0.044144	4.1633e-14	0.320637	0.0435	0.005065	0.007776	0.423796
A4	0.388438	0.049875	2.7756e-16	0.375153	0.049465	0.013285	0.005381	0.430931	0.044717	0	0.43093	0.044266	1e-06	0.007293	0.525848
STSva	0.200826	0.047755	1.0156e-05	0.191977	0.047453	0.008849	0.00499	0.134962	0.041417	0.00091423	0.127312	0.040671	0.00765	0.007693	0.297442
TE1m	0.245582	0.047679	3.2574e-08	0.236694	0.047391	0.008888	0.004998	0.182162	0.042578	1.8513e-05	0.176414	0.04186	0.005748	0.007647	0.321135
PI	0.395733	0.049561	2.2204e-16	0.389595	0.049216	0.006138	0.004468	0.491453	0.044774	0	0.488799	0.044272	0.002654	0.00699	0.15182
a32pr	0.209091	0.048245	5.7144e-06	0.197972	0.047835	0.011119	0.005364	0.152096	0.042846	0.00039097	0.152095	0.042274	1e-06	0.007167	0.377067
p24	0.134855	0.046043	0.004078	0.134854	0.045866	1e-06	0.00423	0.169535	0.042858	0.00012393	0.161029	0.042039	0.008506	0.008497	0.58141
