# Supplementary material for: A sex-stratified analysis of the genetic architecture of human brain anatomy
Source: Nat Commun. 2024 Sep 13;15:8041. doi: 10.1038/s41467-024-52244-2 (PMC11399304; doi:10.1038/s41467-024-52244-2)
Supplement: Supplementary file 6 — Supplementary Data 3 [file 41467_2024_52244_MOESM6_ESM.xlsx]

## Sheet: Sheet1
Supplementary Data 3: Autosomal, X-linked and total SNP-heritability (h2SNP) of regional surface area (SA) phenotypes in male and female participants.
Region names follow the annotations of the HCP parcellation from Glasser et al. (2016). h2SNP values were estimated using GCTA* in male and female participants separately. Prior to h2SNP estimation each phenotype was corrected for age, age2, head motion, scanner head position,
scan site and Euler number in each sex. Regional cortical GMV was additionally corrected for total brain volume. The right-most column shows p-values of sex-difference in h2 for each phenotype (details in Methods).
Sex-diffrence p-values were estimated from sex differences in total h2 in male and female participants for each trait using Eq (1); Z = (X2M - X2F)/sqrt(SE2M + SE2F ) scores were calcualted where X2M are X2F are male and female h2SNP and SEM and SEF are standard errors of the h2SNP estimates for male and female participants. Corresponding p-values were then calculated as p = 2 × (1 - Φ(|Z|)), whe…
reported p-values are not corrected for multple-testing.
*Yang et al. (2011) GCTA: a tool for genome-wide complex trait analysis. Am. J. Hum. Genet. 88, 76–82.
Left Hemisphere
	MALE							FEMALE
REGION	Total h2SNP	Total h2SNP (SE)	p(total h2SNP)	Autosomal h2SNP	Autosomal h2SNP (SE)	X-Chr h2SNP	X-Chr h2SNP (SE)	Total h2SNP	Total h2SNP (SE)	p (total h2SNP)	Autosomal h2snp	Autosomal h2SNP (SE)	X-Chr h2SNP	X-Chr h2SNP (SE)	P (sex-difference)
V1	0.653322	0.050509	0	0.639827	0.050054	0.013494	0.005103	0.74973	0.045817	0	0.749729	0.045047	1e-06	0.008086	0.157438
MST	0.140918	0.04693	0.0042727	0.140917	0.046702	1e-06	0.003983	0.251606	0.04334	3.8709e-09	0.245004	0.04274	0.006602	0.007859	0.0831451
V6	0.379884	0.049992	7.6605e-15	0.369497	0.049644	0.010387	0.005073	0.340419	0.044672	1.1491e-14	0.340418	0.043986	1e-06	0.007836	0.556096
V2	0.58663	0.050817	0	0.575297	0.050409	0.011332	0.004919	0.665242	0.045891	0	0.665241	0.045162	1e-06	0.00812	0.250928
V3	0.511811	0.050579	0	0.498344	0.050136	0.013467	0.005345	0.541661	0.045489	0	0.533703	0.044792	0.007957	0.008035	0.660803
V4	0.411142	0.049218	0	0.39997	0.04876	0.011172	0.005183	0.469823	0.04536	0	0.469822	0.044763	1e-06	0.007161	0.380638
V8	0.187705	0.046607	6.5587e-07	0.175781	0.046276	0.011924	0.004828	0.296333	0.044987	1.1762e-10	0.285318	0.044222	0.011015	0.007881	0.093551
4	0.478429	0.050097	0	0.476122	0.049693	0.002307	0.004343	0.435966	0.045533	0	0.433818	0.045007	0.002148	0.006885	0.530498
3b	0.471714	0.049463	0	0.467285	0.049106	0.004428	0.004335	0.504657	0.045101	0	0.504656	0.0446	1e-06	0.007244	0.622619
FEF	0.084387	0.04629	0.012696	0.074315	0.046002	0.010072	0.005158	0.205155	0.043352	1.1905e-06	0.205154	0.04268	1e-06	0.007657	0.0568786
PEF	0.160184	0.046588	0.00075839	0.159357	0.046328	0.000826	0.004076	0.105322	0.042044	0.016433	0.105321	0.041495	1e-06	0.007111	0.381993
55b	0.11575	0.045677	0.013945	0.115749	0.045455	1e-06	0.004021	0.181613	0.043087	1.6804e-05	0.181612	0.042371	1e-06	0.007717	0.294223
V3A	0.285398	0.048808	1.3179e-09	0.274405	0.048411	0.010993	0.005183	0.294999	0.044284	2.8335e-11	0.288136	0.043625	0.006863	0.007773	0.884172
RSC	0.409559	0.04962	5.5511e-17	0.404462	0.049276	0.005097	0.004457	0.388819	0.044772	0	0.372786	0.044247	0.016033	0.00832	0.756314
POS2	0.252738	0.048263	9.3383e-08	0.246142	0.047962	0.006596	0.00478	0.343349	0.044456	5.107e-15	0.340549	0.043914	0.0028	0.007321	0.167311
V7	0.260268	0.048378	2.2575e-08	0.249579	0.048022	0.010689	0.005275	0.195764	0.043191	1.0385e-05	0.191731	0.042576	0.004032	0.007377	0.319921
IPS1	0.286494	0.04868	4.8974e-10	0.27441	0.048298	0.012085	0.005391	0.280678	0.044201	2.7582e-10	0.266047	0.043356	0.014631	0.008802	0.929517
FFC	0.15629	0.045414	0.00020398	0.150071	0.045149	0.00622	0.004388	0.300244	0.044771	2.7207e-11	0.286136	0.044123	0.014108	0.008171	0.023988
V3B	0.191659	0.048211	2.0724e-05	0.180634	0.047867	0.011025	0.005198	0.241423	0.043989	3.1373e-08	0.240732	0.043341	0.000691	0.007399	0.445757
LO1	0.324405	0.048472	8.9598e-12	0.321299	0.048131	0.003107	0.004457	0.317667	0.044615	8.2501e-13	0.315283	0.043916	0.002383	0.007724	0.918536
LO2	0.189952	0.047592	0.00011667	0.18805	0.047327	0.001902	0.004279	0.193319	0.04339	1.4214e-05	0.188922	0.042748	0.004396	0.007966	0.958305
PIT	0.157215	0.046552	0.00074169	0.153736	0.046325	0.003479	0.004111	0.200792	0.043509	6.9145e-06	0.19685	0.042933	0.003943	0.007463	0.494043
MT	0.149865	0.04717	0.0027117	0.149471	0.046937	0.000394	0.004011	0.217248	0.043314	7.5253e-07	0.21185	0.042766	0.005398	0.007589	0.292706
A1	0.306641	0.048478	6.6583e-11	0.296721	0.048064	0.00992	0.00523	0.295238	0.043691	4.7177e-12	0.291975	0.043161	0.003263	0.00709	0.861293
PSL	0.116739	0.047309	0.0084922	0.108033	0.046944	0.008705	0.00515	0.096156	0.041723	0.0019816	0.07121	0.040627	0.024945	0.009442	0.744193
SFL	0.314942	0.049329	2.7912e-10	0.308272	0.048925	0.00667	0.004856	0.373074	0.044336	0	0.37035	0.043831	0.002724	0.00726	0.380775
PCV	0.427228	0.049827	0	0.416013	0.049339	0.011215	0.005183	0.414944	0.045024	0	0.403111	0.044322	0.011833	0.008079	0.854862
STV	0.150261	0.046634	0.00196	0.149483	0.046349	0.000778	0.004053	0.202425	0.043073	9.4076e-07	0.183033	0.042139	0.019392	0.008659	0.411243
7Pm	0.344952	0.048801	4.7806e-13	0.338329	0.048419	0.006624	0.004815	0.303533	0.044251	2.0384e-12	0.303532	0.04374	1e-06	0.007507	0.52952
7m	0.336131	0.049149	3.3574e-12	0.328204	0.048817	0.007927	0.004915	0.353323	0.044447	2.2204e-16	0.352079	0.043895	0.001243	0.007271	0.795296
POS1	0.461205	0.050313	0	0.453069	0.049953	0.008136	0.004985	0.447427	0.045601	0	0.447426	0.044972	1e-06	0.008101	0.839208
23d	0.217738	0.047788	5.7223e-06	0.216871	0.04754	0.000867	0.004163	0.150641	0.042606	0.00068345	0.146883	0.041973	0.003758	0.007114	0.294633
v23ab	0.276392	0.049089	5.7228e-09	0.266037	0.04875	0.010356	0.00504	0.249986	0.044133	2.9841e-08	0.247264	0.043616	0.002722	0.007229	0.689139
d23ab	0.305032	0.04955	9.3259e-13	0.285196	0.049168	0.019836	0.005644	0.332194	0.044475	7.1609e-14	0.323801	0.043982	0.008394	0.007893	0.683314
31pv	0.225737	0.048784	5.2948e-07	0.213504	0.04849	0.012233	0.005138	0.371389	0.044667	5.5511e-17	0.360322	0.044188	0.011067	0.008044	0.027662
5m	0.322731	0.049078	3.8071e-11	0.317412	0.048748	0.005318	0.004794	0.360017	0.044359	1.1102e-16	0.354028	0.04372	0.005989	0.008052	0.573011
5mv	0.34152	0.049132	1.5609e-12	0.333767	0.048782	0.007753	0.004855	0.368491	0.045192	2.2204e-16	0.367598	0.044623	0.000893	0.007217	0.686192
23c	0.285276	0.048351	3.2131e-09	0.281906	0.048095	0.00337	0.004419	0.214774	0.04455	5.2346e-06	0.207837	0.043936	0.006937	0.007498	0.283567
5L	0.277044	0.04819	3.6902e-09	0.269637	0.047859	0.007407	0.004995	0.217181	0.043336	4.4324e-07	0.21718	0.042692	1e-06	0.007808	0.355656
24dd	0.300565	0.04948	1.535e-09	0.293744	0.04918	0.006821	0.004526	0.342497	0.044122	3.8858e-16	0.318266	0.043305	0.024231	0.008779	0.527056
24dv	0.195811	0.047561	6.1767e-05	0.19581	0.047337	1e-06	0.004152	0.198963	0.043575	9.9835e-06	0.194053	0.042892	0.00491	0.007547	0.961027
7AL	0.270412	0.048158	1.4584e-08	0.266104	0.04789	0.004309	0.004195	0.333744	0.044687	2.3481e-14	0.333743	0.044066	1e-06	0.007605	0.335047
SCEF	0.379665	0.049415	1.8874e-15	0.370478	0.049081	0.009187	0.004921	0.382293	0.044283	0	0.366768	0.043635	0.015525	0.008568	0.968407
6ma	0.254408	0.04817	1.8891e-07	0.25298	0.047821	0.001428	0.004258	0.269142	0.043541	1.6339e-10	0.269141	0.042893	1e-06	0.007076	0.82049
7Am	0.398518	0.04934	1.6653e-16	0.392707	0.048946	0.005811	0.004667	0.449956	0.045041	0	0.446784	0.044429	0.003172	0.007652	0.441328
7PL	0.279889	0.047754	2.0329e-09	0.279888	0.047451	1e-06	0.004432	0.253643	0.043981	1.0725e-08	0.251336	0.043375	0.002307	0.007527	0.686011
7PC	0.165396	0.046714	0.00028019	0.159331	0.046443	0.006065	0.004631	0.198272	0.043391	8.8563e-06	0.191215	0.042661	0.007057	0.008073	0.606103
LIPv	0.223436	0.047539	2.8895e-06	0.222311	0.047257	0.001125	0.004296	0.340996	0.044599	1.3434e-14	0.329985	0.043908	0.011011	0.008279	0.0713106
VIP	0.249256	0.048639	3.8754e-07	0.249255	0.048288	1e-06	0.004364	0.393756	0.045379	0	0.382429	0.04468	0.011327	0.008355	0.0298364
MIP	0.348849	0.049412	1.237e-12	0.342452	0.049017	0.006396	0.004764	0.285786	0.044882	5.3469e-10	0.273447	0.043924	0.012339	0.008838	0.3448
1	0.239358	0.048522	1.7215e-06	0.239353	0.048242	5e-06	0.003984	0.346974	0.044647	4.4409e-15	0.344086	0.044053	0.002888	0.007523	0.10266
2	0.150421	0.047441	0.0025598	0.15042	0.047194	1e-06	0.0042	0.281822	0.044201	2.1436e-10	0.270739	0.043392	0.011083	0.008451	0.042713
3a	0.413465	0.049926	5.5511e-17	0.409237	0.049561	0.004228	0.004368	0.462626	0.045573	0	0.462625	0.045008	1e-06	0.007079	0.46707
6d	0.284043	0.048986	9.8568e-10	0.272333	0.048615	0.011711	0.005047	0.246944	0.043318	2.7229e-09	0.246943	0.042725	1e-06	0.007201	0.570487
6mp	0.301641	0.048936	2.766e-10	0.290995	0.048504	0.010646	0.005148	0.250589	0.043097	2.1749e-09	0.249491	0.042462	0.001097	0.007191	0.43368
6v	0.288159	0.048271	1.8772e-09	0.288158	0.047968	1e-06	0.004176	0.210442	0.043253	8.2681e-07	0.210441	0.04268	1e-06	0.007573	0.230501
p24pr	0.219234	0.047776	4.3737e-06	0.21389	0.047426	0.005344	0.004647	0.138917	0.04285	0.0019604	0.138616	0.042302	0.000301	0.006686	0.210754
33pr	0.260127	0.048195	7.1959e-08	0.260126	0.047916	1e-06	0.004135	0.224286	0.043437	8.666e-08	0.224285	0.042832	1e-06	0.007549	0.580666
a24pr	0.216758	0.048557	1.4925e-05	0.211817	0.048262	0.004942	0.004736	0.165418	0.043265	0.00017054	0.165417	0.042582	1e-06	0.007435	0.429871
p32pr	0.3538	0.04893	2.3215e-13	0.353799	0.048631	1e-06	0.004324	0.294404	0.043644	2.6713e-12	0.294101	0.043136	0.000303	0.006945	0.364993
a24	0.222531	0.048327	8.1156e-06	0.22253	0.048065	1e-06	0.004255	0.061405	0.042522	0.16968	0.061404	0.041857	1e-06	0.007938	0.0123116
d32	0.322711	0.048421	6.5285e-12	0.32271	0.048124	1e-06	0.004437	0.208769	0.042941	7.1335e-07	0.208768	0.042249	1e-06	0.007696	0.0783111
8BM	0.298421	0.048654	2.9732e-10	0.29117	0.048297	0.007251	0.004864	0.280967	0.043588	2.1709e-11	0.280966	0.04294	1e-06	0.007816	0.78932
p32	0.241442	0.048185	5.1382e-07	0.234527	0.047858	0.006915	0.004904	0.281108	0.044125	9.8124e-11	0.281107	0.043505	1e-06	0.007918	0.54378
10r	0.080596	0.045439	0.095623	0.080483	0.045294	0.000112	0.003982	0.106445	0.042499	0.015668	0.097062	0.041629	0.009384	0.008059	0.677798
47m	0.405459	0.050309	7.7716e-16	0.397962	0.049891	0.007497	0.005055	0.411901	0.044792	0	0.4086	0.044254	0.003301	0.007367	0.92381
8Av	0.221017	0.04703	3.9708e-07	0.209677	0.046679	0.01134	0.005394	0.308969	0.044872	5.7457e-12	0.290723	0.044038	0.018247	0.008887	0.176037
8Ad	0.243084	0.048352	7.4682e-07	0.243083	0.048141	1e-06	0.003856	0.1776	0.042802	5.0476e-05	0.169979	0.042134	0.007622	0.007868	0.310546
9m	0.252426	0.047359	3.18e-08	0.252425	0.047167	1e-06	0.004089	0.255355	0.043763	6.1702e-09	0.247963	0.043078	0.007392	0.008109	0.96377
8BL	0.205651	0.048088	8.2692e-06	0.194956	0.047713	0.010695	0.005223	0.284664	0.043713	5.7374e-11	0.280143	0.043157	0.004521	0.007451	0.224049
9p	0.260485	0.048887	1.9149e-07	0.255555	0.048591	0.00493	0.004556	0.227331	0.043078	1.1301e-07	0.221928	0.042405	0.005403	0.007599	0.610879
10d	0.204358	0.047789	3.0654e-05	0.202506	0.047487	0.001853	0.004452	0.316325	0.043895	1.4799e-13	0.309399	0.043114	0.006926	0.008085	0.0844337
8C	0.253959	0.047564	4.1745e-08	0.253564	0.047269	0.000396	0.004419	0.312917	0.044536	1.7124e-12	0.303155	0.043972	0.009762	0.007375	0.365559
44	0.16531	0.046894	0.00053977	0.16151	0.046577	0.0038	0.004647	0.166738	0.042979	6.1746e-05	0.166737	0.042315	1e-06	0.007467	0.98209
45	0.226687	0.047012	8.1151e-07	0.223066	0.04676	0.003622	0.004036	0.340871	0.044102	1.2768e-15	0.338925	0.043641	0.001947	0.006733	0.0764962
47l	0.373768	0.049938	4.7351e-14	0.365971	0.049574	0.007797	0.004923	0.390153	0.044949	0	0.390152	0.0444	1e-06	0.007535	0.807333
a47r	0.374163	0.049468	1.2212e-15	0.360462	0.049081	0.013701	0.005425	0.425893	0.045784	0	0.409187	0.045102	0.016706	0.008686	0.442805
6r	0.174175	0.04714	0.00030751	0.169753	0.046857	0.004422	0.004638	0.232348	0.043364	8.3277e-08	0.227469	0.042767	0.004879	0.007666	0.363762
IFJa	0.25077	0.047721	6.7244e-08	0.250769	0.04739	1e-06	0.004427	0.184197	0.04318	1.5169e-05	0.184196	0.042465	1e-06	0.007936	0.300933
IFJp	0.185675	0.046782	7.1097e-05	0.182394	0.04651	0.003281	0.004562	0.220747	0.043761	6.3699e-07	0.220746	0.043226	1e-06	0.007588	0.58404
IFSp	0.21874	0.047636	2.1399e-06	0.211183	0.047292	0.007557	0.004787	0.265616	0.043732	2.617e-10	0.265615	0.043019	1e-06	0.007983	0.468516
IFSa	0.216063	0.047907	1.4739e-06	0.208473	0.047644	0.00759	0.004388	0.270539	0.044542	1.0397e-09	0.270538	0.043739	1e-06	0.00814	0.404969
p9-46v	0.293954	0.049214	1.4203e-10	0.278427	0.048728	0.015527	0.005707	0.281144	0.044052	6.1758e-11	0.267067	0.043291	0.014077	0.008209	0.84622
46	0.280275	0.049133	7.9944e-10	0.263193	0.048617	0.017082	0.005778	0.285254	0.044014	2.6544e-11	0.267671	0.043218	0.017583	0.008659	0.939833
a9-46v	0.257474	0.04898	9.4349e-10	0.239385	0.048535	0.018089	0.005571	0.158189	0.043335	0.0004442	0.158188	0.04277	1e-06	0.007476	0.128976
9-46d	0.250247	0.048537	4.4761e-07	0.246689	0.048228	0.003558	0.004503	0.243799	0.043975	3.3381e-08	0.241266	0.043323	0.002533	0.007952	0.921575
9a	0.182686	0.048192	0.00036784	0.182685	0.047977	1e-06	0.004116	0.230441	0.042938	3.4898e-08	0.229877	0.042287	0.000564	0.00763	0.459383
10v	0.154782	0.046839	0.001498	0.154781	0.046691	1e-06	0.003892	0.237529	0.043154	1.9033e-08	0.237528	0.0426	1e-06	0.006761	0.193856
a10p	0.229009	0.048352	8.4661e-07	0.219963	0.048054	0.009047	0.004937	0.245269	0.043738	8.6393e-09	0.227349	0.042956	0.01792	0.008386	0.803059
10pp	0.11231	0.046583	0.024179	0.110529	0.046379	0.001781	0.004232	0.181694	0.042158	1.281e-05	0.180752	0.041532	0.000942	0.006673	0.269437
11l	0.422546	0.049124	0	0.41964	0.048837	0.002906	0.004274	0.455478	0.045205	0	0.448599	0.044509	0.006879	0.007981	0.621799
13l	0.446629	0.050035	0	0.434914	0.049579	0.011715	0.005118	0.515873	0.045017	0	0.510612	0.044436	0.005261	0.007351	0.303573
OFC	0.481227	0.049936	0	0.469315	0.049494	0.011913	0.005302	0.488601	0.044832	0	0.483422	0.044147	0.005179	0.008005	0.912503
47s	0.392364	0.050026	1.6653e-16	0.378799	0.049606	0.013566	0.005259	0.36	0.044445	1.6653e-16	0.352119	0.043882	0.007881	0.00766	0.628641
LIPd	0.252309	0.048464	1.2636e-07	0.252308	0.048142	1e-06	0.004711	0.284069	0.043779	4.9314e-11	0.275573	0.04305	0.008496	0.008243	0.626756
6a	0.259706	0.048545	1.6931e-07	0.25867	0.048238	0.001036	0.004334	0.330448	0.044224	3.7914e-14	0.323387	0.043563	0.007061	0.007888	0.281366
i6-8	0.125711	0.046444	0.010049	0.123168	0.046167	0.002542	0.004709	0.247662	0.043816	1.6417e-08	0.246058	0.04329	0.001604	0.007148	0.0561402
s6-8	0.234908	0.048428	1.8514e-06	0.234907	0.048183	1e-06	0.00431	0.243588	0.043457	2.926e-08	0.239982	0.042902	0.003606	0.007366	0.893877
43	0.14434	0.047041	0.0032942	0.144339	0.046813	1e-06	0.004212	0.113211	0.04166	0.0063294	0.103443	0.041033	0.009768	0.008089	0.620319
OP4	0.222556	0.047897	3.4748e-06	0.219282	0.047636	0.003274	0.004279	0.190278	0.043017	7.3034e-06	0.190277	0.042438	1e-06	0.007941	0.616104
OP1	0.333022	0.049203	4.0571e-12	0.323375	0.048779	0.009647	0.005112	0.236174	0.044034	3.0594e-08	0.236173	0.043292	1e-06	0.008488	0.142449
OP2-3	0.303957	0.048871	1.9479e-10	0.294612	0.048503	0.009345	0.004984	0.323695	0.044529	9.7811e-14	0.323694	0.04406	1e-06	0.007064	0.765291
52	0.37923	0.049203	1.1102e-16	0.364016	0.048746	0.015214	0.005469	0.477806	0.044996	0	0.477805	0.04442	1e-06	0.007238	0.139287
RI	0.448451	0.050431	0	0.434429	0.049937	0.014022	0.005476	0.395829	0.044977	0	0.393542	0.044432	0.002287	0.00724	0.436136
PFcm	0.332329	0.048718	1.165e-12	0.324818	0.048356	0.00751	0.004962	0.263151	0.044079	1.0794e-09	0.26315	0.04342	1e-06	0.007917	0.292365
PoI2	0.559284	0.05053	0	0.549803	0.050112	0.009481	0.004727	0.512153	0.045532	0	0.49778	0.044845	0.014374	0.008653	0.48836
TA2	0.349479	0.048704	4.2633e-14	0.337485	0.048241	0.011994	0.005409	0.37532	0.043819	0	0.375319	0.043285	1e-06	0.007201	0.693263
FOP4	0.294346	0.047813	2.0927e-10	0.290744	0.04755	0.003602	0.004255	0.258156	0.043968	2.3873e-09	0.258155	0.043397	1e-06	0.007091	0.577427
MI	0.541422	0.050351	0	0.539743	0.049916	0.001678	0.004481	0.550714	0.045728	0	0.524383	0.044873	0.026331	0.009501	0.891336
Pir	0.258332	0.047828	5.4306e-08	0.254394	0.047468	0.003938	0.004561	0.197115	0.042086	1.8508e-06	0.192342	0.041491	0.004773	0.007354	0.336605
AVI	0.422749	0.049765	0	0.42063	0.049399	0.002119	0.004373	0.461824	0.044925	0	0.458663	0.044348	0.00316	0.007416	0.560007
AAIC	0.251668	0.047921	5.221e-08	0.244279	0.04764	0.007389	0.004794	0.286638	0.044354	1.0043e-10	0.270158	0.043523	0.01648	0.008785	0.592268
FOP1	0.147064	0.047594	0.0035911	0.147063	0.047374	1e-06	0.004102	0.155828	0.043156	0.0003303	0.155827	0.042465	1e-06	0.007408	0.891496
FOP3	0.505304	0.049832	0	0.501943	0.049445	0.003361	0.004594	0.420394	0.044853	0	0.420393	0.044236	1e-06	0.007338	0.205347
FOP2	0.230164	0.048844	5.0609e-06	0.225837	0.048632	0.004326	0.004601	0.24095	0.043928	1.0521e-08	0.240949	0.043143	1e-06	0.008038	0.869581
PFt	0.291534	0.048597	1.4689e-11	0.274335	0.048147	0.017199	0.005583	0.339769	0.044122	4.4409e-16	0.339768	0.043325	1e-06	0.00807	0.462426
AIP	0.188419	0.046832	5.097e-05	0.188418	0.046626	1e-06	0.004027	0.157729	0.042757	0.00026422	0.157728	0.042064	1e-06	0.007713	0.628415
EC	0.392562	0.048043	0	0.392289	0.047733	0.000273	0.004161	0.365891	0.044576	5.5511e-17	0.355766	0.043991	0.010125	0.007742	0.684038
PreS	0.322943	0.048774	3.0484e-11	0.321069	0.048468	0.001874	0.004441	0.403424	0.044958	0	0.392558	0.044324	0.010866	0.007984	0.225023
H	0.332493	0.049245	9.2805e-12	0.332492	0.048892	1e-06	0.004327	0.360138	0.044257	5.5511e-17	0.344082	0.043564	0.016056	0.008405	0.676287
ProS	0.488631	0.050673	0	0.476766	0.050238	0.011865	0.005167	0.522637	0.045347	0	0.518944	0.044667	0.003693	0.007729	0.617017
PeEc	0.528915	0.048731	0	0.52548	0.048321	0.003435	0.004542	0.508807	0.045123	0	0.508806	0.044711	1e-06	0.006391	0.762066
STGa	0.193629	0.047457	3.6615e-05	0.186829	0.047179	0.0068	0.005028	0.309254	0.043753	2.11e-13	0.299992	0.043009	0.009262	0.008303	0.0732464
PBelt	0.309745	0.048757	1.355e-11	0.298493	0.048414	0.011252	0.005079	0.347142	0.044309	1.2212e-15	0.337896	0.043718	0.009246	0.007853	0.570286
A5	0.379431	0.048233	0	0.371866	0.047849	0.007565	0.004744	0.354187	0.044179	1.1102e-16	0.349406	0.043786	0.00478	0.006203	0.699536
PHA1	0.301191	0.048253	1.3183e-10	0.297406	0.047939	0.003785	0.004593	0.366893	0.044962	2.2204e-16	0.363014	0.044296	0.003879	0.007739	0.319163
PHA3	0.275234	0.048322	9.197e-09	0.270917	0.048028	0.004317	0.004475	0.322929	0.045009	8.632e-14	0.322928	0.044276	1e-06	0.00812	0.47014
STSda	0.328296	0.047598	2.6534e-13	0.326348	0.047389	0.001949	0.003905	0.263773	0.043349	3.3301e-10	0.258112	0.042683	0.005662	0.007685	0.316232
STSdp	0.303579	0.048366	3.5488e-11	0.293921	0.047965	0.009658	0.005102	0.367763	0.044197	0	0.362644	0.04363	0.005119	0.007204	0.327266
STSvp	0.251423	0.047898	3.2727e-09	0.237179	0.047508	0.014243	0.005396	0.385943	0.04417	0	0.381189	0.043458	0.004754	0.007827	0.0389602
TGd	0.335358	0.049812	1.1491e-12	0.318435	0.049301	0.016922	0.005688	0.398488	0.044957	0	0.391378	0.044372	0.007109	0.008038	0.346787
TE1a	0.322594	0.047779	4.105e-13	0.314814	0.047441	0.00778	0.004894	0.361656	0.043485	0	0.361655	0.042843	1e-06	0.007472	0.545425
TE1p	0.323621	0.048964	2.2744e-11	0.318449	0.048638	0.005172	0.004581	0.264844	0.043918	4.724e-10	0.264843	0.043257	1e-06	0.007134	0.371527
TE2a	0.230425	0.047124	5.2054e-07	0.225612	0.046817	0.004813	0.004646	0.270333	0.043587	1.3404e-10	0.270332	0.042923	1e-06	0.007257	0.534135
TF	0.374689	0.048247	3.8858e-16	0.373267	0.047993	0.001422	0.00419	0.454493	0.044559	0	0.446049	0.043891	0.008443	0.008236	0.224318
TE2p	0.151626	0.047132	0.0020312	0.148731	0.046954	0.002895	0.00424	0.284362	0.044377	4.5881e-11	0.284361	0.043664	1e-06	0.00745	0.0403233
PHT	0.39587	0.050055	1.9984e-15	0.389585	0.049655	0.006284	0.004656	0.351242	0.044712	1.1102e-16	0.351241	0.044014	1e-06	0.007667	0.506095
PH	0.153041	0.046401	0.00086633	0.147748	0.0461	0.005294	0.004521	0.3602	0.044582	1.1102e-16	0.360199	0.044002	1e-06	0.007239	0.0012847
TPOJ1	0.216533	0.047768	8.9677e-06	0.214831	0.047563	0.001703	0.004157	0.286129	0.044141	8.0055e-11	0.27579	0.043431	0.010339	0.008153	0.284598
TPOJ2	0.230743	0.047774	4.524e-07	0.223144	0.047447	0.007599	0.004689	0.348553	0.044583	7.2164e-16	0.346972	0.043973	0.001581	0.007187	0.0714061
TPOJ3	0.180114	0.046966	0.00018049	0.180113	0.046788	1e-06	0.00378	0.255619	0.043943	7.002e-09	0.253851	0.043306	0.001768	0.007301	0.240421
DVT	0.313578	0.049246	1.5831e-10	0.306932	0.048893	0.006647	0.004931	0.394102	0.044736	0	0.390015	0.044113	0.004087	0.007776	0.22616
PGp	0.254647	0.047731	7.4346e-08	0.253906	0.047491	0.000742	0.00393	0.212046	0.043365	1.778e-06	0.206164	0.042711	0.005882	0.007895	0.50887
IP2	0.177122	0.04765	0.00024776	0.177121	0.047383	1e-06	0.004201	0.207056	0.043329	2.5615e-06	0.203083	0.04274	0.003973	0.007601	0.642088
IP1	0.30697	0.048914	6.5084e-11	0.29565	0.048472	0.01132	0.005216	0.208876	0.043186	6.9011e-07	0.190272	0.042241	0.018604	0.009186	0.132749
IP0	0.297819	0.049447	1.3214e-10	0.283679	0.049003	0.01414	0.005375	0.304059	0.044379	5.4713e-12	0.296133	0.043607	0.007926	0.008251	0.925175
PFop	0.262471	0.048264	4.3178e-08	0.257436	0.047882	0.005035	0.004792	0.295413	0.043777	3.3816e-12	0.295412	0.043079	1e-06	0.007815	0.613169
PF	0.23981	0.048787	2.1474e-07	0.228061	0.048439	0.011748	0.005129	0.262985	0.044347	2.9839e-09	0.262984	0.043744	1e-06	0.00732	0.725208
PFm	0.141195	0.046459	0.0033942	0.141194	0.046279	1e-06	0.003803	0.270559	0.043962	8.4782e-10	0.264266	0.043339	0.006294	0.007606	0.0431223
PGi	0.353889	0.049001	3.8858e-15	0.340021	0.048648	0.013868	0.005235	0.455093	0.045092	0	0.443696	0.044276	0.011397	0.008133	0.128566
PGs	0.36098	0.049307	1.0159e-14	0.35035	0.048988	0.01063	0.004903	0.332991	0.044809	8.1601e-14	0.320384	0.044025	0.012606	0.008315	0.674419
V6A	0.220401	0.048103	4.5426e-06	0.213355	0.047767	0.007046	0.005023	0.177447	0.043346	8.3574e-05	0.166935	0.042545	0.010511	0.008399	0.507097
VMV1	0.236875	0.047889	1.2957e-07	0.227339	0.047567	0.009536	0.004984	0.281853	0.044401	3.2263e-10	0.274341	0.043522	0.007512	0.008399	0.490992
VMV3	0.189656	0.047088	7.0801e-05	0.187178	0.046877	0.002478	0.003702	0.230678	0.043916	6.8571e-08	0.230677	0.043206	1e-06	0.007544	0.52406
PHA2	0.343433	0.04863	3.7415e-14	0.332346	0.048306	0.011087	0.0051	0.287231	0.044642	2.5296e-11	0.28723	0.043761	1e-06	0.008168	0.394563
V4t	0.161472	0.04748	0.0012893	0.160558	0.047242	0.000914	0.003984	0.121316	0.042942	0.0064829	0.121315	0.042295	1e-06	0.007397	0.530491
FST	0.195457	0.048334	6.8972e-05	0.189036	0.048014	0.006421	0.004697	0.340139	0.044316	2.498e-15	0.340138	0.043844	1e-06	0.006976	0.0273589
V3CD	0.207772	0.047297	1.3424e-05	0.204598	0.047	0.003174	0.004354	0.279307	0.043761	1.2086e-10	0.276148	0.043291	0.003159	0.007281	0.266927
LO3	0.238719	0.047379	2.7799e-07	0.238718	0.047087	1e-06	0.004116	0.171741	0.04258	6.0292e-05	0.17174	0.042147	1e-06	0.006535	0.293055
VMV2	0.294655	0.04825	7.824e-11	0.285217	0.047872	0.009438	0.004882	0.193694	0.043476	6.2069e-06	0.193693	0.042717	1e-06	0.00812	0.120067
31pd	0.334787	0.049472	2.4883e-12	0.322708	0.049046	0.012079	0.005178	0.359142	0.044713	6.1062e-16	0.352284	0.044229	0.006858	0.00755	0.714939
31a	0.239718	0.048678	1.9642e-06	0.236732	0.048388	0.002986	0.004401	0.156983	0.042768	0.00019964	0.144938	0.042135	0.012044	0.007951	0.201661
VVC	0.115697	0.04628	0.012282	0.111296	0.046025	0.0044	0.004338	0.242709	0.044157	7.4178e-08	0.236403	0.043539	0.006307	0.007113	0.0470766
25	0.367814	0.048577	5.5511e-15	0.365515	0.04836	0.002299	0.003793	0.397477	0.044944	0	0.397476	0.04435	1e-06	0.008035	0.653993
s32	0.199754	0.047549	3.8812e-05	0.199753	0.047368	1e-06	0.003839	0.286281	0.044375	3.9e-11	0.28628	0.043648	1e-06	0.007792	0.18339
pOFC	0.460448	0.049213	0	0.457257	0.048903	0.00319	0.004441	0.483522	0.044534	0	0.475646	0.04402	0.007876	0.007535	0.728104
PoI1	0.311338	0.049418	7.295e-11	0.3003	0.048988	0.011038	0.005051	0.384058	0.044419	0	0.384057	0.043899	1e-06	0.007272	0.273776
Ig	0.382558	0.049269	2.387e-15	0.382428	0.048976	0.00013	0.004046	0.398686	0.044986	0	0.398685	0.044408	1e-06	0.007402	0.808984
FOP5	0.477399	0.049703	0	0.469872	0.049325	0.007528	0.004637	0.496581	0.044925	0	0.491477	0.044401	0.005103	0.007399	0.774641
p10p	0.159447	0.047547	0.0011046	0.159446	0.047241	1e-06	0.004478	0.278819	0.043599	6.4724e-11	0.26309	0.042784	0.015729	0.008556	0.0642515
p47r	0.2943	0.049093	2.0443e-10	0.281902	0.048732	0.012399	0.005156	0.243757	0.0447	1.086e-07	0.243756	0.04407	1e-06	0.007775	0.446505
TGv	0.321293	0.049041	3.1689e-11	0.313761	0.048662	0.007532	0.004945	0.328888	0.04413	2.1094e-14	0.315244	0.043416	0.013644	0.008262	0.908348
MBelt	0.330942	0.049186	3.6871e-13	0.312154	0.048646	0.018788	0.005827	0.346595	0.043884	2.2204e-16	0.346594	0.043411	1e-06	0.006779	0.812296
LBelt	0.264723	0.048029	2.5272e-08	0.258166	0.047721	0.006557	0.004954	0.381675	0.044474	0	0.374272	0.04385	0.007403	0.007867	0.0739895
A4	0.290866	0.048673	1.9763e-10	0.278878	0.048249	0.011988	0.005178	0.264904	0.043531	3.1628e-10	0.264903	0.043084	1e-06	0.006686	0.690937
STSva	0.309573	0.04703	1.3095e-12	0.306103	0.046813	0.00347	0.003938	0.303279	0.043821	5.837e-13	0.298209	0.043142	0.00507	0.007833	0.922001
TE1m	0.237031	0.046476	4.6483e-08	0.230561	0.046187	0.00647	0.004612	0.242177	0.043168	3.9282e-09	0.242176	0.04248	1e-06	0.007639	0.935341
PI	0.331968	0.048751	2.2043e-12	0.324023	0.048375	0.007945	0.005079	0.462113	0.044794	0	0.460902	0.044275	0.001212	0.006974	0.0493247
a32pr	0.352746	0.048981	1.2323e-13	0.349836	0.048618	0.002911	0.004601	0.318684	0.044005	1.6598e-14	0.318683	0.043372	1e-06	0.007558	0.604943
p24	0.251469	0.049154	5.4698e-07	0.250007	0.048363	0.001463	0.008991	0.177879	0.043156	5.358e-05	0.177878	0.042607	1e-06	0.00713	0.26057
RIGHT HEMISPHERE
	MALE							FEMALE
REGION	Total h2SNP	Total h2SNP (SE)	p (total h2SNP)	Autosomal h2SNP	Autosomal h2SNP (SE)	X-Chr h2SNP	X-Chr h2SNP (SE)	Total h2SNP	Total h2SNP (SE)	p (total h2SNP)	Autosomal h2snp	Autosomal h2SNP (SE)	X-Chr h2SNP	X-Chr h2SNP (SE)	P (sex-difference)
V1	0.653832	0.05052	0	0.645018	0.050037	0.008814	0.005009	0.71468	0.045475	0	0.71143	0.044795	0.00325	0.007824	0.370687
MST	0.246083	0.048508	2.7238e-08	0.232613	0.048174	0.01347	0.005263	0.154332	0.042309	0.00031274	0.146563	0.041626	0.007769	0.007841	0.15403
V6	0.374967	0.04913	2.3315e-15	0.366146	0.04877	0.00882	0.005174	0.36294	0.044928	4.4409e-16	0.35807	0.044285	0.00487	0.007729	0.85664
V2	0.545103	0.050406	0	0.540335	0.050079	0.004768	0.004364	0.65716	0.045711	0	0.637081	0.044954	0.020079	0.009225	0.0996027
V3	0.491729	0.050305	0	0.484709	0.049943	0.00702	0.004777	0.568949	0.045579	0	0.551283	0.044849	0.017666	0.008689	0.255307
V4	0.408784	0.049439	0	0.402673	0.049117	0.006111	0.004603	0.458764	0.044947	0	0.452896	0.04435	0.005869	0.007556	0.454449
V8	0.359284	0.048387	5.6621e-15	0.353539	0.048153	0.005746	0.004144	0.318145	0.044115	1.506e-13	0.317317	0.043604	0.000828	0.006721	0.529819
4	0.43196	0.049687	0	0.423826	0.049283	0.008134	0.004998	0.42283	0.044598	0	0.422829	0.043869	1e-06	0.008003	0.891232
3b	0.595023	0.050227	0	0.581802	0.049685	0.013221	0.005398	0.48914	0.045042	0	0.483977	0.044383	0.005163	0.007725	0.116543
FEF	0.161275	0.047661	0.00055042	0.153482	0.047362	0.007793	0.004965	0.161935	0.043605	0.00042953	0.161934	0.043004	1e-06	0.007163	0.991848
PEF	0.036382	0.044854	0.35399	0.036381	0.044571	1e-06	0.004709	0.143861	0.042744	0.0014482	0.140445	0.042045	0.003416	0.007965	0.0827981
55b	0.08659	0.046192	0.065604	0.082017	0.045899	0.004573	0.004877	0.161173	0.043119	0.00034002	0.159022	0.042497	0.002151	0.00736	0.23788
V3A	0.308621	0.049155	4.1394e-10	0.303928	0.04883	0.004693	0.004677	0.285486	0.043783	5.5251e-11	0.282607	0.043275	0.002879	0.006914	0.725249
RSC	0.408915	0.049243	0	0.408576	0.048971	0.000339	0.003632	0.358275	0.044587	5.5511e-17	0.327463	0.043633	0.030812	0.00982	0.445874
POS2	0.33729	0.048851	2.8e-13	0.324228	0.048442	0.013061	0.005477	0.391359	0.044849	0	0.390818	0.044365	0.000542	0.006708	0.414889
V7	0.203334	0.047574	2.6464e-05	0.202349	0.047344	0.000985	0.004277	0.196649	0.04328	1.0367e-05	0.190694	0.042772	0.005955	0.007174	0.917216
IPS1	0.239251	0.048548	1.3816e-06	0.236134	0.048318	0.003117	0.004453	0.282819	0.044002	1.4877e-10	0.280728	0.043451	0.00209	0.007174	0.506088
FFC	0.262288	0.048145	2.0598e-09	0.252619	0.047902	0.009669	0.004421	0.390445	0.04493	0	0.385665	0.044507	0.00478	0.006875	0.0516426
V3B	0.126499	0.047214	0.011901	0.123435	0.046978	0.003063	0.004248	0.287915	0.044261	1.1129e-10	0.283115	0.043749	0.0048	0.007303	0.0126238
LO1	0.327124	0.048486	6.2954e-12	0.322804	0.048205	0.00432	0.00433	0.314444	0.044081	3.2757e-13	0.298695	0.043367	0.015748	0.008397	0.846565
LO2	0.231754	0.047471	5.5166e-07	0.224914	0.047074	0.006841	0.004729	0.181932	0.043085	2.8315e-05	0.181834	0.042542	9.7e-05	0.006757	0.437065
PIT	0.230958	0.047957	4.7574e-07	0.222288	0.047622	0.00867	0.004797	0.272215	0.043924	1.8397e-10	0.258892	0.043269	0.013324	0.007894	0.525814
MT	0.2089	0.047912	8.1483e-06	0.201376	0.047621	0.007524	0.004708	0.114333	0.041571	0.0077198	0.109088	0.0409	0.005245	0.00766	0.136008
A1	0.336876	0.048066	5.9519e-13	0.333254	0.047736	0.003621	0.004606	0.338955	0.044091	1.6098e-15	0.338318	0.043632	0.000637	0.007045	0.974572
PSL	0.129857	0.046888	0.0081511	0.129856	0.046641	1e-06	0.004421	0.20746	0.043272	2.1103e-06	0.207459	0.042737	1e-06	0.00717	0.223881
SFL	0.198351	0.047602	5.6472e-05	0.197592	0.047308	0.000759	0.004464	0.319584	0.043992	8.1379e-14	0.312692	0.043237	0.006892	0.007932	0.0614299
PCV	0.315583	0.048604	2.9449e-11	0.315582	0.048323	1e-06	0.004264	0.397563	0.044734	0	0.393091	0.044131	0.004472	0.007816	0.214585
STV	0.201892	0.046935	2.3159e-05	0.200519	0.046686	0.001373	0.004325	0.218322	0.043015	3.65e-07	0.21634	0.042488	0.001982	0.007122	0.796352
7Pm	0.31149	0.049077	2.1406e-10	0.305394	0.048742	0.006096	0.004794	0.329306	0.044333	7.5495e-15	0.329305	0.043706	1e-06	0.007888	0.787634
7m	0.308982	0.048746	1.2835e-10	0.30367	0.048467	0.005312	0.004555	0.349577	0.044443	6.1062e-16	0.334002	0.043678	0.015575	0.008601	0.538288
POS1	0.435779	0.049481	0	0.429962	0.049142	0.005817	0.004774	0.476578	0.04532	0	0.475244	0.044752	0.001334	0.007408	0.54316
23d	0.268834	0.047664	8.6991e-09	0.268409	0.047457	0.000425	0.004192	0.261706	0.04343	2.5371e-10	0.237041	0.042516	0.024665	0.009303	0.91198
v23ab	0.310002	0.048562	1.5589e-10	0.309223	0.048368	0.000779	0.003912	0.276783	0.04364	5.2148e-11	0.256568	0.042826	0.020215	0.009061	0.610896
d23ab	0.178134	0.047708	0.0002978	0.178133	0.047452	1e-06	0.004332	0.241437	0.043767	4.2278e-08	0.225515	0.042855	0.015922	0.009015	0.328191
31pv	0.226746	0.047869	2.5708e-06	0.226745	0.047629	1e-06	0.003997	0.317652	0.044176	1.0403e-13	0.297367	0.043366	0.020285	0.009182	0.162838
5m	0.264045	0.047391	5.1895e-09	0.264044	0.047102	1e-06	0.004207	0.251247	0.043692	1.2207e-09	0.251246	0.042834	1e-06	0.008546	0.842618
5mv	0.345417	0.048165	8.3489e-14	0.345416	0.047947	1e-06	0.003953	0.328562	0.043924	9.8255e-15	0.328505	0.043385	5.8e-05	0.007471	0.795968
23c	0.265006	0.048672	2.0847e-08	0.254767	0.048325	0.010239	0.005156	0.169366	0.042469	3.6999e-05	0.152332	0.041635	0.017035	0.008856	0.138714
5L	0.284457	0.047973	1.8231e-09	0.281685	0.047688	0.002772	0.00448	0.270478	0.043191	2.6867e-11	0.270477	0.042554	1e-06	0.007935	0.828554
24dd	0.341085	0.048406	5.1736e-13	0.338097	0.048138	0.002988	0.004462	0.342305	0.044847	3.2752e-15	0.342304	0.044113	1e-06	0.008337	0.985249
24dv	0.218695	0.046898	3.0946e-06	0.215178	0.046566	0.003517	0.004835	0.311318	0.044724	4.9453e-12	0.303268	0.044041	0.008049	0.007846	0.152929
7AL	0.14106	0.047239	0.0032496	0.134992	0.046906	0.006068	0.004806	0.301922	0.044121	3.6649e-12	0.301249	0.043625	0.000673	0.006533	0.0128238
SCEF	0.308595	0.048603	3.928e-11	0.299126	0.048267	0.009469	0.005065	0.352777	0.044418	5.5511e-17	0.352776	0.043762	1e-06	0.007494	0.502203
6ma	0.237151	0.047932	7.246e-07	0.23715	0.047667	1e-06	0.004358	0.32691	0.043833	5.3846e-15	0.326667	0.043155	0.000243	0.007438	0.166996
7Am	0.362932	0.049267	1.3645e-13	0.35865	0.048982	0.004283	0.00463	0.392756	0.044637	0	0.392755	0.044064	1e-06	0.007504	0.653713
7PL	0.20608	0.047714	2.0972e-05	0.206079	0.047379	1e-06	0.004527	0.244974	0.043963	3.9561e-08	0.232206	0.043167	0.012767	0.008613	0.548853
7PC	0.046236	0.04642	0.30426	0.045822	0.045541	0.000423	0.008654	0.227295	0.044028	4.0325e-07	0.215419	0.043227	0.011875	0.008155	0.00591406
LIPv	0.121005	0.046231	0.01296	0.121004	0.045982	1e-06	0.004201	0.178635	0.043107	3.3399e-05	0.165173	0.042354	0.013463	0.008246	0.361916
VIP	0.138696	0.047025	0.0051437	0.138695	0.046765	1e-06	0.004325	0.287619	0.044025	3.1199e-11	0.284883	0.043421	0.002736	0.007492	0.0207855
MIP	0.235233	0.047713	8.0031e-07	0.235232	0.047355	1e-06	0.004349	0.261077	0.044097	4.207e-09	0.254329	0.04341	0.006748	0.007941	0.690789
1	0.348458	0.048954	3.586e-13	0.339632	0.048521	0.008826	0.004968	0.25105	0.043277	4.5903e-09	0.242809	0.042621	0.008241	0.007853	0.136021
2	0.21152	0.047867	1.9009e-05	0.207232	0.047501	0.004288	0.004875	0.242231	0.043656	2.9323e-08	0.229952	0.042827	0.012279	0.008176	0.635468
3a	0.457144	0.049551	0	0.452299	0.04917	0.004845	0.004673	0.50959	0.045002	0	0.509589	0.044388	1e-06	0.007254	0.433322
6d	0.224525	0.048331	6.2219e-06	0.221908	0.048107	0.002617	0.004266	0.218125	0.04294	2.3022e-07	0.217522	0.042412	0.000603	0.006457	0.921144
6mp	0.214584	0.047394	7.0856e-06	0.212783	0.047135	0.001802	0.004589	0.250625	0.043084	1.7611e-09	0.250624	0.042522	1e-06	0.00692	0.573639
6v	0.133633	0.047263	0.0080894	0.130645	0.047011	0.002988	0.00444	0.177497	0.043064	5.8721e-05	0.176124	0.042426	0.001374	0.007521	0.4927
p24pr	0.101038	0.045864	0.035344	0.098595	0.045599	0.002442	0.004128	0.153204	0.04156	0.00016634	0.151491	0.040944	0.001713	0.007172	0.399317
33pr	0.063012	0.044613	0.1705	0.062214	0.044438	0.000798	0.003648	0.19131	0.042317	4.9383e-06	0.187548	0.041646	0.003762	0.007254	0.0369354
a24pr	0.087659	0.044925	0.058939	0.087658	0.044735	1e-06	0.003878	0.206475	0.042498	5.2544e-07	0.206474	0.041864	1e-06	0.007123	0.0546929
p32pr	0.324643	0.048569	3.0307e-12	0.312806	0.048161	0.011838	0.005348	0.389407	0.045265	0	0.389406	0.044566	1e-06	0.008412	0.329321
a24	0.205673	0.047284	1.7372e-05	0.205672	0.047031	1e-06	0.004307	0.142269	0.04248	0.00073517	0.142268	0.041749	1e-06	0.007803	0.318527
d32	0.221047	0.046982	1.6122e-07	0.209721	0.046649	0.011327	0.005041	0.268919	0.043737	1.8244e-10	0.268918	0.043133	1e-06	0.0074	0.45579
8BM	0.269963	0.047792	8.9137e-11	0.25337	0.047324	0.016593	0.00551	0.322632	0.044146	1.5377e-14	0.322631	0.043577	1e-06	0.007368	0.418209
p32	0.146705	0.045727	0.0012692	0.142465	0.045429	0.00424	0.004477	0.220335	0.042706	9.5879e-08	0.220334	0.042165	1e-06	0.006958	0.239276
10r	0.124928	0.046305	0.010082	0.124927	0.046063	1e-06	0.003806	0.171282	0.042617	3.0621e-05	0.171281	0.041917	1e-06	0.007479	0.461378
47m	0.399849	0.049532	5.5511e-17	0.387199	0.049116	0.012649	0.005123	0.407702	0.044366	0	0.407701	0.043807	1e-06	0.00702	0.905991
8Av	0.191035	0.047875	7.0199e-05	0.182107	0.04751	0.008928	0.005347	0.165297	0.042674	0.00014451	0.157252	0.042063	0.008045	0.007697	0.688184
8Ad	0.221048	0.048515	3.9119e-06	0.212924	0.048184	0.008125	0.004882	0.210279	0.043068	9.381e-07	0.196448	0.042279	0.013831	0.008594	0.868157
9m	0.173576	0.045521	6.71e-05	0.170023	0.045277	0.003553	0.004067	0.265052	0.043495	5.5487e-11	0.265051	0.042801	1e-06	0.007892	0.146246
8BL	0.231506	0.048079	2.5835e-06	0.227537	0.047746	0.003969	0.004374	0.244923	0.043316	1.0721e-08	0.232497	0.04252	0.012426	0.008306	0.835753
9p	0.247702	0.049283	1.1716e-09	0.226491	0.048856	0.021211	0.005956	0.154076	0.042563	0.000255	0.154075	0.04176	1e-06	0.00808	0.150497
10d	0.158474	0.046504	0.00060078	0.151861	0.046132	0.006613	0.004984	0.193789	0.04305	6.2892e-06	0.193788	0.042414	1e-06	0.006901	0.577342
8C	0.260227	0.04898	1.9498e-07	0.254861	0.048687	0.005366	0.004728	0.287888	0.044153	1.7775e-11	0.267914	0.043286	0.019974	0.008726	0.674876
44	0.209289	0.048242	2.5209e-05	0.203694	0.047931	0.005595	0.00485	0.157834	0.042325	0.00020236	0.157833	0.041774	1e-06	0.006824	0.422688
45	0.231652	0.048225	2.3584e-06	0.226182	0.047874	0.00547	0.004692	0.20981	0.042937	5.6831e-07	0.209809	0.042398	1e-06	0.007309	0.735159
47l	0.30029	0.049163	1.0293e-09	0.292233	0.048805	0.008057	0.00509	0.291813	0.044269	1.7259e-11	0.291812	0.043795	1e-06	0.007372	0.898042
a47r	0.378767	0.048699	1.0547e-15	0.371284	0.048259	0.007483	0.004965	0.367135	0.044277	0	0.360256	0.043708	0.006878	0.007768	0.859721
6r	0.118395	0.046978	0.0098447	0.111516	0.046662	0.006879	0.004906	0.17763	0.043146	8.1812e-05	0.171709	0.042468	0.005922	0.007727	0.353061
IFJa	0.046398	0.045897	0.29785	0.046397	0.045683	1e-06	0.004104	0.184545	0.042339	1.3539e-05	0.177104	0.041688	0.00744	0.007643	0.0269411
IFJp	0.140848	0.045934	0.0028057	0.138555	0.045684	0.002293	0.004279	0.300965	0.043994	4.0138e-12	0.288704	0.043275	0.01226	0.008188	0.0118216
IFSp	0.147422	0.046418	0.001642	0.147421	0.046171	1e-06	0.004234	0.136846	0.042776	0.0026845	0.132565	0.042038	0.004281	0.008296	0.866939
IFSa	0.164893	0.0472	0.00068722	0.161453	0.046937	0.00344	0.004447	0.107773	0.042105	0.012161	0.107772	0.041408	1e-06	0.007944	0.366488
p9-46v	0.273411	0.048334	1.4974e-08	0.27341	0.048101	1e-06	0.004089	0.167031	0.043099	0.00016884	0.158999	0.042347	0.008033	0.008254	0.100443
46	0.287023	0.048689	2.5373e-09	0.279792	0.048285	0.007231	0.005187	0.242108	0.043742	2.1452e-08	0.228758	0.043056	0.01335	0.008283	0.49257
a9-46v	0.239169	0.047982	9.224e-07	0.238852	0.04775	0.000316	0.00386	0.114115	0.041946	0.0086639	0.106972	0.041273	0.007143	0.0078	0.0497401
9-46d	0.238328	0.048502	7.1272e-08	0.221487	0.048023	0.016841	0.005851	0.212937	0.04332	5.2556e-07	0.212936	0.042617	1e-06	0.00793	0.696209
9a	0.183112	0.04791	4.6266e-08	0.160476	0.04744	0.022636	0.005982	0.195797	0.043339	7.1243e-06	0.195796	0.042675	1e-06	0.007744	0.844335
10v	0.170293	0.047238	0.00054089	0.169056	0.047056	0.001238	0.003897	0.177969	0.043133	2.6673e-05	0.177968	0.042422	1e-06	0.007592	0.904485
a10p	0.232268	0.047982	4.0381e-07	0.221846	0.047604	0.010422	0.005158	0.209448	0.042854	8.2862e-07	0.206646	0.042286	0.002801	0.007458	0.722802
10pp	0.268767	0.047324	3.7132e-09	0.264055	0.047035	0.004711	0.00454	0.264389	0.043864	1.4808e-10	0.264388	0.043151	1e-06	0.00795	0.945906
11l	0.462207	0.049159	0	0.453232	0.048743	0.008974	0.004883	0.539057	0.045099	0	0.535313	0.044532	0.003744	0.007326	0.249337
13l	0.454053	0.049168	0	0.449897	0.048801	0.004157	0.004533	0.495745	0.045531	0	0.481787	0.044938	0.013957	0.007881	0.533836
OFC	0.450333	0.049102	0	0.440208	0.048645	0.010125	0.005118	0.464789	0.044514	0	0.451676	0.043864	0.013113	0.008258	0.827337
47s	0.41159	0.049326	0	0.396187	0.048914	0.015403	0.005248	0.434717	0.04488	0	0.429455	0.044381	0.005262	0.00759	0.728745
LIPd	0.119263	0.045984	0.013992	0.117521	0.045784	0.001742	0.004318	0.19904	0.043367	6.7307e-06	0.186973	0.042621	0.012067	0.008398	0.206899
6a	0.350305	0.049451	8.9639e-13	0.342254	0.049107	0.00805	0.004947	0.37914	0.045246	5.5511e-17	0.370501	0.044401	0.008639	0.008395	0.66705
i6-8	0.201401	0.047749	7.1138e-06	0.188689	0.047314	0.012712	0.005505	0.226183	0.043724	3.7113e-07	0.223205	0.043191	0.002978	0.007347	0.70189
s6-8	0.183541	0.047495	0.00015798	0.18354	0.047146	1e-06	0.004586	0.26173	0.043498	7.0775e-10	0.260028	0.042806	0.001702	0.007246	0.224731
43	0.130525	0.046117	0.00027708	0.11978	0.045791	0.010745	0.004823	0.187941	0.042816	1.318e-05	0.186208	0.042146	0.001733	0.007168	0.361557
OP4	0.4249	0.049626	0	0.412094	0.049175	0.012806	0.004998	0.459317	0.045172	0	0.455705	0.044707	0.003612	0.006735	0.60804
OP1	0.342059	0.048465	5.5345e-14	0.336822	0.048136	0.005237	0.004254	0.315992	0.044334	6.5808e-13	0.304641	0.04372	0.01135	0.007982	0.691474
OP2-3	0.370922	0.049017	1.8874e-15	0.35943	0.048613	0.011492	0.005054	0.316848	0.044472	8.2689e-13	0.312769	0.043877	0.004079	0.007484	0.413919
52	0.398905	0.049187	1.1102e-16	0.394589	0.04879	0.004317	0.00444	0.34404	0.04426	8.3267e-16	0.344039	0.043751	1e-06	0.007147	0.40701
RI	0.459306	0.049785	0	0.452936	0.04939	0.00637	0.004836	0.443767	0.045088	0	0.443766	0.044389	1e-06	0.007592	0.817045
PFcm	0.382126	0.048614	5.5511e-17	0.374703	0.04824	0.007424	0.004821	0.370448	0.044914	1.1102e-16	0.364648	0.044364	0.0058	0.007694	0.859947
PoI2	0.53405	0.050043	0	0.531548	0.049704	0.002502	0.004082	0.466982	0.04539	0	0.453569	0.044716	0.013413	0.008947	0.320858
TA2	0.320732	0.048356	1.4967e-11	0.317958	0.048124	0.002775	0.004052	0.380639	0.043934	0	0.380638	0.043392	1e-06	0.007583	0.359175
FOP4	0.313323	0.049344	1.0224e-10	0.302512	0.048937	0.010811	0.005255	0.359451	0.04456	1.6653e-16	0.352372	0.043856	0.007079	0.008095	0.487809
MI	0.526768	0.05014	0	0.523688	0.049757	0.00308	0.004093	0.501654	0.045059	0	0.486364	0.044394	0.01529	0.008427	0.709486
Pir	0.243487	0.047299	1.1406e-07	0.239228	0.04645	0.004838	0.008892	0.269724	0.043768	1.9859e-10	0.247309	0.042881	0.022416	0.009151	0.730235
AVI	0.325457	0.04911	2.3589e-11	0.318789	0.04874	0.006668	0.004732	0.312703	0.043618	6.3005e-14	0.312702	0.043136	1e-06	0.006849	0.84604
AAIC	0.366034	0.048753	1.9984e-14	0.366033	0.048456	1e-06	0.004243	0.34078	0.044279	1.8874e-15	0.33852	0.043678	0.00226	0.007679	0.701385
FOP1	0.130762	0.046996	0.00083748	0.120061	0.046693	0.010701	0.005105	0.214189	0.043419	1.0532e-06	0.211202	0.042677	0.002988	0.007544	0.19227
FOP3	0.427186	0.048812	0	0.427145	0.048519	4.1e-05	0.00365	0.414829	0.044716	0	0.408271	0.044034	0.006558	0.007881	0.851921
FOP2	0.279476	0.047831	2.3191e-09	0.274749	0.0475	0.004727	0.004838	0.344562	0.044959	5.0515e-15	0.344561	0.044314	1e-06	0.007549	0.321441
PFt	0.381371	0.04817	5.5511e-17	0.38137	0.047906	1e-06	0.004073	0.431695	0.044791	0	0.425848	0.044183	0.005848	0.007188	0.444228
AIP	0.217362	0.048321	1.2588e-05	0.212361	0.047974	0.005001	0.004691	0.239832	0.043841	7.529e-08	0.234254	0.043227	0.005578	0.008119	0.730551
EC	0.230288	0.047086	8.3258e-07	0.230227	0.046902	6.2e-05	0.003918	0.26135	0.043478	1.2476e-09	0.255781	0.042905	0.005569	0.007485	0.627912
PreS	0.392832	0.04941	9.4369e-16	0.389089	0.048992	0.003742	0.004869	0.31847	0.043844	1.0819e-13	0.30757	0.043175	0.0109	0.007779	0.260288
H	0.277395	0.048839	2.7426e-08	0.275101	0.048526	0.002294	0.004151	0.430937	0.044743	0	0.422019	0.044118	0.008918	0.007632	0.0204433
ProS	0.541316	0.050346	0	0.53723	0.049914	0.004086	0.004633	0.550856	0.045632	0	0.532079	0.044895	0.018777	0.008991	0.888344
PeEc	0.447683	0.049153	0	0.442777	0.048801	0.004907	0.004486	0.46468	0.045048	0	0.45144	0.044156	0.01324	0.008826	0.798778
STGa	0.150919	0.04688	0.0019456	0.147654	0.046622	0.003264	0.004221	0.221902	0.042527	1.6404e-08	0.202039	0.041756	0.019863	0.008656	0.262092
PBelt	0.359246	0.048859	1.0436e-14	0.346498	0.048414	0.012747	0.005293	0.380767	0.044562	0	0.378516	0.044111	0.00225	0.006847	0.744846
A5	0.404382	0.04862	0	0.398493	0.048279	0.005889	0.004627	0.453913	0.044444	0	0.447612	0.043909	0.0063	0.007545	0.452097
PHA1	0.283896	0.048765	7.8686e-10	0.270736	0.048318	0.01316	0.005382	0.387303	0.044543	0	0.367509	0.043684	0.019795	0.009079	0.117424
PHA3	0.39051	0.049133	5.5511e-17	0.378416	0.048664	0.012095	0.005148	0.391386	0.044959	0	0.389749	0.044317	0.001636	0.00725	0.989505
STSda	0.266359	0.048045	2.4993e-08	0.266358	0.047783	1e-06	0.004065	0.276918	0.042473	1.3582e-12	0.262652	0.041825	0.014266	0.008339	0.869214
STSdp	0.421042	0.049502	0	0.408287	0.049086	0.012755	0.005216	0.410725	0.044499	0	0.402253	0.043862	0.008472	0.008218	0.876824
STSvp	0.27592	0.047935	1.9536e-09	0.266722	0.047577	0.009198	0.005096	0.270921	0.043755	2.2392e-10	0.27092	0.043163	1e-06	0.007636	0.938605
TGd	0.35302	0.04968	1.8334e-12	0.34505	0.049253	0.00797	0.005214	0.406829	0.044719	0	0.405097	0.044026	0.001732	0.007863	0.420811
TE1a	0.301417	0.04811	1.2679e-10	0.296708	0.047744	0.004708	0.004671	0.339742	0.043503	5.5511e-17	0.331877	0.04255	0.007866	0.008432	0.554608
TE1p	0.346575	0.049064	2.0468e-12	0.344355	0.048823	0.00222	0.004057	0.317831	0.044169	7.4107e-14	0.31783	0.043554	1e-06	0.006839	0.663267
TE2a	0.35161	0.04845	9.4258e-14	0.346397	0.048123	0.005214	0.004441	0.372895	0.044184	0	0.371537	0.043646	0.001358	0.007056	0.745478
TF	0.426894	0.048894	0	0.422762	0.048592	0.004132	0.004225	0.50875	0.04506	0	0.490761	0.044163	0.017989	0.009124	0.21829
TE2p	0.255815	0.048304	1.383e-07	0.255814	0.048042	1e-06	0.004326	0.243433	0.043982	3.7405e-08	0.241112	0.043326	0.002321	0.00727	0.849672
PHT	0.339143	0.049449	6.2986e-12	0.334658	0.049169	0.004485	0.004515	0.33857	0.044391	1.7764e-15	0.338569	0.043819	1e-06	0.006988	0.99312
PH	0.293128	0.04835	3.4071e-11	0.279902	0.048015	0.013225	0.005123	0.36274	0.0447	5.5511e-17	0.362739	0.044199	1e-06	0.007031	0.29043
TPOJ1	0.28613	0.048879	3.3689e-10	0.274301	0.048557	0.011829	0.005039	0.30032	0.044127	3.0627e-12	0.300319	0.043546	1e-06	0.007031	0.829388
TPOJ2	0.26658	0.048053	5.5971e-09	0.25783	0.047695	0.008749	0.004885	0.275741	0.043866	1.6393e-10	0.272287	0.04315	0.003454	0.007994	0.888028
TPOJ3	0.30639	0.048577	1.004e-10	0.29932	0.048278	0.00707	0.004841	0.178268	0.043135	3.7678e-05	0.178267	0.042586	1e-06	0.007606	0.0485876
DVT	0.419237	0.049464	0	0.412641	0.049077	0.006596	0.004948	0.393604	0.044939	0	0.391313	0.044381	0.002291	0.007299	0.701307
PGp	0.188782	0.046717	6.6118e-05	0.18657	0.046421	0.002212	0.00473	0.147218	0.041967	0.00045609	0.147217	0.041399	1e-06	0.007555	0.508062
IP2	0.1926	0.047811	0.00012235	0.1908	0.047494	0.0018	0.004374	0.257549	0.043482	2.6034e-09	0.24924	0.042798	0.008309	0.008176	0.314901
IP1	0.14289	0.047475	0.0037837	0.138273	0.047201	0.004617	0.004656	0.248996	0.044111	3.6037e-08	0.240896	0.043235	0.008099	0.008454	0.101564
IP0	0.111755	0.046554	0.024571	0.111754	0.046318	1e-06	0.004388	0.261632	0.043857	3.1483e-09	0.255721	0.043249	0.00591	0.007929	0.0191119
PFop	0.388905	0.049458	5.5511e-16	0.381456	0.04908	0.00745	0.004703	0.396546	0.044473	0	0.387474	0.043791	0.009072	0.007893	0.90854
PF	0.290412	0.048317	6.1116e-10	0.283069	0.047975	0.007343	0.004738	0.341664	0.044514	3.4417e-15	0.334657	0.043987	0.007007	0.00746	0.435313
PFm	0.152575	0.046503	0.0014079	0.152574	0.046229	1e-06	0.004351	0.246911	0.04337	8.1831e-09	0.245725	0.042779	0.001186	0.007451	0.137931
PGi	0.269325	0.048414	2.849e-08	0.266314	0.048146	0.003011	0.004196	0.237855	0.04325	1.2338e-08	0.215856	0.042289	0.021999	0.009203	0.627848
PGs	0.305931	0.048391	1.3413e-10	0.305286	0.048098	0.000645	0.004204	0.265079	0.043707	7.9514e-10	0.260469	0.042935	0.00461	0.008078	0.530991
V6A	0.226559	0.047261	9.2912e-07	0.226558	0.046947	1e-06	0.004361	0.1706	0.043105	0.0001105	0.159857	0.042373	0.010743	0.008189	0.381669
VMV1	0.284852	0.048235	1.9604e-09	0.284851	0.047954	1e-06	0.004225	0.251467	0.043907	1.0718e-08	0.248181	0.043189	0.003286	0.008028	0.608766
VMV3	0.322397	0.048215	2.6952e-12	0.315427	0.047938	0.00697	0.0045	0.237477	0.043986	6.2943e-08	0.237476	0.043329	1e-06	0.007327	0.193201
PHA2	0.424495	0.049577	0	0.412313	0.049103	0.012182	0.005188	0.435491	0.044766	0	0.427873	0.044036	0.007619	0.007762	0.869245
V4t	0.222721	0.047722	1.5066e-06	0.215067	0.047344	0.007655	0.004642	0.17178	0.043054	0.00011138	0.166148	0.04232	0.005632	0.008026	0.428028
FST	0.261139	0.049024	1.8222e-08	0.24943	0.048693	0.011709	0.005048	0.219263	0.043133	2.0875e-07	0.215366	0.042379	0.003897	0.007613	0.521323
V3CD	0.140451	0.046237	0.003469	0.138579	0.045977	0.001872	0.004417	0.145904	0.041858	0.00063129	0.143265	0.041234	0.002639	0.007498	0.930329
LO3	0.203021	0.046829	1.5878e-05	0.201314	0.046551	0.001706	0.004139	0.226273	0.042944	1.0044e-07	0.219061	0.042376	0.007212	0.007534	0.714401
VMV2	0.302766	0.047966	1.553e-10	0.302662	0.047772	0.000103	0.00386	0.248269	0.043388	6.0152e-09	0.242601	0.042732	0.005668	0.007779	0.399459
31pd	0.330899	0.048478	2.7152e-12	0.327059	0.048144	0.003839	0.004419	0.369182	0.04434	0	0.356689	0.043522	0.012493	0.008658	0.560084
31a	0.144403	0.047425	0.0014994	0.136343	0.047085	0.008061	0.004889	0.286799	0.044418	9.0995e-11	0.273537	0.043647	0.013261	0.008573	0.0284183
VVC	0.338435	0.048545	1.1402e-13	0.328906	0.04825	0.009529	0.004615	0.306233	0.044413	3.7887e-12	0.299609	0.043755	0.006625	0.007742	0.624544
25	0.420409	0.048908	0	0.413804	0.048548	0.006606	0.004855	0.4166	0.044703	0	0.416599	0.044156	1e-06	0.007466	0.954158
s32	0.177179	0.047061	0.00026465	0.174936	0.046799	0.002243	0.00413	0.199299	0.042684	1.3761e-06	0.199298	0.042043	1e-06	0.007653	0.727723
pOFC	0.488741	0.049471	0	0.471102	0.049013	0.01764	0.005528	0.418585	0.044617	0	0.408472	0.04401	0.010113	0.008091	0.292297
PoI1	0.44608	0.04938	0	0.441528	0.04901	0.004552	0.004379	0.412819	0.045274	0	0.399712	0.044607	0.013107	0.008424	0.619555
Ig	0.418539	0.049603	0	0.410851	0.049181	0.007688	0.004844	0.425435	0.045372	0	0.425434	0.044722	1e-06	0.007453	0.918294
FOP5	0.38547	0.048875	4.996e-16	0.38002	0.048462	0.00545	0.00482	0.393414	0.044602	0	0.388572	0.043909	0.004843	0.008113	0.904436
p10p	0.243131	0.048243	6.6552e-08	0.230459	0.047828	0.012672	0.00531	0.23258	0.04324	7.7063e-08	0.225622	0.042551	0.006958	0.008048	0.870627
p47r	0.321178	0.048495	1.812e-11	0.318059	0.048152	0.003119	0.004524	0.273406	0.044022	1.7874e-10	0.273405	0.043354	1e-06	0.007328	0.465763
TGv	0.350814	0.049353	8.7541e-13	0.344049	0.049027	0.006765	0.004735	0.445697	0.04513	0	0.445696	0.044614	1e-06	0.007345	0.155962
MBelt	0.323256	0.048492	7.1507e-12	0.31608	0.048113	0.007176	0.004727	0.320079	0.043466	4.6074e-15	0.320078	0.042871	1e-06	0.007522	0.96109
LBelt	0.405938	0.049327	0	0.396478	0.04893	0.00946	0.004893	0.408035	0.04451	0	0.408034	0.0441	1e-06	0.007386	0.974821
A4	0.348732	0.048614	1.0064e-13	0.340792	0.04826	0.007939	0.004524	0.414367	0.044828	0	0.411684	0.044333	0.002683	0.00721	0.32093
STSva	0.298575	0.047986	5.3824e-11	0.291224	0.047668	0.007351	0.004656	0.289182	0.042552	1.9795e-13	0.273473	0.04167	0.015709	0.009016	0.883561
TE1m	0.237742	0.047613	6.394e-07	0.236603	0.0474	0.001139	0.003718	0.214835	0.043437	8.8044e-07	0.210902	0.042717	0.003933	0.007747	0.722272
PI	0.438997	0.049326	0	0.43574	0.048941	0.003257	0.004557	0.420282	0.044866	0	0.41908	0.044364	0.001202	0.00764	0.778959
a32pr	0.371359	0.049379	5.5511e-16	0.353275	0.048911	0.018084	0.005799	0.300125	0.044336	3.4443e-12	0.300124	0.043768	1e-06	0.007123	0.283088
p24	0.142113	0.046346	0.0028542	0.137338	0.045698	0.004775	0.008058	0.210591	0.04377	3.3742e-06	0.205215	0.042993	0.005376	0.00808	0.534546
