# Supplementary material for: A sex-stratified analysis of the genetic architecture of human brain anatomy
Source: Nat Commun. 2024 Sep 13;15:8041. doi: 10.1038/s41467-024-52244-2 (PMC11399304; doi:10.1038/s41467-024-52244-2)
Supplement: Supplementary file 7 — Supplementary Data 4 [file 41467_2024_52244_MOESM7_ESM.xlsx]

## Sheet: Sheet1
Supplementary Data 4: Autosomal, X-linked and total SNP-heritability (h2SNP) of regional cortical thicness (CT) phenotypes in male and female participants.
Region names follow the annotations of the HCP parcellation from Glasser et al. (2016). h2SNP values were estimated using GCTA* in male and female participants separately. Prior to h2SNP estimation each phenotype was corrected for age, age2, head motion, scanner head position,
scan site and Euler number in each sex. Regional cortical GMV was additionally corrected for total brain volume. The right-most column shows p-values of sex-difference in h2 for each phenotype (details in Methods).
Sex-diffrence p-values were estimated from sex differences in total h2 in male and female participants for each trait using Eq (1); Z = (X2M - X2F)/sqrt(SE2M + SE2F ) scores were calcualted where X2M are X2F are male and female h2SNP and SEM and SEF are standard errors of the h2SNP estimates for males and females. Corresponding p-values were then calculated as p = 2 × (1 - Φ(|Z|)), where Φ is the…
*Yang et al. (2011) GCTA: a tool for genome-wide complex trait analysis. Am. J. Hum. Genet. 88, 76–82.
LEFT HEMISPHERE
	MALE							FEMALE
REGION	Total h2SNP	Total h2SNP (SE)	p (total h2SNP)	Autosomal h2SNP	Autosomal h2SNP (SE)	X-Chr h2SNP	X-Chr h2SNP (SE)	Total h2SNP	Total h2SNP (SE)	p (total h2SNP)	Autosomal h2snp	Autosomal h2SNP (SE)	X-Chr h2SNP	X-Chr h2SNP (SE)	P (sex-difference)
V1	0.255431	0.047316	3.8036e-08	0.247506	0.046659	0.007925	0.008572	0.312951	0.044437	1.6216e-12	0.31295	0.043807	1e-06	0.007392	0.375545
MST	0.079323	0.04604	0.10462	0.079322	0.045374	1e-06	0.007703	0.123285	0.042205	0.0027822	0.109409	0.041409	0.013877	0.008397	0.488006
V6	0.21153	0.046806	3.8496e-06	0.211529	0.046252	1e-06	0.007486	0.144887	0.042282	0.00072708	0.144886	0.041572	1e-06	0.007955	0.308584
V2	0.363183	0.047979	5.3846e-15	0.363182	0.047705	1e-06	0.003966	0.444478	0.044615	0	0.438693	0.043825	0.005785	0.008174	0.214671
V3	0.31487	0.047286	2.9938e-12	0.310478	0.046953	0.004391	0.004557	0.290512	0.043945	5.2586e-11	0.282548	0.043339	0.007963	0.008253	0.705927
V4	0.210878	0.047454	9.4312e-06	0.210877	0.046902	1e-06	0.008135	0.22058	0.042816	3.145e-07	0.218265	0.042362	0.002315	0.007063	0.879348
V8	0.135334	0.046417	0.0061649	0.135206	0.046223	0.000128	0.004272	0.080928	0.040324	0.044129	0.080927	0.039709	1e-06	0.007259	0.376239
4	0.326814	0.048096	6.4817e-12	0.326537	0.047821	0.000277	0.003892	0.275703	0.042876	7.9496e-12	0.275702	0.042043	1e-06	0.007856	0.427635
3b	0.210453	0.04774	5.1578e-07	0.198068	0.047404	0.012385	0.005029	0.261608	0.043161	1.4905e-09	0.257299	0.042661	0.00431	0.006613	0.426702
FEF	0.029999	0.045308	0.37509	0.029998	0.044546	1e-06	0.008668	0.080992	0.041926	0.0049184	0.06009	0.040941	0.020902	0.008844	0.378453
PEF	0.063628	0.044395	0.16225	0.059383	0.04349	0.004245	0.00905	0.073808	0.041206	0.098447	0.072157	0.040627	0.001651	0.006691	0.92034
55b	0.115056	0.045856	0.011384	0.110115	0.04558	0.004941	0.004545	0.123452	0.041055	0.0033266	0.120979	0.040308	0.002472	0.007254	0.891496
V3A	0.196055	0.046768	2.618e-05	0.192123	0.045987	0.003932	0.008668	0.124359	0.040795	0.0019569	0.124358	0.04028	1e-06	0.007267	0.247982
RSC	0.392895	0.048811	2.2204e-16	0.392024	0.048544	0.000871	0.004046	0.339952	0.043749	7.2164e-16	0.339951	0.043155	1e-06	0.007143	0.419262
POS2	0.14137	0.047024	0.0030212	0.141369	0.046263	1e-06	0.008727	0.198161	0.042208	2.0565e-06	0.187145	0.041537	0.011016	0.00802	0.343061
V7	0.140995	0.046226	0.0033081	0.140994	0.046058	1e-06	0.003759	0.146094	0.042428	0.00062114	0.133655	0.041759	0.01244	0.008253	0.935231
IPS1	0.132912	0.045698	0.0036296	0.132911	0.044922	1e-06	0.008613	0.255809	0.043494	1.9807e-09	0.255808	0.042837	1e-06	0.007681	0.0553223
FFC	0.093694	0.046154	0.046955	0.093693	0.045476	1e-06	0.007835	0.156103	0.04215	0.00033819	0.156102	0.041802	1e-06	0.006239	0.297072
V3B	0.119028	0.046482	0.017682	0.119027	0.046323	1e-06	0.003833	0.23982	0.043303	1.1675e-08	0.222371	0.042535	0.017449	0.008539	0.0572474
LO1	0.082095	0.045837	0.07714	0.082094	0.045042	1e-06	0.009017	0.030877	0.040159	0.34018	0.030876	0.039519	1e-06	0.006918	0.400653
LO2	0.13381	0.046366	0.0054724	0.129761	0.046074	0.004049	0.004638	0.13208	0.041437	0.002029	0.130525	0.040907	0.001555	0.007102	0.977805
PIT	0.076514	0.045495	0.1054	0.076513	0.044653	1e-06	0.008756	0.019975	0.037824	0.17582	0.010653	0.03714	0.009322	0.007521	0.35804
MT	0.12428	0.046214	0.010755	0.124279	0.045965	1e-06	0.004302	0.135714	0.04118	0.0012989	0.130855	0.040518	0.004859	0.00754	0.853449
A1	0.145165	0.046213	0.0027029	0.14445	0.046005	0.000715	0.004037	0.192772	0.042633	9.2006e-06	0.184356	0.042011	0.008416	0.007743	0.448946
PSL	0.143265	0.046106	0.0024913	0.143264	0.045809	1e-06	0.004267	0.132754	0.042231	0.002689	0.13244	0.041568	0.000315	0.00741	0.866495
SFL	0.226121	0.047149	1.8354e-06	0.22612	0.046896	1e-06	0.004113	0.144805	0.042561	0.00085024	0.13362	0.041825	0.011186	0.007957	0.20047
PCV	0.156991	0.045859	0.00070823	0.153337	0.045576	0.003655	0.004441	0.161883	0.042845	0.00037226	0.158724	0.04225	0.003159	0.00743	0.937869
STV	0.054946	0.045131	0.23428	0.054945	0.044971	1e-06	0.004066	0.099613	0.041633	0.021187	0.099612	0.041028	1e-06	0.007662	0.466944
7Pm	0.09221	0.044568	0.042652	0.085863	0.043709	0.006347	0.008938	0.074762	0.041089	0.083471	0.074761	0.040599	1e-06	0.006408	0.708876
7m	0.077227	0.04535	0.082348	0.077226	0.04459	1e-06	0.00854	0.116277	0.04178	0.0080522	0.115404	0.041047	0.000873	0.00758	0.526543
POS1	0.226345	0.04716	9.4201e-07	0.226344	0.046543	1e-06	0.008116	0.261485	0.043449	8.3788e-10	0.261484	0.042732	1e-06	0.007483	0.585113
23d	0.081931	0.044681	0.078191	0.08193	0.044456	1e-06	0.004118	0.139434	0.042228	0.0011912	0.129494	0.041529	0.00994	0.007704	0.349615
v23ab	0.138568	0.046018	0.0034569	0.137398	0.045781	0.00117	0.00442	0.211161	0.04266	8.5785e-07	0.205887	0.041995	0.005274	0.007291	0.247328
d23ab	0.264086	0.048348	9.5293e-08	0.262782	0.048132	0.001305	0.003948	0.133463	0.041826	0.00060875	0.115698	0.040885	0.017765	0.008588	0.0410282
31pv	0.198948	0.047559	2.7983e-05	0.185669	0.046747	0.013278	0.00895	0.156834	0.042333	0.00022401	0.156833	0.041592	1e-06	0.007781	0.508333
5m	0.229628	0.046555	4.7728e-07	0.226239	0.046324	0.003389	0.004047	0.191901	0.043275	7.861e-06	0.1919	0.042609	1e-06	0.007395	0.552814
5mv	0.184814	0.045397	3.2388e-05	0.183279	0.045174	0.001535	0.003906	0.229393	0.043331	6.0792e-08	0.229392	0.042651	1e-06	0.007719	0.477493
23c	0.113044	0.045391	0.017314	0.113043	0.045213	1e-06	0.004205	0.128225	0.041827	0.0036027	0.122137	0.041173	0.006087	0.007797	0.805721
5L	0.213744	0.047042	2.7995e-06	0.205966	0.046756	0.007778	0.004862	0.182791	0.042836	2.5904e-05	0.18279	0.042229	1e-06	0.007396	0.626608
24dd	0.131731	0.046471	0.0067454	0.128374	0.046173	0.003358	0.004363	0.181668	0.04228	2.4878e-05	0.177711	0.041771	0.003958	0.007115	0.426706
24dv	0.059054	0.045484	0.18659	0.059053	0.044642	1e-06	0.008695	0.137107	0.041449	0.00038942	0.121583	0.040697	0.015524	0.008204	0.202603
7AL	0.218198	0.047533	7.5512e-06	0.214317	0.047216	0.00388	0.004754	0.12583	0.041792	0.0043473	0.123626	0.041169	0.002205	0.00729	0.144461
SCEF	0.250481	0.048389	4.9149e-07	0.243345	0.047734	0.007137	0.008636	0.157509	0.042232	0.00017066	0.142534	0.041501	0.014975	0.008739	0.130909
6ma	0.144961	0.046871	0.0037695	0.143148	0.046606	0.001812	0.004123	0.187683	0.04358	4.9185e-05	0.185538	0.042927	0.002146	0.007471	0.504438
7Am	0.179024	0.0458	3.7253e-05	0.172991	0.045532	0.006033	0.004486	0.191985	0.042653	7.356e-06	0.191984	0.042031	1e-06	0.007661	0.835937
7PL	0.13777	0.04621	0.0044192	0.135516	0.045946	0.002254	0.004442	0.182626	0.042649	2.2266e-05	0.182625	0.042078	1e-06	0.006848	0.475646
7PC	0.195829	0.04714	5.0952e-05	0.195828	0.046929	1e-06	0.003934	0.112954	0.041858	0.010498	0.112953	0.0413	1e-06	0.007008	0.188643
LIPv	0.153538	0.04668	0.0010014	0.141616	0.045793	0.011922	0.008782	0.076111	0.04122	0.087642	0.0742	0.040542	0.001911	0.007316	0.213751
VIP	0.114146	0.047047	0.026504	0.109938	0.04647	0.004208	0.007848	0.124302	0.042181	0.0059111	0.118787	0.041466	0.005515	0.007424	0.872308
MIP	0.136733	0.047438	0.0079647	0.13217	0.046707	0.004563	0.007915	0.072504	0.040756	0.063747	0.063045	0.039984	0.009459	0.008062	0.284164
1	0.314081	0.048981	6.7018e-11	0.305564	0.048724	0.008517	0.004702	0.353921	0.044335	1.6098e-15	0.347764	0.043789	0.006158	0.007491	0.546487
2	0.184994	0.046897	0.00013911	0.183445	0.046649	0.001549	0.004358	0.219798	0.042874	3.3122e-07	0.219278	0.042384	0.00052	0.006941	0.583872
3a	0.24616	0.047349	1.3735e-07	0.24122	0.047068	0.00494	0.004467	0.259051	0.042656	1.8876e-10	0.25905	0.041882	1e-06	0.007738	0.839701
6d	0.174768	0.046496	0.00020531	0.174767	0.04628	1e-06	0.004199	0.102497	0.041177	0.018064	0.096486	0.040467	0.006012	0.007782	0.244573
6mp	0.194296	0.047539	7.6956e-05	0.190433	0.047304	0.003863	0.004679	0.180135	0.042284	2.9402e-05	0.177565	0.041804	0.002571	0.006973	0.823865
6v	0.149966	0.046963	0.0024431	0.146381	0.046694	0.003586	0.004505	0.137943	0.042626	0.0025019	0.128078	0.041716	0.009865	0.008592	0.849648
p24pr	0.124313	0.045516	0.008223	0.122852	0.045033	0.001461	0.007319	0.103631	0.041498	0.010917	0.10363	0.040802	1e-06	0.007662	0.737036
33pr	0.197357	0.04677	2.387e-05	0.192674	0.046531	0.004683	0.004492	0.142919	0.042162	0.000937	0.142918	0.041483	1e-06	0.00762	0.3873
a24pr	0.032278	0.045451	0.1896	0.021505	0.044665	0.010773	0.008973	0.059439	0.040697	0.15719	0.059438	0.040031	1e-06	0.007762	0.787134
p32pr	0.15125	0.047021	0.0010645	0.137472	0.046212	0.013778	0.009046	0.158984	0.041589	5.6613e-05	0.158983	0.040965	1e-06	0.007661	0.95246
a24	0.151271	0.045564	0.00097149	0.15127	0.045289	1e-06	0.004097	0.183518	0.041575	3.1041e-06	0.183517	0.040935	1e-06	0.007347	0.601112
d32	0.152016	0.047204	0.0023708	0.146442	0.046426	0.005574	0.008353	0.086224	0.041283	0.043692	0.086223	0.040788	1e-06	0.007369	0.269533
8BM	0.294109	0.048644	7.2013e-10	0.294108	0.047823	1e-06	0.00877	0.244449	0.042784	8.0331e-09	0.238754	0.042217	0.005696	0.007457	0.468369
p32	0.164448	0.046839	0.00067329	0.160776	0.046596	0.003672	0.004429	0.030583	0.040575	0.34974	0.030582	0.039833	1e-06	0.007636	0.0307592
10r	0.059673	0.046081	0.21047	0.059672	0.045367	1e-06	0.008199	0.18433	0.042931	3.76e-05	0.179729	0.042277	0.004601	0.007538	0.0523369
47m	0.054804	0.045085	0.22355	0.054803	0.044315	1e-06	0.008645	0.079925	0.041059	0.058939	0.079924	0.040359	1e-06	0.007504	0.68037
8Av	0.032998	0.044755	0.1196	0.026404	0.044534	0.006594	0.004583	0.161221	0.042255	0.00017869	0.150997	0.041466	0.010224	0.007957	0.0372323
8Ad	0.072642	0.044432	0.076092	0.067689	0.044183	0.004952	0.004644	0.148003	0.041669	0.00050851	0.145461	0.041136	0.002543	0.007074	0.216023
9m	0.26809	0.047519	1.0977e-08	0.268089	0.047202	1e-06	0.00407	0.211519	0.042646	9.4327e-08	0.211518	0.041961	1e-06	0.007764	0.375613
8BL	0.15743	0.047161	0.0017603	0.155686	0.046887	0.001744	0.004371	0.128305	0.041884	0.0036134	0.125844	0.041318	0.002462	0.006939	0.644258
9p	0.189248	0.047291	2.4743e-06	0.17418	0.046923	0.015068	0.005474	0.233998	0.042134	7.9314e-09	0.230299	0.041487	0.0037	0.007291	0.479861
10d	0.219533	0.047403	4.7194e-06	0.213462	0.046594	0.006071	0.008533	0.175662	0.041611	1.7436e-05	0.174077	0.04113	0.001585	0.006845	0.44852
8C	0.110351	0.045715	0.021464	0.108256	0.045144	0.002095	0.007718	0.081791	0.040286	0.009187	0.065048	0.039505	0.016743	0.008558	0.623932
44	0.006487	0.045369	0.5	1e-06	0.045029	0.006486	0.004781	0.144419	0.04153	0.00047371	0.142358	0.04091	0.002061	0.007638	0.0249259
45	0.05888	0.045539	0.19538	0.058879	0.044572	1e-06	0.008556	0.112662	0.041717	0.011423	0.112253	0.041276	0.000409	0.006837	0.383839
47l	0.169357	0.047626	0.00076477	0.16127	0.046634	0.008087	0.008955	0.211592	0.042328	5.0214e-07	0.209143	0.041795	0.002449	0.006697	0.507427
a47r	0.112597	0.04545	0.018149	0.112596	0.045251	1e-06	0.004015	0.105486	0.040489	0.008381	0.105485	0.039854	1e-06	0.007303	0.906999
6r	0.066644	0.045604	0.16728	0.066643	0.045402	1e-06	0.0043	0.160944	0.042316	0.00019915	0.160226	0.041782	0.000718	0.006557	0.129576
IFJa	0.156759	0.047326	0.0013542	0.144666	0.046466	0.012093	0.009413	0.135846	0.041128	0.00099863	0.131954	0.040678	0.003892	0.006497	0.738725
IFJp	0.073322	0.04543	0.11521	0.070462	0.04522	0.002859	0.004441	0.12634	0.04154	0.003608	0.123709	0.040968	0.002631	0.007237	0.389094
IFSp	0.128766	0.046688	0.010726	0.128765	0.046479	1e-06	0.003888	0.13468	0.041331	0.0012444	0.134679	0.040817	1e-06	0.006332	0.924437
IFSa	0.114001	0.045669	0.01483	0.114	0.045365	1e-06	0.004756	0.048375	0.040311	0.22475	0.045401	0.039774	0.002974	0.006696	0.281329
p9-46v	0.147313	0.047127	0.00030114	0.122262	0.046072	0.025051	0.01008	0.086016	0.041608	0.057957	0.082291	0.040972	0.003725	0.007637	0.197937
46	0.062872	0.044643	0.12114	0.058193	0.044385	0.00468	0.004681	0.086236	0.040941	0.044494	0.081387	0.040305	0.004849	0.007324	0.69971
a9-46v	0.183708	0.047556	2.3125e-06	0.144275	0.04634	0.039433	0.011273	0.186493	0.041328	1.6618e-06	0.186492	0.040813	1e-06	0.007054	0.657841
9-46d	0.116396	0.045609	0.015981	0.114541	0.045405	0.001855	0.004177	0.059986	0.040743	0.14695	0.059985	0.040088	1e-06	0.007517	0.35633
9a	0.242944	0.047681	4.474e-07	0.239173	0.047341	0.003771	0.004695	0.211168	0.042125	2.7156e-07	0.203545	0.041376	0.007623	0.007774	0.617473
10v	0.166164	0.047023	0.00068555	0.166163	0.046812	1e-06	0.004359	0.152197	0.04221	0.00034543	0.140681	0.041433	0.011515	0.007947	0.825065
a10p	0.060505	0.044991	0.19238	0.059776	0.044338	0.000729	0.00785	0.062356	0.040397	0.11743	0.062355	0.039573	1e-06	0.007832	0.975579
10pp	0.160561	0.045707	0.0004775	0.16056	0.045474	1e-06	0.004132	0.141127	0.041405	0.00081683	0.137915	0.04077	0.003212	0.007285	0.752674
11l	0.210918	0.047397	1.2959e-05	0.210702	0.047141	0.000217	0.004291	0.152833	0.040262	6.4528e-05	0.138111	0.039261	0.014722	0.008647	0.350302
13l	0.158108	0.046837	0.0013436	0.155493	0.046622	0.002615	0.004443	0.220302	0.042325	8.8401e-08	0.204973	0.041394	0.015328	0.008494	0.324521
OFC	0.197601	0.048042	6.406e-07	0.180697	0.047639	0.016904	0.00556	0.229058	0.043066	1.7893e-07	0.218952	0.042165	0.010106	0.008548	0.625861
47s	0.128649	0.046639	0.009026	0.122021	0.045823	0.006628	0.008676	0.048099	0.040305	0.040633	0.034591	0.039578	0.013508	0.00798	0.170075
LIPd	0.052455	0.045317	0.22192	0.049583	0.045108	0.002872	0.004462	0.083962	0.041312	0.045869	0.083961	0.040694	1e-06	0.00707	0.607391
6a	0.144456	0.045375	0.001261	0.144455	0.045143	1e-06	0.003949	0.173875	0.042569	2.3688e-05	0.173874	0.041798	1e-06	0.008029	0.636326
i6-8	-0.03712	0.043398	0.05586	-0.019759	0.043075	-0.01736	0.003361	0.092754	0.041022	0.033261	0.092753	0.040552	1e-06	0.006665	0.0296449
s6-8	0.109449	0.046171	0.019053	0.109448	0.045262	1e-06	0.008591	0.129727	0.040622	0.0014384	0.127456	0.040133	0.002271	0.006758	0.719388
43	0.132425	0.046867	0.0010262	0.123055	0.046611	0.00937	0.004774	0.148431	0.042457	0.00096322	0.144995	0.041798	0.003436	0.007644	0.800187
OP4	0.164149	0.046891	0.00013094	0.156121	0.046621	0.008027	0.004595	0.118655	0.041603	0.0052183	0.118654	0.041049	1e-06	0.006793	0.467998
OP1	0.253276	0.048055	1.0389e-07	0.251922	0.047239	0.001354	0.008299	0.189291	0.042694	1.0748e-05	0.187549	0.041972	0.001742	0.007428	0.320088
OP2-3	0.369297	0.047809	2.2204e-16	0.361229	0.047396	0.008068	0.005089	0.194087	0.043389	1.19e-05	0.181232	0.042668	0.012855	0.008211	0.00665147
52	0.279637	0.047803	3.9617e-09	0.279636	0.047593	1e-06	0.003962	0.208265	0.0428	9.0686e-07	0.208264	0.042251	1e-06	0.007589	0.26599
RI	0.235333	0.046578	9.107e-08	0.22809	0.046267	0.007243	0.004735	0.224097	0.043547	3.4554e-07	0.224096	0.042907	1e-06	0.00723	0.860127
PFcm	0.136636	0.046001	0.0042651	0.133503	0.045767	0.003133	0.004316	0.148651	0.042452	0.00089416	0.141262	0.041602	0.007389	0.007966	0.847785
PoI2	0.177868	0.047262	0.0002602	0.177867	0.046994	1e-06	0.004067	0.245223	0.043007	8.7539e-09	0.241192	0.042347	0.004031	0.007885	0.291857
TA2	0.2938	0.047022	1.5555e-11	0.293799	0.046416	1e-06	0.007963	0.325372	0.042355	5.5511e-17	0.323881	0.041905	0.00149	0.006871	0.617861
FOP4	0.049013	0.045421	0.27912	0.049012	0.045204	1e-06	0.003892	0.082571	0.041598	0.063485	0.08257	0.041033	1e-06	0.006784	0.585856
MI	0.049888	0.045004	0.26296	0.049887	0.044805	1e-06	0.004213	0.188479	0.042526	6.9296e-06	0.188478	0.041827	1e-06	0.007594	0.0252012
Pir	0.166299	0.046764	0.00053771	0.166298	0.046222	1e-06	0.00772	0.198069	0.042916	7.8936e-06	0.189653	0.042108	0.008416	0.007963	0.619673
AVI	0.068267	0.044808	0.13869	0.068266	0.044553	1e-06	0.004451	0.25297	0.042836	1.1576e-09	0.238483	0.042107	0.014488	0.008541	0.00288632
AAIC	0.168387	0.047153	0.00032879	0.155009	0.046431	0.013378	0.00902	0.158393	0.04169	0.00012561	0.157372	0.040981	0.001021	0.007371	0.742516
FOP1	0.096742	0.045597	0.034113	0.086375	0.044594	0.010368	0.009025	0.167176	0.041787	6.5515e-05	0.164188	0.041179	0.002988	0.007216	0.333316
FOP3	0.199645	0.046569	1.3281e-05	0.191592	0.045801	0.008053	0.008528	0.122098	0.042022	0.0053839	0.114757	0.041424	0.00734	0.007714	0.187569
FOP2	0.1637	0.046439	0.00054523	0.159997	0.046189	0.003703	0.004525	0.153447	0.041488	8.1444e-05	0.138188	0.040757	0.015259	0.008159	0.869221
PFt	0.19799	0.047475	6.3083e-05	0.197989	0.047299	1e-06	0.003883	0.063684	0.040903	0.14174	0.059898	0.040251	0.003786	0.007554	0.0320946
AIP	0.125681	0.046018	0.0088614	0.12568	0.04582	1e-06	0.00417	0.037883	0.040581	0.28815	0.037882	0.039977	1e-06	0.007556	0.152437
EC	0.120958	0.045914	0.012569	0.118974	0.045716	0.001983	0.003831	0.189254	0.042944	1.2873e-05	0.17905	0.042284	0.010204	0.007701	0.277323
PreS	0.21205	0.047751	1.5005e-05	0.208139	0.047551	0.003911	0.004353	0.307108	0.043544	3.2158e-13	0.307107	0.042849	1e-06	0.007528	0.141306
H	0.275746	0.047635	6.7682e-09	0.275745	0.047416	1e-06	0.003892	0.318965	0.043316	1.3767e-14	0.318964	0.042753	1e-06	0.007377	0.502053
ProS	0.291586	0.0475	2.7867e-10	0.291585	0.047194	1e-06	0.004329	0.26829	0.043616	1.3194e-09	0.259812	0.042943	0.008478	0.007722	0.717913
PeEc	0.32383	0.048215	8.3422e-12	0.320295	0.047935	0.003535	0.004479	0.30934	0.043896	9.9232e-13	0.309339	0.043431	1e-06	0.006761	0.824138
STGa	0.267388	0.048036	2.7922e-08	0.261475	0.047732	0.005913	0.004666	0.220866	0.041366	1.7892e-08	0.216129	0.040746	0.004737	0.007534	0.463026
PBelt	0.129103	0.045661	0.0045246	0.123849	0.045371	0.005255	0.00465	0.256436	0.042522	3.3926e-10	0.256435	0.041962	1e-06	0.007137	0.0412727
A5	0.198028	0.047118	3.6186e-05	0.194537	0.046873	0.003491	0.004106	0.186819	0.042631	1.102e-05	0.186818	0.042094	1e-06	0.006408	0.859976
PHA1	0.347709	0.048497	2.14e-13	0.334482	0.04766	0.013227	0.009705	0.342882	0.043698	4.996e-16	0.342881	0.043151	1e-06	0.00684	0.839653
PHA3	0.235389	0.048381	2.2141e-06	0.232048	0.047592	0.003341	0.008949	0.206054	0.04277	2.4917e-06	0.201168	0.04226	0.004886	0.006873	0.627582
STSda	0.153273	0.047346	0.0023149	0.153272	0.047131	1e-06	0.004015	0.15906	0.041806	3.0917e-05	0.1397	0.040928	0.019359	0.008589	0.926998
STSdp	0.116518	0.045651	0.016085	0.115743	0.045426	0.000775	0.003934	0.158922	0.042318	0.00017151	0.145721	0.041474	0.0132	0.008246	0.495739
STSvp	0.053391	0.045055	0.18502	0.049095	0.044823	0.004296	0.004768	0.053591	0.040366	0.18147	0.048115	0.039579	0.005476	0.00782	0.997362
TGd	0.184394	0.047428	0.0001782	0.184393	0.047243	1e-06	0.00405	0.242221	0.043039	1.1669e-08	0.241127	0.042493	0.001094	0.006958	0.366573
TE1a	0.168941	0.046499	0.00032153	0.164434	0.046226	0.004507	0.004547	0.162067	0.042152	0.00018518	0.153396	0.041421	0.008671	0.007961	0.912785
TE1p	0.089459	0.043921	0.01477	0.081879	0.043639	0.00758	0.004804	0.18835	0.042364	3.6784e-06	0.188349	0.041674	1e-06	0.007802	0.105112
TE2a	0.164605	0.047063	0.00076426	0.159547	0.046204	0.005058	0.009038	0.239914	0.042582	5.06e-09	0.224517	0.041755	0.015397	0.008272	0.272277
TF	0.28327	0.047515	6.9569e-10	0.277651	0.046707	0.00562	0.008625	0.281325	0.042856	5.5344e-12	0.280652	0.042204	0.000673	0.007274	0.975751
TE2p	0.161051	0.045811	0.00043569	0.150643	0.044792	0.010409	0.009437	0.080252	0.040552	0.014696	0.067105	0.039799	0.013147	0.007904	0.152488
PHT	0.159288	0.046127	0.00033134	0.159287	0.045292	1e-06	0.008734	0.096033	0.041323	0.029162	0.091127	0.040613	0.004906	0.007807	0.341778
PH	0.004645	0.041997	0.44876	0.002582	0.041777	0.002062	0.004394	0.160175	0.042426	0.00014542	0.147264	0.041631	0.01291	0.007998	0.00917857
TPOJ1	0.148214	0.04732	0.0025396	0.148213	0.046658	1e-06	0.008621	0.185481	0.042947	2.3363e-05	0.174737	0.042199	0.010743	0.007861	0.544657
TPOJ2	-0.009668	0.044509	0.33618	-0.003421	0.044017	-0.006247	0.006742	0.110479	0.04116	0.0091817	0.110167	0.040576	0.000311	0.007284	0.0474951
TPOJ3	0.071464	0.044477	0.12572	0.070725	0.044297	0.00074	0.004092	0.07855	0.040665	0.069255	0.075524	0.040146	0.003026	0.007302	0.9064
DVT	0.297332	0.048228	4.7874e-10	0.279549	0.047477	0.017784	0.009622	0.248575	0.043669	1.5029e-08	0.248574	0.043047	1e-06	0.007154	0.352225
PGp	0.139702	0.046076	0.0035238	0.137059	0.045862	0.002644	0.004337	0.06715	0.040531	0.10846	0.067149	0.039994	1e-06	0.007063	0.237092
IP2	0.055309	0.044538	0.075935	0.049824	0.044347	0.005485	0.00426	0.074342	0.041657	0.10358	0.072608	0.040912	0.001734	0.007834	0.754962
IP1	0.128132	0.045822	0.0062371	0.124593	0.045572	0.003539	0.004487	0.098823	0.041357	0.011129	0.084976	0.040469	0.013847	0.008438	0.63491
IP0	0.146449	0.04653	0.0021244	0.142159	0.046255	0.004289	0.004417	0.119281	0.041945	0.0079091	0.116595	0.04141	0.002686	0.007273	0.664521
PFop	0.173831	0.047275	0.00041192	0.17383	0.047027	1e-06	0.004066	0.114099	0.041408	0.0072131	0.114098	0.040867	1e-06	0.006758	0.341879
PF	0.138737	0.045751	0.0030642	0.138736	0.045563	1e-06	0.004026	0.074284	0.04204	0.10875	0.073008	0.041276	0.001275	0.008317	0.299578
PFm	0.189328	0.046579	5.5001e-05	0.189327	0.046352	1e-06	0.004023	0.112908	0.041393	0.0090176	0.106067	0.04084	0.00684	0.007716	0.220057
PGi	0.075957	0.045254	0.11337	0.075956	0.045085	1e-06	0.004298	0.133202	0.041542	0.0020088	0.125887	0.040807	0.007315	0.008102	0.351403
PGs	0.186653	0.047507	0.00014444	0.186652	0.04723	1e-06	0.004374	0.161191	0.041439	6.7377e-05	0.16119	0.040956	1e-06	0.006691	0.686287
V6A	0.122969	0.046878	0.014643	0.117548	0.046091	0.005421	0.00866	0.156624	0.042497	0.0003607	0.151062	0.041853	0.005562	0.00764	0.653974
VMV1	0.277315	0.048371	8.9294e-09	0.269761	0.047985	0.007554	0.00479	0.307813	0.043811	1.9207e-12	0.302607	0.043134	0.005207	0.007972	0.640275
VMV3	0.097444	0.046781	0.049051	0.097443	0.046171	1e-06	0.007798	0.159658	0.042467	0.00021793	0.159657	0.041755	1e-06	0.007764	0.324778
PHA2	0.285222	0.048541	1.5401e-09	0.285221	0.047845	1e-06	0.008735	0.353024	0.043881	2.2204e-16	0.350024	0.043366	0.002999	0.006982	0.290882
V4t	0.016446	0.044864	0.46468	0.016445	0.04424	1e-06	0.007785	0.08507	0.041058	0.053318	0.082436	0.040337	0.002634	0.007682	0.259153
FST	0.096886	0.046092	0.043315	0.096885	0.045343	1e-06	0.008564	0.117877	0.041149	0.0037113	0.108854	0.04049	0.009023	0.007445	0.72318
V3CD	0.111306	0.046695	0.026972	0.11124	0.04617	6.5e-05	0.007691	0.081699	0.041167	0.062061	0.077402	0.04052	0.004298	0.007224	0.634353
LO3	0.085961	0.045734	0.072194	0.08596	0.045005	1e-06	0.008943	0.064096	0.040643	0.11438	0.064095	0.040036	1e-06	0.006992	0.740827
VMV2	0.233441	0.047597	1.0849e-06	0.230283	0.046975	0.003158	0.007915	0.168067	0.042201	9.9762e-05	0.158664	0.041377	0.009403	0.008152	0.304086
31pd	0.067659	0.044023	0.10445	0.058017	0.043101	0.009642	0.009268	0.107997	0.042223	0.012711	0.107996	0.041387	1e-06	0.007991	0.615012
31a	0.107709	0.044818	0.013436	0.107708	0.043953	1e-06	0.008477	0.164935	0.042596	0.00015807	0.164934	0.042092	1e-06	0.006673	0.347659
VVC	0.110346	0.046653	0.025648	0.10685	0.046399	0.003496	0.004372	0.154745	0.042124	0.00035923	0.153564	0.041532	0.00118	0.007077	0.479967
25	0.09137	0.046642	0.073984	0.088322	0.045806	0.003048	0.008986	0.180995	0.041941	8.5619e-06	0.180994	0.041395	1e-06	0.007387	0.153051
s32	0.117901	0.045719	0.011938	0.115931	0.044814	0.00197	0.008644	0.111256	0.041383	0.0061281	0.111255	0.04068	1e-06	0.00793	0.894454
pOFC	0.110902	0.04621	0.023775	0.110901	0.045975	1e-06	0.004178	0.192909	0.042547	6.6942e-06	0.192908	0.042018	1e-06	0.006596	0.191705
PoI1	0.339002	0.048279	1.072e-12	0.336919	0.048024	0.002084	0.0043	0.267616	0.043369	1.1349e-10	0.267615	0.042743	1e-06	0.007703	0.271343
Ig	0.204241	0.047069	1.1733e-05	0.203802	0.046371	0.000438	0.008207	0.184995	0.042313	8.7718e-06	0.184994	0.041742	1e-06	0.006786	0.761065
FOP5	0.062888	0.044759	0.17155	0.062887	0.044538	1e-06	0.003986	0.165877	0.041943	8.595e-05	0.156846	0.041186	0.00903	0.008136	0.0931542
p10p	0.110825	0.045883	0.023183	0.110824	0.045661	1e-06	0.00408	0.09775	0.041119	0.023974	0.095715	0.040401	0.002035	0.007511	0.831939
p47r	0.135345	0.046159	0.0049584	0.130013	0.045411	0.005332	0.008829	0.104023	0.041631	0.01949	0.102628	0.041057	0.001395	0.006871	0.571309
TGv	0.11431	0.045814	0.0046706	0.106029	0.045499	0.008281	0.004834	0.160692	0.041671	0.00010376	0.149478	0.040897	0.011213	0.008368	0.453896
MBelt	0.249258	0.046478	1.179e-08	0.249257	0.046244	1e-06	0.00382	0.234079	0.042509	2.4322e-08	0.224113	0.0419	0.009966	0.008071	0.809562
LBelt	0.188289	0.046978	1.2379e-05	0.177271	0.046708	0.011018	0.005172	0.223601	0.042466	9.8554e-08	0.223542	0.041985	5.9e-05	0.00689	0.577107
A4	0.205952	0.047036	1.394e-05	0.201746	0.046746	0.004206	0.004128	0.262584	0.042882	5.1039e-10	0.256403	0.042267	0.006181	0.007508	0.373601
STSva	0.076855	0.045929	0.10558	0.074056	0.045718	0.002798	0.00431	0.134383	0.041201	0.0013597	0.127743	0.040493	0.006639	0.007562	0.351146
TE1m	0.061229	0.043736	0.15158	0.061228	0.042977	1e-06	0.008112	0.131584	0.04164	0.002343	0.126642	0.040937	0.004941	0.00758	0.244
PI	0.208354	0.046796	1.0666e-05	0.207348	0.046605	0.001007	0.004084	0.243862	0.042795	4.2167e-09	0.243861	0.042146	1e-06	0.007305	0.575518
a32pr	0.143135	0.046619	0.0025785	0.134703	0.045988	0.008431	0.008303	0.100994	0.041556	0.022611	0.095612	0.040937	0.005382	0.007593	0.436762
p24	0.098668	0.045268	0.0030329	0.087284	0.04492	0.011383	0.005085	0.150499	0.04193	0.00043512	0.148497	0.041249	0.002001	0.007782	0.400908
RIGHT HEMISPHERE
	MALE							FEMALE
REGION	Total h2SNP	Total h2SNP (SE)		Autosomal h2SNP	Autosomal h2SNP (SE)	X-Chr h2SNP	X-Chr h2SNP (SE)	Total h2SNP	Total h2SNP (SE)	p (total h2SNP)	Autosomal h2snp	Autosomal h2SNP (SE)	X-Chr h2SNP	X-Chr h2SNP (SE)	P (sex-difference)
V1	0.222299	0.047903	3.1901e-06	0.219885	0.047082	0.002414	0.008732	0.419205	0.044686	0	0.411982	0.043986	0.007223	0.007972	0.011855
MST	0.048186	0.045158	0.277	0.046695	0.044367	0.001491	0.008336	0.163902	0.042092	0.00010599	0.162301	0.041419	0.0016	0.007579	0.0707445
V6	0.156373	0.047824	0.0022897	0.153421	0.047067	0.003197	0.008777	0.240967	0.042626	3.8665e-09	0.240966	0.042001	1e-06	0.007396	0.209947
V2	0.342164	0.048616	5.3857e-13	0.342163	0.048339	1e-06	0.004328	0.417119	0.04448	0	0.417118	0.043861	1e-06	0.007438	0.255324
V3	0.438377	0.04881	0	0.433274	0.048473	0.005103	0.004762	0.234896	0.043091	4.3138e-08	0.234895	0.042581	1e-06	0.00695	0.00177678
V4	0.276814	0.047925	5.4788e-09	0.270544	0.047237	0.00627	0.008764	0.198675	0.042687	3.4151e-06	0.198674	0.042161	1e-06	0.006965	0.848381
V8	0.169121	0.046755	0.00049575	0.168659	0.04657	0.000461	0.003934	0.078332	0.041456	0.065652	0.069741	0.040575	0.008591	0.00826	0.146244
4	0.221601	0.047668	3.9977e-06	0.21792	0.047425	0.003681	0.004405	0.232734	0.042848	3.0347e-08	0.219424	0.041852	0.013311	0.008542	0.862105
3b	0.199298	0.047015	1.6571e-05	0.193397	0.046734	0.005901	0.004563	0.213168	0.043159	4.4802e-07	0.213167	0.042509	1e-06	0.007382	0.827954
FEF	0.018074	0.045745	0.31912	0.01412	0.045499	0.003953	0.00453	0.112018	0.041991	0.0051088	0.112017	0.041086	1e-06	0.008289	0.130306
PEF	0.046647	0.046538	0.28688	0.046646	0.045809	1e-06	0.008344	0.124318	0.04211	0.0031438	0.124317	0.041502	1e-06	0.006936	0.210931
55b	0.100203	0.046211	0.032137	0.092007	0.045481	0.008591	0.008557	0.128285	0.041613	0.002935	0.126819	0.041043	0.001466	0.006982	0.747158
V3A	0.140009	0.04587	0.0025296	0.132314	0.045135	0.007694	0.008643	0.086324	0.041114	0.043776	0.086323	0.04051	1e-06	0.007121	0.336818
RSC	0.341879	0.048161	2.2227e-13	0.338247	0.047882	0.003632	0.004258	0.301076	0.043684	1.421e-12	0.301036	0.04303	4e-05	0.00765	0.53031
POS2	0.105454	0.04623	0.021975	0.095278	0.045538	0.010685	0.00909	0.097557	0.042072	0.024841	0.090294	0.041485	0.007263	0.007369	0.785152
V7	0.086384	0.045129	0.067453	0.086383	0.044887	1e-06	0.004665	0.132333	0.042376	0.0013665	0.132332	0.041663	1e-06	0.007906	0.457943
IPS1	0.141199	0.046334	0.0023664	0.141521	0.045621	1e-06	0.008469	0.168933	0.042537	3.8958e-05	0.168932	0.041799	1e-06	0.007705	0.658434
FFC	0.114916	0.0467	0.018507	0.115412	0.045928	1e-06	0.008339	0.177335	0.042334	3.1174e-05	0.164566	0.041543	0.012769	0.008575	0.324593
V3B	0.10693	0.046203	0.027993	0.106929	0.045999	1e-06	0.00421	0.148259	0.041308	0.00033365	0.143636	0.04074	0.004623	0.006994	0.504867
LO1	0.057534	0.046181	0.046977	0.037979	0.044979	0.019556	0.010133	0.092554	0.042006	0.029542	0.092553	0.041286	1e-06	0.007669	0.791049
LO2	0.003241	0.044352	0.24158	1e-06	0.043594	0.00324	0.008106	0.146336	0.041899	0.0006781	0.142971	0.041239	0.003365	0.007362	0.036816
PIT	0.098414	0.045103	0.018813	0.098413	0.044231	1e-06	0.009092	0.118861	0.041062	0.0030115	0.11886	0.040481	1e-06	0.006874	0.489577
MT	0.002584	0.045349	0.39912	1e-06	0.045202	0.002583	0.004048	0.073641	0.041098	0.091329	0.072936	0.040396	0.000705	0.007626	0.245625
A1	0.149187	0.046474	0.001616	0.149186	0.046226	1e-06	0.004157	0.182225	0.042312	6.9192e-06	0.182224	0.041631	1e-06	0.00749	0.599122
PSL	0.004204	0.044788	0.5	1e-06	0.044565	0.004203	0.004499	0.029897	0.039378	0.33693	0.029896	0.038698	1e-06	0.007555	0.666598
SFL	0.103306	0.04717	0.031872	0.098767	0.046895	0.00454	0.00444	0.188889	0.04229	6.0619e-06	0.188888	0.041686	1e-06	0.007002	0.176722
PCV	0.234635	0.047895	1.3082e-06	0.234233	0.047643	0.000403	0.004107	0.08817	0.041312	0.039634	0.088169	0.04065	1e-06	0.00729	0.0205781
STV	0.06011	0.044333	0.017623	0.049265	0.044007	0.010846	0.005169	0.108215	0.041903	0.011756	0.108214	0.04124	1e-06	0.007275	0.430359
7Pm	0.078371	0.047084	0.05291	0.070924	0.046811	0.007447	0.005013	0.180969	0.042145	1.8448e-05	0.179175	0.041589	0.001795	0.00681	0.104458
7m	0.206809	0.048386	3.857e-05	0.199331	0.047713	0.007478	0.008612	0.146217	0.041763	0.00040453	0.146216	0.041218	1e-06	0.007014	0.263118
POS1	0.17075	0.046503	0.00015063	0.163709	0.046167	0.007041	0.004817	0.171109	0.042949	8.3054e-05	0.171108	0.042297	1e-06	0.007517	0.995475
23d	0.089119	0.045916	0.061739	0.089118	0.045606	1e-06	0.004402	0.10374	0.041982	0.021183	0.103606	0.041452	0.000133	0.007438	0.814204
v23ab	0.114737	0.045902	0.017151	0.114736	0.045705	1e-06	0.003979	0.022612	0.040368	0.41101	0.022611	0.039645	1e-06	0.007481	0.131786
d23ab	0.101049	0.046876	0.047828	0.101048	0.046707	1e-06	0.00414	0.123742	0.042062	0.005254	0.122288	0.041322	0.001454	0.006932	0.71861
31pv	0.171517	0.047127	0.00043072	0.166396	0.046392	0.005121	0.008737	0.117329	0.042041	0.0083329	0.11008	0.041153	0.007249	0.007632	0.363737
5m	0.198564	0.047441	2.573e-05	0.191722	0.047113	0.006842	0.004896	0.218561	0.043025	4.1494e-07	0.210405	0.042253	0.008156	0.007432	0.754864
5mv	0.237496	0.04772	4.9907e-07	0.231945	0.047399	0.005551	0.004646	0.21803	0.042143	5.9189e-08	0.218029	0.04148	1e-06	0.007479	0.75979
23c	0.179561	0.047339	0.00027266	0.17956	0.047167	1e-06	0.00424	0.096025	0.041872	0.034061	0.094821	0.041269	0.001204	0.007387	0.186244
5L	0.137926	0.046181	0.0044463	0.137925	0.046086	1e-06	0.003634	0.204856	0.042194	3.8189e-07	0.20421	0.041485	0.000646	0.007391	0.28464
24dd	0.077766	0.045377	0.084249	0.074357	0.045138	0.003409	0.00432	0.216449	0.043405	1.0274e-06	0.208441	0.04281	0.008008	0.00742	0.0272063
24dv	0.100912	0.046483	0.039431	0.101328	0.045823	1e-06	0.008264	0.09301	0.041657	0.036283	0.093009	0.041052	1e-06	0.006684	0.911713
7AL	0.177636	0.047094	0.0001899	0.172489	0.046831	0.005146	0.004622	0.171961	0.042927	9.0036e-05	0.159372	0.042057	0.012589	0.00854	0.929036
SCEF	0.146072	0.046884	0.00030384	0.137398	0.046614	0.008674	0.004569	0.116657	0.042109	0.0054395	0.116656	0.04138	1e-06	0.007679	0.640664
6ma	0.075432	0.04383	0.026973	0.067279	0.043537	0.008153	0.00492	0.076267	0.040466	0.051412	0.076266	0.039834	1e-06	0.007104	0.988832
7Am	0.249188	0.047512	1.4111e-07	0.245485	0.047242	0.003702	0.004223	0.117864	0.041916	0.0079726	0.112858	0.041301	0.005006	0.007221	0.0382
7PL	0.115274	0.046741	0.013341	0.117307	0.045796	1e-06	0.009109	0.166031	0.041878	0.000105	0.160049	0.0412	0.005982	0.007516	0.392432
7PC	0.193616	0.046579	3.7191e-05	0.189904	0.046235	0.003712	0.004669	0.086249	0.041085	0.039412	0.086248	0.040472	1e-06	0.006962	0.0838673
LIPv	0.12773	0.046922	0.0063288	0.113678	0.046012	0.014052	0.009525	0.093617	0.041348	0.031512	0.088871	0.040685	0.004747	0.007385	0.336603
VIP	0.119425	0.047233	0.016043	0.109337	0.046337	0.010088	0.009312	0.057717	0.04102	0.18043	0.055038	0.040366	0.002679	0.007483	0.365972
MIP	0.142462	0.046996	0.0026894	0.131087	0.046119	0.012174	0.009011	0.120342	0.041863	0.0037254	0.120341	0.041117	1e-06	0.007609	0.612478
1	0.322793	0.048162	1.2579e-12	0.314301	0.047843	0.008492	0.004874	0.318075	0.044108	2.5346e-13	0.314694	0.043452	0.003381	0.007693	0.942409
2	0.261272	0.047743	1.1355e-08	0.251071	0.047325	0.0102	0.005168	0.213705	0.042276	1.2852e-07	0.200946	0.0416	0.012759	0.007993	0.455721
3a	0.195728	0.046552	2.222e-05	0.195727	0.046314	1e-06	0.004196	0.178066	0.041663	9.2834e-06	0.174668	0.040836	0.003398	0.007822	0.777396
6d	0.1805	0.047028	0.00016724	0.180499	0.046795	1e-06	0.004149	0.115466	0.040974	0.0042985	0.115465	0.040358	1e-06	0.007299	0.297111
6mp	0.193605	0.046783	2.6947e-05	0.193604	0.046546	1e-06	0.004229	0.140354	0.041787	0.00069672	0.140353	0.041166	1e-06	0.007282	0.395926
6v	0.059379	0.045106	0.065213	0.052783	0.044858	0.006597	0.004626	0.094422	0.041161	0.024194	0.094421	0.040505	1e-06	0.007377	0.566052
p24pr	0.044463	0.046096	0.28316	0.044462	0.045324	1e-06	0.008809	0.095309	0.041736	0.019582	0.095308	0.041087	1e-06	0.007936	0.638593
33pr	0.177497	0.047525	0.00033489	0.17258	0.046607	0.005381	0.009233	0.153026	0.041774	0.00032213	0.147608	0.041199	0.005418	0.007282	0.654981
a24pr	0.061174	0.045515	0.20042	0.060454	0.045316	0.00072	0.004354	0.093529	0.0414	0.029992	0.093528	0.040871	1e-06	0.006342	0.598981
p32pr	0.167294	0.047202	0.00057094	0.160912	0.046574	0.006383	0.008114	0.131528	0.042102	0.0013768	0.115261	0.041244	0.016267	0.008895	0.52246
a24	0.187079	0.047208	0.00010934	0.185396	0.046923	0.001683	0.004682	0.180714	0.042131	9.7091e-06	0.180713	0.041442	1e-06	0.007575	0.919873
d32	0.055813	0.044866	0.21404	0.050078	0.04394	0.005883	0.009609	0.160493	0.04236	0.00016448	0.147997	0.041586	0.012496	0.008387	0.118119
8BM	0.220236	0.047349	3.78e-06	0.216141	0.046991	0.004095	0.004707	0.299268	0.043814	3.4673e-12	0.299267	0.04332	1e-06	0.00725	0.220536
p32	0.057296	0.044293	0.19536	0.055258	0.044029	0.002038	0.004447	0.070875	0.039932	0.083772	0.069226	0.039156	0.001649	0.007498	0.819881
10r	0.091843	0.044716	0.041333	0.092583	0.044188	1e-06	0.008031	0.142361	0.042076	0.00098117	0.134134	0.04145	0.008228	0.007875	0.405756
47m	0.162704	0.047629	0.00016667	0.141442	0.046675	0.021263	0.009663	0.076704	0.041336	0.070028	0.076703	0.040613	1e-06	0.007805	0.720313
8Av	0.242491	0.048464	5.2691e-07	0.243481	0.047753	1e-06	0.008966	0.113873	0.041509	0.0072851	0.113872	0.040927	1e-06	0.006632	0.0510211
8Ad	0.096139	0.045717	0.03793	0.092317	0.045466	0.003822	0.004414	0.08026	0.040737	0.05232	0.080259	0.040103	1e-06	0.007532	0.795389
9m	0.231202	0.047206	5.6227e-07	0.224493	0.046858	0.006709	0.005057	0.216646	0.04302	6.6416e-07	0.210412	0.042427	0.006234	0.007398	0.819718
8BL	0.182854	0.04745	0.00023355	0.181064	0.047201	0.00179	0.004221	0.154595	0.042177	0.00024283	0.154594	0.041543	1e-06	0.007159	0.656229
9p	0.234959	0.048331	1.787e-06	0.23397	0.047663	0.00112	0.008665	0.152189	0.041842	0.00022864	0.152188	0.041175	1e-06	0.007209	0.198589
10d	0.29465	0.048633	1.0506e-09	0.288472	0.048338	0.006178	0.004579	0.144527	0.041928	0.00066896	0.144526	0.041304	1e-06	0.007329	0.0193902
8C	0.095299	0.046486	0.05141	0.095722	0.04573	1e-06	0.008349	0.201595	0.043144	5.7331e-06	0.19795	0.042548	0.003645	0.007421	0.0982327
44	0.16612	0.048122	0.0008676	0.154124	0.047212	0.012997	0.009426	0.098364	0.040762	0.016632	0.098363	0.040114	1e-06	0.006924	0.221485
45	0.13891	0.047341	0.0050887	0.138909	0.046697	1e-06	0.007683	0.155247	0.042072	0.00026452	0.155246	0.041499	1e-06	0.00711	0.120104
47l	0.222362	0.048285	9.288e-06	0.215215	0.047477	0.007148	0.008915	0.143205	0.042228	0.0010608	0.136674	0.041657	0.006531	0.007193	0.193869
a47r	0.116881	0.045715	0.011174	0.117444	0.044998	1e-06	0.00792	0.098371	0.04192	0.018746	0.09837	0.041184	1e-06	0.007961	0.783507
6r	0.049966	0.046197	0.25425	0.053257	0.045381	1e-06	0.008243	0.101602	0.042049	0.0090831	0.087756	0.041303	0.013846	0.008264	0.358916
IFJa	0.033301	0.045362	0.26573	0.026374	0.044726	0.006927	0.008233	0.092825	0.041868	0.039676	0.092824	0.041319	1e-06	0.007075	0.311628
IFJp	0.074468	0.045826	0.12972	0.074167	0.045607	0.000301	0.004282	0.111373	0.042233	0.012	0.111372	0.041677	1e-06	0.006972	0.55372
IFSp	0.043802	0.043167	0.19766	0.03924	0.042943	0.004562	0.004816	0.119441	0.041681	0.0064996	0.118519	0.041203	0.000922	0.006567	0.207479
IFSa	0.046568	0.045396	0.29491	0.046567	0.045152	1e-06	0.004224	0.030764	0.041202	0.36868	0.030763	0.040629	1e-06	0.006463	0.796569
p9-46v	0.119912	0.046808	0.011935	0.121907	0.04605	1e-06	0.008199	0.065759	0.04102	0.12188	0.065758	0.040558	1e-06	0.00625	0.42938
46	0.219162	0.047483	6.0786e-06	0.218807	0.047186	0.000355	0.004147	0.203028	0.042357	1.4454e-06	0.201866	0.041994	0.001162	0.006056	0.799835
a9-46v	-0.025329	0.043716	0.41544	-0.024512	0.043603	-0.000818	0.003424	-0.014975	0.039966	0.11185	-0.003923	0.039641	-0.011052	0.00493	0.861232
9-46d	0.212771	0.047552	1.3354e-05	0.21277	0.047373	1e-06	0.004163	0.185419	0.042616	1.9812e-05	0.181997	0.041943	0.003422	0.007524	0.668394
9a	0.182359	0.047299	0.0001677	0.182358	0.047021	1e-06	0.004445	0.19269	0.042672	2.3651e-06	0.192689	0.041901	1e-06	0.0078	0.871169
10v	0.137934	0.045537	0.0029655	0.137933	0.045352	1e-06	0.003754	0.054409	0.040452	0.17594	0.054408	0.039909	1e-06	0.007353	0.170283
a10p	0.133109	0.046941	0.0077519	0.128169	0.046029	0.00494	0.009016	0.107853	0.041789	0.0080981	0.096231	0.041033	0.011622	0.008153	0.646015
10pp	0.124202	0.046236	0.010221	0.124201	0.046006	1e-06	0.004086	0.141381	0.042496	0.00097309	0.128072	0.041592	0.01331	0.008755	0.784425
11l	0.144618	0.046456	0.0027511	0.144617	0.046169	1e-06	0.004212	0.211523	0.042508	1.0954e-07	0.211522	0.041655	1e-06	0.008043	0.288005
13l	0.108834	0.045894	0.021534	0.108833	0.045613	1e-06	0.004367	0.110579	0.041943	0.010787	0.110578	0.041215	1e-06	0.007641	0.977609
OFC	0.227634	0.048351	4.4131e-06	0.2225	0.047558	0.005777	0.00879	0.31282	0.043636	1.8091e-13	0.305355	0.042863	0.007465	0.007902	0.222236
47s	0.159599	0.047268	0.0010396	0.160224	0.046638	1e-06	0.008222	0.123405	0.041672	0.0038256	0.123404	0.041145	1e-06	0.0073	0.586029
LIPd	0.094329	0.045922	0.041697	0.090511	0.045667	0.003818	0.004321	0.078338	0.041964	0.087633	0.074129	0.0412	0.004209	0.007472	0.797134
6a	0.231622	0.047537	7.4903e-07	0.224768	0.047214	0.006854	0.004804	0.075581	0.041384	0.091228	0.07198	0.040724	0.003601	0.007569	0.0132945
i6-8	0.138753	0.047789	0.0065985	0.138752	0.047148	1e-06	0.008452	0.142792	0.042279	0.0004346	0.128559	0.041543	0.014233	0.008112	0.00298348
s6-8	0.080215	0.046935	0.11415	0.074623	0.046013	0.005808	0.008846	0.090401	0.041505	0.024773	0.0904	0.040791	1e-06	0.007702	0.939409
43	0.158558	0.046435	0.00091585	0.156887	0.046187	0.001671	0.004195	0.216134	0.042902	4.2696e-07	0.216122	0.042291	1.2e-05	0.007288	0.362442
OP4	0.197756	0.047014	2.7978e-05	0.194014	0.046431	0.004144	0.007965	0.250031	0.043611	1.8203e-08	0.243637	0.042965	0.006394	0.007825	0.451408
OP1	0.109986	0.045945	0.02281	0.109985	0.045692	1e-06	0.004148	0.141416	0.042526	0.0014107	0.141415	0.041937	1e-06	0.007427	0.615643
OP2-3	0.292703	0.047952	1.6397e-10	0.292702	0.047607	1e-06	0.004323	0.193219	0.043067	1.3654e-05	0.191504	0.04249	0.001715	0.007143	0.122705
52	0.313961	0.047038	8.4466e-13	0.309398	0.04672	0.004563	0.004539	0.303925	0.043506	2.2649e-13	0.303924	0.043017	1e-06	0.006656	0.875533
RI	0.299226	0.048329	4.4842e-10	0.296849	0.048039	0.002377	0.004212	0.296228	0.043564	5.5341e-12	0.293397	0.043072	0.002831	0.006827	0.963249
PFcm	0.078573	0.046151	0.092232	0.070303	0.045208	0.00857	0.00905	0.15041	0.042193	0.00061717	0.145256	0.041471	0.005154	0.007565	0.317027
PoI2	0.228962	0.047688	1.1571e-06	0.228961	0.047362	1e-06	0.004221	0.195234	0.042382	2.0236e-06	0.195233	0.0418	1e-06	0.007572	0.597044
TA2	0.389022	0.047822	0	0.382487	0.047082	0.006535	0.008885	0.376756	0.04284	0	0.370398	0.042221	0.006358	0.00728	0.192193
FOP4	0.043939	0.045326	0.30836	0.043674	0.044743	0.000271	0.00766	0.024967	0.04055	0.15304	0.010891	0.039603	0.014076	0.009052	0.756847
MI	0.169886	0.046963	0.00040329	0.166137	0.04665	0.00375	0.00435	0.125601	0.041724	0.0039984	0.120227	0.041101	0.005374	0.007728	0.480844
Pir	0.172292	0.047497	0.00046165	0.162145	0.046556	0.011042	0.009243	0.258888	0.043378	7.5886e-10	0.258887	0.04274	1e-06	0.007377	0.236049
AVI	0.117603	0.045953	0.010638	0.11255	0.045675	0.005053	0.004722	0.117217	0.041424	0.0067598	0.113432	0.040836	0.003785	0.00687	0.995022
AAIC	0.187513	0.047265	6.3644e-05	0.181356	0.046977	0.006158	0.004649	0.108419	0.041638	0.011353	0.108418	0.040956	1e-06	0.007342	0.209237
FOP1	0.122508	0.046026	0.0048681	0.115397	0.045707	0.007111	0.004851	0.141437	0.041945	0.00029073	0.122639	0.041074	0.018798	0.009019	0.761148
FOP3	0.184247	0.045899	1.7466e-05	0.186228	0.045152	1e-06	0.008925	0.05882	0.04053	0.13872	0.058819	0.039763	1e-06	0.007751	0.0515128
FOP2	0.178222	0.046735	0.00011423	0.173226	0.046384	0.004996	0.004466	0.165491	0.042259	0.00014565	0.160441	0.041625	0.00505	0.00736	0.839874
PFt	0.070794	0.045761	0.15016	0.069874	0.045552	0.00092	0.003994	0.114201	0.041134	0.0053093	0.1142	0.040432	1e-06	0.007174	0.480531
AIP	0.113248	0.046333	0.023364	0.112606	0.046169	0.000642	0.004031	0.074057	0.040757	0.080489	0.069316	0.040019	0.004742	0.007301	0.525361
EC	0.09023	0.04692	0.0771	0.090229	0.046701	1e-06	0.004313	0.239619	0.042545	6.5071e-09	0.236145	0.042008	0.003474	0.007592	0.018342
PreS	0.217944	0.046968	2.3939e-06	0.217943	0.046664	1e-06	0.004157	0.175988	0.041934	1.0558e-05	0.175987	0.041261	1e-06	0.007563	0.505187
H	0.276986	0.048483	1.818e-08	0.274666	0.048185	0.00232	0.004127	0.319716	0.04361	6.2783e-14	0.312687	0.04296	0.007029	0.007654	0.5123
ProS	0.275867	0.048348	1.0647e-09	0.263361	0.047989	0.012506	0.005265	0.3199	0.044301	7.9492e-14	0.319899	0.043538	1e-06	0.008062	0.501909
PeEc	0.254052	0.047226	2.7021e-08	0.253979	0.047002	7.3e-05	0.004036	0.214466	0.043323	8.7039e-07	0.214465	0.042709	1e-06	0.007681	0.53678
STGa	0.246659	0.046851	3.3343e-08	0.245557	0.046619	0.001102	0.004071	0.277981	0.042754	6.7457e-12	0.277759	0.042119	0.000222	0.007377	0.621425
PBelt	0.210166	0.047107	7.6075e-06	0.206527	0.046835	0.003639	0.004628	0.261048	0.043006	4.8475e-10	0.25383	0.042317	0.007218	0.007852	0.425042
A5	0.1896	0.047742	9.139e-05	0.183006	0.047361	0.006594	0.004858	0.159781	0.041999	0.00013553	0.15978	0.041339	1e-06	0.00751	0.639103
PHA1	0.278738	0.048723	4.0548e-09	0.280369	0.047993	1e-06	0.009094	0.302208	0.0434	4.0912e-13	0.302207	0.042762	1e-06	0.007321	0.685165
PHA3	0.223861	0.048258	3.4654e-06	0.224897	0.047587	1e-06	0.008934	0.27561	0.043067	2.4578e-11	0.262721	0.042348	0.012889	0.00815	0.412843
STSda	0.153677	0.046359	0.0012817	0.153428	0.046092	0.000249	0.004246	0.27058	0.043303	2.2613e-10	0.261805	0.042574	0.008775	0.00785	0.065357
STSdp	0.156806	0.047556	0.0019949	0.154583	0.047332	0.002223	0.00406	0.224788	0.04291	1.2882e-07	0.217187	0.042161	0.0076	0.007799	0.288539
STSvp	0.174947	0.047723	0.00051665	0.174946	0.047408	1e-06	0.004266	0.142815	0.041825	0.00077139	0.141065	0.041258	0.00175	0.006902	0.612606
TGd	0.193493	0.046599	2.4344e-05	0.190941	0.046421	0.002552	0.004204	0.20174	0.042402	1.602e-06	0.198577	0.041746	0.003163	0.007547	0.895856
TE1a	0.149309	0.046843	0.0024103	0.146014	0.046522	0.003294	0.004605	0.090363	0.040854	0.036031	0.087882	0.040384	0.002481	0.006648	0.342945
TE1p	0.181526	0.046624	0.00010714	0.178902	0.046326	0.002624	0.0044	0.157007	0.041969	0.00021735	0.147367	0.041177	0.009641	0.008104	0.695902
TE2a	0.304545	0.048393	8.3023e-11	0.304555	0.047707	1e-06	0.00825	0.264734	0.043702	2.3606e-09	0.257446	0.043064	0.007289	0.007752	0.547589
TF	0.114347	0.045481	0.014129	0.114346	0.044973	1e-06	0.007422	0.218826	0.042385	1.2747e-07	0.211424	0.041723	0.007402	0.00802	0.098393
TE2p	0.023793	0.044995	0.42979	0.023959	0.044188	1e-06	0.008074	0.129558	0.041687	0.002795	0.122642	0.040973	0.006915	0.007734	0.0916261
PHT	0.157708	0.046907	0.0010761	0.157707	0.046671	1e-06	0.003967	0.094014	0.04147	0.03147	0.087854	0.040703	0.00616	0.007839	0.309005
PH	0.102312	0.045782	0.030137	0.098576	0.045489	0.003736	0.004473	0.120811	0.041855	0.0052896	0.120422	0.041212	0.000389	0.006688	0.765533
TPOJ1	0.055517	0.045234	0.23248	0.054955	0.045035	0.000562	0.004114	0.137443	0.042248	0.0012223	0.137442	0.041576	1e-06	0.007714	0.185627
TPOJ2	0.1183	0.04631	0.0096744	0.108247	0.045549	0.010053	0.008395	0.150493	0.04271	0.00090955	0.142854	0.041817	0.00764	0.008514	0.00942117
TPOJ3	0.045352	0.044007	0.24931	0.042938	0.04378	0.002414	0.004202	0.074233	0.040902	0.066975	0.074232	0.040079	1e-06	0.007558	0.630723
DVT	0.257559	0.048318	5.5442e-08	0.248758	0.047916	0.008801	0.004958	0.22624	0.042474	4.4708e-08	0.226239	0.041968	1e-06	0.006815	0.626379
PGp	0.108632	0.045926	0.02595	0.106949	0.045688	0.001684	0.003996	0.079603	0.03989	0.043704	0.079602	0.039285	1e-06	0.007338	0.633214
IP2	0.150676	0.046838	0.001245	0.152291	0.046017	1e-06	0.008603	0.117345	0.042045	0.00667	0.117344	0.041246	1e-06	0.00767	0.639573
IP1	0.107846	0.045851	0.027372	0.106819	0.045659	0.001027	0.003794	0.010304	0.040512	0.40257	0.005373	0.039788	0.004931	0.007737	0.110885
IP0	0.19288	0.047383	5.7877e-05	0.192879	0.047172	1e-06	0.004171	0.133295	0.041866	0.002005	0.124288	0.041055	0.009007	0.008098	0.346004
PFop	0.082172	0.045473	0.087914	0.082171	0.045212	1e-06	0.004338	0.135238	0.041495	0.0011376	0.135237	0.040881	1e-06	0.006647	0.388676
PF	0.119173	0.046434	0.01389	0.119172	0.046165	1e-06	0.004477	0.114686	0.041326	0.0025552	0.095219	0.040368	0.019467	0.009294	0.942456
PFm	0.042392	0.044795	0.19475	0.037514	0.044543	0.004877	0.004701	0.161618	0.041578	7.4305e-05	0.161617	0.040965	1e-06	0.007602	0.0510839
PGi	0.107942	0.045317	0.022125	0.107941	0.045066	1e-06	0.004258	0.089782	0.041273	0.042343	0.087046	0.040527	0.002736	0.007177	0.767023
PGs	0.103687	0.045663	0.021953	0.098584	0.045387	0.005103	0.004755	0.182403	0.042416	1.3454e-05	0.182402	0.041819	1e-06	0.007062	0.206581
V6A	0.100717	0.046286	0.019276	0.094347	0.04608	0.006369	0.004731	0.089552	0.04161	0.03605	0.089551	0.040945	1e-06	0.007725	0.857634
VMV1	0.240399	0.047807	4.8895e-07	0.237592	0.047509	0.002807	0.00428	0.215386	0.04325	4.4918e-07	0.215385	0.042552	1e-06	0.007806	0.698021
VMV3	0.248177	0.048248	3.6637e-07	0.243512	0.047551	0.004665	0.008244	0.155545	0.043093	0.00063104	0.155544	0.042532	1e-06	0.006757	0.36099
PHA2	0.190636	0.047352	6.7893e-05	0.191135	0.046796	1e-06	0.007854	0.278707	0.043289	4.2026e-11	0.261872	0.042332	0.016835	0.008867	0.171324
V4t	0.039086	0.045974	0.34866	0.038858	0.045322	0.000228	0.007528	0.074392	0.04077	0.073251	0.074391	0.040009	1e-06	0.00751	0.576123
FST	0.043145	0.045866	0.30936	0.046295	0.045178	1e-06	0.008215	0.063307	0.041289	0.14468	0.058635	0.040679	0.004672	0.007788	0.671985
V3CD	0.086234	0.046879	0.010925	0.066471	0.045865	0.019763	0.009612	0.126741	0.041994	0.0021861	0.114315	0.041205	0.012426	0.008204	0.805854
LO3	0.077182	0.046272	0.11429	0.072249	0.045622	0.005118	0.008498	0.028631	0.039926	0.35651	0.02863	0.039367	1e-06	0.006937	0.393454
VMV2	0.229028	0.047476	8.2792e-07	0.229027	0.046785	1e-06	0.008018	0.261574	0.043619	2.0198e-09	0.260307	0.043025	0.001267	0.007476	0.606972
31pd	0.08911	0.04701	0.069251	0.091792	0.046259	1e-06	0.008666	0.115645	0.042372	0.011921	0.113886	0.041737	0.001759	0.007194	0.619628
31a	0.121235	0.047111	0.017266	0.117312	0.046509	0.004167	0.007751	0.061005	0.041176	0.16125	0.061004	0.040681	1e-06	0.006481	0.315128
VVC	0.115146	0.046613	0.010798	0.109589	0.046389	0.005557	0.004608	0.173373	0.042934	8.0215e-05	0.173372	0.042309	1e-06	0.007068	0.358199
25	0.127545	0.046481	0.0083399	0.119925	0.04563	0.00762	0.008566	0.132854	0.04067	0.00090366	0.132853	0.040137	1e-06	0.006711	0.983682
s32	0.108151	0.046225	0.023314	0.104762	0.045979	0.003389	0.004243	0.171939	0.041049	6.8081e-06	0.171938	0.040402	1e-06	0.007252	0.302153
pOFC	0.226923	0.047576	1.6411e-06	0.221831	0.047243	0.005093	0.004622	0.201701	0.042525	1.9375e-07	0.2017	0.041728	1e-06	0.00818	0.692651
PoI1	0.395781	0.048749	5.5511e-17	0.391971	0.048415	0.00381	0.004419	0.259559	0.042982	2.4858e-10	0.259558	0.04231	1e-06	0.007276	0.0360829
Ig	0.283256	0.047927	4.6107e-10	0.283255	0.047239	1e-06	0.007985	0.22209	0.042922	2.2687e-07	0.220904	0.042322	0.001186	0.007341	0.779324
FOP5	0.108042	0.047032	0.028159	0.099533	0.046223	0.008954	0.009038	0.047352	0.040503	0.24105	0.047122	0.039769	0.00023	0.007746	0.278784
p10p	0.01421	0.044453	0.47703	0.014209	0.044288	1e-06	0.003881	0.096121	0.041914	0.0020284	0.078033	0.041159	0.018087	0.008208	0.180028
p47r	0.048343	0.044386	0.24262	0.049308	0.043588	1e-06	0.00796	0.044259	0.040414	0.21129	0.044258	0.039651	1e-06	0.007907	0.972284
TGv	0.12687	0.045002	0.0041985	0.126869	0.044807	1e-06	0.003945	0.111629	0.041757	0.0073542	0.111628	0.040931	1e-06	0.007949	0.803932
MBelt	0.216633	0.046622	1.4991e-06	0.216632	0.046402	1e-06	0.004079	0.229602	0.042981	6.0495e-08	0.229601	0.042551	1e-06	0.0062	0.837945
LBelt	0.265056	0.0475	1.6702e-08	0.265055	0.047278	1e-06	0.003832	0.149769	0.041832	0.00052129	0.145625	0.041152	0.004144	0.007693	0.0685394
A4	0.150025	0.046616	0.0018084	0.150024	0.046343	1e-06	0.004353	0.217133	0.042745	1.7381e-07	0.217132	0.04214	1e-06	0.007598	0.288669
STSva	0.142286	0.047271	0.0046505	0.139788	0.04711	0.002498	0.004004	0.113018	0.041407	0.00027723	0.093653	0.040701	0.019365	0.008224	0.641401
TE1m	0.153584	0.046923	0.00078788	0.138603	0.046137	0.01498	0.009385	0.062946	0.041318	0.15476	0.062945	0.040853	1e-06	0.006437	0.104451
PI	0.2895	0.047051	5.5847e-11	0.283768	0.046731	0.005732	0.004405	0.311119	0.04271	1.4544e-14	0.306216	0.04214	0.004903	0.007338	0.733693
a32pr	0.145103	0.047327	0.0033283	0.14512	0.046645	1e-06	0.008301	0.053871	0.040531	0.16745	0.05387	0.039819	1e-06	0.007645	0.151679
p24	0.156065	0.047204	0.001798	0.153679	0.046984	0.002386	0.004385	0.087293	0.041636	0.04201	0.087292	0.041053	1e-06	0.007631	0.274563
