# Supplementary material for: A sex-stratified analysis of the genetic architecture of human brain anatomy
Source: Nat Commun. 2024 Sep 13;15:8041. doi: 10.1038/s41467-024-52244-2 (PMC11399304; doi:10.1038/s41467-024-52244-2)
Supplement: Supplementary file 8 — Supplementary Data 5 [file 41467_2024_52244_MOESM8_ESM.xlsx]

## Sheet: Sheet1
Supplementary Data 5: Sex-specific SNP-heritability (h2SNP) of global phenotypes in the UKB calcualted using GCTA. Both autosomal and X-chromosomal (non-PAR) contributions are shown.
Prior to h2SNP estimation each phenotype was corrected for age, age2, head motion, scanner head position, scan site and Euler number within each sex group.
Sex-diffrence p-values were estimated from sex differences in total h2 in male and female participants for each trait using Eq (1); Z = (X2M - X2F)/sqrt(SE2M + SE2F ) scores were calcualted where X2M are X2F are male and female h2SNP and SEM and SEF are standard errors of the h2SNP estimates for males and females. Corresponding p-values were then calculated as p = 2 × (1 - Φ(|Z|)), where Φ is the…
The reported p-values are not corrected for multiple-testing.
phenotype		MALE				FEMALE
	Total h2SNP	Autosomal h2SNP	X-linked h2SNP	N	Total h2SNP	Autosomal h2SNP	X-linked h2SNP	N	P (sex diff)
mean thickness	0.458 (0.048)	0.444 (0.048)	0.012(0.005)	14484	0.563 (0.044)	0.551 (0.044)	0.012(0.008)	16234	0.1
total area	0.774(0.049)	0.759(0.048)	0.015(0.005)	14484	0.811 (0.043)	0.805(0.043)	0.014(0.008)	16234	0.49
total GMV	0.724 (0.049)	0.713(0.048)	0.011(0.005)	14484	0.774 (0.043)	0.773(0.043)	0.007(0.007)	16234	0.39
Parentheses indicate standard error
