# Supplementary material for: A sex-stratified analysis of the genetic architecture of human brain anatomy
Source: Nat Commun. 2024 Sep 13;15:8041. doi: 10.1038/s41467-024-52244-2 (PMC11399304; doi:10.1038/s41467-024-52244-2)
Supplement: Supplementary file 9 — Supplementary Data 6 [file 41467_2024_52244_MOESM9_ESM.xlsx]

## Sheet: Sheet1
Supplementary Data 6: Sex-specific SNP heritability (h2SNP) of 23 subcortical volumes obtained from the default FreeSurfer pipeline. Results are shown for autosomes and the non-PAR region of the X-chromosome separeately. Phenotypes were corrected for age, age2, scanner
site, scanner head position, Euler number, and total brain volume within each sex. The right-most column shows the p-values for sex-difference in h2SNP.
Sex-diffrence p-values were estimated from sex differences in total h2 in male and female participants for each trait using Eq (1); Z = (X2M - X2F)/sqrt(SE2M + SE2F ) scores were calcualted where X2M are X2F are male and female h2SNP and SEM and SEF are standard errors of the h2SNP estimates for the male and the female groups. Corresponding p-values were then calculated as p = 2 × (1 - Φ(|Z|)), w…
X-chr h2SNP was estimated using the full dosage compensation model as suggestsed by Mallard et al. (2021)*
The reported p-values are not corrected for multiple-testing.
	MALE							FEMALE
REGION	Total h2SNP	Total h2SNP (SE)	p (total h2SNP)	Autosomal h2SNP	Autosomal h2SNP (SE)	X-Chr h2SNP	X-Chr h2SNP (SE)	Total h2SNP	Total h2SNP (SE)	p (total h2SNP)	Autosomal h2snp	Autosomal h2SNP (SE)	X-Chr h2SNP	X-Chr h2SNP (SE)	P (sex-difference)
Left.Cerebellum.White.Matter	0.67069	0.05053	0	0.663235	0.050172	0.007455	0.004631	0.725012	0.045164	0	0.717498	0.04462	0.007514	0.007322	0.42282
Left.Cerebellum.Cortex	0.763009	0.050448	0	0.759844	0.05007	0.003165	0.004021	0.742422	0.045658	0	0.737319	0.045049	0.005103	0.00733	0.762221
Left.Thalamus.Proper	0.522317	0.050457	0	0.521492	0.05005	0.000824	0.004059	0.616612	0.045802	0	0.59014	0.045149	0.026472	0.008913	0.166438
Left.Caudate	0.72884	0.051093	0	0.713603	0.050597	0.015237	0.005407	0.716782	0.045152	0	0.70411	0.044485	0.012672	0.008422	0.859632
Left.Putamen	0.726552	0.050443	0	0.716261	0.049977	0.010291	0.005156	0.719787	0.044981	0	0.702574	0.044428	0.017213	0.007876	0.920268
Left.Pallidum	0.623303	0.050245	0	0.623302	0.049923	1e-06	0.004114	0.599594	0.045032	0	0.56788	0.044243	0.031714	0.009374	0.725295
Left.Hippocampus	0.578267	0.050805	0	0.561463	0.050249	0.016804	0.005648	0.53962	0.046042	0	0.528969	0.045475	0.010651	0.008019	0.572983
Left.Amygdala	0.471216	0.050435	0	0.454502	0.0499	0.016714	0.005531	0.474694	0.045805	0	0.474693	0.045017	1e-06	0.007846	0.959287
Left.Accumbens.area	0.42271	0.050021	0	0.409598	0.049598	0.013113	0.005216	0.425162	0.044881	0	0.396782	0.043996	0.028381	0.009523	0.970895
Right.Cerebellum.White.Matter	0.671234	0.050685	0	0.665491	0.050317	0.005743	0.004603	0.676658	0.045032	0	0.670662	0.044522	0.005996	0.007229	0.936237
Right.Cerebellum.Cortex	0.74956	0.050205	0	0.747981	0.049862	0.001579	0.003975	0.748583	0.045718	0	0.743773	0.045062	0.00481	0.007597	0.98852
Right.Thalamus.Proper	0.661381	0.051006	0	0.653392	0.0505	0.00799	0.004831	0.688523	0.045496	0	0.659186	0.044812	0.029337	0.008922	0.691284
Right.Caudate	0.630685	0.050837	0	0.621184	0.050411	0.009501	0.005074	0.727056	0.045196	0	0.720026	0.044582	0.00703	0.007968	0.156556
Right.Putamen	0.754549	0.050703	0	0.743694	0.050194	0.010855	0.005296	0.685365	0.045022	0	0.662463	0.044388	0.022902	0.008415	0.307582
Right.Pallidum	0.66092	0.050758	0	0.652756	0.050376	0.008164	0.004799	0.595248	0.045156	0	0.575629	0.044427	0.019619	0.0088	0.333714
Right.Hippocampus	0.553309	0.051093	0	0.534108	0.050531	0.019201	0.00579	0.660913	0.046169	0	0.656377	0.045546	0.004535	0.007374	0.11815
Right.Amygdala	0.448372	0.050182	0	0.439933	0.049832	0.008438	0.004936	0.474991	0.045185	0	0.47499	0.044567	1e-06	0.007715	0.693436
Right.Accumbens.area	0.5625	0.050844	0	0.54783	0.050377	0.01467	0.005396	0.575943	0.045185	0	0.558344	0.044591	0.017599	0.008906	0.843333
CC_Posterior	0.601146	0.049962	0	0.59923	0.049625	0.001917	0.004262	0.66067	0.045604	0	0.653235	0.045072	0.007435	0.007492	0.378892
CC_Mid_Posterior	0.333041	0.048433	1.1459e-12	0.329729	0.048207	0.003312	0.004325	0.388561	0.044993	0	0.387331	0.044397	0.00123	0.007605	0.400992
CC_Central	0.36405	0.049872	2.2621e-13	0.359327	0.049617	0.004724	0.004425	0.477507	0.045216	0	0.477506	0.044474	1e-06	0.008093	0.0919132
CC_Mid_Anterior	0.392904	0.050453	8.9373e-15	0.387523	0.050103	0.005381	0.004728	0.459526	0.044656	0	0.458165	0.043968	0.001361	0.008064	0.322764
CC_Anterior	0.520425	0.05002	0	0.520029	0.049665	0.000396	0.004401	0.503043	0.045346	0	0.487288	0.044737	0.015755	0.008438	0.796828
*Mallard, T. T. et al. X-chromosome influences on neuroanatomical variation in humans. Nat. Neurosci. 24, 1216–1224 (2021).
