# Supplementary material for: A sex-stratified analysis of the genetic architecture of human brain anatomy
Source: Nat Commun. 2024 Sep 13;15:8041. doi: 10.1038/s41467-024-52244-2 (PMC11399304; doi:10.1038/s41467-024-52244-2)
Supplement: Supplementary file 10 — Supplementary Data 7 [file 41467_2024_52244_MOESM10_ESM.xlsx]

## Sheet: Sheet1
Supplementary Data 7: Paired t-test and Wilcoxon Rank test results for sex differences in additive genetic (VG), phenotypic (VP) and environemntal (VE) variances in regional cortical phenotypes.
Each category (GMV, SA and CT) consisted of the 360 phenotypes (HCP parcellation divides each hemisphere into 180 regions) each of which was corrected for
corresponding global phenotype as well as age, age2, scan site, scanner head position and Euler number within each sex group. Sex-difference paired t-tests (two sided) and Wilcoxon Rank tests were performed for
The reported p-values are not corrected for multiple-testing.
Phenotype Category	VG				VP				VE
	t-stat	df (t-test)	t-test p-value	Wilcoxon p	t-stat	df (t-test)	t-test p-value	Wilcoxon p	t-stat	df (t-test)	t-test p-value	Wilcoxon p
CT	-1.91	359	0.055	0.039	-0.62	359	0.53	0.005	0.39	359	0.69	0.039
SA	7.13	359	5.28e-12	<2.2e-16	9.74	359	<2.2e-16	<2.2e-16	9.44	359	<2.2e-16	<2.2e-16
GMV	5.99	359	5.02e-09	<2.2e-16	12.38	359	<2.2e-16	<2.2e-16	12.3	359	<2.2e-16	<2.2e-16
