# Supplementary material for: A sex-stratified analysis of the genetic architecture of human brain anatomy
Source: Nat Commun. 2024 Sep 13;15:8041. doi: 10.1038/s41467-024-52244-2 (PMC11399304; doi:10.1038/s41467-024-52244-2)
Supplement: Supplementary file 11 — Supplementary Data 8 [file 41467_2024_52244_MOESM11_ESM.xlsx]

## Sheet: Sheet1
Supplementary Data 8: Models exploring the relationship between sex, VG and VP.
For each phenotypic category (GMV, SA and CT), models were fitted between VG, VP (obtained from GCTA) and sex across all 360 cortical regions (HCP parcellation). Also see Supplementary Figure 4.
Model 1	VG= a + b*VP+ c*Sex +d*VP^2+e*Vp*Sex +f*VP^2*Sex
Model 2	VG = a+b*VP +c*sex+ d*Vp*sex
Model 1 Coefficients( dof = 714)
		SA						CT						GMV
	Estimate	Std. Err	t-value	Pr(>|t|)*			Estimate	Std. Err	t-value	Pr(>|t|)			Estimate	Std. Err	t-value	Pr(>|t|)
a	-233.203	85.6918	-2.72142	0.00665869		a	-0.00295208	0.000642592	-4.59402	5.14077e-06		a	1004.98	1026.89	0.978669	0.328075
b	0.370164	0.0152732	24.2361	3.74765e-95		b	0.255167	0.0166185	15.3544	3.51827e-46		b	0.198467	0.0194013	10.2296	5.16119e-23
c	212.505	121.418	1.75019	0.0805142		c	0.000526875	0.000893931	0.589391	0.555786		c	120.726	1455.01	0.0829729	0.933896
d	2.40212e-06	1.10552e-07	21.7285	9.54141e-81		d	-0.436535	0.0664579	-6.56859	9.79466e-11		d	6.29819e-07	4.0375e-08	15.5993	1.99861e-47
e	-0.100089	0.0190852	-5.24433	2.06883e-07		e	-0.0185847	0.0228447	-0.813523	0.41619		e	-0.0151613	0.0247175	-0.613382	0.539819
f	-2.80809e-07	1.31229e-07	-2.13983	0.0327065		f	0.036757	0.0869941	0.422523	0.67277		f	-2.22024e-07	4.75526e-08	-4.66902	3.61551e-06
Model 2 Coefficients (dof = 715)
		SA						CT						GMV
	Estimate	Std. Err	t-value	Pr(>|t|)			Estimate	Std. Err	t-value	Pr(>|t|)			Estimate	Std. Err	t-value	Pr(>|t|)
a	-1236.99	123.197	-10.0407	2.77241e-22		a	0.000305334	0.000434115	0.703349	0.482067		a	-8068.72	1105.03	-7.30182	7.57571e-13
b	0.678643	0.00961312	70.5955	0		b	0.155967	0.00736725	21.1703	1.33724e-77		b	0.469651	0.0112474	41.7563	4.77513e-194
c	-150.677	175.18	-0.860126	0.390007		c	0.000693299	0.000602845	1.15005	0.25051		c	-387.337	1561.65	-0.248031	0.804181
d	-0.0937169	0.012375	-7.57311	1.12675e-13		d	-0.0207358	0.0101481	-2.04332	0.0413867		d	-0.0621727	0.014186	-4.38268	1.34784e-05
Above, the sex-related coefficients are shown in maroon. Significant coefficients (p<0.05) are highlighted in bold.
The accompanying figure is Figures S4
* two-tailed hypothesis test for the observed t-value
