# Supplementary material for: A sex-stratified analysis of the genetic architecture of human brain anatomy
Source: Nat Commun. 2024 Sep 13;15:8041. doi: 10.1038/s41467-024-52244-2 (PMC11399304; doi:10.1038/s41467-024-52244-2)
Supplement: Supplementary file 12 — Supplementary Data 9 [file 41467_2024_52244_MOESM12_ESM.xlsx]

## Sheet: Sheet1
Supplementary Data 9: Autosomal genetic correlation rg (between male and female participants) of regional cortical GMV phenotypes with nominally significant SNP heritability (p-value of h2SNP < 0.05).
rg was calculated in GCTA for each phenotype (corrected for total brain volume, age, age2, scanner head position, scan site, head motion and Euler number in each sex). LH: left hemisphere; RH: right hemisphere.
For each hemisphere the right-most column shows p-values corresponding to the log likeihood test rg < 1 calculated in GCTA.
The reported p-values are not corrected for multiple-testing.
		LH					RH
Region	rg	SE	p (rg<1)		Region	rg	SE	p (rg<1)
V1	1	0.067553	0.5		V1	1	0.071218	0.5
V6	1	0.169953	0.5		MST	0.87174	0.242978	0.3133
V2	1	0.066171	0.5		V6	0.951628	0.143137	0.36576
V3	0.929982	0.081905	0.19866		V2	1	0.07318	0.5
V4	1	0.114593	0.5		V3	0.97588	0.073221	0.37288
V8	1	0.309133	0.5		V4	1	0.100663	0.5
4	0.829929	0.102209	0.063075		V8	0.892549	0.157348	0.25874
3b	0.911542	0.095825	0.18664		4	1	0.111563	0.5
FEF	1	0.261978	0.5		3b	0.902382	0.085668	0.13434
V3A	0.986674	0.14459	0.46303		FEF	1	0.222015	0.5
RSC	1	0.132654	0.5		55b	1	0.222297	0.5
POS2	1	0.131595	0.5		V3A	0.758995	0.13242	0.047281
V7	0.820371	0.154952	0.14028		RSC	1	0.160505	0.5
IPS1	0.91002	0.158959	0.28999		POS2	1	0.111509	0.5
FFC	0.825406	0.178083	0.18084		V7	0.898581	0.185856	0.29868
V3B	1	0.266753	0.5		IPS1	0.842738	0.219509	0.25704
LO1	0.598524	0.164342	0.021452		FFC	0.873238	0.130486	0.1821
LO2	0.684472	0.137881	0.022946		V3B	1	0.310161	0.5
PIT	0.988044	0.278002	0.48255		LO1	1	0.216053	0.5
MT	0.383636	0.249743	0.031362		LO2	1	0.253611	0.5
A1	1	0.167718	0.5		PIT	1	0.253806	0.5
PSL	1	0.342673	0.5		A1	0.960438	0.141528	0.38971
SFL	1	0.153412	0.5		PSL	1	0.189943	0.5
PCV	0.948299	0.11645	0.33201		SFL	1	0.155239	0.5
STV	0.789444	0.205546	0.18455		PCV	1	0.131132	0.5
7Pm	1	0.203301	0.5		STV	0.839796	0.197099	0.21272
7m	0.895672	0.113545	0.18883		7Pm	1	0.190525	0.5
POS1	0.998286	0.089777	0.49247		7m	0.783081	0.141669	0.088046
23d	0.857829	0.165397	0.20994		POS1	1	0.092687	0.5
v23ab	1	0.149341	0.5		23d	0.830299	0.158833	0.15956
d23ab	1	0.135316	0.5		v23ab	1	0.155031	0.5
31pv	0.981962	0.148696	0.45173		d23ab	1	0.199861	0.5
5m	0.706775	0.133609	0.021888		31pv	0.974455	0.15214	0.43456
5mv	0.862678	0.127304	0.15575		5m	0.99387	0.196075	0.48731
23c	1	0.201707	0.5		5mv	0.932541	0.133922	0.31232
5L	0.877197	0.192031	0.26458		23c	1	0.169173	0.5
24dd	0.958347	0.12759	0.373		5L	0.650723	0.166678	0.040191
24dv	0.862279	0.218842	0.28022		24dd	0.936338	0.130756	0.31735
7AL	0.832847	0.150308	0.14701		7AL	1	0.284968	0.5
SCEF	0.98019	0.123109	0.43696		SCEF	1	0.188053	0.5
6ma	0.843754	0.148508	0.16492		6ma	0.978993	0.165443	0.45071
7Am	0.811029	0.108732	0.045292		7Am	0.918284	0.135274	0.27911
7PL	0.835199	0.184563	0.20439		7PL	0.637336	0.212562	0.069847
7PC	1	0.23656	0.5		7PC	1	0.307079	0.5
LIPv	0.588353	0.147934	0.010288		LIPv	1	0.239212	0.5
VIP	1	0.19554	0.5		VIP	1	0.29021	0.5
MIP	0.851866	0.220919	0.27165		MIP	1	0.2798	0.5
1	0.865284	0.112297	0.13301		1	0.934138	0.100896	0.25863
2	0.986166	0.249855	0.4783		2	1	0.180189	0.5
3a	0.860657	0.113841	0.12826		3a	1	0.116083	0.5
6d	1	0.147511	0.5		6d	0.962784	0.150051	0.40273
6mp	0.928914	0.163772	0.33901		6mp	1	0.185323	0.5
6v	0.619421	0.112385	0.0020421		6v	0.802828	0.150104	0.11303
p24pr	0.72783	0.236926	0.15857		p24pr	1	0.337717	0.5
33pr	1	0.219095	0.5		33pr	1	0.242015	0.5
a24pr	1	0.390492	0.5		a24pr	0.995075	0.319244	0.49368
p32pr	0.718337	0.148439	0.044144		p32pr	0.870343	0.210521	0.28258
d32	1	0.223017	0.5		d32	1	0.294287	0.5
8BM	1	0.143937	0.49986		8BM	1	0.126386	0.5
47m	0.965082	0.170646	0.42081		10r	0.791355	0.252457	0.21622
8Av	1	0.202064	0.5		47m	0.958863	0.112376	0.35925
8Ad	0.978814	0.163413	0.44938		8Av	1	0.215846	0.5
9m	1	0.185799	0.5		8Ad	0.693831	0.158857	0.045287
8BL	1	0.182818	0.5		9m	1	0.176247	0.5
9p	0.665614	0.153886	0.033158		8BL	1	0.196549	0.5
10d	1	0.241538	0.5		9p	1	0.275277	0.5
8C	0.655825	0.132858	0.011431		10d	1	0.308976	0.5
44	1	0.252818	0.5		8C	0.803462	0.166024	0.12637
45	1	0.182948	0.5		44	1	0.219147	0.5
47l	0.921762	0.147587	0.30841		45	1	0.246751	0.5
a47r	1	0.13319	0.5		47l	1	0.133351	0.5
6r	1	0.207422	0.5		a47r	1	0.135994	0.5
IFJa	0.980942	0.231246	0.46719		6r	1	0.200689	0.5
IFJp	0.701264	0.228732	0.1221		IFJa	1	0.325673	0.5
IFSp	0.664898	0.153163	0.027734		IFSp	1	0.209263	0.5
IFSa	1	0.209498	0.5		IFSa	1	0.287704	0.5
p9-46v	1	0.168493	0.5		p9-46v	1	0.164327	0.5
46	1	0.178299	0.5		46	0.933197	0.135365	0.30391
a9-46v	0.950057	0.206247	0.40573		a9-46v	1	0.315281	0.5
9-46d	0.900026	0.185011	0.30098		9-46d	1	0.169567	0.5
9a	0.983653	0.194892	0.4666		9a	1	0.208935	0.5
10v	0.842852	0.191538	0.22819		10v	1	0.28445	0.5
a10p	1	0.176085	0.5		a10p	0.701944	0.174006	0.061478
10pp	0.95025	0.197007	0.40353		10pp	1	0.201467	0.5
11l	1	0.115834	0.5		11l	0.95116	0.092417	0.30803
13l	0.991424	0.099497	0.46643		13l	0.995027	0.126508	0.48446
OFC	0.77214	0.112986	0.03389		OFC	0.958624	0.11631	0.36081
47s	1	0.104463	0.5		47s	1	0.112872	0.5
LIPd	0.716783	0.208646	0.11823		LIPd	0.773925	0.198467	0.15775
6a	0.996926	0.192938	0.49375		6a	1	0.167681	0.5
i6-8	1	0.286695	0.5		i6-8	0.91667	0.195769	0.34233
s6-8	1	0.262146	0.5		s6-8	1	0.231174	0.5
43	0.750138	0.186156	0.11277		43	0.962712	0.195692	0.4214
OP4	1	0.190829	0.5		OP4	1	0.085766	0.5
OP1	0.984876	0.146072	0.45753		OP1	1	0.222014	0.5
OP2-3	1	0.126544	0.5		OP2-3	0.716047	0.136152	0.031562
52	0.932239	0.110264	0.27526		52	0.826346	0.121107	0.090025
RI	0.994169	0.113495	0.47997		RI	0.946731	0.104624	0.304
PFcm	0.855913	0.114073	0.11346		PFcm	1	0.147208	0.5
PoI2	1	0.097253	0.5		PoI2	1	0.08986	0.5
TA2	0.919358	0.107816	0.23362		TA2	0.968285	0.105344	0.38507
FOP4	1	0.228537	0.5		FOP4	1	0.173245	0.5
MI	1	0.093677	0.5		MI	1	0.115689	0.5
Pir	0.97497	0.152959	0.43613		Pir	1	0.132052	0.5
AVI	1	0.10691	0.5		AVI	1	0.146932	0.5
AAIC	1	0.145932	0.5		AAIC	0.805419	0.111688	0.053982
FOP1	1	0.255819	0.5		FOP1	1	0.216325	0.5
FOP3	0.951728	0.100274	0.3225		FOP3	1	0.105592	0.5
FOP2	1	0.15488	0.5		FOP2	0.843257	0.107127	0.078409
PFt	1	0.205198	0.5		PFt	0.87137	0.117329	0.14481
AIP	0.912634	0.194302	0.32702		AIP	0.851787	0.185854	0.2311
EC	0.734705	0.118936	0.023352		EC	0.87332	0.146502	0.20581
PreS	1	0.16163	0.5		PreS	1	0.13664	0.5
H	1	0.258689	0.5		H	1	0.195112	0.5
ProS	1	0.087255	0.5		ProS	1	0.087557	0.5
PeEc	0.908809	0.073186	0.10815		PeEc	1	0.082712	0.5
STGa	1	0.155494	0.5		STGa	0.76141	0.179284	0.11282
PBelt	1	0.14779	0.5		PBelt	0.933662	0.119554	0.28554
A5	1	0.121426	0.5		A5	1	0.100638	0.5
PHA1	0.999315	0.081427	0.4966		PHA1	1	0.107119	0.5
PHA3	0.757954	0.163141	0.098793		PHA3	1	0.183413	0.5
STSda	1	0.152124	0.5		STSda	0.878774	0.134205	0.19189
STSdp	0.913737	0.230248	0.36146		STSdp	1	0.100304	0.5
STSvp	1	0.158208	0.5		STSvp	0.93311	0.132453	0.29982
TGd	0.980776	0.153105	0.45224		TGd	1	0.162888	0.5
TE1a	1	0.176979	0.5		TE1a	1	0.156924	0.5
TE1p	0.93613	0.1205	0.30034		TE1p	0.747881	0.129719	0.038895
TE2a	0.894167	0.189542	0.29768		TE2a	1	0.141804	0.5
TF	0.656061	0.148871	0.025501		TF	0.879219	0.120177	0.16792
TE2p	0.934039	0.15842	0.34532		TE2p	0.96888	0.140203	0.41373
PHT	0.778962	0.098197	0.017591		PHT	0.879105	0.09787	0.11125
PH	0.746605	0.18942	0.11945		PH	0.781865	0.240399	0.20265
TPOJ1	1	0.248814	0.5		TPOJ1	0.962007	0.134832	0.39188
TPOJ2	0.825775	0.157434	0.14451		TPOJ2	1	0.207392	0.5
TPOJ3	0.804115	0.255153	0.23692		TPOJ3	1	0.26855	0.5
DVT	0.869659	0.106576	0.12394		DVT	1	0.134959	0.5
PGp	1	0.192537	0.5		PGp	1	0.216437	0.5
IP2	0.657527	0.181688	0.053758		IP2	0.80971	0.241322	0.2408
IP1	0.790413	0.146675	0.08807		IP1	1	0.19638	0.5
IP0	0.888971	0.148402	0.23162		IP0	1	0.276594	0.5
PFop	0.837808	0.123768	0.10875		PFop	1	0.102995	0.5
PF	0.822222	0.135064	0.11865		PF	0.978397	0.116666	0.42662
PFm	0.842115	0.164097	0.19637		PFm	0.79138	0.212948	0.18138
PGi	0.818254	0.121455	0.086823		PGi	0.902078	0.21612	0.33247
PGs	0.867555	0.119279	0.14847		PGs	1	0.166378	0.5
V6A	1	0.237678	0.5		V6A	1	0.250614	0.5
VMV1	0.956514	0.094105	0.32378		VMV1	1	0.137584	0.5
PHA2	0.851611	0.141059	0.15738		VMV3	1	0.224254	0.5
V4t	0.62244	0.244535	0.10145		PHA2	1	0.149058	0.5
FST	0.915889	0.248733	0.37471		V4t	1	0.30154	0.5
V3CD	1	0.179869	0.5		FST	1	0.17345	0.5
LO3	1	0.280305	0.5		V3CD	1	0.214651	0.5
VMV2	1	0.306079	0.5		LO3	1	0.289784	0.5
31pd	0.876371	0.170081	0.24779		VMV2	1	0.234907	0.5
31a	1	0.228653	0.5		31pd	0.866374	0.179202	0.24205
VVC	0.894634	0.149005	0.24755		31a	1	0.254381	0.5
25	1	0.207659	0.5		VVC	0.839344	0.124485	0.11321
pOFC	1	0.116588	0.5		25	0.976129	0.142066	0.43255
PoI1	0.861528	0.108548	0.11666		s32	0.74293	0.286496	0.21422
Ig	0.809351	0.119826	0.071658		pOFC	1	0.128316	0.5
FOP5	0.963426	0.106573	0.36983		PoI1	0.932834	0.097756	0.24614
p10p	0.98725	0.207008	0.47529		Ig	0.897303	0.091111	0.13755
p47r	1	0.214283	0.5		FOP5	1	0.122255	0.5
TGv	1	0.202477	0.5		p10p	1	0.348409	0.5
MBelt	0.892242	0.111926	0.1798		p47r	1	0.20714	0.5
LBelt	1	0.133932	0.5		TGv	1	0.206908	0.5
A4	1	0.130076	0.5		MBelt	0.90626	0.100739	0.18031
STSva	1	0.217459	0.5		LBelt	0.901458	0.132278	0.23526
TE1m	1	0.218486	0.5		A4	0.970132	0.093263	0.37148
PI	0.911378	0.11933	0.23943		STSva	1	0.224691	0.5
a32pr	0.765007	0.254181	0.20038		TE1m	0.723906	0.174465	0.070861
p24	0.463751	0.241113	0.040704		PI	0.909146	0.093863	0.17514
					a32pr	0.581718	0.206986	0.048448
					p24	0.827795	0.269729	0.2788
