# Supplementary material for: A sex-stratified analysis of the genetic architecture of human brain anatomy
Source: Nat Commun. 2024 Sep 13;15:8041. doi: 10.1038/s41467-024-52244-2 (PMC11399304; doi:10.1038/s41467-024-52244-2)
Supplement: Supplementary file 13 — Supplementary Data 10 [file 41467_2024_52244_MOESM13_ESM.xlsx]

## Sheet: Sheet1
Supplementary Data 10: Autosomal genetic correlation rg (between male and female participants) of regional cortical SA phenotypes with significant SNP heritability (p-value of h2SNP < 0.05).
rg was calculated in GCTA for each phenotype (corrected for total surafce area, age, age2, scanner head position, scan site, head motion and Euler number total surface area in each sex). LH: left hemisphere; RH: right hemisphere.
For each hemisphere the right-most column shows p-value corresponding to the log likelihood test rg < 1 calculated in GCTA.
The reported p-values are not corrected for multiple-testing.
		LH					RH
Region	rg	SE (rg)	p (rg<1)		Region	rg	SE (rg)	p(rg<1)
V1	1	0.059778	0.5		V1	1	0.060793	0.5
MST	0.646276	0.195271	0.068806		MST	1	0.223383	0.5
V6	1	0.119264	0.5		V6	0.88041	0.101343	0.11872
V2	1	0.064336	0.5		V2	1	0.069548	0.5
V3	0.94754	0.078411	0.25871		V3	1	0.078444	0.5
V4	1	0.097443	0.5		V4	1	0.094435	0.5
V8	1	0.192505	0.5		V8	0.970335	0.127489	0.41155
4	0.879157	0.087124	0.095173		4	1	0.092637	0.5
3b	0.852018	0.08052	0.0423		3b	0.894364	0.071343	0.07416
FEF	1	0.374217	0.5		FEF	1	0.264685	0.5
PEF	1	0.300401	0.5		V3A	0.899178	0.130155	0.22786
55b	1	0.268202	0.5		RSC	1	0.107049	0.5
V3A	1	0.147066	0.5		POS2	0.971384	0.111525	0.39802
RSC	1	0.103244	0.5		V7	0.885866	0.194796	0.28839
POS2	1	0.134664	0.5		IPS1	0.875938	0.148494	0.21569
V7	0.856541	0.180252	0.23112		FFC	0.888369	0.126061	0.19883
IPS1	0.847463	0.140473	0.15211		V3B	1	0.236433	0.5
FFC	1	0.196974	0.5		LO1	1	0.130923	0.5
V3B	1	0.191394	0.5		LO2	0.902436	0.199221	0.31822
LO1	0.902558	0.122588	0.22378		PIT	1	0.18312	0.5
LO2	1	0.208793	0.5		MT	1	0.270408	0.5
PIT	1	0.240526	0.5		A1	1	0.122636	0.5
MT	0.582714	0.205056	0.052532		PSL	1	0.249777	0.5
A1	1	0.138675	0.5		SFL	0.88358	0.15945	0.24463
PSL	1	0.458784	0.5		PCV	0.86814	0.110928	0.13015
SFL	0.898731	0.114225	0.19751		STV	0.727368	0.171245	0.075016
PCV	0.941571	0.095638	0.27665		7Pm	0.849198	0.123822	0.12772
STV	0.847774	0.246028	0.28557		7m	0.862679	0.126429	0.15986
7Pm	1	0.12571	0.5		POS1	0.960912	0.082935	0.31743
7m	1	0.118696	0.5		23d	0.761028	0.150881	0.0751
POS1	0.971955	0.088858	0.3792		v23ab	0.981373	0.138936	0.44686
23d	1	0.229071	0.5		d23ab	1	0.208693	0.5
v23ab	1	0.158896	0.5		31pv	0.883601	0.150459	0.23055
d23ab	0.921921	0.132465	0.28713		5m	0.886703	0.147648	0.22802
31pv	0.944054	0.149431	0.36057		5mv	0.790235	0.1113	0.039177
5m	0.503525	0.106381	7.96e-05		23c	1	0.196851	0.5
5mv	0.819369	0.111283	0.067394		5L	0.526306	0.124748	0.00075085
23c	1	0.168872	0.5		24dd	0.853188	0.111857	0.10486
5L	0.789261	0.147361	0.088132		24dv	0.991155	0.15418	0.47678
24dd	0.929419	0.131222	0.30254		7AL	1	0.201465	0.5
24dv	0.870432	0.187131	0.25371		SCEF	0.953641	0.126423	0.36211
7AL	0.857267	0.127367	0.14577		6ma	0.856995	0.136721	0.16039
SCEF	0.87841	0.103604	0.13172		7Am	0.747835	0.096526	0.0076641
6ma	0.959552	0.145046	0.38938		7PL	0.909045	0.178582	0.31382
7Am	0.922127	0.093082	0.20866		LIPv	1	0.29828	0.5
7PL	1	0.153673	0.5		VIP	1	0.206545	0.5
7PC	1	0.224594	0.5		MIP	0.768732	0.152478	0.08553
LIPv	0.61653	0.14025	0.013032		1	0.93292	0.138385	0.31811
VIP	0.764544	0.126526	0.052863		2	1	0.194792	0.5
MIP	0.739052	0.123936	0.030306		3a	0.996287	0.082584	0.48195
1	0.725174	0.134986	0.041176		6d	1	0.182276	0.5
2	1	0.21371	0.5		6mp	0.928239	0.163392	0.33027
3a	0.879652	0.092851	0.11258		6v	0.938332	0.274294	0.41545
6d	0.943142	0.152428	0.35725		p24pr	1	0.296978	0.5
6mp	0.893215	0.150423	0.25027		p32pr	0.87616	0.116784	0.16303
6v	0.781024	0.153173	0.097856		a24	1	0.234346	0.5
p24pr	1	0.255006	0.5		d32	0.964599	0.168152	0.41678
33pr	0.969658	0.170037	0.43123		8BM	1	0.145549	0.5
a24pr	1	0.22144	0.5		p32	0.907413	0.224936	0.34429
p32pr	0.806611	0.116473	0.062234		10r	1	0.282796	0.5
d32	1	0.160261	0.5		47m	1	0.100391	0.5
8BM	1	0.137957	0.5		8Av	1	0.242974	0.5
p32	1	0.16609	0.5		8Ad	1	0.194342	0.5
47m	1	0.102165	0.5		9m	1	0.198039	0.5
8Av	0.96952	0.165447	0.42767		8BL	1	0.1754	0.5
8Ad	1	0.194759	0.5		9p	1	0.211836	0.5
9m	0.973641	0.16106	0.4357		10d	1	0.256539	0.5
8BL	1	0.171585	0.5		8C	0.828987	0.141633	0.12527
9p	0.890148	0.174276	0.27881		44	1	0.208529	0.5
10d	0.852455	0.152143	0.17881		45	1	0.181753	0.5
8C	0.708475	0.129079	0.020074		47l	1	0.127099	0.5
44	1	0.238845	0.5		a47r	1	0.107765	0.5
45	1	0.159574	0.5		6r	1	0.298037	0.5
47l	1	0.109085	0.5		IFJp	1	0.22508	0.5
a47r	1	0.107481	0.5		IFSp	1	0.244832	0.5
6r	0.793213	0.186947	0.15604		IFSa	1	0.261644	0.5
IFJa	0.945222	0.185633	0.38709		p9-46v	1	0.165876	0.5
IFJp	0.833858	0.183667	0.19375		46	1	0.139166	0.5
IFSp	0.755065	0.159122	0.08441		a9-46v	1	0.25125	0.5
IFSa	1	0.179742	0.5		9-46d	1	0.184268	0.5
p9-46v	0.94599	0.15212	0.36583		9a	1	0.249093	0.5
46	0.985231	0.158153	0.4637		10v	1	0.24748	0.5
a9-46v	1	0.211269	0.5		a10p	0.910232	0.181701	0.31587
9-46d	1	0.163276	0.5		10pp	0.77649	0.143469	0.076719
9a	0.937983	0.196171	0.38058		11l	0.955067	0.081065	0.29269
10v	1	0.238597	0.5		13l	0.785527	0.083421	0.0099091
a10p	1	0.185809	0.5		OFC	1	0.089029	0.5
10pp	1	0.293314	0.5		47s	0.911085	0.095199	0.18185
11l	0.935128	0.091112	0.24295		LIPd	1	0.296157	0.5
13l	1	0.091286	0.5		6a	0.906649	0.116096	0.22563
OFC	0.960857	0.08569	0.32779		i6-8	1	0.200835	0.5
47s	1	0.099499	0.5		s6-8	0.967661	0.184217	0.43138
LIPd	0.546401	0.133927	0.0028416		43	0.84053	0.247377	0.27011
6a	0.927725	0.141653	0.31215		OP4	0.820981	0.08575	0.021952
i6-8	1	0.258122	0.5		OP1	0.954366	0.11375	0.34135
s6-8	0.888393	0.167969	0.26626		OP2-3	0.941394	0.111602	0.30143
43	1	0.341437	0.5		52	0.878794	0.100853	0.12001
OP4	1	0.176729	0.5		RI	0.952764	0.089284	0.30208
OP1	0.939326	0.141864	0.33778		PFcm	0.944094	0.101205	0.28824
OP2-3	1	0.130098	0.5		PoI2	0.991327	0.078382	0.45574
52	0.867257	0.092414	0.082839		TA2	0.995119	0.114297	0.48284
RI	1	0.097647	0.5		FOP4	1	0.133791	0.5
PFcm	0.986217	0.13057	0.45685		MI	0.982714	0.079434	0.41558
PoI2	1	0.075537	0.5		Pir	1	0.169541	0.5
TA2	0.900307	0.10545	0.17083		AVI	1	0.130681	0.5
FOP4	1	0.146759	0.5		AAIC	0.814609	0.107496	0.05326
MI	1	0.074094	0.5		FOP1	0.796233	0.238193	0.21892
Pir	1	0.177404	0.5		FOP3	0.968587	0.090609	0.36332
AVI	0.917274	0.088204	0.18076		FOP2	0.748691	0.117458	0.023911
AAIC	1	0.151275	0.5		PFt	1	0.101356	0.5
FOP1	0.898241	0.254789	0.35413		AIP	0.888403	0.176966	0.27728
FOP3	1	0.088865	0.5		EC	1	0.156365	0.5
FOP2	0.786302	0.16102	0.11574		PreS	1	0.118941	0.5
PFt	1	0.126935	0.5		H	1	0.125251	0.5
AIP	1	0.209799	0.5		ProS	1	0.07884	0.5
EC	0.897208	0.094895	0.13238		PeEc	1	0.087267	0.5
PreS	0.914644	0.111637	0.2295		STGa	1	0.245201	0.5
H	1	0.113199	0.5		PBelt	0.953185	0.105255	0.32755
ProS	1	0.083381	0.5		A5	0.812418	0.08843	0.022334
PeEc	0.94175	0.074678	0.21609		PHA1	1	0.13315	0.5
STGa	0.795013	0.151335	0.098334		PHA3	0.834092	0.098977	0.056289
PBelt	0.97822	0.124538	0.43128		STSda	0.832131	0.141257	0.12641
A5	0.770788	0.11026	0.030617		STSdp	1	0.09893	0.5
PHA1	1	0.117899	0.5		STSvp	0.846321	0.135148	0.13343
PHA3	0.831576	0.12187	0.091456		TGd	0.921639	0.111458	0.25564
STSda	0.795751	0.135011	0.084328		TE1a	1	0.138233	0.5
STSdp	0.944882	0.125245	0.33326		TE1p	0.890857	0.120773	0.19501
STSvp	1	0.134151	0.5		TE2a	0.939039	0.117183	0.31014
TGd	1	0.116722	0.5		TF	1	0.08957	0.5
TE1a	1	0.126552	0.5		TE2p	0.852068	0.151376	0.17659
TE1p	0.984933	0.13407	0.45519		PHT	1	0.117004	0.5
TE2a	1	0.167749	0.5		PH	1	0.126727	0.5
TF	0.742709	0.093851	0.006373		TPOJ1	1	0.14334	0.5
TE2p	0.855989	0.199209	0.25562		TPOJ2	0.87124	0.139503	0.18581
PHT	0.903147	0.102998	0.1823		TPOJ3	1	0.167455	0.5
PH	1	0.193507	0.5		DVT	0.925121	0.095476	0.21488
TPOJ1	0.63756	0.150061	0.020841		PGp	1	0.238668	0.5
TPOJ2	0.962969	0.136428	0.39163		IP2	0.872693	0.176336	0.24664
TPOJ3	0.725283	0.180556	0.09541		IP1	1	0.224369	0.5
DVT	1	0.119482	0.5		IP0	1	0.243961	0.5
PGp	1	0.182534	0.5		PFop	0.934321	0.10506	0.27268
IP2	0.896422	0.215223	0.32712		PF	1	0.129263	0.5
IP1	0.743471	0.14554	0.046693		PFm	0.778777	0.200244	0.16071
IP0	1	0.130758	0.5		PGi	0.905295	0.161112	0.28649
PFop	0.87245	0.138709	0.18783		PGs	1	0.140563	0.5
PF	0.911705	0.169247	0.31332		V6A	0.806722	0.188045	0.16426
PFm	1	0.240202	0.5		VMV1	1	0.15105	0.5
PGi	0.86785	0.098232	0.097839		VMV3	1	0.155213	0.5
PGs	0.968717	0.122	0.40114		PHA2	0.910981	0.092489	0.17373
V6A	0.887662	0.21896	0.31706		V4t	1	0.227367	0.5
VMV1	1	0.171548	0.5		FST	1	0.180053	0.5
VMV3	0.904501	0.181944	0.30575		V3CD	1	0.29602	0.5
PHA2	1	0.12081	0.5		LO3	1	0.207555	0.5
V4t	1	0.291926	0.5		VMV2	1	0.152742	0.5
FST	0.706911	0.147128	0.046374		31pd	0.750157	0.108429	0.016607
V3CD	1	0.18562	0.5		31a	1	0.220408	0.5
LO3	0.940683	0.197022	0.38451		VVC	0.876291	0.123393	0.17011
VMV2	1	0.157452	0.5		25	0.888573	0.095892	0.13449
31pd	0.920623	0.118603	0.26152		s32	0.905337	0.1983	0.32105
31a	1	0.216511	0.5		pOFC	1	0.085799	0.5
VVC	1	0.254872	0.5		PoI1	1	0.093533	0.5
25	0.787352	0.0973	0.018495		Ig	0.952228	0.09183	0.30191
s32	0.854593	0.163213	0.20164		FOP5	1	0.10576	0.5
pOFC	1	0.085369	0.5		p10p	1	0.183259	0.5
PoI1	1	0.116782	0.5		p47r	1	0.129493	0.5
Ig	0.746475	0.096029	0.0079446		TGv	1	0.11303	0.5
FOP5	0.954526	0.082763	0.29541		MBelt	1	0.12238	0.5
p10p	1	0.187466	0.5		LBelt	0.987306	0.100864	0.45018
p47r	1	0.15959	0.5		A4	0.895608	0.104611	0.17092
TGv	0.924132	0.133239	0.29579		STSva	0.947067	0.135759	0.34496
MBelt	0.937957	0.125493	0.31756		TE1m	0.863893	0.171967	0.22614
LBelt	1	0.136807	0.5		PI	0.978865	0.089813	0.40682
A4	0.984733	0.14595	0.45855		a32pr	0.841001	0.11743	0.10282
STSva	0.993431	0.14	0.48157		p24	1	0.244149	0.5
TE1m	1	0.167504	0.5
PI	1	0.104276	0.5
a32pr	0.792342	0.112029	0.044266
p24	0.773941	0.181331	0.13229
