# Supplementary material for: A sex-stratified analysis of the genetic architecture of human brain anatomy
Source: Nat Commun. 2024 Sep 13;15:8041. doi: 10.1038/s41467-024-52244-2 (PMC11399304; doi:10.1038/s41467-024-52244-2)
Supplement: Supplementary file 14 — Supplementary Data 11 [file 41467_2024_52244_MOESM14_ESM.xlsx]

## Sheet: Sheet1
Supplementary Data 11: Autosomal genetic correlation rg (between male and female participants) of regional cortical CT phenotypes with significant SNP heritability (p-value of h2SNP < 0.05).
rg was calculated in GCTA for each phenotype (corrected for mean CT, age, age2, scanner head position, scan site, head motion and Euler number in each sex). LH: left hemisphere, RH: right hemisphere
For each hemisphere the right-most column shows p-values corresponding to the log likelihood test rg < 1 calculated in GCTA.
The reported p-values are not corrected for multiple-testing
		LH					RH
Region	rg_left	rg_se_left	p (rg<1)		Region	rg_right	rg_se_right	p(rg<1)
V1	0.732143	0.123996	0.022273		V1	0.871642	0.141534	0.20384
V6	0.689488	0.196729	0.083077		V6	0.83791	0.210012	0.2443
V2	0.957557	0.090728	0.31586		V2	0.840796	0.10371	0.07664
V3	0.887878	0.1159	0.16245		V3	0.89112	0.123725	0.20362
V4	1	0.18539	0.5		V4	0.903515	0.161172	0.2809
V8	0.248492	0.281044	0.022028		4	0.855573	0.158768	0.18556
4	0.733346	0.121985	0.025145		3b	1	0.193861	0.5
3b	1	0.178439	0.5		55b	0.789634	0.316792	0.26985
55b	1	0.35456	0.5		V3A	1	0.341342	0.5
V3A	0.843713	0.221846	0.24564		RSC	0.828599	0.115955	0.080633
RSC	0.982031	0.105261	0.43256		POS2	1	0.479241	0.5
POS2	0.96628	0.268391	0.45227		IPS1	0.967802	0.242505	0.44663
V7	0.536213	0.240804	0.056546		FFC	0.910896	0.28649	0.38345
IPS1	0.893374	0.199144	0.29824		V3B	1	0.308214	0.5
FFC	0.93606	0.316992	0.42227		LO1	1	0.664487	0.5
V3B	0.970521	0.262929	0.45652		PIT	1	0.358727	0.5
LO2	0.692333	0.282705	0.17453		A1	0.913276	0.205283	0.33538
MT	0.065095	0.240581	0.0033786		SFL	0.932127	0.339152	0.42668
A1	1	0.231706	0.5		PCV	0.620601	0.240955	0.10406
PSL	0.740913	0.270947	0.20102		STV	0.981255	0.521365	0.4851
SFL	0.902273	0.234822	0.34902		7m	0.695557	0.211853	0.10649
PCV	1	0.259279	0.5		POS1	1	0.256439	0.5
POS1	0.718847	0.156418	0.059598		d23ab	0.869819	0.331976	0.35641
v23ab	0.809605	0.230174	0.22192		31pv	0.455927	0.25473	0.050934
d23ab	0.833482	0.238544	0.26557		5m	0.884604	0.19821	0.29045
31pv	0.648403	0.209932	0.075446		5mv	0.951402	0.191686	0.40453
5m	0.96184	0.18723	0.41992		23c	1	0.330745	0.5
5mv	1	0.20848	0.5		5L	0.976823	0.255306	0.46442
23c	1	0.347801	0.5		24dv	1	0.402922	0.5
5L	0.843297	0.198035	0.23097		7AL	1	0.25306	0.5
24dd	1	0.271413	0.5		SCEF	1	0.337553	0.5
7AL	0.797808	0.232457	0.21487		7Am	1	0.250245	0.5
SCEF	0.925683	0.218345	0.37379		7PL	0.755945	0.263647	0.203
6ma	1	0.264411	0.5		7PC	0.993268	0.310314	0.49109
7Am	1	0.203145	0.5		LIPv	1	0.376476	0.5
7PL	0.935812	0.259787	0.40669		MIP	0.73143	0.280624	0.1954
7PC	0.505708	0.235012	0.053335		1	0.876251	0.114215	0.14001
VIP	1	0.362857	0.5		2	1	0.172476	0.5
1	1	0.124313	0.5		3a	1	0.225035	0.5
2	0.9698	0.209173	0.44432		6d	0.780576	0.236878	0.1926
3a	0.795534	0.15111	0.10838		6mp	0.901395	0.217797	0.32681
6d	0.98013	0.309114	0.47436		33pr	1	0.247919	0.5
6mp	0.894666	0.220368	0.32787		p32pr	0.985797	0.295143	0.48086
6v	0.566087	0.257145	0.085795		a24	1	0.222773	0.5
p24pr	0.89536	0.324596	0.3779		8BM	0.769535	0.148599	0.081023
33pr	1	0.244842	0.5		10r	0.668109	0.302162	0.16337
p32pr	0.907582	0.232176	0.34463		8Av	0.820909	0.225491	0.23135
a24	1	0.254371	0.5		9m	0.829483	0.169263	0.17235
d32	1	0.360742	0.5		8BL	0.806338	0.220782	0.20993
8BM	0.733734	0.135295	0.037831		9p	0.873396	0.196993	0.2698
9m	0.731036	0.138902	0.033431		10d	0.817786	0.191195	0.19317
8BL	1	0.284853	0.5		44	0.845499	0.289973	0.30404
9p	0.806892	0.183669	0.16363		45	1	0.287261	0.5
10d	0.754165	0.176652	0.093031		47l	1	0.236784	0.5
8C	1	0.527359	0.5		a47r	0.941	0.370904	0.43864
47l	1	0.217622	0.5		46	0.50683	0.164417	0.0073817
a47r	1	0.406082	0.5		9-46d	0.367502	0.167644	0.0016431
IFJa	1	0.306093	0.5		9a	0.857235	0.192828	0.24179
IFSp	0.004198	0.233919	0.0029383		a10p	0.821088	0.352964	0.32446
a9-46v	0.548101	0.197861	0.028709		10pp	1	0.318209	0.5
9a	0.658642	0.154659	0.022472		11l	0.827357	0.209424	0.22187
10v	0.256112	0.212269	0.0050014		13l	0.876849	0.344522	0.36748
10pp	1	0.285499	0.5		OFC	1	0.169472	0.5
11l	0.947434	0.223856	0.40625		47s	0.835789	0.2647	0.28271
13l	0.694319	0.206028	0.10244		i6-8	0.494856	0.252367	0.056107
OFC	1	0.214767	0.5		43	0.883761	0.218893	0.309
47s	1	0.530103	0.5		OP4	0.826941	0.169124	0.16603
6a	1	0.268747	0.5		OP1	1	0.329925	0.5
s6-8	0.752463	0.307358	0.23395		OP2-3	0.894986	0.178177	0.2923
43	0.883368	0.302462	0.36136		52	0.891004	0.129443	0.21102
OP4	1	0.286027	0.5		RI	0.760447	0.126839	0.041703
OP1	0.918677	0.18342	0.33373		PoI2	1	0.191177	0.5
OP2-3	1	0.16121	0.5		TA2	0.753434	0.104607	0.016962
52	0.975748	0.172655	0.44599		MI	0.958538	0.272264	0.43945
RI	1	0.182887	0.5		Pir	1	0.208951	0.5
PFcm	1	0.329835	0.5		AVI	1	0.36923	0.5
PoI2	0.945145	0.203081	0.39896		AAIC	0.720683	0.246584	0.15508
TA2	1	0.148604	0.5		FOP1	1	0.339835	0.5
Pir	0.951788	0.223103	0.41638		FOP2	0.961098	0.253907	0.44109
AAIC	0.890912	0.234338	0.32374		PreS	1	0.216928	0.5
FOP1	1	0.366629	0.5		H	1	0.140249	0.5
FOP3	1	0.292699	0.5		ProS	0.917176	0.131603	0.27025
FOP2	1	0.293372	0.5		PeEc	1	0.175616	0.5
EC	0.645606	0.244384	0.11489		STGa	0.744925	0.14912	0.061633
PreS	0.961848	0.161902	0.40966		PBelt	0.701726	0.160445	0.050298
H	0.980343	0.122504	0.43433		A5	1	0.238296	0.5
ProS	0.80526	0.133333	0.090101		PHA1	1	0.136231	0.5
PeEc	0.888871	0.120661	0.18714		PHA3	0.988706	0.166261	0.47301
STGa	0.703066	0.154606	0.043775		STSda	0.626443	0.186358	0.053338
PBelt	1	0.243558	0.5		STSdp	0.979196	0.224642	0.46353
A5	1	0.209357	0.5		STSvp	0.808779	0.235769	0.22739
PHA1	0.996153	0.114339	0.48655		TGd	0.84535	0.203282	0.24082
PHA3	1	0.19656	0.5		TE1a	1	0.374157	0.5
STSda	1	0.256991	0.5		TE1p	0.679469	0.20868	0.083088
STSdp	0.640028	0.281742	0.1419		TE2a	0.775888	0.138787	0.075032
TGd	0.809715	0.188954	0.18735		TF	0.480697	0.235635	0.058685
TE1a	0.966898	0.252799	0.44854		PHT	0.69589	0.301494	0.18897
TE1p	1	0.373581	0.5		PH	1	0.417535	0.5
TE2a	1	0.230093	0.5		TPOJ2	0.599698	0.283548	0.12246
TF	0.82665	0.140185	0.12492		DVT	0.931305	0.167423	0.34543
TE2p	1	0.410483	0.5		PGp	1	0.426053	0.5
PHT	1	0.317122	0.5		IP2	-0.007334	0.231324	0.0019424
TPOJ1	0.676327	0.230494	0.11918		IP0	0.536522	0.216847	0.040715
DVT	0.961875	0.156425	0.40787		PF	0.749164	0.33577	0.25292
IP1	0.392137	0.320613	0.079664		PGi	0.699034	0.336685	0.20876
IP0	0.915854	0.306938	0.39704		PGs	0.746033	0.279056	0.21294
PFop	0.8177	0.293972	0.29286		V6A	1	0.425879	0.5
PFm	0.906915	0.281924	0.37643		VMV1	0.991255	0.174123	0.47991
PGs	1	0.236535	0.5		VMV3	1	0.217765	0.5
V6A	0.909849	0.28544	0.37882		PHA2	1	0.186953	0.5
VMV1	0.855929	0.132196	0.15323		V3CD	0.704233	0.414709	0.27417
VMV3	1	0.337367	0.5		VMV2	0.9601	0.165231	0.40685
PHA2	0.868981	0.124087	0.1615		VVC	1	0.310497	0.5
FST	0.454117	0.319262	0.090582		25	0.858767	0.329139	0.34591
VMV2	0.905647	0.208492	0.33324		s32	1	0.347558	0.5
31a	0.794843	0.273055	0.24435		pOFC	0.869647	0.177845	0.24286
VVC	1	0.356903	0.5		PoI1	0.955766	0.122993	0.36065
s32	0.839879	0.35119	0.33864		Ig	1	0.171115	0.5
pOFC	1	0.300379	0.5		TGv	0.677291	0.278552	0.14647
PoI1	0.457031	0.115471	7.6993e-05		MBelt	0.772149	0.165696	0.10341
Ig	1	0.218358	0.5		LBelt	0.890127	0.205953	0.308
p10p	0.913504	0.339635	0.40069		A4	1	0.218516	0.5
p47r	0.865505	0.358259	0.36549		STSva	1	0.350368	0.5
TGv	1	0.334908	0.5		PI	1	0.142533	0.5
MBelt	0.921167	0.16493	0.3192		p24	0.857675	0.339923	0.35161
LBelt	1	0.212305	0.5
A4	1	0.18042	0.5
PI	0.964906	0.180964	0.42449
a32pr	1	0.363137	0.5
p24	1	0.386584	0.5
