# Supplementary material for: A sex-stratified analysis of the genetic architecture of human brain anatomy
Source: Nat Commun. 2024 Sep 13;15:8041. doi: 10.1038/s41467-024-52244-2 (PMC11399304; doi:10.1038/s41467-024-52244-2)
Supplement: Supplementary file 15 — Supplementary Data 12 [file 41467_2024_52244_MOESM15_ESM.xlsx]

## Sheet: Sheet1
Supplementary Data 12: Autosomal genetic correlation rg (between male and female participants) of global phenotypes.
rg was calculated in GCTA for each phenotype (corrected forage, age2, scanner head position, scan site, head motion, Euler number in each sex).
The right-most column shows p-values corresponding to the log likelihood test rg < 1 calculated in GCTA. N = 14484 male individuals, N = 16234 female individuals.
Global phenotype	rg	SE	p (rg<1)*
mean thickness	0.97	0.08	0.38
total SA	0.96	0.046	0.21
total BV	0.919	0.05	0.058
* p-value corresponding to log likelihood test in GCTA for rg <1
The reported p-values are not corrected for multiple-testing.
