# Supplementary material for: A sex-stratified analysis of the genetic architecture of human brain anatomy
Source: Nat Commun. 2024 Sep 13;15:8041. doi: 10.1038/s41467-024-52244-2 (PMC11399304; doi:10.1038/s41467-024-52244-2)
Supplement: Supplementary file 16 — Supplementary Data 13 [file 41467_2024_52244_MOESM16_ESM.xlsx]

## Sheet: Sheet1
Supplementary Data 13: Autosomal genetic correlation rg (between male and female participants) of subcortical volumes with significant SNP heritability (p-value of h2 < 0.05).
rg was calculated in GCTA for each phenotype (corrected forage, age2, scanner head position, scan site, head motion, Euler number and total brain volume in each sex).
The right-most column shows p-values corresponding to the log likelihood test rg < 1 calculated in GCTA. N = 14071 male participants, N = 15831 female participants
The reported p-values are not corrected for multiple-testiing
Structure Volume	rg	SE	p(rg<1)
Left.Cerebellum.White.Matter	1	0.056077	0.5
Left.Cerebellum.Cortex	1	0.052922	0.5
Left.Thalamus.Proper	0.930384	0.073859	0.18492
Left.Caudate	0.900804	0.056391	0.048098
Left.Putamen	0.893576	0.055575	0.031947
Left.Pallidum	0.988519	0.067899	0.43358
Left.Hippocampus	1	0.074611	0.5
Left.Amygdala	0.930892	0.084179	0.21008
Left.Accumbens.area	1	0.101723	0.5
Right.Cerebellum.White.Matter	0.946731	0.057394	0.17701
Right.Cerebellum.Cortex	1	0.05264	0.5
Right.Thalamus.Proper	0.972038	0.060712	0.32611
Right.Caudate	0.98229	0.063389	0.39496
Right.Putamen	0.919921	0.057483	0.091078
Right.Pallidum	1	0.067451	0.5
Right.Hippocampus	1	0.065998	0.5
Right.Amygdala	0.948362	0.087868	0.2837
Right.Accumbens.area	1	0.070376	0.5
CC_Posterior	0.960524	0.062076	0.26491
CC_Mid_Posterior	0.947334	0.11606	0.33018
CC_Central	0.90766	0.09407	0.17003
CC_Mid_Anterior	1	0.09544	0.5
CC_Anterior	0.947862	0.079766	0.26302
