# Supplementary material for: A sex-stratified analysis of the genetic architecture of human brain anatomy
Source: Nat Commun. 2024 Sep 13;15:8041. doi: 10.1038/s41467-024-52244-2 (PMC11399304; doi:10.1038/s41467-024-52244-2)
Supplement: Supplementary file 17 — Supplementary Data 14 [file 41467_2024_52244_MOESM17_ESM.xlsx]

## Sheet: Sheet1
Supplementary Data 14: SNPs showing significant sex-differentiated effects at the "strict" significance threshold (p < p_multiple-testing-correction = 1.4e-10).
SNPs were mapped to genes by positional mapping (10 kb window) in FUMA. Only protein-coding genes were considered. "Corresponding phenotype" referes to the phenotype in which the sex-biased effect was observed.
The sex-difference p-values were calculated using Eq (1) in main text.
The reported p-values are not corrected for multiple-testing.
SNP	CHR	BP (GRCh37)	GWAS p-value male	GWAS p-value female	sex-difference p-value	mapped gene	corresponding phenotype
rs113078989	16	7239476	3.9e-09	0.003	1.2e-10	RBFOX1	BA 6, LH, GMV
rs747862348	X	120740353	0.00067	1.56e-07	9.48e-11	NA	FST, RH, GMV
