# Supplementary material for: A sex-stratified analysis of the genetic architecture of human brain anatomy
Source: Nat Commun. 2024 Sep 13;15:8041. doi: 10.1038/s41467-024-52244-2 (PMC11399304; doi:10.1038/s41467-024-52244-2)
Supplement: Supplementary file 18 — Supplementary Data 15 [file 41467_2024_52244_MOESM18_ESM.xlsx]

## Sheet: Sheet1
Supplementary Data 15: Number of independently significnat SNPs and mapped genes from SNP-level sex difference analyses.
Results are shown for the "relaxed" threshold ( p_sex-difference < 5e-8) and were obtained using FUMA (Watanabe et al. 2017, https://fuma.ctglab.nl/)
Phenotype Category	# phenotypes	# of mapped genes	# ind sig SNPs
CT	360	173	123
GMV	360	226	108
SA	360	177	108
subcortical volume	23	13	4
global Phenotypes	3	0	0
GMV+SA+CT+subcort	1103	572	338
