# Supplementary material for: A sex-stratified analysis of the genetic architecture of human brain anatomy
Source: Nat Commun. 2024 Sep 13;15:8041. doi: 10.1038/s41467-024-52244-2 (PMC11399304; doi:10.1038/s41467-024-52244-2)
Supplement: Supplementary file 19 — Supplementary Data 16 [file 41467_2024_52244_MOESM19_ESM.xlsx]

## Sheet: Sheet1
Supplementary Data 16A: List of Candidate SNPs tagged by independently significant SNPs in the SNP-level sex difference analysis of regional GMV. Results are shown for the "relaxed" theshold with p_sex-difference < 5e-8.
Summary statistics of the SNP-level sex-difference were analyzed using FUMA (Watanabe et al. 2017, https://fuma.ctglab.nl/) to obtain the results below.
uniqID	rsID	chr	pos	non_effect_allele	effect_allele	MAF	gwasP	r2	IndSigSNP	GenomicLocus	nearestGene	dist	func	CADD
1:3458244:C:T	rs72633400	1	3458244	C	T	0.002982	4.89543517034e-09	1	rs72633400	1	MEGF6	0	intronic	8.052
1:34261406:A:G	rs12044291	1	34261406	G	A	0.05567	NA	0.611378	rs4369198	2	CSMD2	0	intronic	0.182
1:34264138:A:G	rs74069187	1	34264138	A	G	0.0666	NA	0.720755	rs4369198	2	CSMD2	0	intronic	4.755
1:34269374:A:AT	rs58799327	1	34269374	AT	A	0.05169	NA	0.963263	rs4369198	2	CSMD2	0	intronic	0.393
1:34269930:A:C	rs12058074	1	34269930	C	A	0.05169	NA	0.963263	rs4369198	2	CSMD2	0	intronic	3.478
1:34271055:A:G	rs10914783	1	34271055	G	A	0.04374	NA	0.819182	rs4369198	2	CSMD2	0	intronic	0.194
1:34273244:C:T	rs1998714	1	34273244	T	C	0.05368	NA	0.927565	rs4369198	2	CSMD2	0	intronic	4.382
1:34274579:GA:GAA	rs541891817	1	34274579	GAA	GA	0.493	NA	0.800295	rs4369198	2	CSMD2	0	intronic	NA
1:34274579:G:GA	rs573504223	1	34274579	GA	G	0.04473	NA	0.800295	rs4369198	2	CSMD2	0	intronic	1.474
1:34279215:T:TATC	rs3072766	1	34279215	TATC	T	0.04374	NA	0.819182	rs4369198	2	CSMD2	0	intronic	2.011
1:34282417:C:T	rs10489913	1	34282417	C	T	0.04374	NA	0.819182	rs4369198	2	CSMD2	0	intronic	17.92
1:34282939:C:T	rs12061647	1	34282939	C	T	0.04374	NA	0.819182	rs4369198	2	CSMD2	0	intronic	0.893
1:34285874:C:G	rs12066051	1	34285874	C	G	0.05169	NA	0.963263	rs4369198	2	CSMD2	0	intronic	1.838
1:34286986:A:T	rs7514631	1	34286986	A	T	0.05268	NA	0.945111	rs4369198	2	CSMD2	0	intronic	5.314
1:34288935:A:C	rs12096149	1	34288935	A	C	0.05368	NA	1	rs4369198	2	CSMD2	0	intronic	2.694
1:34292935:A:G	rs7527126	1	34292935	G	A	0.04573	NA	0.854783	rs4369198	2	CSMD2	0	intronic	0.007
1:34294726:C:G	rs10914788	1	34294726	C	G	0.05467	NA	0.981854	rs4369198	2	CSMD2	0	intronic	3.503
1:34295076:C:T	rs10914790	1	34295076	C	T	0.04672	NA	0.835923	rs4369198	2	CSMD2	0	intronic	2.413
1:34295375:C:T	rs12071720	1	34295375	C	T	0.04573	NA	0.854783	rs4369198	2	CSMD2	0	intronic	1.623
1:34296426:C:T	rs4369198	1	34296426	C	T	0.05368	4.4014043995e-08	1	rs4369198	2	CSMD2	0	intronic	1.812
1:34303956:A:T	rs12062628	1	34303956	T	A	0.05666	NA	0.947291	rs4369198	2	CSMD2	0	intronic	0.544
1:34304418:C:T	rs10914799	1	34304418	C	T	0.04573	NA	0.854783	rs4369198	2	CSMD2:HSPD1P14	00:00:00	ncRNA_exonic	13
1:34308080:A:G	rs12067526	1	34308080	G	A	0.05368	4.63337530685e-08	1	rs4369198	2	CSMD2	0	intronic	2.814
1:34309736:A:G	rs10128010	1	34309736	G	A	0.04871	NA	0.800342	rs4369198	2	CSMD2	0	intronic	0.534
1:56243580:G:T	rs567377811	1	56243580	G	T	0.000994	NA	1	rs185002503	3	RP11-466L17.1	42904	intergenic	0.349
1:56293242:C:G	rs575982323	1	56293242	C	G	0.000994	NA	1	rs185002503	3	RP11-90C4.1	0	ncRNA_intronic	4.071
1:56335358:C:G	rs567108653	1	56335358	C	G	0.000994	NA	1	rs185002503	3	RP11-90C4.1	1436	intergenic	0.161
1:56366427:A:G	rs575912151	1	56366427	A	G	0.000994	NA	1	rs185002503	3	RP11-90C4.2	14854	intergenic	2.121
1:56431116:A:G	rs527513671	1	56431116	A	G	0.000994	NA	1	rs185002503	3	RP11-90C4.3	15323	intergenic	8.968
1:56437881:A:G	rs569604399	1	56437881	G	A	0.000994	NA	1	rs185002503	3	RP11-90C4.3	22088	intergenic	1.046
1:56497826:C:T	rs143128364	1	56497826	C	T	0.000994	NA	1	rs185002503	3	RP11-90C4.3	82033	intergenic	0.417
1:56629712:A:G	rs570028369	1	56629712	G	A	0.000994	NA	1	rs185002503	3	RP1-158P9.1	8815	intergenic	14.29
1:56988221:C:T	rs571509036	1	56988221	T	C	0.000994	NA	1	rs185002503	3	PPAP2B	0	intronic	3.161
1:57008751:C:T	rs547356538	1	57008751	T	C	0.000994	NA	1	rs185002503	3	PPAP2B	0	intronic	1.854
1:57011722:C:T	rs529675644	1	57011722	C	T	0.000994	NA	1	rs185002503	3	PPAP2B	0	intronic	1.365
1:57132519:A:G	rs542380117	1	57132519	A	G	0.000994	NA	1	rs185002503	3	PRKAA2	0	intronic	3.025
1:57231673:G:T	rs185002503	1	57231673	T	G	0.000994	4.00626988766e-08	1	rs185002503	3	C1orf168	0	intronic	3.135
1:57255862:C:T	rs576437008	1	57255862	T	C	0.000994	NA	1	rs185002503	3	C1orf168	0	intronic	3.837
1:57337798:C:T	rs547788995	1	57337798	T	C	0.000994	NA	1	rs185002503	3	C8A	0	intronic	9.208
1:57346547:C:T	rs541041818	1	57346547	T	C	0.000994	NA	1	rs185002503	3	C8A	0	intronic	7.606
1:57368297:G:T	rs576766533	1	57368297	G	T	0.000994	NA	1	rs185002503	3	C8A	0	intronic	0.033
1:57462840:C:T	rs189658124	1	57462840	T	C	0.000994	NA	1	rs185002503	3	DAB1	0	UTR3	18.84
1:57522469:A:G	rs528491803	1	57522469	G	A	0.000994	NA	1	rs185002503	3	DAB1	0	intronic	1.247
1:57566643:A:G	rs143067747	1	57566643	G	A	0.000994	NA	1	rs185002503	3	DAB1	0	intronic	0.045
1:57623393:C:T	rs547559943	1	57623393	T	C	0.000994	NA	1	rs185002503	3	DAB1	0	intronic	0.073
1:57690289:A:G	rs193056107	1	57690289	G	A	0.000994	NA	1	rs185002503	3	DAB1	0	intronic	4.993
1:57732001:C:T	rs569972721	1	57732001	C	T	0.000994	NA	1	rs185002503	3	DAB1	0	intronic	2.624
1:58010750:A:T	rs567104836	1	58010750	T	A	0.000994	NA	1	rs185002503	3	DAB1	0	intronic	7.519
1:104844001:C:G	1:104844001:C:G	1	104844001	G	C	0.09742	NA	0.771303	rs66507560	4	FTLP17	147548	intergenic	7.432
1:104844001:A:G	1:104844001:A:G	1	104844001	G	A	0.3579	NA	0.771303	rs66507560	4	FTLP17	147548	NA	8.102
1:104846922:A:T	rs6699478	1	104846922	T	A	0.3588	NA	0.767756	rs66507560	4	FTLP17	150469	intergenic	3.882
1:104848927:G:GAA	1:104848927:G:GAA	1	104848927	G	GAA	0.3569	NA	0.765646	rs66507560	4	FTLP17	152474	intergenic	14.41
1:104848927:G:GA	1:104848927:G:GA	1	104848927	G	GA	0.0994	NA	0.765646	rs66507560	4	FTLP17	152474	NA	14.43
1:104853110:G:T	rs538591077	1	104853110	G	T	0.2684	NA	0.729807	rs66507560	4	FTLP17	156657	intergenic	1.808
1:104853926:A:G	rs11185428	1	104853926	G	A	0.3738	NA	0.758441	rs66507560	4	FTLP17	157473	intergenic	0.25
1:104853997:A:G	rs2055235	1	104853997	A	G	0.3757	NA	0.759745	rs66507560	4	FTLP17	157544	intergenic	6.481
1:104854868:G:GT	rs34795391	1	104854868	G	GT	0.4095	NA	0.661284	rs66507560	4	FTLP17	158415	intergenic	0.51
1:104857369:C:CTT	rs368250427	1	104857369	CTT	C	0.4155	NA	0.64487	rs66507560	4	FTLP17	160916	intergenic	3.172
1:104857369:CT:CTT	rs549189573	1	104857369	CTT	CT	0.4105	NA	0.64487	rs66507560	4	FTLP17	160916	NA	NA
1:104857952:A:G	rs12723087	1	104857952	G	A	0.3141	4.23843719438e-10	1	rs66507560	4	FTLP17	161499	intergenic	5.659
1:104862834:A:C	rs66507560	1	104862834	C	A	0.3141	3.49619345588e-10	1	rs66507560	4	FTLP17	166381	intergenic	12.62
1:104865231:C:T	rs12131837	1	104865231	T	C	0.4115	2.06618270004e-08	0.661012	rs66507560	4	FTLP17	168778	intergenic	0.066
1:104875626:G:T	rs12081473	1	104875626	G	T	0.2962	3.03975873851e-09	0.831149	rs66507560	4	FTLP17	179173	intergenic	0.633
1:104876239:A:G	rs10748517	1	104876239	A	G	0.2962	1.18454514575e-09	0.831149	rs66507560	4	FTLP17	179786	intergenic	4.73
1:104876301:C:T	rs10736049	1	104876301	T	C	0.2962	2.6697729476e-09	0.831149	rs66507560	4	FTLP17	179848	intergenic	0.038
1:104877392:A:T	rs12735724	1	104877392	A	T	0.2942	8.92866315369e-10	0.839868	rs66507560	4	FTLP17	180939	intergenic	4.676
1:104879804:A:T	rs4344337	1	104879804	T	A	0.2962	1.22100206089e-09	0.831149	rs66507560	4	FTLP17	183351	intergenic	1.15
1:104882927:C:T	rs4388712	1	104882927	C	T	0.2962	1.16681760268e-09	0.831149	rs66507560	4	FTLP17	186474	intergenic	0.656
1:104885377:A:G	rs10748518	1	104885377	A	G	0.2962	1.01440767197e-09	0.831149	rs66507560	4	FTLP17	188924	intergenic	3.851
1:104887259:A:G	rs10785866	1	104887259	G	A	0.2982	1.051627408e-09	0.822628	rs66507560	4	FTLP17	190806	intergenic	0.658
1:104888820:A:G	rs9325371	1	104888820	A	G	0.2962	1.30718031481e-09	0.831149	rs66507560	4	FTLP17	192367	intergenic	0.301
1:104889223:A:C	rs9325373	1	104889223	C	A	0.2992	1.02014636175e-09	0.818016	rs66507560	4	FTLP17	192770	intergenic	0.701
1:177823412:C:T	rs534327089	1	177823412	C	T	0.000994	NA	1	rs561482567	5	SEC16B	69678	intergenic	0.689
1:178186036:G:T	rs566088329	1	178186036	T	G	0.000994	NA	1	rs561482567	5	RASAL2	0	intronic	9.118
1:178794317:C:T	rs561482567	1	178794317	T	C	0.000994	2.61030489131e-08	1	rs561482567	5	RALGPS2	0	intronic	9.078
1:179288426:A:G	rs573238391	1	179288426	A	G	0.000994	NA	1	rs561482567	5	SOAT1	0	intronic	1.082
1:179581659:C:T	rs562785247	1	179581659	T	C	0.000994	NA	1	rs561482567	5	TDRD5	0	intronic	9.266
1:179706737:A:G	rs550932073	1	179706737	G	A	0.000994	NA	1	rs561482567	5	RP11-12M5.1	0	ncRNA_intronic	1.916
1:218939198:T:TC	rs554712066	1	218939198	TC	T	0.001988	NA	1	rs183526420	6	RP11-412H9.1	115743	intergenic	7.173
1:219404939:A:G	rs147106723	1	219404939	G	A	0.001988	NA	1	rs183526420	6	RP11-135J2.3	6099	intergenic	1.695
1:219640866:C:T	rs186806258	1	219640866	C	T	0.001988	NA	1	rs183526420	6	RP11-95P13.1	24881	intergenic	4.957
1:219729424:C:T	rs183526420	1	219729424	T	C	0.001988	2.58530086393e-08	1	rs183526420	6	RP11-95P13.2	1109	intergenic	11.02
1:219901120:A:T	rs185294233	1	219901120	A	T	0.001988	NA	1	rs183526420	6	SLC30A10	0	intergenic	2.9
1:219924732:C:T	rs138136970	1	219924732	C	T	0.001988	NA	1	rs183526420	6	SLC30A10	0	intergenic	6.685
2:6668264:A:T	rs74465632	2	6668264	T	A	0.08648	NA	0.708202	rs142510711	7	AC021021.2	24325	intergenic	6.122
2:6668501:A:G	rs75374085	2	6668501	A	G	0.08648	NA	0.708202	rs142510711	7	AC021021.2	24562	intergenic	5.195
2:6669127:C:T	rs6733530	2	6669127	C	T	0.08648	NA	0.708202	rs142510711	7	AC021021.2	25188	intergenic	1.305
2:6670419:A:G	rs79597229	2	6670419	A	G	0.08648	NA	0.708202	rs142510711	7	AC021021.2	26480	intergenic	3.768
2:6671278:C:T	rs79129762	2	6671278	C	T	0.08648	NA	0.708202	rs142510711	7	AC021021.2	27339	intergenic	4.4
2:6671910:A:T	rs60563792	2	6671910	T	A	0.08648	NA	0.708202	rs142510711	7	AC021021.2	27971	intergenic	3.213
2:6675285:C:T	rs80191162	2	6675285	C	T	0.09046	NA	0.628841	rs142510711	7	AC021021.2	31346	intergenic	4.321
2:6678013:A:G	rs142510711	2	6678013	G	A	0.0825	3.44134388407e-08	1	rs142510711	7	AC021021.2	34074	intergenic	8.343
2:22319791:A:G	rs115113924	2	22319791	G	A	0.01889	NA	0.618939	rs77877914	8	AC068490.2	0	ncRNA_intronic	1.751
2:22337782:A:G	rs77877914	2	22337782	A	G	0.02982	1.59109714619e-08	1	rs77877914	8	AC068490.2	0	ncRNA_intronic	0.874
2:35406410:C:T	rs72871144	2	35406410	C	T	0.1004	2.91346734245e-08	1	rs72871144	9	AC012593.1	0	ncRNA_intronic	6.873
2:35414582:G:GT	2:35414582:G:GT	2	35414582	G	GT	0.09245	NA	0.681446	rs72871144	9	AC012593.1	3826	intergenic	0.65
2:35414582:G:GTT	2:35414582:G:GTT	2	35414582	G	GTT	0.1431	NA	0.681446	rs72871144	9	AC012593.1	3826	NA	0.633
2:81056599:C:T	rs77192542	2	81056599	T	C	0.005964	3.00054698557e-08	1	rs77192542	10	AC084193.1	0	ncRNA_intronic	1.726
2:81204052:C:G	rs144208315	2	81204052	G	C	0.005964	NA	1	rs77192542	10	AC084193.1	106736	intergenic	1.413
2:81314732:C:G	rs182225348	2	81314732	C	G	0.005964	NA	1	rs77192542	10	AC105342.1	106728	intergenic	0.517
2:81377315:C:T	rs191942879	2	81377315	C	T	0.005964	NA	1	rs77192542	10	AC105342.1	44145	intergenic	0.762
2:81464497:A:G	rs145843241	2	81464497	G	A	0.00497	NA	0.83166	rs77192542	10	AC105342.1	36188	intergenic	0.102
2:88428571:C:T	rs2919872	2	88428571	C	T	0.4662	NA	0.968407	rs2970901	11	FABP1	935	upstream	0.961
2:88428834:G:T	rs2970901	2	88428834	T	G	0.4742	3.06715964238e-08	1	rs2970901	11	FABP1	1198	intergenic	0.591
2:88429183:C:G	rs2970902	2	88429183	G	C	0.3658	NA	0.605434	rs2970901	11	FABP1	1547	intergenic	0.524
2:88432394:G:T	rs12470985	2	88432394	G	T	0.3648	NA	0.603865	rs2970901	11	FABP1	4758	intergenic	1.012
2:88436001:A:G	rs6735524	2	88436001	G	A	0.4761	NA	0.983887	rs2970901	11	FABP1	8365	intergenic	1.658
2:88438050:A:C	rs4246598	2	88438050	C	A	0.4771	NA	0.979877	rs2970901	11	FABP1	10414	intergenic	0.559
2:88438226:A:C	rs4281907	2	88438226	C	A	0.4771	NA	0.979877	rs2970901	11	FABP1	10590	intergenic	10.31
2:107884308:G:T	rs145913951	2	107884308	T	G	0.005964	NA	0.691095	rs114877726	12	AC006227.1	0	ncRNA_intronic	2.169
2:108044923:C:T	rs150910528	2	108044923	T	C	0.005964	NA	0.691095	rs114877726	12	AC096669.2	0	ncRNA_intronic	2.797
2:108055399:A:G	rs184549899	2	108055399	G	A	0.006958	NA	0.855418	rs114877726	12	AC096669.2	0	ncRNA_intronic	0.295
2:108127270:A:G	rs79029082	2	108127270	A	G	0.006958	NA	0.855418	rs114877726	12	AC096669.2	0	ncRNA_intronic	5.715
2:108189708:C:T	rs547595553	2	108189708	C	T	0.007952	NA	0.746982	rs114877726	12	AC096669.3	16925	intergenic	1.413
2:108315024:C:T	rs114877726	2	108315024	C	T	0.005964	8.151264458e-09	1	rs114877726	12	GACAT1	55543	intergenic	0.861
2:140348057:A:C	rs187180113	2	140348057	A	C	0.005964	2.66976794331e-08	1	rs187180113	13	MRPS18BP2	78058	intergenic	0.805
2:144057858:G:T	rs115717020	2	144057858	G	T	0.001988	NA	1	rs141243060	14	ARHGAP15:AC096558.1:RP11-570L15.2	00:00:00	ncRNA_intronic	1.299
2:144195308:C:T	rs80335952	2	144195308	T	C	0.002982	3.68154069524e-08	0.665336	rs141243060	14	ARHGAP15:AC096558.1:RP11-570L15.2	00:00:00	ncRNA_intronic	3.741
2:144206818:A:G	rs547067429	2	144206818	G	A	0.001988	3.67434105112e-08	1	rs141243060	14	ARHGAP15:AC096558.1:RP11-570L15.2	00:00:00	ncRNA_intronic	4.296
2:144237946:C:T	rs141243060	2	144237946	C	T	0.001988	1.35051676953e-08	1	rs141243060	14	ARHGAP15:AC096558.1:RP11-570L15.2	00:00:00	ncRNA_intronic	6.852
2:144298428:A:C	rs187361900	2	144298428	C	A	0.001988	NA	1	rs141243060	14	ARHGAP15:RP11-570L15.2:RP11-570L15.1	00:00:00	ncRNA_intronic	0.554
2:144361964:A:G	rs116162446	2	144361964	G	A	0.002982	NA	0.665336	rs141243060	14	ARHGAP15	0	intronic	0.773
2:144496742:G:GCAAA	rs572291036	2	144496742	GCAAA	G	0.002982	NA	0.665336	rs141243060	14	ARHGAP15:RP11-434H14.1	00:00:00	ncRNA_intronic	3.333
2:168766697:G:T	rs836654	2	168766697	G	T	0.1193	4.53602558567e-08	0.99071	rs836656	15	AC016723.4	0	ncRNA_intronic	2.162
2:168766729:G:T	rs836655	2	168766729	T	G	0.1193	4.41401100451e-08	0.99071	rs836656	15	AC016723.4	0	ncRNA_intronic	1.59
2:168766922:C:T	rs836656	2	168766922	T	C	0.1183	2.90230526945e-08	1	rs836656	15	AC016723.4	0	ncRNA_intronic	0.33
2:168766987:A:G	rs836657	2	168766987	A	G	0.1183	3.04070758522e-08	1	rs836656	15	AC016723.4	0	ncRNA_intronic	0.118
2:168767322:G:T	rs1097479	2	168767322	G	T	0.1193	NA	0.99071	rs836656	15	AC016723.4	0	ncRNA_intronic	1.125
2:168768897:G:T	rs836658	2	168768897	G	T	0.1193	NA	0.99071	rs836656	15	AC016723.4	0	ncRNA_intronic	1.339
2:168769366:A:G	rs836659	2	168769366	A	G	0.1193	NA	0.99071	rs836656	15	AC016723.4	0	ncRNA_intronic	0.721
2:168769820:A:G	rs2615310	2	168769820	A	G	0.1193	NA	0.99071	rs836656	15	AC016723.4	0	ncRNA_intronic	0.782
2:168769822:A:G	rs2592340	2	168769822	A	G	0.1193	NA	0.99071	rs836656	15	AC016723.4	0	ncRNA_intronic	5.742
2:168769921:C:T	rs836660	2	168769921	C	T	0.1193	NA	0.99071	rs836656	15	AC016723.4	0	ncRNA_intronic	0.57
2:168770653:A:T	rs836661	2	168770653	T	A	0.1173	NA	0.953662	rs836656	15	AC016723.4	0	ncRNA_intronic	0.329
2:168770694:G:T	rs10209838	2	168770694	G	T	0.1163	NA	0.962828	rs836656	15	AC016723.4	0	ncRNA_intronic	0.295
2:168770779:C:T	rs836662	2	168770779	T	C	0.1163	NA	0.962828	rs836656	15	AC016723.4	0	ncRNA_intronic	0.578
2:168771396:C:G	rs836663	2	168771396	C	G	0.1173	NA	0.953662	rs836656	15	AC016723.4	0	ncRNA_intronic	0.498
2:168772522:A:G	rs836664	2	168772522	A	G	0.1183	NA	0.944633	rs836656	15	AC016723.4	0	ncRNA_intronic	2.241
2:168774114:A:G	rs2003041	2	168774114	G	A	0.1173	NA	0.953662	rs836656	15	AC016723.4	0	ncRNA_intronic	0.87
2:168774393:C:T	rs2615307	2	168774393	T	C	0.1163	NA	0.962828	rs836656	15	AC016723.4	0	ncRNA_intronic	2.404
2:168775061:A:C	rs7576460	2	168775061	C	A	0.1163	NA	0.962828	rs836656	15	AC016723.4	0	ncRNA_intronic	9.888
2:168777113:C:G	rs13402296	2	168777113	G	C	0.1183	NA	0.944633	rs836656	15	AC016723.4	0	ncRNA_intronic	0.973
2:168777505:A:G	rs10183510	2	168777505	G	A	0.1183	NA	0.944633	rs836656	15	AC016723.4	0	ncRNA_intronic	1.565
2:168778156:A:C	rs6709658	2	168778156	A	C	0.1183	NA	0.944633	rs836656	15	AC016723.4	0	ncRNA_intronic	9.141
2:168779131:A:AAAAAG	rs577309209	2	168779131	A	AAAAAG	0.1183	NA	0.926528	rs836656	15	AC016723.4	0	ncRNA_intronic	0.645
2:168779981:C:T	rs7595087	2	168779981	C	T	0.1173	NA	0.953662	rs836656	15	AC016723.4	0	ncRNA_intronic	2.562
2:168780498:A:G	rs59651415	2	168780498	G	A	0.1163	NA	0.944457	rs836656	15	AC016723.4	0	ncRNA_intronic	1.967
2:168780638:C:T	rs13410459	2	168780638	T	C	0.1193	NA	0.918626	rs836656	15	AC016723.4	0	ncRNA_intronic	3.374
2:168780784:A:T	rs61083861	2	168780784	A	T	0.1153	NA	0.953626	rs836656	15	AC016723.4	0	ncRNA_intronic	3.966
2:168781624:C:T	rs67604740	2	168781624	T	C	0.1173	NA	0.935425	rs836656	15	AC016723.4	0	ncRNA_intronic	4.086
2:168781757:A:C	rs16854382	2	168781757	C	A	0.1173	NA	0.935425	rs836656	15	AC016723.4	0	ncRNA_intronic	5.13
2:168781939:C:T	rs13400831	2	168781939	C	T	0.1193	NA	0.918626	rs836656	15	AC016723.4	0	ncRNA_intronic	0.656
2:168782380:C:G	rs12469385	2	168782380	C	G	0.1163	NA	0.944457	rs836656	15	AC016723.4	0	ncRNA_intronic	15.58
2:168782771:C:G	rs10930298	2	168782771	C	G	0.1173	NA	0.935425	rs836656	15	AC016723.4	0	ncRNA_intronic	6.267
2:168782952:A:G	rs12470474	2	168782952	G	A	0.1163	NA	0.944457	rs836656	15	AC016723.4	0	ncRNA_intronic	1.611
2:168784354:A:C	rs11894600	2	168784354	C	A	0.1223	NA	0.892224	rs836656	15	AC016723.4	0	ncRNA_intronic	0.065
2:168785413:T:TA	rs535035711	2	168785413	TA	T	0.1213	NA	0.900613	rs836656	15	AC016723.4	0	ncRNA_intronic	1.757
2:168786418:C:T	rs4365431	2	168786418	T	C	0.1213	NA	0.883064	rs836656	15	AC016723.4	0	ncRNA_intronic	0.366
2:168788824:A:C	rs10803828	2	168788824	C	A	0.1213	NA	0.884299	rs836656	15	AC016723.4	0	ncRNA_intronic	2.154
2:168792069:A:G	rs13399144	2	168792069	A	G	0.1213	NA	0.865688	rs836656	15	AC016723.4	0	ncRNA_intronic	0.931
2:168796136:A:G	rs10193683	2	168796136	A	G	0.1193	NA	0.899961	rs836656	15	AC016723.4	0	ncRNA_intronic	1.523
2:225298573:A:G	rs1265559	2	225298573	G	A	0.3897	NA	0.620344	rs2396093	16	FAM124B	31770	intergenic	2.946
2:225298959:C:T	rs1265558	2	225298959	T	C	0.3877	NA	0.626938	rs2396093	16	FAM124B	32156	intergenic	4.628
2:225302244:A:G	rs1721283	2	225302244	A	G	0.3877	NA	0.626938	rs2396093	16	CUL3	32622	intergenic	1.743
2:225305589:A:G	rs1721282	2	225305589	A	G	0.3877	NA	0.626938	rs2396093	16	CUL3	29277	intergenic	0.617
2:225305959:C:T	rs1642921	2	225305959	C	T	0.3867	NA	0.628671	rs2396093	16	CUL3	28907	intergenic	3.786
2:225306249:G:GGACC	rs35082468	2	225306249	GGACC	G	0.3887	NA	0.630471	rs2396093	16	CUL3	28617	intergenic	0.937
2:225306383:A:G	rs1642920	2	225306383	G	A	0.3509	NA	0.744015	rs2396093	16	CUL3	28483	intergenic	2.242
2:225306520:A:C	rs1721280	2	225306520	C	A	0.3519	NA	0.740065	rs2396093	16	CUL3	28346	intergenic	1.98
2:225307080:C:G	rs2462137	2	225307080	G	C	0.3539	NA	0.739735	rs2396093	16	CUL3	27786	intergenic	1.145
2:225307540:C:T	rs2430961	2	225307540	C	T	0.3539	NA	0.739735	rs2396093	16	CUL3	27326	intergenic	3.641
2:225307710:A:G	rs2430960	2	225307710	G	A	0.3519	NA	0.74761	rs2396093	16	CUL3	27156	intergenic	6.55
2:225308075:A:G	rs2462138	2	225308075	A	G	0.3539	NA	0.739735	rs2396093	16	CUL3	26791	intergenic	1.806
2:225308235:C:T	rs2462139	2	225308235	T	C	0.3539	NA	0.739735	rs2396093	16	CUL3	26631	intergenic	3.336
2:225308443:A:AC	rs11436539	2	225308443	A	AC	0.3539	NA	0.739735	rs2396093	16	CUL3	26423	intergenic	6.537
2:225308787:C:G	rs1523920	2	225308787	C	G	0.3539	NA	0.739735	rs2396093	16	CUL3	26079	intergenic	7.143
2:225309374:A:G	rs2710598	2	225309374	A	G	0.3539	NA	0.739735	rs2396093	16	CUL3	25492	intergenic	1.321
2:225310106:C:G	2:225310106:C:G	2	225310106	C	G	0.0328	NA	0.739735	rs2396093	16	CUL3	24760	intergenic	0.462
2:225310106:C:T	2:225310106:C:T	2	225310106	C	T	0.3539	NA	0.739735	rs2396093	16	CUL3	24760	NA	0.315
2:225310171:A:AT	rs35338842	2	225310171	A	AT	0.3529	NA	0.699012	rs2396093	16	CUL3	24695	intergenic	1.918
2:225310582:A:G	rs2462140	2	225310582	A	G	0.3539	NA	0.739735	rs2396093	16	CUL3	24284	intergenic	5.638
2:225310757:C:CT	rs113536599	2	225310757	C	CT	0.3539	NA	0.739735	rs2396093	16	CUL3	24109	intergenic	1.174
2:225311029:C:T	rs2543656	2	225311029	C	T	0.3539	NA	0.739735	rs2396093	16	CUL3	23837	intergenic	1.257
2:225311226:C:T	rs2543655	2	225311226	T	C	0.3539	NA	0.739735	rs2396093	16	CUL3	23640	intergenic	0.613
2:225311923:C:T	rs2710603	2	225311923	T	C	0.3539	NA	0.739735	rs2396093	16	CUL3	22943	intergenic	2.151
2:225312026:C:T	rs111410118	2	225312026	T	C	0.3539	NA	0.739735	rs2396093	16	CUL3	22840	intergenic	0.223
2:225312191:A:AT	rs574177077	2	225312191	A	AT	0.3767	NA	0.645685	rs2396093	16	CUL3	22675	intergenic	3.902
2:225312465:C:T	rs1721278	2	225312465	T	C	0.3539	NA	0.739735	rs2396093	16	CUL3	22401	intergenic	3.381
2:225312817:A:C	rs1642916	2	225312817	C	A	0.3539	NA	0.739735	rs2396093	16	CUL3	22049	intergenic	1.168
2:225312934:C:CAAAA	rs529017388	2	225312934	CAAAA	C	0.3827	NA	0.656832	rs2396093	16	CUL3	21932	intergenic	0.74
2:225313268:C:T	rs1642914	2	225313268	T	C	0.3539	NA	0.739735	rs2396093	16	CUL3	21598	intergenic	0.385
2:225314761:A:G	rs1721279	2	225314761	A	G	0.3539	NA	0.739735	rs2396093	16	CUL3	20105	intergenic	4.553
2:225315635:C:T	rs6436485	2	225315635	C	T	0.3519	NA	0.74761	rs2396093	16	CUL3	19231	intergenic	0.312
2:225315898:A:G	rs6436487	2	225315898	A	G	0.3519	NA	0.74761	rs2396093	16	CUL3	18968	intergenic	5.41
2:225316040:C:T	rs13018619	2	225316040	C	T	0.3519	NA	0.74761	rs2396093	16	CUL3	18826	intergenic	3.144
2:225316280:C:T	rs12992597	2	225316280	T	C	0.3519	NA	0.74761	rs2396093	16	CUL3	18586	intergenic	0.349
2:225316416:A:G	rs12992829	2	225316416	G	A	0.3519	NA	0.74761	rs2396093	16	CUL3	18450	intergenic	0.212
2:225316420:C:G	rs12993029	2	225316420	G	C	0.3519	NA	0.74761	rs2396093	16	CUL3	18446	intergenic	0.406
2:225316937:C:CAT	rs5839063	2	225316937	C	CAT	0.3519	NA	0.74761	rs2396093	16	CUL3	17929	intergenic	0.935
2:225317572:C:CAATT	rs149659431	2	225317572	C	CAATT	0.3519	NA	0.74761	rs2396093	16	CUL3	17294	intergenic	1.405
2:225317618:T:TCTC	rs145986542	2	225317618	TCTC	T	0.3519	NA	0.74761	rs2396093	16	CUL3	17248	intergenic	4.649
2:225317949:A:G	rs6436488	2	225317949	G	A	0.3519	NA	0.74761	rs2396093	16	CUL3	16917	intergenic	2.164
2:225318816:G:T	rs6733771	2	225318816	G	T	0.3519	NA	0.74761	rs2396093	16	CUL3	16050	intergenic	2.442
2:225320132:C:T	rs11901496	2	225320132	T	C	0.3519	NA	0.74761	rs2396093	16	CUL3	14734	intergenic	0.011
2:225320772:G:T	rs11691454	2	225320772	G	T	0.3519	NA	0.74761	rs2396093	16	CUL3	14094	intergenic	2.933
2:225322427:C:T	rs6436489	2	225322427	T	C	0.3529	NA	0.743664	rs2396093	16	CUL3	12439	intergenic	0.615
2:225323473:A:T	rs11677844	2	225323473	T	A	0.3519	NA	0.74761	rs2396093	16	CUL3	11393	intergenic	0.568
2:225324405:A:G	rs2177447	2	225324405	A	G	0.3519	NA	0.74761	rs2396093	16	CUL3	10461	intergenic	0.596
2:225324758:C:G	rs1568752	2	225324758	C	G	0.3519	NA	0.74761	rs2396093	16	CUL3	10108	intergenic	7.002
2:225325355:C:CAAA	rs527300995	2	225325355	C	CAAA	0.3797	NA	0.609724	rs2396093	16	CUL3	9511	intergenic	1.268
2:225326693:A:C	rs6436490	2	225326693	C	A	0.3519	NA	0.74761	rs2396093	16	CUL3	8173	intergenic	1.644
2:225329072:C:T	rs12469264	2	225329072	C	T	0.3529	NA	0.768669	rs2396093	16	CUL3	5794	intergenic	5.651
2:225330266:C:T	rs7605197	2	225330266	C	T	0.3499	NA	0.795998	rs2396093	16	CUL3	4600	intergenic	1.479
2:225330493:C:T	rs6742451	2	225330493	T	C	0.327	NA	0.895728	rs2396093	16	CUL3	4373	intergenic	0.107
2:225330768:C:CAT	rs75382999	2	225330768	CAT	C	0.338	NA	0.956785	rs2396093	16	CUL3	4098	intergenic	1.343
2:225344725:C:T	rs10933066	2	225344725	T	C	0.3757	NA	0.807058	rs2396093	16	CUL3	0	intronic	1.923
2:225345254:A:G	rs4674911	2	225345254	G	A	0.34	NA	0.965162	rs2396093	16	CUL3	0	intronic	1.509
2:225347270:A:G	rs3820763	2	225347270	A	G	0.34	NA	0.965162	rs2396093	16	CUL3	0	intronic	6.992
2:225350420:C:T	rs2396093	2	225350420	T	C	0.3479	3.18379143649e-08	1	rs2396093	16	CUL3	0	intronic	4.44
2:225355839:G:T	rs2140508	2	225355839	T	G	0.341	NA	0.960622	rs2396093	16	CUL3	0	intronic	1.508
2:225358118:C:T	rs940317	2	225358118	T	C	0.341	NA	0.960622	rs2396093	16	CUL3	0	intronic	2.066
2:225369917:C:T	rs1963594	2	225369917	C	T	0.341	NA	0.960622	rs2396093	16	CUL3	0	intronic	2.908
2:225373897:C:T	rs7585047	2	225373897	T	C	0.341	NA	0.960622	rs2396093	16	CUL3	0	intronic	0.914
2:225381426:C:T	rs6758222	2	225381426	C	T	0.34	NA	0.965162	rs2396093	16	CUL3	0	intronic	0.278
2:225390089:A:G	rs3912999	2	225390089	A	G	0.341	NA	0.960622	rs2396093	16	CUL3	0	intronic	3.714
2:225393012:G:T	rs11688416	2	225393012	T	G	0.3419	NA	0.956105	rs2396093	16	CUL3	0	intronic	6.151
2:225399513:C:T	rs6436495	2	225399513	C	T	0.339	NA	0.960815	rs2396093	16	CUL3	0	intronic	2.297
2:225404776:C:CT	rs34875800	2	225404776	C	CT	0.4563	NA	0.637075	rs2396093	16	CUL3	0	intronic	0.121
2:225405253:C:T	rs6739735	2	225405253	T	C	0.333	NA	0.936138	rs2396093	16	CUL3	0	intronic	1.775
2:225410973:A:T	rs6713629	2	225410973	T	A	0.34	NA	0.965162	rs2396093	16	CUL3	0	intronic	0.931
2:225423576:G:GGTGAAACCCC	rs200297694	2	225423576	GGTGAAACCCC	G	0.3877	NA	0.745524	rs2396093	16	CUL3	0	intronic	0.647
2:225427302:C:G	rs2047135	2	225427302	C	G	0.333	NA	0.936138	rs2396093	16	CUL3	0	intronic	1.638
2:225437552:C:T	rs10177898	2	225437552	T	C	0.333	NA	0.936138	rs2396093	16	CUL3	0	intronic	3.058
2:225439918:A:T	rs6717544	2	225439918	A	T	0.333	NA	0.936138	rs2396093	16	CUL3	0	intronic	3.62
2:225439919:A:T	rs6717545	2	225439919	A	T	0.333	NA	0.936138	rs2396093	16	CUL3	0	intronic	6.968
2:225440011:A:G	rs2068244	2	225440011	A	G	0.333	NA	0.936138	rs2396093	16	CUL3	0	intronic	4.741
2:225441833:A:G	rs1494109	2	225441833	A	G	0.333	NA	0.936138	rs2396093	16	CUL3	0	intronic	2.109
2:225443901:G:T	rs6749402	2	225443901	G	T	0.333	NA	0.936138	rs2396093	16	CUL3	0	intronic	4.495
2:225446603:A:G	rs12694643	2	225446603	G	A	0.333	NA	0.936138	rs2396093	16	CUL3	0	intronic	0.406
2:225448105:A:C	rs6750647	2	225448105	A	C	0.333	NA	0.936138	rs2396093	16	CUL3	0	intronic	3.08
2:225449242:A:T	rs1058360	2	225449242	T	A	0.33	NA	0.915702	rs2396093	16	CUL3	0	intronic	7.657
2:225456551:A:T	rs6436499	2	225456551	A	T	0.329	NA	0.911822	rs2396093	16	CUL3	6440	intergenic	4.67
3:8542644:A:G	rs143421133	3	8542644	G	A	0.01292	2.14370155006e-08	1	rs143421133	17	LMCD1-AS1	0	ncRNA_intronic	0.088
3:12598632:C:T	rs371377637	3	12598632	T	C	0.005964	NA	0.83166	rs182852873	18	C3orf83:MKRN2	00:00:00	UTR5	10.59
3:12703289:A:G	rs182852873	3	12703289	G	A	0.00497	4.50125470451e-08	1	rs182852873	18	RAF1	0	intronic	5.647
3:12779093:C:G	rs576579144	3	12779093	G	C	0.005964	NA	0.83166	rs182852873	18	TMEM40	0	intronic	2.594
3:12912356:C:T	rs115221129	3	12912356	C	T	0.006958	NA	0.711417	rs182852873	18	CAND2	0	intronic	2.085
3:48201939:C:T	rs534186283	3	48201939	C	T	0.000994	NA	1	rs541557909	19	CDC25A	0	intronic	3.262
3:48212143:C:T	rs3731533	3	48212143	T	C	0.000994	NA	1	rs541557909	19	CDC25A	0	intronic	9.028
3:48330811:A:G	rs185402910	3	48330811	G	A	0.001988	NA	1	rs189628156	19	ZNF589	0	intronic	2.286
3:48473366:A:G	rs189243525	3	48473366	A	G	0.001988	NA	1	rs189628156	19	CCDC51	207	downstream	6.399
3:48550242:C:T	rs555775935	3	48550242	C	T	0.000994	NA	1	rs541557909	19	PFKFB4	4874	intergenic	0.078
3:48613400:A:G	rs374610883	3	48613400	G	A	0.000994	NA	1	rs541557909	19	COL7A1	0	intronic	0.016
3:48626376:A:G	rs139521707	3	48626376	G	A	0.001988	NA	1	rs189628156	19	COL7A1	0	exonic	12.94
3:48628920:C:T	rs138791004	3	48628920	T	C	0.001988	3.58996245361e-08	1	rs189628156	19	COL7A1	0	exonic	24.6
3:48713930:A:T	rs536627074	3	48713930	A	T	0.000994	NA	1	rs541557909	19	NCKIPSD	0	intronic	0.489
3:48848774:A:G	rs142441304	3	48848774	A	G	0.001988	1.82015730865e-08	1	rs189628156	19	PRKAR2A	0	intronic	1.481
3:48859512:C:T	rs189628156	3	48859512	T	C	0.001988	9.34532586794e-09	1	rs189628156	19	PRKAR2A	0	intronic	0.236
3:48984457:C:T	rs143092606	3	48984457	C	T	0.001988	NA	1	rs189628156	19	ARIH2	0	intronic	2.339
3:49059699:C:G	rs201770074	3	49059699	C	G	0.000994	NA	1	rs541557909	19	DALRD3:NDUFAF3	00:00:00	intronic	11.48
3:49195103:C:T	rs541557909	3	49195103	T	C	0.000994	1.90192205666e-08	1	rs541557909	19	RP11-694I15.7	0	ncRNA_intronic	4.825
3:49422072:C:T	rs572402301	3	49422072	T	C	0.000994	NA	1	rs541557909	19	RHOA	0	intronic	3.153
3:49631392:C:T	rs548479798	3	49631392	C	T	0.000994	NA	1	rs541557909	19	BSN	0	intronic	1.752
3:49640131:G:T	rs547476220	3	49640131	G	T	0.000994	NA	1	rs541557909	19	BSN	0	intronic	0.691
3:49742655:C:T	rs537829890	3	49742655	C	T	0.000994	NA	1	rs541557909	19	RNF123	0	intronic	2.042
3:49774053:G:T	rs541271371	3	49774053	G	T	0.000994	NA	1	rs541557909	19	IP6K1	0	intronic	4.78
3:49914711:A:G	rs536474914	3	49914711	G	A	0.000994	NA	1	rs541557909	19	ACTBP13	0	ncRNA_exonic	15.71
3:49961477:C:T	rs182820159	3	49961477	T	C	0.000994	NA	1	rs541557909	19	MON1A	0	intronic	0.242
3:50123891:A:G	rs189181771	3	50123891	G	A	0.000994	NA	1	rs541557909	19	RBM6	0	intronic	1.229
3:105438164:C:T	rs149477513	3	105438164	C	T	0.005964	1.22913871275e-08	1	rs149477513	20	CBLB	0	intronic	4.724
3:105480117:C:T	rs148190571	3	105480117	T	C	0.005964	1.8298522662e-08	1	rs149477513	20	CBLB	0	intronic	11.91
3:126144445:A:C	rs9880174	3	126144445	C	A	0.03678	NA	0.696577	rs41266455	21	CCDC37	0	intronic	0.711
3:126149705:C:T	rs13316625	3	126149705	T	C	0.04771	NA	0.651158	rs41266455	21	CCDC37	0	intronic	7.201
3:126151379:A:ATGC	rs71889959	3	126151379	ATGC	A	0.03678	NA	0.696577	rs41266455	21	CCDC37	0	intronic	3.434
3:126153259:C:T	rs73191831	3	126153259	C	T	0.0338	NA	0.711729	rs41266455	21	CCDC37	0	intronic	1.84
3:126158080:A:G	rs9860012	3	126158080	A	G	0.04076	NA	0.802736	rs41266455	21	ZXDC	0	intronic	3.084
3:126160485:C:T	rs4679120	3	126160485	C	T	0.03678	NA	0.696577	rs41266455	21	ZXDC	0	intronic	0.012
3:126161689:T:TA	rs60551882	3	126161689	TA	T	0.03678	NA	0.696577	rs41266455	21	ZXDC	0	intronic	1.169
3:126164257:A:G	rs10934777	3	126164257	G	A	0.03777	NA	0.722901	rs41266455	21	ZXDC	0	intronic	0.063
3:126164782:A:G	rs777491	3	126164782	A	G	0.03777	NA	0.722901	rs41266455	21	ZXDC	0	intronic	1.307
3:126169091:C:T	rs777493	3	126169091	C	T	0.03877	NA	0.703451	rs41266455	21	ZXDC	0	intronic	3.499
3:126169230:C:T	rs777494	3	126169230	T	C	0.04274	NA	0.809526	rs41266455	21	ZXDC	0	intronic	0.808
3:126174838:A:G	rs777504	3	126174838	G	A	0.03877	NA	0.703451	rs41266455	21	ZXDC	0	intronic	0.188
3:126176952:C:T	rs777506	3	126176952	C	T	0.03877	NA	0.703451	rs41266455	21	ZXDC	0	intronic	1.794
3:126180047:C:G	rs777508	3	126180047	G	C	0.04274	NA	0.809526	rs41266455	21	ZXDC	0	UTR3	1.332
3:126180820:A:G	rs16837497	3	126180820	G	A	0.03579	NA	0.764873	rs41266455	21	ZXDC	0	exonic	14.53
3:126181921:A:T	rs2087597	3	126181921	T	A	0.04274	NA	0.809526	rs41266455	21	ZXDC	0	intronic	0.135
3:126185408:C:T	rs41266455	3	126185408	T	C	0.03678	3.54013397628e-08	1	rs41266455	21	ZXDC	0	intronic	1.153
3:126186161:C:CA	rs11436805	3	126186161	CA	C	0.04374	NA	0.836415	rs41266455	21	ZXDC	0	intronic	5.572
3:126186504:A:G	rs777496	3	126186504	A	G	0.04374	NA	0.836415	rs41266455	21	ZXDC	0	intronic	5.753
3:126187515:A:G	rs885134	3	126187515	G	A	0.03976	NA	0.729745	rs41266455	21	ZXDC	0	intronic	1.685
3:126190361:C:T	rs800948	3	126190361	C	T	0.04076	NA	0.711033	rs41266455	21	ZXDC	0	intronic	4.237
3:126196143:A:G	rs73194014	3	126196143	G	A	0.03181	NA	0.863634	rs41266455	21	ZXDC	1380	intergenic	6.769
3:126200304:A:C	rs812369	3	126200304	A	C	0.04374	NA	0.836415	rs41266455	21	UROC1	0	UTR3	1.345
3:126206767:A:G	rs796582	3	126206767	G	A	0.03976	NA	0.775982	rs41266455	21	UROC1	0	intronic	1.671
3:126209845:C:T	rs777476	3	126209845	C	T	0.03777	NA	0.818536	rs41266455	21	UROC1	0	intronic	4.516
3:175046601:A:C	rs141191761	3	175046601	A	C	0.005964	4.37361933029e-08	1	rs141191761	22	NAALADL2	0	intronic	1.159
4:11558877:A:G	rs181015972	4	11558877	A	G	0.001988	3.34178959014e-08	1	rs181015972	23	RP11-281P23.2	68460	intergenic	0.21
4:35833562:C:T	rs143907082	4	35833562	T	C	0.0169	7.5100785321e-09	1	rs143907082	24	ARAP2	116280	intergenic	0.414
4:57238152:A:C	rs77075394	4	57238152	C	A	0.02087	NA	0.853815	rs62309297	25	AASDH	0	intronic	0.063
4:57247908:A:T	rs147785515	4	57247908	A	T	0.02087	NA	0.853815	rs62309297	25	AASDH	0	intronic	8.444
4:57339672:C:T	rs62309297	4	57339672	T	C	0.01988	4.93524254366e-08	1	rs62309297	25	SRP72	0	intronic	0.372
4:57426799:G:T	rs62310255	4	57426799	G	T	0.0159	NA	0.600304	rs62309297	25	THEGL	0	intronic	1.736
4:94995879:A:G	rs574623117	4	94995879	A	G	0.000994	NA	1	rs143281955	26	RP11-363G15.2	43063	intergenic	4.256
4:95673499:A:G	rs139587496	4	95673499	G	A	0.000994	NA	1	rs143281955	26	RP11-168E14.1	0	ncRNA_intronic	0.928
4:95799114:C:T	rs35389297	4	95799114	T	C	0.000994	NA	1	rs143281955	26	BMPR1B	0	intronic	2.249
4:95846400:C:T	rs149084141	4	95846400	T	C	0.000994	NA	1	rs143281955	26	BMPR1B	0	intronic	2.262
4:95864439:C:T	rs576099743	4	95864439	C	T	0.000994	NA	1	rs143281955	26	BMPR1B	0	intronic	7.75
4:95981898:C:T	rs143281955	4	95981898	C	T	0.000994	6.41201178775e-09	1	rs143281955	26	BMPR1B	0	intronic	3.819
4:96677795:G:T	rs185166946	4	96677795	G	T	0.000994	NA	1	rs143281955	26	PDHA2	83443	intergenic	16.65
4:96710579:A:G	rs529102181	4	96710579	A	G	0.000994	NA	1	rs143281955	26	PDHA2	50659	intergenic	0.751
4:96748120:C:T	rs555623209	4	96748120	T	C	0.000994	NA	1	rs143281955	26	PDHA2	13118	intergenic	0.632
4:96901288:A:G	rs559692842	4	96901288	G	A	0.000994	NA	1	rs143281955	26	RNU6-1059P	111372	intergenic	0.086
4:173266144:A:G	rs564410002	4	173266144	G	A	0.001988	4.01952995229e-08	1	rs564410002	27	GALNTL6	0	intronic	5.105
4:173501229:A:G	rs539682812	4	173501229	A	G	0.001988	NA	1	rs564410002	27	GALNTL6	0	intronic	3.789
4:173516655:C:T	rs192090574	4	173516655	C	T	0.001988	NA	1	rs564410002	27	GALNTL6	0	intronic	2.298
4:173866764:A:G	rs142736973	4	173866764	A	G	0.001988	NA	1	rs564410002	27	GALNTL6	0	intronic	8.288
4:173877499:A:G	rs539961621	4	173877499	G	A	0.001988	NA	1	rs564410002	27	GALNTL6	0	intronic	0.558
4:174017088:A:G	rs189373194	4	174017088	A	G	0.001988	NA	1	rs564410002	27	RP11-10K16.1	35990	intergenic	4.641
4:174105516:A:G	rs187035501	4	174105516	G	A	0.001988	NA	1	rs564410002	27	GALNT7	0	intronic	0.457
4:174201515:C:CAT	rs573302782	4	174201515	CAT	C	0.002982	NA	0.665336	rs564410002	27	GALNT7	0	intronic	5.302
4:174248348:A:G	rs145824914	4	174248348	G	A	0.001988	NA	1	rs564410002	27	RP11-798M19.3	0	ncRNA_intronic	1.432
4:176544469:A:T	rs12498731	4	176544469	T	A	0.09841	2.78387207285e-09	1	rs12498731	28	GPM6A	9615	intergenic	1.69
4:176559036:T:TTA	4:176559036:T:TTA	4	176559036	T	TTA	0.08151	NA	0.682859	rs12498731	28	GPM6A	0	intronic	0.316
4:176559036:T:TTATA	4:176559036:T:TTATA	4	176559036	T	TTATA	0.002982	NA	0.682859	rs12498731	28	GPM6A	0	NA	0.3
4:176562990:A:G	rs6553890	4	176562990	G	A	0.07853	NA	0.753238	rs12498731	28	GPM6A	0	intronic	0.471
4:176563762:A:C	rs28460838	4	176563762	A	C	0.07853	NA	0.753238	rs12498731	28	GPM6A	0	intronic	1.546
5:53295601:C:T	rs138167474	5	53295601	T	C	0.01193	3.08399011583e-08	1	rs138167474	29	ARL15	0	intronic	0.96
5:53338308:C:T	rs11954708	5	53338308	C	T	0.01889	NA	0.662595	rs138167474	29	ARL15	0	intronic	0.189
5:58589037:G:T	rs151022217	5	58589037	G	T	0.002982	6.98145530925e-09	1	rs151022217	30	PDE4D	0	intronic	0.309
5:88919275:A:C	rs188235134	5	88919275	A	C	0.00497	3.87294720542e-08	1	rs188235134	31	RP11-116A1.1	0	ncRNA_intronic	0.241
5:88955936:G:T	rs115925216	5	88955936	G	T	0.006958	NA	0.711417	rs188235134	31	RP11-116A1.1	0	ncRNA_intronic	0.685
5:118917972:C:T	rs544886536	5	118917972	C	T	0.001988	NA	1	rs192716199	32	HSD17B4	0	intergenic	7.65
5:118986775:C:T	rs192716199	5	118986775	T	C	0.001988	4.33994676654e-08	1	rs192716199	32	CTD-2158P22.4	1442	intergenic	0.212
5:118988804:A:G	rs180970085	5	118988804	G	A	0.001988	NA	1	rs192716199	32	CTD-2158P22.4	108	upstream	0.027
5:118991172:G:T	rs181120210	5	118991172	G	T	0.001988	NA	1	rs192716199	32	CTD-2158P22.4	2476	intergenic	1.143
5:118997467:A:G	rs147621598	5	118997467	A	G	0.001988	NA	1	rs192716199	32	CTD-2158P22.4	8771	intergenic	0.767
5:141644965:C:T	rs146905606	5	141644965	C	T	0.008946	4.59501104974e-08	1	rs146905606	33	SPRY4	45026	intergenic	7.182
6:6957239:C:T	rs6907319	6	6957239	C	T	0.1213	4.84035581515e-08	1	rs6907319	34	RN7SL554P	18108	intergenic	9.655
6:79207213:G:T	rs189765253	6	79207213	G	T	0.003976	NA	1	rs189637587	35	RP3-390M24.1	106970	intergenic	6.226
6:79450799:C:T	rs189637587	6	79450799	T	C	0.003976	4.50072854059e-08	1	rs189637587	35	RP11-173D14.3	68632	intergenic	4.734
6:79491062:C:T	rs117556925	6	79491062	C	T	0.003976	NA	1	rs189637587	35	RP11-173D14.3	28369	intergenic	2.082
6:79665179:G:T	rs185881663	6	79665179	G	T	0.00497	NA	0.798397	rs189637587	35	PHIP	0	intronic	4.76
6:79713215:A:T	rs184165531	6	79713215	A	T	0.003976	NA	1	rs189637587	35	PHIP	0	intronic	1.315
6:79767748:A:AATTTTT	rs537751584	6	79767748	AATTTTT	A	0.002982	NA	0.7485	rs189637587	35	PHIP	0	intronic	2.115
6:110746262:C:T	rs41288592	6	110746262	T	C	0.02187	7.87568278928e-09	1	rs41288592	36	SLC22A16	0	exonic	0.45
6:166086905:G:T	rs138324942	6	166086905	T	G	0.007952	3.96453039189e-08	1	rs138324942	37	PDE10A	0	intergenic	2.678
6:166086907:A:T	rs149647193	6	166086907	A	T	0.007952	NA	1	rs138324942	37	PDE10A	0	intergenic	5.057
6:166123997:G:T	rs190074297	6	166123997	G	T	0.005964	NA	0.746982	rs138324942	37	PDE10A	0	intergenic	0.281
7:19550978:A:AG	rs11396041	7	19550978	AG	A	0.1292	NA	0.635542	rs9639333	38	AC007091.1	0	ncRNA_intronic	0.331
7:19554431:A:G	rs2192487	7	19554431	A	G	0.1481	NA	0.616103	rs9639333	38	AC007091.1	0	ncRNA_intronic	1.261
7:19557632:C:G	rs4495319	7	19557632	G	C	0.1352	NA	0.676245	rs9639333	38	AC007091.1	0	ncRNA_intronic	0.5
7:19563146:G:T	rs10235171	7	19563146	G	T	0.1332	NA	0.678238	rs9639333	38	AC007091.1	0	ncRNA_intronic	7.108
7:19563837:A:G	rs2192483	7	19563837	A	G	0.1471	NA	0.6222	rs9639333	38	AC007091.1	0	ncRNA_intronic	5.187
7:19566286:A:C	rs6461441	7	19566286	A	C	0.1461	NA	0.662814	rs9639333	38	AC007091.1	0	ncRNA_intronic	17.29
7:19567397:G:T	rs10276637	7	19567397	T	G	0.1322	NA	0.673209	rs9639333	38	AC007091.1	0	ncRNA_intronic	1.635
7:19567559:C:T	rs7789928	7	19567559	T	C	0.1322	NA	0.673209	rs9639333	38	AC007091.1	0	ncRNA_intronic	3.04
7:19569253:A:C	7:19569253:A:C	7	19569253	A	C	0.1421	NA	0.749626	rs9639333	38	AC007091.1	0	ncRNA_intronic	2.569
7:19569561:G:GA	rs5882709	7	19569561	G	GA	0.1421	NA	0.737123	rs9639333	38	AC007091.1	0	ncRNA_intronic	0.428
7:19570107:C:T	rs61244356	7	19570107	T	C	0.1352	NA	0.700616	rs9639333	38	AC007091.1	0	ncRNA_intronic	9.779
7:19573641:C:T	rs17141561	7	19573641	T	C	0.1481	NA	0.719977	rs9639333	38	AC007091.1	0	ncRNA_intronic	3.451
7:19579747:C:T	rs12113143	7	19579747	T	C	0.1491	NA	0.788574	rs9639333	38	AC007091.1	0	ncRNA_intronic	3.021
7:19580467:A:AT	rs551605164	7	19580467	A	AT	0.1431	NA	0.743067	rs9639333	38	AC007091.1	0	ncRNA_intronic	0.353
7:19584493:C:T	rs9638764	7	19584493	C	T	0.1819	1.3690118319e-08	0.986999	rs9639333	38	AC007091.1	0	ncRNA_intronic	4.233
7:19584567:G:T	rs9639333	7	19584567	G	T	0.1839	8.50819570074e-09	1	rs9639333	38	AC007091.1	0	ncRNA_intronic	0.033
7:19586291:C:G	rs6959722	7	19586291	G	C	0.1809	1.68561680866e-08	0.980504	rs9639333	38	AC007091.1	0	ncRNA_intronic	0.716
7:19592754:A:G	rs34370310	7	19592754	G	A	0.1362	NA	0.693486	rs9639333	38	AC007091.1	0	ncRNA_intronic	2.795
7:19593649:C:T	rs12668098	7	19593649	T	C	0.1441	NA	0.748403	rs9639333	38	AC007091.1	0	ncRNA_intronic	3.861
7:19596067:T:TA	rs75247949	7	19596067	T	TA	0.1412	NA	0.731823	rs9639333	38	AC007091.1	0	ncRNA_intronic	6.201
7:19596798:C:T	rs77340667	7	19596798	C	T	0.1352	NA	0.700616	rs9639333	38	AC007091.1	0	ncRNA_intronic	2.062
7:19599436:C:CT	rs77196527	7	19599436	CT	C	0.1471	NA	0.610996	rs9639333	38	AC007091.1	0	ncRNA_intronic	0.478
7:19614736:A:G	rs6461447	7	19614736	A	G	0.2266	NA	0.641537	rs9639333	38	AC007091.1	0	ncRNA_intronic	0.724
7:19621549:A:T	rs67710126	7	19621549	T	A	0.171	NA	0.601113	rs9639333	38	AC007091.1	3319	intergenic	3.937
7:19622498:A:C	7:19622498:A:C	7	19622498	A	C	0.2306	NA	0.662659	rs9639333	38	AC007091.1	4268	intergenic	6.245
7:19622498:A:T	7:19622498:A:T	7	19622498	A	T	0.1243	NA	0.662659	rs9639333	38	AC007091.1	4268	NA	6.163
7:19627850:C:T	rs12113592	7	19627850	T	C	0.169	NA	0.601033	rs9639333	38	AC007091.1	9620	intergenic	0.433
7:19631092:A:ACTTGGCTATTAGGATTGC	rs150220146	7	19631092	ACTTGGCTATTAGGATTGC	A	0.1571	NA	0.643859	rs9639333	38	AC007091.1	12862	intergenic	1.424
7:19637584:G:T	rs73072926	7	19637584	G	T	0.1521	NA	0.616112	rs9639333	38	AC007091.1	19354	intergenic	5.753
7:19639106:T:TACTG	rs35774326	7	19639106	TACTG	T	0.1581	NA	0.639785	rs9639333	38	AC007091.1	20876	intergenic	7.015
7:19642142:A:G	rs67204571	7	19642142	G	A	0.1571	NA	0.632795	rs9639333	38	AC007091.1	23912	intergenic	1.374
7:19643621:C:T	rs67657104	7	19643621	C	T	0.1561	NA	0.636937	rs9639333	38	AC007091.1	25391	intergenic	2.483
7:19643972:A:T	rs2191941	7	19643972	T	A	0.1561	NA	0.636937	rs9639333	38	AC007091.1	25742	intergenic	3.51
7:19644307:C:T	rs12668640	7	19644307	C	T	0.1571	NA	0.632795	rs9639333	38	AC007091.1	26077	intergenic	1.746
7:19644878:C:G	rs67763469	7	19644878	C	G	0.1849	NA	0.771555	rs9639333	38	AC007091.1	26648	intergenic	0.258
7:56191940:C:G	rs185305404	7	56191940	G	C	0.001988	4.01442901213e-08	1	rs185305404	39	NUPR1L	7846	intergenic	9.709
7:78849519:C:T	rs7805028	7	78849519	T	C	0.3101	2.66646176682e-09	0.870752	rs10264340	40	MAGI2	0	intronic	5.877
7:78849679:G:T	rs7781907	7	78849679	G	T	0.3101	2.718256616e-09	0.870752	rs10264340	40	MAGI2	0	intronic	0.498
7:78850456:A:T	rs10235211	7	78850456	A	T	0.3091	1.61890596364e-09	0.865624	rs10264340	40	MAGI2	0	intronic	0.076
7:78851126:A:G	rs10953797	7	78851126	A	G	0.3091	1.46436443349e-09	0.865624	rs10264340	40	MAGI2	0	intronic	3.024
7:78852358:G:T	rs6950549	7	78852358	T	G	0.3091	1.3308278517e-09	0.874327	rs10264340	40	MAGI2	0	intronic	1.575
7:78852558:C:T	rs12534590	7	78852558	T	C	0.331	6.37895647063e-09	0.777805	rs10264340	40	MAGI2	0	intronic	1.288
7:78856671:C:T	rs13237396	7	78856671	T	C	0.3082	1.55259348947e-09	0.869963	rs10264340	40	MAGI2	0	intronic	5.216
7:78856674:C:T	rs13237397	7	78856674	T	C	0.3082	1.55086095542e-09	0.869963	rs10264340	40	MAGI2	0	intronic	6.674
7:78856704:A:C	rs2159709	7	78856704	C	A	0.3091	2.2452434841e-09	0.874327	rs10264340	40	MAGI2	0	intronic	13.3
7:78857007:A:G	rs2058393	7	78857007	A	G	0.3091	1.70096684724e-09	0.874327	rs10264340	40	MAGI2	0	intronic	5.4
7:78857542:A:G	rs10953806	7	78857542	A	G	0.3101	1.81596620204e-09	0.878723	rs10264340	40	MAGI2	0	intronic	2.027
7:78859110:A:T	rs11976971	7	78859110	A	T	0.3082	1.5025722826e-09	0.869963	rs10264340	40	MAGI2	0	intronic	1.247
7:78859201:C:G	rs11980034	7	78859201	G	C	0.3101	4.05383065137e-09	0.878723	rs10264340	40	MAGI2	0	intronic	1.291
7:78859314:G:T	rs11977709	7	78859314	T	G	0.3121	3.06723739328e-09	0.87009	rs10264340	40	MAGI2	0	intronic	1.662
7:78859556:C:T	rs11977770	7	78859556	C	T	0.338	NA	0.779649	rs10264340	40	MAGI2	0	intronic	2.67
7:78860289:A:G	rs28813969	7	78860289	A	G	0.3101	4.06385975802e-09	0.878723	rs10264340	40	MAGI2	0	intronic	2.838
7:78860920:C:T	rs56748723	7	78860920	C	T	0.3131	4.74807912627e-09	0.86657	rs10264340	40	MAGI2	0	intronic	1.366
7:78861050:G:T	rs201523660	7	78861050	G	T	0.328	3.85968744573e-09	0.796064	rs10264340	40	MAGI2	0	intronic	1.458
7:78861213:G:T	rs142589483	7	78861213	T	G	0.3101	3.56684043428e-09	0.878723	rs10264340	40	MAGI2	0	intronic	1.855
7:78863244:A:G	rs57239172	7	78863244	A	G	0.3121	8.40283521949e-09	0.846782	rs10264340	40	MAGI2	0	intronic	0.857
7:78864015:A:AT	rs541389481	7	78864015	AT	A	0.338	NA	0.744725	rs10264340	40	MAGI2	0	intronic	0.369
7:78864791:C:G	rs28757842	7	78864791	C	G	0.329	NA	0.768076	rs10264340	40	MAGI2	0	intronic	0.337
7:78864921:C:G	rs34263368	7	78864921	G	C	0.328	3.59353255121e-08	0.771869	rs10264340	40	MAGI2	0	intronic	0.218
7:78865322:A:T	rs11532779	7	78865322	A	T	0.328	3.61140425242e-08	0.771869	rs10264340	40	MAGI2	0	intronic	0.111
7:78865618:C:T	rs10953812	7	78865618	C	T	0.3062	1.00796895205e-08	0.869253	rs10264340	40	MAGI2	0	intronic	1.734
7:78866454:A:C	rs1528271	7	78866454	A	C	0.3062	8.33968504563e-09	0.869253	rs10264340	40	MAGI2	0	intronic	0.109
7:78867410:C:T	rs6947782	7	78867410	T	C	0.3062	8.80042802222e-09	0.869253	rs10264340	40	MAGI2	0	intronic	0.226
7:78867701:A:G	rs60960798	7	78867701	A	G	0.3101	1.43043186672e-09	0.878723	rs10264340	40	MAGI2	0	intronic	1.169
7:78868414:C:T	rs13243756	7	78868414	T	C	0.3062	8.91343189002e-09	0.869253	rs10264340	40	MAGI2	0	intronic	0.059
7:78868992:C:T	rs1406158	7	78868992	T	C	0.3062	8.92450941694e-09	0.869253	rs10264340	40	MAGI2	0	intronic	4.362
7:78869153:C:G	rs1406159	7	78869153	C	G	0.3062	8.99121094977e-09	0.869253	rs10264340	40	MAGI2	0	intronic	0.631
7:78869226:G:T	rs11977493	7	78869226	T	G	0.3052	8.99278922288e-09	0.864936	rs10264340	40	MAGI2	0	intronic	0.885
7:78869490:A:G	rs717067	7	78869490	G	A	0.3101	1.46006545436e-09	0.878723	rs10264340	40	MAGI2	0	intronic	0.927
7:78871941:G:T	rs1528272	7	78871941	T	G	0.3101	2.04678066715e-09	0.878723	rs10264340	40	MAGI2	0	intronic	1.095
7:78872935:C:T	rs1528273	7	78872935	T	C	0.3062	1.09881424361e-08	0.869253	rs10264340	40	MAGI2	0	intronic	0.361
7:78873178:C:G	rs1528274	7	78873178	C	G	0.3062	1.13680423884e-08	0.869253	rs10264340	40	MAGI2	0	intronic	0.426
7:78874076:C:G	rs10480716	7	78874076	G	C	0.3101	1.52665247997e-09	0.878723	rs10264340	40	MAGI2	0	intronic	0.284
7:78874547:G:T	rs10273845	7	78874547	T	G	0.332	5.97370135789e-09	0.782069	rs10264340	40	MAGI2	0	intronic	0.555
7:78876476:A:C	rs11978438	7	78876476	A	C	0.3111	1.51352338106e-09	0.874395	rs10264340	40	MAGI2	0	intronic	9.48
7:78877974:A:T	rs7459140	7	78877974	T	A	0.3072	9.43485012305e-09	0.864872	rs10264340	40	MAGI2	0	intronic	4.642
7:78878022:A:G	rs12706083	7	78878022	G	A	0.3072	9.0893319534e-09	0.864872	rs10264340	40	MAGI2	0	intronic	0.101
7:78879766:A:G	rs7779953	7	78879766	A	G	0.3072	8.69750812987e-09	0.864872	rs10264340	40	MAGI2	0	intronic	0.748
7:78882415:C:T	rs10266537	7	78882415	C	T	0.3072	3.11137342543e-09	0.890577	rs10264340	40	MAGI2	0	intronic	2.306
7:78882832:A:G	rs12706084	7	78882832	A	G	0.3032	1.34352910444e-08	0.873072	rs10264340	40	MAGI2	0	intronic	2.008
7:78884244:C:G	rs7782460	7	78884244	C	G	0.3072	3.2432769791e-09	0.890577	rs10264340	40	MAGI2	0	intronic	0.092
7:78884275:C:T	rs7782585	7	78884275	C	T	0.329	1.59760022261e-08	0.798064	rs10264340	40	MAGI2	0	intronic	0.413
7:78884853:A:G	rs12532467	7	78884853	A	G	0.329	1.59057811642e-08	0.798064	rs10264340	40	MAGI2	0	intronic	5.801
7:78885581:G:T	rs6953771	7	78885581	G	T	0.3072	3.36620725067e-09	0.890577	rs10264340	40	MAGI2	0	intronic	0.875
7:78886148:C:T	rs1528275	7	78886148	C	T	0.3072	3.22398316793e-09	0.890577	rs10264340	40	MAGI2	0	intronic	0.609
7:78887925:A:C	rs10225262	7	78887925	C	A	0.325	NA	0.780907	rs10264340	40	MAGI2	0	intronic	4.745
7:78889157:C:G	rs1918937	7	78889157	G	C	0.3032	1.84121730568e-08	0.873072	rs10264340	40	MAGI2	0	intronic	3.399
7:78889269:C:T	rs1918936	7	78889269	C	T	0.3032	1.50531010373e-08	0.873072	rs10264340	40	MAGI2	0	intronic	0.803
7:78890598:A:G	rs6952164	7	78890598	G	A	0.329	1.64419905857e-08	0.798064	rs10264340	40	MAGI2	0	intronic	0.131
7:78890691:A:C	rs6953483	7	78890691	C	A	0.3082	4.28373302097e-09	0.886152	rs10264340	40	MAGI2	0	intronic	2.13
7:78891548:C:T	rs7455235	7	78891548	C	T	0.325	NA	0.780907	rs10264340	40	MAGI2	0	intronic	2.344
7:78892734:C:T	rs1528280	7	78892734	T	C	0.3042	1.51744506529e-08	0.868625	rs10264340	40	MAGI2	0	intronic	0.415
7:78893673:G:T	rs6968269	7	78893673	T	G	0.325	NA	0.780907	rs10264340	40	MAGI2	0	intronic	0.02
7:78898097:A:C	rs1528281	7	78898097	C	A	0.3002	4.10718411532e-09	0.976297	rs10264340	40	MAGI2	0	intronic	2.003
7:78899391:C:T	rs10953821	7	78899391	T	C	0.3002	7.38132961774e-09	0.976297	rs10264340	40	MAGI2	0	intronic	3.408
7:78900016:C:T	rs4730746	7	78900016	C	T	0.3002	9.19163842575e-09	0.976297	rs10264340	40	MAGI2	0	intronic	0.013
7:78900175:A:C	rs4730747	7	78900175	A	C	0.3002	8.36622439584e-09	0.976297	rs10264340	40	MAGI2	0	intronic	1.92
7:78900902:A:G	rs13224467	7	78900902	A	G	0.325	3.67941579266e-08	0.867955	rs10264340	40	MAGI2	0	intronic	3.36
7:78901124:A:C	rs13224739	7	78901124	A	C	0.3002	8.87503121649e-09	0.976297	rs10264340	40	MAGI2	0	intronic	4.752
7:78902684:A:G	rs1918939	7	78902684	G	A	0.3002	8.08209214774e-09	0.976297	rs10264340	40	MAGI2	0	intronic	0.87
7:78903813:G:T	rs6946286	7	78903813	T	G	0.3002	8.4928943453e-09	0.976297	rs10264340	40	MAGI2	0	intronic	3.663
7:78904151:C:T	rs12539220	7	78904151	T	C	0.3002	8.72278578466e-09	0.976297	rs10264340	40	MAGI2	0	intronic	1.546
7:78904989:A:G	rs34066812	7	78904989	A	G	0.3002	8.25681847444e-09	0.976297	rs10264340	40	MAGI2	0	intronic	4.053
7:78905335:A:G	rs13240307	7	78905335	A	G	0.3002	7.79676705412e-09	0.976297	rs10264340	40	MAGI2	0	intronic	4.957
7:78905385:C:G	rs2364902	7	78905385	C	G	0.3002	9.19749441352e-09	0.976297	rs10264340	40	MAGI2	0	intronic	0.049
7:78907549:A:G	rs1918938	7	78907549	A	G	0.3002	6.63734893326e-09	0.976297	rs10264340	40	MAGI2	0	intronic	0.988
7:78910111:C:T	rs10953823	7	78910111	C	T	0.325	3.63370040449e-08	0.867955	rs10264340	40	MAGI2	0	intronic	0.167
7:78910974:A:G	rs1406157	7	78910974	G	A	0.325	3.75626215613e-08	0.867955	rs10264340	40	MAGI2	0	intronic	1.054
7:78911537:A:G	rs1528270	7	78911537	A	G	0.325	3.78905653573e-08	0.867955	rs10264340	40	MAGI2	0	intronic	9.946
7:78911632:A:G	rs1528269	7	78911632	A	G	0.325	2.98295602765e-08	0.867955	rs10264340	40	MAGI2	0	intronic	8.051
7:78911949:G:T	rs12154470	7	78911949	G	T	0.325	4.23361662864e-08	0.867955	rs10264340	40	MAGI2	0	intronic	0.401
7:78912215:G:T	rs9655824	7	78912215	G	T	0.3002	7.24938782602e-09	0.976297	rs10264340	40	MAGI2	0	intronic	4.932
7:78913419:A:C	rs10270645	7	78913419	C	A	0.325	2.96108320967e-08	0.867955	rs10264340	40	MAGI2	0	intronic	3.809
7:78913525:C:T	rs10270764	7	78913525	C	T	0.3002	6.40546442094e-09	0.976297	rs10264340	40	MAGI2	0	intronic	6.067
7:78913756:C:T	rs12154356	7	78913756	T	C	0.325	3.71333636229e-08	0.867955	rs10264340	40	MAGI2	0	intronic	5.699
7:78914631:C:T	rs10234403	7	78914631	T	C	0.3002	6.32478771012e-09	0.976297	rs10264340	40	MAGI2	0	intronic	1.76
7:78915762:C:T	rs10953825	7	78915762	C	T	0.3002	6.73322699821e-09	0.976297	rs10264340	40	MAGI2	0	intronic	0.112
7:78916358:C:T	rs12540324	7	78916358	T	C	0.3002	5.71730063761e-09	0.976297	rs10264340	40	MAGI2	0	intronic	3.041
7:78916384:A:T	rs10953826	7	78916384	A	T	0.3002	5.72396183045e-09	0.976297	rs10264340	40	MAGI2	0	intronic	0.875
7:78917050:C:T	rs12111592	7	78917050	T	C	0.3002	6.02449866334e-09	0.976297	rs10264340	40	MAGI2	0	intronic	8.294
7:78917702:C:T	rs13222018	7	78917702	T	C	0.3002	6.49140272192e-09	0.976297	rs10264340	40	MAGI2	0	intronic	0.86
7:78918634:C:T	rs2242505	7	78918634	T	C	0.325	3.11558464799e-08	0.867955	rs10264340	40	MAGI2	0	intronic	10.95
7:78919178:C:T	rs12111980	7	78919178	T	C	0.3002	8.83672111548e-09	0.976297	rs10264340	40	MAGI2	0	intronic	6.729
7:78919199:A:T	rs12111981	7	78919199	A	T	0.325	NA	0.867955	rs10264340	40	MAGI2	0	intronic	0.011
7:78919201:A:T	rs10232677	7	78919201	A	T	0.3002	7.32533285301e-09	0.976297	rs10264340	40	MAGI2	0	intronic	3.895
7:78919766:C:T	rs12706101	7	78919766	T	C	0.3002	7.0905845803e-09	0.976297	rs10264340	40	MAGI2	0	intronic	10.25
7:78919844:A:T	rs12706102	7	78919844	A	T	0.3002	7.10712755795e-09	0.976297	rs10264340	40	MAGI2	0	intronic	4.075
7:78919987:A:G	rs9886146	7	78919987	G	A	0.3002	6.96909435409e-09	0.976297	rs10264340	40	MAGI2	0	intronic	3.127
7:78920102:C:G	rs9886330	7	78920102	C	G	0.3002	6.21629148964e-09	0.976297	rs10264340	40	MAGI2	0	intronic	8.392
7:78920372:A:C	rs4727838	7	78920372	C	A	0.325	3.49367166379e-08	0.867955	rs10264340	40	MAGI2	0	intronic	3.546
7:78923330:C:T	rs10953827	7	78923330	T	C	0.3002	3.35766314348e-09	0.976297	rs10264340	40	MAGI2	0	intronic	2.814
7:78924087:C:T	rs13221042	7	78924087	C	T	0.327	1.71257761572e-08	0.878018	rs10264340	40	MAGI2	0	intronic	2.179
7:78924103:G:T	rs13230407	7	78924103	T	G	0.326	9.87822791661e-09	0.872644	rs10264340	40	MAGI2	0	intronic	1.225
7:78924174:C:T	rs13221173	7	78924174	C	T	0.327	1.72968649212e-08	0.878018	rs10264340	40	MAGI2	0	intronic	2.664
7:78924689:C:T	rs9648980	7	78924689	C	T	0.329	2.09250454381e-08	0.888158	rs10264340	40	MAGI2	0	intronic	9.698
7:78925136:A:G	rs11535245	7	78925136	A	G	0.329	2.46978406762e-08	0.888158	rs10264340	40	MAGI2	0	intronic	0.738
7:78927741:C:T	rs12666243	7	78927741	T	C	0.3042	3.65179704941e-09	0.995252	rs10264340	40	MAGI2	0	intronic	0.613
7:78928983:A:G	rs4730756	7	78928983	G	A	0.3042	3.46765238736e-09	0.995252	rs10264340	40	MAGI2	0	intronic	3.267
7:78929923:A:T	rs11766918	7	78929923	A	T	0.329	2.34194589106e-08	0.888158	rs10264340	40	MAGI2	0	intronic	1.782
7:78930257:A:T	rs34983504	7	78930257	A	T	0.329	1.87503770771e-08	0.888158	rs10264340	40	MAGI2	0	intronic	3.513
7:78931916:C:T	rs10264340	7	78931916	C	T	0.3032	1.14892468727e-09	1	rs10264340	40	MAGI2	0	intronic	4.951
7:78932141:C:T	rs1406152	7	78932141	C	T	0.3032	2.55540388397e-09	1	rs10264340	40	MAGI2	0	intronic	3.091
7:78932697:A:G	rs6466593	7	78932697	A	G	0.328	1.98698329155e-08	0.892227	rs10264340	40	MAGI2	0	intronic	1.836
7:78933093:A:G	rs4727841	7	78933093	G	A	0.3032	2.32951757594e-09	1	rs10264340	40	MAGI2	0	intronic	5.008
7:78933200:A:C	rs4445162	7	78933200	A	C	0.3032	2.41134661597e-09	1	rs10264340	40	MAGI2	0	intronic	7.383
7:78933567:G:T	rs4727843	7	78933567	G	T	0.329	1.90437219291e-08	0.888158	rs10264340	40	MAGI2	0	intronic	0.425
7:78933657:A:G	rs1528265	7	78933657	A	G	0.3032	2.29960546569e-09	1	rs10264340	40	MAGI2	0	intronic	0.007
7:78933938:A:G	rs10953828	7	78933938	A	G	0.3032	2.2985361002e-09	1	rs10264340	40	MAGI2	0	intronic	1.46
7:78934209:C:T	rs6946789	7	78934209	T	C	0.328	1.40793165037e-08	0.892227	rs10264340	40	MAGI2	0	intronic	4.24
7:78935481:A:T	rs4129689	7	78935481	A	T	0.3032	3.74844037008e-09	1	rs10264340	40	MAGI2	0	intronic	0.217
7:78936315:G:T	rs12536811	7	78936315	G	T	0.3161	NA	0.831937	rs10264340	40	MAGI2	0	intronic	2.832
7:78936468:G:T	rs12538685	7	78936468	T	G	0.3161	NA	0.831937	rs10264340	40	MAGI2	0	intronic	5.087
7:78937536:A:C	rs11768754	7	78937536	A	C	0.2913	2.26612279172e-08	0.934809	rs10264340	40	MAGI2	0	intronic	2.302
7:78937941:A:G	rs13243285	7	78937941	A	G	0.3161	NA	0.831937	rs10264340	40	MAGI2	0	intronic	14.86
7:78938012:C:T	rs13234027	7	78938012	C	T	0.3161	NA	0.831937	rs10264340	40	MAGI2	0	intronic	4.357
7:78938754:A:G	rs4256536	7	78938754	G	A	0.2913	3.2175836416e-08	0.934809	rs10264340	40	MAGI2	0	intronic	0.32
7:78940079:A:G	rs35035926	7	78940079	A	G	0.3151	NA	0.826729	rs10264340	40	MAGI2	0	intronic	2.314
7:78942366:A:G	rs62458964	7	78942366	A	G	0.3151	NA	0.826729	rs10264340	40	MAGI2	0	intronic	1.926
7:78943509:C:G	rs10240268	7	78943509	C	G	0.2903	NA	0.930249	rs10264340	40	MAGI2	0	intronic	0.962
7:78943806:A:G	rs10230177	7	78943806	G	A	0.3151	NA	0.826729	rs10264340	40	MAGI2	0	intronic	5.612
7:78944480:C:CTTT	rs66466942	7	78944480	CTTT	C	0.2982	NA	0.893035	rs10264340	40	MAGI2	0	intronic	0.218
7:78944743:A:G	rs6466597	7	78944743	G	A	0.2903	NA	0.930249	rs10264340	40	MAGI2	0	intronic	0.425
7:78944977:C:T	rs2886212	7	78944977	C	T	0.2903	4.6713857577e-08	0.930249	rs10264340	40	MAGI2	0	intronic	2.347
7:78945284:C:T	rs1554834	7	78945284	C	T	0.2913	NA	0.925406	rs10264340	40	MAGI2	0	intronic	2.017
7:78945353:C:T	rs1554835	7	78945353	C	T	0.3161	NA	0.823211	rs10264340	40	MAGI2	0	intronic	3.397
7:78945400:C:T	rs1554836	7	78945400	T	C	0.3161	NA	0.823211	rs10264340	40	MAGI2	0	intronic	2.549
7:78947104:A:G	rs13230579	7	78947104	A	G	0.3161	NA	0.823211	rs10264340	40	MAGI2	0	intronic	1.267
7:78948509:C:T	rs4143262	7	78948509	C	T	0.2913	NA	0.925406	rs10264340	40	MAGI2	0	intronic	7.012
7:78949640:A:G	rs1554833	7	78949640	A	G	0.2913	NA	0.925406	rs10264340	40	MAGI2	0	intronic	2.593
7:78951644:A:G	rs7809944	7	78951644	G	A	0.3161	NA	0.823211	rs10264340	40	MAGI2	0	intronic	3.501
7:78951697:A:G	rs7790555	7	78951697	A	G	0.3161	NA	0.823211	rs10264340	40	MAGI2	0	intronic	1.39
7:78951931:C:T	rs34059048	7	78951931	C	T	0.3161	NA	0.823211	rs10264340	40	MAGI2	0	intronic	2.999
7:78951965:A:G	rs10241692	7	78951965	G	A	0.2913	NA	0.925406	rs10264340	40	MAGI2	0	intronic	2.302
7:78952979:A:G	rs10953835	7	78952979	G	A	0.2913	NA	0.925406	rs10264340	40	MAGI2	0	intronic	2.408
7:78953727:A:G	rs12536914	7	78953727	A	G	0.3171	NA	0.819773	rs10264340	40	MAGI2	0	intronic	1.049
7:78953793:T:TATATATAC	rs201176173	7	78953793	T	TATATATAC	0.3231	NA	0.794161	rs10264340	40	MAGI2	0	intronic	0.359
7:78953904:A:ATG	rs200737325	7	78953904	ATG	A	0.2922	NA	0.920678	rs10264340	40	MAGI2	0	intronic	0.81
7:78954051:TTA:TTATA	rs559140129	7	78954051	TTA	TTATA	0.000994	NA	0.925406	rs10264340	40	MAGI2	0	intronic	NA
7:78954051:T:TTA	rs368080439	7	78954051	T	TTA	0.2913	NA	0.925406	rs10264340	40	MAGI2	0	intronic	0.919
7:78954312:G:T	rs13306942	7	78954312	G	T	0.2913	NA	0.925406	rs10264340	40	MAGI2	0	intronic	0.172
7:78954604:C:T	rs12216581	7	78954604	T	C	0.3161	NA	0.823211	rs10264340	40	MAGI2	0	intronic	3.51
7:78955211:C:T	rs12154980	7	78955211	C	T	0.3161	NA	0.823211	rs10264340	40	MAGI2	0	intronic	5.352
7:78955663:C:T	rs35512002	7	78955663	T	C	0.3161	NA	0.823211	rs10264340	40	MAGI2	0	intronic	0.655
7:78957162:A:C	7:78957162:A:C	7	78957162	A	C	0.3171	NA	0.818996	rs10264340	40	MAGI2	0	intronic	1.539
7:78957162:C:T	7:78957162:C:T	7	78957162	C	T	0.1392	NA	0.818996	rs10264340	40	MAGI2	0	NA	1.127
7:78957333:A:G	rs1358473	7	78957333	A	G	0.3161	NA	0.814531	rs10264340	40	MAGI2	0	intronic	0.184
7:78959327:A:G	rs1881292	7	78959327	G	A	0.2913	NA	0.916051	rs10264340	40	MAGI2	0	intronic	5.388
7:78959528:A:T	rs1881295	7	78959528	A	T	0.3161	NA	0.814531	rs10264340	40	MAGI2	0	intronic	0.007
7:78959621:C:T	rs1881296	7	78959621	C	T	0.3161	NA	0.814531	rs10264340	40	MAGI2	0	intronic	2.94
7:78961652:A:G	rs10271328	7	78961652	A	G	0.3161	NA	0.814531	rs10264340	40	MAGI2	0	intronic	1.513
7:78964358:A:G	rs10270040	7	78964358	G	A	0.2913	NA	0.916051	rs10264340	40	MAGI2	0	intronic	5.222
7:78964422:C:G	rs10254948	7	78964422	G	C	0.2913	NA	0.916051	rs10264340	40	MAGI2	0	intronic	1.495
7:78964808:C:T	rs6965742	7	78964808	T	C	0.2913	NA	0.916051	rs10264340	40	MAGI2	0	intronic	1.41
7:78966315:G:GAA	rs71518926	7	78966315	GAA	G	0.2962	NA	0.891873	rs10264340	40	MAGI2	0	intronic	4.479
7:78966379:C:T	rs949496	7	78966379	C	T	0.2982	1.52133401219e-08	0.948235	rs10264340	40	MAGI2	0	intronic	4.787
7:78969264:A:G	rs28410701	7	78969264	G	A	0.3161	NA	0.814531	rs10264340	40	MAGI2	0	intronic	0.679
7:78969368:C:T	rs62458973	7	78969368	C	T	0.2913	NA	0.916051	rs10264340	40	MAGI2	0	intronic	0.178
7:78969800:C:T	rs6961357	7	78969800	T	C	0.2913	NA	0.916051	rs10264340	40	MAGI2	0	intronic	8.753
7:78970412:C:T	rs1528263	7	78970412	T	C	0.3161	NA	0.814531	rs10264340	40	MAGI2	0	intronic	1.282
7:78970483:A:T	rs7341488	7	78970483	T	A	0.2913	NA	0.916051	rs10264340	40	MAGI2	0	intronic	3.234
7:78970625:A:G	rs13247562	7	78970625	G	A	0.3141	NA	0.804884	rs10264340	40	MAGI2	0	intronic	7.028
7:78970726:A:G	rs58309104	7	78970726	G	A	0.3141	NA	0.804884	rs10264340	40	MAGI2	0	intronic	1.936
7:78972864:TA:TAA	rs566260736	7	78972864	TA	TAA	0.4006	NA	0.907523	rs2527773	40	MAGI2	0	intronic	NA
7:78972864:T:TAA	rs200779101	7	78972864	TAA	T	0.2565	NA	0.907523	rs2527773	40	MAGI2	0	intronic	0.488
7:78972884:A:G	rs9692383	7	78972884	A	G	0.4006	NA	0.941163	rs2527773	40	MAGI2	0	intronic	4.731
7:78973208:A:G	rs4730769	7	78973208	G	A	0.4006	NA	0.941163	rs2527773	40	MAGI2	0	intronic	2.502
7:78973533:T:TA	rs35800680	7	78973533	T	TA	0.3956	NA	0.920656	rs2527773	40	MAGI2	0	intronic	0.716
7:78976702:C:T	rs10953840	7	78976702	C	T	0.4006	NA	0.941163	rs2527773	40	MAGI2	0	intronic	4.472
7:78976777:A:AT	rs11348137	7	78976777	AT	A	0.4036	NA	0.928207	rs2527773	40	MAGI2	0	intronic	2.365
7:78983840:C:T	rs848936	7	78983840	C	T	0.4026	NA	0.949173	rs2527773	40	MAGI2	0	intronic	1.946
7:78984091:A:T	rs848937	7	78984091	A	T	0.4026	NA	0.949173	rs2527773	40	MAGI2	0	intronic	4.037
7:78986842:C:T	rs848949	7	78986842	T	C	0.4006	NA	0.958036	rs2527773	40	MAGI2	0	intronic	1.645
7:78987520:C:T	rs848952	7	78987520	T	C	0.4006	NA	0.958036	rs2527773	40	MAGI2	0	intronic	2.019
7:78987947:C:G	rs848954	7	78987947	C	G	0.4006	NA	0.958036	rs2527773	40	MAGI2	0	intronic	4.824
7:78988598:G:T	rs848955	7	78988598	T	G	0.4006	NA	0.958036	rs2527773	40	MAGI2	0	intronic	3.688
7:78988856:C:T	rs848956	7	78988856	T	C	0.4006	NA	0.958036	rs2527773	40	MAGI2	0	intronic	0.526
7:78990258:C:G	rs848904	7	78990258	G	C	0.4016	NA	0.953769	rs2527773	40	MAGI2	0	intronic	0.619
7:78990688:C:G	rs848905	7	78990688	C	G	0.4006	NA	0.958036	rs2527773	40	MAGI2	0	intronic	1.587
7:78990885:C:T	rs848906	7	78990885	T	C	0.4006	NA	0.958036	rs2527773	40	MAGI2	0	intronic	3.98
7:78991675:A:G	rs848907	7	78991675	G	A	0.4006	NA	0.958036	rs2527773	40	MAGI2	0	intronic	1.787
7:78992721:C:T	rs704865	7	78992721	T	C	0.4006	NA	0.958036	rs2527773	40	MAGI2	0	intronic	6.501
7:78993351:A:C	rs848908	7	78993351	C	A	0.4006	NA	0.958036	rs2527773	40	MAGI2	0	intronic	2.905
7:78994724:C:CA	rs74487684	7	78994724	CA	C	0.4006	NA	0.958036	rs2527773	40	MAGI2	0	intronic	2.968
7:78995495:C:T	rs6963880	7	78995495	T	C	0.4006	NA	0.958036	rs2527773	40	MAGI2	0	intronic	0.195
7:78995578:C:G	rs12056183	7	78995578	G	C	0.4006	NA	0.958036	rs2527773	40	MAGI2	0	intronic	0.595
7:78996982:A:G	rs2527773	7	78996982	A	G	0.4105	2.41668861605e-08	1	rs2527773	40	MAGI2	0	intronic	4.734
7:78998409:A:G	rs848912	7	78998409	G	A	0.4006	NA	0.958036	rs2527773	40	MAGI2	0	intronic	6.803
7:78999087:G:T	rs2697095	7	78999087	T	G	0.3956	NA	0.937532	rs2527773	40	MAGI2	0	intronic	0.744
7:78999088:A:T	rs2527774	7	78999088	T	A	0.3956	NA	0.937532	rs2527773	40	MAGI2	0	intronic	4.786
7:79001032:C:G	rs848914	7	79001032	C	G	0.4006	NA	0.958036	rs2527773	40	MAGI2	0	intronic	0.944
7:79003838:A:C	rs848917	7	79003838	A	C	0.4006	NA	0.958036	rs2527773	40	MAGI2	0	intronic	1.018
7:79003931:C:T	rs848918	7	79003931	C	T	0.4006	NA	0.958036	rs2527773	40	MAGI2	0	intronic	0.34
7:79004238:G:T	rs848919	7	79004238	T	G	0.4006	NA	0.958036	rs2527773	40	MAGI2	0	intronic	3.641
7:79004312:A:T	rs848920	7	79004312	T	A	0.4354	NA	0.902273	rs2527773	40	MAGI2	0	intronic	4.79
7:79005136:C:G	rs848922	7	79005136	C	G	0.4006	NA	0.958036	rs2527773	40	MAGI2	0	intronic	1.273
7:79005221:C:T	rs848923	7	79005221	T	C	0.4006	NA	0.958036	rs2527773	40	MAGI2	0	intronic	1.628
7:79006157:G:T	rs2527775	7	79006157	G	T	0.3082	NA	0.631889	rs2527773	40	MAGI2	0	intronic	1.823
7:79006427:A:G	rs848925	7	79006427	G	A	0.4006	NA	0.958036	rs2527773	40	MAGI2	0	intronic	2.661
7:79006738:C:T	rs848927	7	79006738	T	C	0.4006	NA	0.958036	rs2527773	40	MAGI2	0	intronic	11.3
7:79007234:A:T	rs848930	7	79007234	T	A	0.4006	NA	0.958036	rs2527773	40	MAGI2	0	intronic	7.625
7:79008232:A:G	rs848931	7	79008232	A	G	0.3469	NA	0.761951	rs2527773	40	MAGI2	0	intronic	5.245
7:79008646:A:C	rs848939	7	79008646	C	A	0.4364	4.19340151816e-08	0.898458	rs2527773	40	MAGI2	0	intronic	0.153
7:79009299:C:T	rs848940	7	79009299	C	T	0.4006	NA	0.958036	rs2527773	40	MAGI2	0	intronic	2.105
7:79009634:A:C	rs848942	7	79009634	A	C	0.4006	NA	0.958036	rs2527773	40	MAGI2	0	intronic	0.532
7:79009739:A:C	rs848943	7	79009739	C	A	0.4006	NA	0.958036	rs2527773	40	MAGI2	0	intronic	2.287
7:79010460:A:C	rs62458984	7	79010460	C	A	0.4006	NA	0.958036	rs2527773	40	MAGI2	0	intronic	0.919
7:79010463:A:ATG	rs199702434	7	79010463	A	ATG	0.4006	NA	0.958036	rs2527773	40	MAGI2	0	intronic	0.886
7:79011216:C:T	rs860247	7	79011216	C	T	0.4006	NA	0.958036	rs2527773	40	MAGI2	0	intronic	4.116
7:79013432:G:GATTA	rs3050625	7	79013432	G	GATTA	0.4006	NA	0.958036	rs2527773	40	MAGI2	0	intronic	5.714
7:79013680:C:T	rs28567700	7	79013680	C	T	0.4006	NA	0.958036	rs2527773	40	MAGI2	0	intronic	5.412
7:79013782:C:CTG	rs5885134	7	79013782	C	CTG	0.4006	NA	0.958036	rs2527773	40	MAGI2	0	intronic	3.368
7:79014906:T:TA	rs11317623	7	79014906	TA	T	0.3986	NA	0.949729	rs2527773	40	MAGI2	0	intronic	4.735
7:79016328:C:CAT	rs3050631	7	79016328	C	CAT	0.3996	NA	0.945251	rs2527773	40	MAGI2	0	intronic	0.341
7:79019765:A:G	rs10231862	7	79019765	A	G	0.3996	NA	0.945251	rs2527773	40	MAGI2	0	intronic	0.156
7:79020874:T:TATATAC	rs200305756	7	79020874	TATATAC	T	0.3559	NA	0.80304	rs2527773	40	MAGI2	0	intronic	0.817
7:79021251:C:T	rs4260838	7	79021251	C	T	0.4105	3.97182711217e-08	0.982751	rs2527773	40	MAGI2	0	intronic	2.964
7:79022757:C:T	rs991077	7	79022757	T	C	0.4095	3.71280752842e-08	0.987072	rs2527773	40	MAGI2	0	intronic	5.827
7:79026207:T:TG	rs11388049	7	79026207	T	TG	0.4105	NA	0.98277	rs2527773	40	MAGI2	0	intronic	2.77
7:79026538:A:G	rs991260	7	79026538	G	A	0.4105	3.47695528265e-08	0.982751	rs2527773	40	MAGI2	0	intronic	2.02
7:79031570:A:G	rs10256590	7	79031570	A	G	0.3966	NA	0.908061	rs2527773	40	MAGI2	0	intronic	3.117
7:79034574:A:G	rs10269174	7	79034574	A	G	0.3976	NA	0.872143	rs2527773	40	MAGI2	0	intronic	5.146
7:79035197:C:T	rs2364916	7	79035197	T	C	0.4006	NA	0.883287	rs2527773	40	MAGI2	0	intronic	14.63
7:79035483:C:T	rs9969364	7	79035483	T	C	0.4006	NA	0.883287	rs2527773	40	MAGI2	0	intronic	2.744
7:79038351:G:T	rs17421752	7	79038351	T	G	0.4006	NA	0.883287	rs2527773	40	MAGI2	0	intronic	4.196
7:79038525:G:T	rs28427380	7	79038525	G	T	0.4006	NA	0.883287	rs2527773	40	MAGI2	0	intronic	0.597
7:79041630:A:G	rs6950887	7	79041630	A	G	0.4016	NA	0.887523	rs2527773	40	MAGI2	0	intronic	0.618
7:79043473:G:T	rs2190178	7	79043473	G	T	0.4006	NA	0.867088	rs2527773	40	MAGI2	0	intronic	0.507
7:79051685:G:T	rs10240210	7	79051685	T	G	0.3996	NA	0.878626	rs2527773	40	MAGI2	0	intronic	7.391
7:79052540:T:TAAA	7:79052540:T:TAAA	7	79052540	T	TAAA	0.3976	NA	0.870674	rs2527773	40	MAGI2	0	intronic	6.28
7:134090510:A:G	rs117456364	7	134090510	A	G	0.04871	1.67705959261e-08	1	rs117456364	41	RP11-38M8.1	10531	intergenic	3.772
8:4482902:A:C	rs12548559	8	4482902	A	C	0.0328	2.37052726872e-08	1	rs12548559	42	CSMD1	0	intronic	0.021
8:12984882:A:C	rs7829104	8	12984882	C	A	0.4304	2.18317763228e-08	0.980301	rs7840189	43	DLC1	0	intronic	0.145
8:12984930:G:T	rs7840189	8	12984930	T	G	0.4254	2.15450661749e-08	1	rs7840189	43	DLC1	0	intronic	9.574
8:15799624:C:T	rs11781919	8	15799624	C	T	0.2127	NA	0.669379	rs2410340	44	RP11-77B22.1	1009	intergenic	0.128
8:15799913:A:G	rs5002788	8	15799913	G	A	0.2147	NA	0.670778	rs2410340	44	RP11-77B22.1	720	upstream	1.842
8:15801934:G:T	rs6985396	8	15801934	T	G	0.1928	NA	0.624747	rs2410340	44	RP11-77B22.1	892	downstream	1.382
8:15804739:A:T	rs17614139	8	15804739	A	T	0.2555	NA	0.947914	rs2410340	44	RP11-77B22.1	3697	intergenic	0.568
8:15805429:G:T	rs10503562	8	15805429	G	T	0.2495	NA	0.989262	rs2410340	44	RP11-77B22.1	4387	intergenic	1.435
8:15807735:A:G	rs2410341	8	15807735	A	G	0.1849	NA	0.681593	rs2410340	44	RP11-77B22.1	6693	intergenic	0.148
8:15808002:A:G	rs10112114	8	15808002	G	A	0.2207	NA	0.855245	rs2410340	44	RP11-77B22.1	6960	intergenic	4.993
8:15808448:C:T	rs2410340	8	15808448	C	T	0.2495	3.24846679722e-08	1	rs2410340	44	RP11-77B22.1	7406	intergenic	1.316
8:15808593:A:G	rs2410339	8	15808593	G	A	0.2495	3.46222726643e-08	1	rs2410340	44	RP11-77B22.1	7551	intergenic	0.027
8:15808823:A:C	rs17579732	8	15808823	C	A	0.1859	NA	0.68831	rs2410340	44	RP11-77B22.1	7781	intergenic	0.226
8:15811372:C:G	rs12678862	8	15811372	G	C	0.1909	NA	0.705243	rs2410340	44	RP11-77B22.1	10330	intergenic	0.128
8:15814342:A:T	rs77378940	8	15814342	T	A	0.1968	NA	0.613389	rs2410340	44	RP11-77B22.1	13300	intergenic	1.088
8:15819676:A:T	rs73198481	8	15819676	A	T	0.1839	NA	0.657558	rs2410340	44	RP11-77B22.2	11147	intergenic	4.552
8:52631926:G:T	rs562846570	8	52631926	G	T	0.003976	3.76905565379e-08	1	rs562846570	45	PXDNL	0	intronic	0.616
8:124007758:C:G	rs77792261	8	124007758	G	C	0.05865	4.71494474496e-08	1	rs77792261	46	RP11-557C18.3	7041	intergenic	6.461
8:124052349:C:T	rs144207805	8	124052349	T	C	0.0497	NA	0.765885	rs77792261	46	DERL1	0	intronic	3.465
8:128459700:A:G	rs199706566	8	128459700	A	G	0.001988	2.76322040153e-08	1	rs199706566	47	CASC8	0	ncRNA_intronic	1.249
8:134448472:A:G	rs117517040	8	134448472	A	G	0.0169	3.00233507911e-08	1	rs117517040	48	ST3GAL1	18618	intergenic	1.972
9:3829187:C:T	rs16919724	9	3829187	C	T	0.1014	NA	0.779153	rs74997301	49	GLIS3	0	intronic	0.402
9:3830326:C:T	rs17691242	9	3830326	T	C	0.1014	NA	0.908576	rs74997301	49	GLIS3	0	intronic	7.969
9:3831803:A:G	rs55902520	9	3831803	G	A	0.1004	4.09483672893e-08	0.919372	rs74997301	49	GLIS3	0	intronic	5.512
9:3832237:A:G	rs73640771	9	3832237	G	A	0.1034	4.03679378931e-08	0.887583	rs74997301	49	GLIS3	0	intronic	1.102
9:3836445:G:T	rs12346050	9	3836445	G	T	0.1024	3.93506513506e-08	0.943815	rs74997301	49	GLIS3	0	intronic	3.53
9:3837868:A:G	rs111374961	9	3837868	G	A	0.09742	4.46662541778e-08	1	rs74997301	49	GLIS3	0	intronic	3.853
9:3838616:C:G	rs74997301	9	3838616	C	G	0.09742	3.68217053939e-08	1	rs74997301	49	GLIS3	0	intronic	0.031
9:3840257:A:G	rs77521733	9	3840257	A	G	0.09742	NA	1	rs74997301	49	GLIS3	0	intronic	3.599
9:3841216:C:T	rs4741859	9	3841216	C	T	0.0994	NA	0.977444	rs74997301	49	GLIS3	0	intronic	15.29
9:34735013:A:T	rs117503236	9	34735013	A	T	0.006958	NA	0.873236	rs141370498	50	FAM205A	5548	intergenic	1.601
9:34838541:A:G	rs145144293	9	34838541	A	G	0.005964	NA	0.746982	rs141370498	50	FAM205B	0	ncRNA_exonic	4.727
9:35025378:C:T	rs149688982	9	35025378	C	T	0.005964	NA	0.746982	rs141370498	50	SYF2P2	14095	intergenic	0.504
9:35278692:A:G	rs142302435	9	35278692	G	A	0.005964	NA	0.746982	rs141370498	50	UNC13B	0	intronic	1.09
9:35357309:A:G	rs148709930	9	35357309	G	A	0.006958	NA	0.873236	rs141370498	50	UNC13B	0	intronic	9.597
9:35442990:A:G	rs2381357	9	35442990	A	G	0.006958	NA	0.873236	rs141370498	50	ATP8B5P	0	ncRNA_intronic	2.219
9:35594875:A:G	rs141370498	9	35594875	A	G	0.007952	7.80411548885e-09	1	rs141370498	50	RP11-156G14.6	1926	intergenic	0.404
9:35675097:C:T	rs187115116	9	35675097	C	T	0.006958	NA	0.638109	rs141370498	50	ARHGEF39:CA9	00:00:00	UTR5	4.657
9:35872509:C:T	rs10972601	9	35872509	C	T	0.00994	NA	0.796768	rs141370498	50	OR13J1	2047	intergenic	3.807
9:35886740:A:G	rs74307308	9	35886740	G	A	0.01093	NA	0.722865	rs141370498	50	NDUFA5P4	11548	intergenic	0.318
9:36030577:A:T	rs144563798	9	36030577	T	A	0.00497	NA	0.621235	rs141370498	50	RECK	5852	intergenic	7.321
9:92961910:C:T	rs147081590	9	92961910	C	T	0.005964	NA	0.691095	rs183807619	51	OR7E31P	16410	intergenic	0.625
9:93229574:A:G	rs149117212	9	93229574	A	G	0.006958	NA	0.855418	rs183807619	51	RP11-555F9.2	0	ncRNA_intronic	2.481
9:93391711:A:C	rs183807619	9	93391711	A	C	0.005964	1.9750314278e-08	1	rs183807619	51	DIRAS2	0	intronic	0.311
9:140993471:G:T	9:140993471_T_G	9	140993471	G	T	0.005964	6.14592913389e-09	1	9:140993471_T_G	52	CACNA1B	0	intronic	1.902
10:68436242:A:G	rs113582806	10	68436242	G	A	0.007952	5.36124347124e-09	1	rs113582806	53	CTNNA3	0	intronic	16.01
10:68487894:A:G	rs113411809	10	68487894	A	G	0.008946	NA	0.887093	rs113582806	53	CTNNA3	0	intronic	2.06
10:134508468:A:G	rs187283722	10	134508468	G	A	0.001988	3.22958695777e-08	1	rs187283722	54	INPP5A	0	intronic	0.985
10:134680132:C:T	rs191547475	10	134680132	C	T	0.002982	NA	0.665336	rs187283722	54	TTC40	0	intronic	1.846
11:861297:C:T	rs72847239	11	861297	C	T	0.02883	NA	0.68941	rs17155655	55	TSPAN4	0	intronic	0.481
11:898498:C:T	rs72847269	11	898498	C	T	0.02783	NA	0.664236	rs17155655	55	CHID1	0	intronic	2.825
11:911444:C:T	rs17155655	11	911444	C	T	0.04076	3.06810194679e-08	1	rs17155655	55	CHID1	0	UTR5	10.42
11:925851:T:TGC	rs550907951	11	925851	T	TGC	0.02783	NA	0.664236	rs17155655	55	AP2A2	0	upstream	16.44
11:937953:A:G	rs117176397	11	937953	G	A	0.02883	NA	0.642397	rs17155655	55	AP2A2	0	intronic	2.274
11:9561098:A:T	rs78173109	11	9561098	A	T	0.01093	NA	0.814869	rs78996971	56	ZNF143	11026	intergenic	4.982
11:9564022:G:T	rs34740389	11	9564022	G	T	0.01093	NA	0.814869	rs78996971	56	ZNF143	13950	intergenic	0.381
11:9566217:C:G	rs11828079	11	9566217	C	G	0.01093	NA	0.814869	rs78996971	56	ZNF143	16145	intergenic	0.482
11:9570229:A:G	rs7947260	11	9570229	G	A	0.01093	NA	0.814869	rs78996971	56	ZNF143	20157	intergenic	2.491
11:9632140:C:T	rs183275432	11	9632140	C	T	0.007952	NA	0.887093	rs78996971	56	RP11-16F15.1	3983	intergenic	1.819
11:9632287:A:AC	rs564333884	11	9632287	A	AC	0.007952	NA	0.887093	rs78996971	56	RP11-16F15.1	4130	intergenic	0.588
11:9633177:A:G	rs139027229	11	9633177	G	A	0.008946	NA	1	rs78996971	56	RP11-16F15.1	5020	intergenic	0.144
11:9633650:C:G	rs7934492	11	9633650	C	G	0.01392	NA	0.63635	rs78996971	56	RP11-16F15.1	5493	intergenic	0.007
11:9633962:A:G	rs78996971	11	9633962	A	G	0.008946	4.11933326899e-08	1	rs78996971	56	RP11-16F15.1	5805	intergenic	8.859
11:9634345:A:G	rs142113480	11	9634345	G	A	0.008946	NA	1	rs78996971	56	RP11-16F15.1	6188	intergenic	5.158
11:9634985:G:T	rs114677334	11	9634985	G	T	0.008946	NA	1	rs78996971	56	RP11-16F15.1	6828	intergenic	5.148
11:9635045:A:G	rs74875613	11	9635045	G	A	0.008946	NA	1	rs78996971	56	RP11-16F15.1	6888	intergenic	6.209
11:9637962:A:C	rs139093655	11	9637962	A	C	0.008946	NA	1	rs78996971	56	RP11-16F15.1	9805	intergenic	1.506
11:9638145:C:T	rs147027977	11	9638145	T	C	0.007952	NA	0.887093	rs78996971	56	RP11-16F15.1	9988	intergenic	6.699
11:32483581:A:G	rs568584682	11	32483581	A	G	0.000994	NA	1	rs185199150	57	WT1-AS	3265	intergenic	1.415
11:32737381:C:T	rs190922153	11	32737381	T	C	0.000994	NA	1	rs185199150	57	CCDC73	0	intronic	6.773
11:32997131:A:G	rs183959043	11	32997131	G	A	0.000994	NA	1	rs185199150	57	QSER1	0	UTR3	0.977
11:33086677:G:T	rs569650978	11	33086677	G	T	0.000994	3.40224223612e-09	1	rs185199150	57	TCP11L1	0	intronic	1.168
11:33154673:A:G	rs185199150	11	33154673	G	A	0.000994	4.00800530955e-10	1	rs185199150	57	CSTF3	0	intronic	2.352
11:33234207:C:T	rs554286298	11	33234207	C	T	0.000994	NA	1	rs185199150	57	Y_RNA	16023	intergenic	0.932
11:33281889:C:T	rs544335965	11	33281889	C	T	0.000994	NA	1	rs185199150	57	HIPK3	0	intronic	12.16
11:33812094:A:G	rs532365142	11	33812094	G	A	0.000994	NA	1	rs185199150	57	RP11-646J21.7	2752	intergenic	0.72
11:34026074:A:G	rs569681230	11	34026074	A	G	0.000994	NA	1	rs185199150	57	CAPRIN1	47155	intergenic	3.573
11:37351668:A:C	rs149304828	11	37351668	A	C	0.003976	NA	0.7485	rs187321651	58	SNORA31	372006	intergenic	1.984
11:37360640:A:G	rs138777970	11	37360640	G	A	0.001988	NA	0.665336	rs187321651	58	SNORA31	363034	intergenic	3.798
11:37528932:C:G	rs181135448	11	37528932	C	G	0.001988	NA	0.665336	rs187321651	58	SNORA31	194742	intergenic	1.312
11:37826555:C:T	rs187321651	11	37826555	C	T	0.002982	4.32685407242e-08	1	rs187321651	58	RPL7AP56	78548	intergenic	5.041
11:45814425:A:G	rs185460837	11	45814425	G	A	0.002982	NA	0.7485	rs185274083	59	SLC35C1	11197	intergenic	0.77
11:45876218:C:T	rs543578943	11	45876218	C	T	0.002982	NA	0.7485	rs185274083	59	CRY2	0	intronic	0.16
11:45933840:A:G	rs185274083	11	45933840	A	G	0.003976	2.89428107426e-08	1	rs185274083	59	PEX16	0	intronic	3.945
11:46008454:A:T	rs190487872	11	46008454	T	A	0.002982	NA	0.7485	rs185274083	59	PHF21A	0	intronic	0.116
11:46074728:A:T	rs188603529	11	46074728	T	A	0.002982	NA	0.7485	rs185274083	59	PHF21A	0	intronic	7.309
12:300296:G:T	rs201383567	12	300296	T	G	0.000994	NA	1	rs147284989	60	SLC6A12	0	exonic	7.86
12:320665:A:G	rs147284989	12	320665	A	G	0.000994	1.16899009371e-08	1	rs147284989	60	SLC6A12	0	intronic	0.184
12:613003:G:T	rs191784980	12	613003	G	T	0.000994	NA	1	rs147284989	60	B4GALNT3	0	intronic	1.308
12:613652:A:G	rs185880524	12	613652	G	A	0.000994	NA	1	rs147284989	60	B4GALNT3	0	intronic	2.946
12:745379:A:C	rs532709176	12	745379	C	A	0.000994	NA	1	rs147284989	60	NINJ2:RP11-218M22.1	00:00:00	ncRNA_intronic	1.489
12:945106:A:C	rs572175026	12	945106	A	C	0.000994	NA	1	rs147284989	60	WNK1	0	intronic	7.354
12:1079903:C:T	rs190373011	12	1079903	C	T	0.000994	NA	1	rs147284989	60	RAD52	0	intronic	13.37
12:1240641:A:T	rs186784922	12	1240641	T	A	0.000994	NA	1	rs147284989	60	ERC1	0	intronic	1.77
12:5163752:C:T	rs7309369	12	5163752	T	C	0.4155	NA	0.605881	rs10849199	61	KCNA5	7802	intergenic	1.252
12:5163874:C:G	12:5163874:C:G	12	5163874	C	G	0.4622	NA	0.710549	rs10849199	61	KCNA5	7924	intergenic	0.022
12:5163883:A:C	rs10849198	12	5163883	C	A	0.493	8.46163397843e-09	0.916754	rs10849199	61	KCNA5	7933	intergenic	0.033
12:5163895:A:G	rs10849199	12	5163895	A	G	0.4871	3.33997877233e-09	1	rs10849199	61	KCNA5	7945	intergenic	0.285
12:5163903:C:T	rs10849200	12	5163903	C	T	0.4781	2.11721797424e-08	0.860454	rs10849199	61	KCNA5	7953	intergenic	0.035
12:5163904:A:G	rs10849201	12	5163904	A	G	0.4771	2.18356693748e-08	0.864429	rs10849199	61	KCNA5	7954	intergenic	0.279
12:5164168:A:G	rs10774298	12	5164168	A	G	0.493	NA	0.777397	rs10849199	61	KCNA5	8218	intergenic	5.452
12:5165575:A:G	rs740764	12	5165575	G	A	0.4433	NA	0.846725	rs10849199	61	KCNA5	9625	intergenic	0.009
12:7633812:A:G	ss1388042266	12	7633812	G	A	0.000994	NA	1	rs528632447	62	CD163	0	exonic	13.89
12:7690463:A:C	ss1388043867	12	7690463	C	A	0.000994	NA	1	rs528632447	62	GAPDHP31	28501	intergenic	1.85
12:7727244:A:G	ss1388044922	12	7727244	G	A	0.000994	NA	1	rs528632447	62	GAPDHP31	7265	intergenic	2.063
12:7728858:A:C	ss1388044968	12	7728858	A	C	0.000994	NA	1	rs528632447	62	GAPDHP31	8879	intergenic	6.85
12:7744272:C:T	ss1388045472	12	7744272	C	T	0.000994	NA	1	rs528632447	62	NIFKP3	12673	intergenic	8.434
12:7770449:A:G	ss1388046190	12	7770449	G	A	0.000994	NA	1	rs528632447	62	RP11-444J21.2	10521	intergenic	0.426
12:7792233:A:G	ss1388046850	12	7792233	G	A	0.000994	NA	1	rs528632447	62	APOBEC1	9762	intergenic	2.046
12:7841570:G:T	ss1388048482	12	7841570	T	G	0.000994	NA	1	rs528632447	62	GDF3	807	downstream	3.743
12:7856899:A:G	ss1388048999	12	7856899	G	A	0.000994	NA	1	rs528632447	62	DPPA3	7150	intergenic	8.246
12:7857800:C:CCAA	ss1388049023	12	7857800	CCAA	C	0.000994	NA	1	rs528632447	62	DPPA3	6249	intergenic	1.95
12:7862772:A:G	ss1388049181	12	7862772	G	A	0.000994	NA	1	rs528632447	62	DPPA3	1277	intergenic	0.123
12:7865872:A:G	ss1388049267	12	7865872	G	A	0.000994	NA	1	rs528632447	62	DPPA3	0	intronic	0.129
12:7911512:C:T	ss1388051012	12	7911512	C	T	0.000994	NA	1	rs528632447	62	NANOGNB	6299	intergenic	0.452
12:7929611:C:T	ss1388051570	12	7929611	C	T	0.000994	NA	1	rs528632447	62	NANOGNB	2893	intergenic	0.644
12:7935962:C:T	ss1388051770	12	7935962	C	T	0.000994	NA	1	rs528632447	62	Y_RNA	1036	intergenic	4.803
12:7950787:A:G	ss1388052355	12	7950787	A	G	0.000994	NA	1	rs528632447	62	NANOG	2131	intergenic	3.423
12:7968488:G:GT	ss1388053048	12	7968488	G	GT	0.000994	NA	1	rs528632447	62	SLC2A14	0	intronic	0.489
12:7968518:C:T	ss1388053052	12	7968518	T	C	0.000994	NA	1	rs528632447	62	SLC2A14	0	intronic	2.24
12:7970091:A:G	ss1388053105	12	7970091	A	G	0.000994	NA	1	rs528632447	62	SLC2A14	0	intronic	0.258
12:7971705:C:T	ss1388053156	12	7971705	C	T	0.000994	NA	1	rs528632447	62	SLC2A14	0	intronic	0.036
12:7974544:C:G	ss1388053238	12	7974544	C	G	0.000994	NA	1	rs528632447	62	SLC2A14	0	intronic	0.149
12:7994501:C:T	ss1388053901	12	7994501	T	C	0.000994	NA	1	rs528632447	62	SLC2A14	0	intronic	1.013
12:8086134:C:T	ss1388056959	12	8086134	C	T	0.000994	NA	1	rs528632447	62	SLC2A3	0	intronic	4.694
12:8128407:C:CG	ss1388058396	12	8128407	C	CG	0.000994	NA	1	rs528632447	62	Y_RNA	447	upstream	1.194
12:8286987:C:T	ss1388063019	12	8286987	T	C	0.000994	NA	1	rs528632447	62	CLEC4A:POU5F1P3	00:00:00	ncRNA_exonic	18.93
12:8399131:A:G	ss1388066964	12	8399131	A	G	0.000994	NA	1	rs528632447	62	FAM86FP	3586	intergenic	11.81
12:8464439:A:G	ss1388069981	12	8464439	G	A	0.000994	NA	1	rs528632447	62	LINC00937	0	ncRNA_intronic	1.158
12:8597151:A:G	rs528632447	12	8597151	A	G	0.000994	2.22480981853e-08	1	rs528632447	62	OR7E149P	6129	intergenic	1.124
12:8667319:C:G	ss1388076721	12	8667319	C	G	0.000994	NA	1	rs528632447	62	CLEC4D	0	intronic	11.32
12:8693514:A:G	ss1388077534	12	8693514	A	G	0.000994	NA	1	rs528632447	62	CLEC4E	0	UTR5	5.726
12:8705814:C:T	ss1388077938	12	8705814	C	T	0.000994	NA	1	rs528632447	62	RP11-561P12.5	0	ncRNA_intronic	7.117
12:8714256:A:G	ss1388078207	12	8714256	A	G	0.000994	NA	1	rs528632447	62	RP11-561P12.5	0	ncRNA_intronic	9.231
12:8728279:A:G	ss1388078688	12	8728279	G	A	0.000994	NA	1	rs528632447	62	RP11-561P12.5	8069	intergenic	0.347
12:8745556:C:T	ss1388079234	12	8745556	C	T	0.000994	NA	1	rs528632447	62	Y_RNA	374	downstream	1.964
12:8831942:A:G	ss1388081806	12	8831942	G	A	0.000994	NA	1	rs528632447	62	RP11-20D14.4	0	ncRNA_intronic	3.506
12:8846358:C:CAT	ss1388082236	12	8846358	CAT	C	0.000994	NA	1	rs528632447	62	RIMKLB	0	intronic	1.153
12:8852656:A:G	ss1388082425	12	8852656	G	A	0.000994	NA	1	rs528632447	62	RIMKLB	0	UTR5	6.532
12:8879570:A:C	ss1388083245	12	8879570	C	A	0.000994	NA	1	rs528632447	62	RIMKLB	0	intronic	9.892
12:8896459:C:G	ss1388083759	12	8896459	C	G	0.000994	NA	1	rs528632447	62	RIMKLB	0	intronic	0.383
12:8982219:C:G	ss1388086837	12	8982219	C	G	0.000994	NA	1	rs528632447	62	A2ML1-AS1:A2ML1	00:00:00	ncRNA_intronic	0.667
12:8983366:C:T	ss1388086886	12	8983366	C	T	0.000994	NA	1	rs528632447	62	A2ML1-AS1:A2ML1	00:00:00	ncRNA_exonic	1.728
12:8983801:G:T	ss1388086900	12	8983801	G	T	0.000994	NA	1	rs528632447	62	A2ML1	0	intronic	1.208
12:8984367:C:T	ss1388086920	12	8984367	C	T	0.000994	NA	1	rs528632447	62	A2ML1	0	intronic	1.547
12:8984371:A:G	ss1388086921	12	8984371	G	A	0.000994	NA	1	rs528632447	62	A2ML1	0	intronic	1.8
12:8984804:G:T	ss1388086941	12	8984804	T	G	0.000994	NA	1	rs528632447	62	A2ML1	0	intronic	3.668
12:8984828:A:G	ss1388086942	12	8984828	A	G	0.000994	NA	1	rs528632447	62	A2ML1	0	intronic	3.361
12:8984873:A:G	ss1388086944	12	8984873	G	A	0.000994	NA	1	rs528632447	62	A2ML1	0	intronic	1.955
12:8984894:A:C	ss1388086945	12	8984894	C	A	0.000994	NA	1	rs528632447	62	A2ML1	0	intronic	1.234
12:8984982:C:T	ss1388086947	12	8984982	T	C	0.000994	NA	1	rs528632447	62	A2ML1	0	intronic	1.243
12:8985324:C:G	ss1388086957	12	8985324	C	G	0.000994	NA	1	rs528632447	62	A2ML1	0	intronic	0.336
12:8986455:A:G	ss1388086996	12	8986455	A	G	0.000994	NA	1	rs528632447	62	A2ML1	0	intronic	8.203
12:8987249:C:G	ss1388087022	12	8987249	C	G	0.000994	NA	1	rs528632447	62	A2ML1	0	intronic	12.98
12:8988238:C:G	ss1388087050	12	8988238	G	C	0.000994	NA	1	rs528632447	62	A2ML1	0	exonic	16.11
12:8988470:A:G	ss1388087061	12	8988470	G	A	0.000994	NA	1	rs528632447	62	A2ML1	0	intronic	1.38
12:8990227:C:T	ss1388087124	12	8990227	C	T	0.000994	NA	1	rs528632447	62	A2ML1	0	intronic	1.713
12:8993985:C:T	ss1388087228	12	8993985	T	C	0.000994	NA	1	rs528632447	62	A2ML1	0	exonic	15.08
12:8993993:C:T	ss1388087229	12	8993993	T	C	0.000994	NA	1	rs528632447	62	A2ML1	0	exonic	18.48
12:8994139:A:G	ss1388087233	12	8994139	A	G	0.000994	NA	1	rs528632447	62	A2ML1	0	intronic	0.446
12:8994618:A:G	ss1388087243	12	8994618	G	A	0.000994	NA	1	rs528632447	62	A2ML1	0	intronic	3.926
12:8995081:C:G	ss1388087284	12	8995081	C	G	0.000994	NA	1	rs528632447	62	A2ML1	0	intronic	2.336
12:9001419:C:T	ss1388087477	12	9001419	T	C	0.000994	NA	1	rs528632447	62	A2ML1	0	exonic	13.91
12:9003997:A:G	ss1388087556	12	9003997	A	G	0.000994	NA	1	rs528632447	62	A2ML1	0	intronic	2.961
12:16533194:C:T	rs540205747	12	16533194	T	C	0.002982	1.6165075627e-08	1	rs540205747	63	MGST1	0	intergenic	5.49
12:48610003:A:C	rs564538608	12	48610003	A	C	0.000994	NA	1	rs576326243	64	OR10AD1	12832	intergenic	8.758
12:48948240:G:T	rs529990485	12	48948240	G	T	0.000994	NA	1	rs576326243	64	OR5BS1P	5424	intergenic	4.878
12:49227701:A:G	rs576326243	12	49227701	G	A	0.000994	4.88713792288e-08	1	rs576326243	64	DDX23	0	intronic	4.261
12:49397949:C:T	rs139774206	12	49397949	C	T	0.000994	NA	1	rs576326243	64	RP11-386G11.5:PRKAG1	00:00:00	ncRNA_intronic	14.73
12:49538045:C:T	rs566989302	12	49538045	C	T	0.000994	NA	1	rs576326243	64	RP11-386G11.10	0	ncRNA_intronic	1.836
12:49579765:C:T	rs201704429	12	49579765	C	T	0.000994	NA	1	rs576326243	64	TUBA1A	0	exonic	16.32
12:50217617:A:G	rs567997790	12	50217617	G	A	0.000994	NA	1	rs576326243	64	NCKAP5L	0	intronic	19.93
12:91028128:A:G	rs111843066	12	91028128	A	G	0.08847	NA	0.963206	rs61924889	65	RP11-632B21.1	11528	intergenic	1.549
12:91034539:C:T	rs369244778	12	91034539	C	T	0.07058	NA	0.77172	rs61924889	65	RP11-632B21.1	17939	intergenic	2.028
12:91035245:A:G	rs111882378	12	91035245	G	A	0.08946	3.64100033448e-08	1	rs61924889	65	RP11-632B21.1	18645	intergenic	4.141
12:91042306:A:T	rs61924887	12	91042306	A	T	0.08946	3.07625797133e-08	1	rs61924889	65	RP11-632B21.1	25706	intergenic	1.553
12:91046611:A:G	rs61924888	12	91046611	A	G	0.08946	3.1158412841e-08	1	rs61924889	65	RP11-632B21.1	30011	intergenic	0.078
12:91053022:G:T	rs61924889	12	91053022	T	G	0.08946	2.72298329997e-08	1	rs61924889	65	RP11-632B21.1	36422	intergenic	10.35
12:91053407:A:AT	rs550301305	12	91053407	A	AT	0.09642	NA	0.893429	rs61924889	65	RP11-632B21.1	36807	intergenic	5.531
12:91053440:C:T	rs73205978	12	91053440	T	C	0.08946	3.02764382016e-08	1	rs61924889	65	RP11-632B21.1	36840	intergenic	1.609
12:91054138:A:G	rs61924890	12	91054138	G	A	0.08946	3.10566132571e-08	1	rs61924889	65	RP11-632B21.1	37538	intergenic	5.71
12:91054188:A:C	rs61924891	12	91054188	C	A	0.08946	3.05084909378e-08	1	rs61924889	65	RP11-632B21.1	37588	intergenic	5.662
12:91057677:A:G	rs59043354	12	91057677	A	G	0.08847	4.24934360633e-08	0.987514	rs61924889	65	RP11-632B21.1	41077	intergenic	0.522
13:20706278:A:T	rs74900850	13	20706278	A	T	0.00497	3.04410529184e-08	1	rs74900850	66	GJA3	6115	intergenic	8.127
13:24229046:C:G	rs3794345	13	24229046	G	C	0.1511	NA	0.84668	rs3751363	67	TNFRSF19	0	intronic	0.109
13:24229325:A:C	rs9507135	13	24229325	C	A	0.1511	NA	0.84668	rs3751363	67	TNFRSF19	0	intronic	3.933
13:24236749:G:T	rs9553024	13	24236749	T	G	0.1362	1.76970519724e-08	0.974206	rs3751363	67	TNFRSF19	0	intronic	10.03
13:24237835:C:T	rs9510799	13	24237835	C	T	0.1372	3.17753796808e-08	0.965804	rs3751363	67	TNFRSF19	0	intronic	1.951
13:24239722:C:CAT	rs34969858	13	24239722	CAT	C	0.1362	NA	0.974206	rs3751363	67	TNFRSF19	0	intronic	4.794
13:24239825:A:C	rs1575667	13	24239825	A	C	0.1362	2.5822861803e-08	0.974206	rs3751363	67	TNFRSF19	0	intronic	0.588
13:24242023:A:G	rs3794342	13	24242023	G	A	0.09543	NA	0.635613	rs3751363	67	TNFRSF19	0	intronic	5.801
13:24242801:A:G	rs7329483	13	24242801	A	G	0.1372	1.16429740785e-08	0.98287	rs3751363	67	TNFRSF19	0	intronic	0.469
13:24243200:C:T	rs3751363	13	24243200	T	C	0.1352	9.14149850651e-09	1	rs3751363	67	TNFRSF19	0	exonic	0.138
13:24243427:A:G	rs3751359	13	24243427	A	G	0.1362	9.16781874199e-09	0.991379	rs3751363	67	TNFRSF19	0	intronic	0.168
13:24243721:C:T	rs913561	13	24243721	T	C	0.1352	9.30162219291e-09	1	rs3751363	67	TNFRSF19	0	intronic	4.666
13:24243993:C:T	rs913562	13	24243993	T	C	0.1352	9.33128889946e-09	1	rs3751363	67	TNFRSF19	0	intronic	0.822
13:24245146:A:G	rs3829348	13	24245146	G	A	0.1372	2.95243933956e-08	0.98287	rs3751363	67	TNFRSF19	0	intronic	0.649
13:24249957:A:C	rs6490814	13	24249957	A	C	0.1352	1.07967676921e-08	0.982719	rs3751363	67	TNFRSF19	0	UTR3	0.979
13:24256267:A:T	rs4769282	13	24256267	T	A	0.1372	1.56595681165e-08	0.965804	rs3751363	67	TNFRSF19	6034	intergenic	5.302
13:24261721:A:G	rs2182055	13	24261721	A	G	0.1342	2.96205592309e-08	0.957014	rs3751363	67	TNFRSF19	11488	intergenic	0.778
13:24262207:A:G	rs7320506	13	24262207	G	A	0.1352	NA	0.948607	rs3751363	67	TNFRSF19	11974	intergenic	1.752
13:24262835:T:TCAGCA	13:24262835:T:TCAGCA	13	24262835	TCAGCA	T	0.1342	NA	0.940076	rs3751363	67	TNFRSF19	12602	intergenic	1.589
13:24267406:C:T	rs9510815	13	24267406	T	C	0.1431	NA	0.854746	rs3751363	67	TNFRSF19	17173	intergenic	1.908
13:24267927:C:T	rs1967836	13	24267927	C	T	0.1431	NA	0.854746	rs3751363	67	TNFRSF19	17694	intergenic	2.109
13:24268221:G:T	rs1475488	13	24268221	G	T	0.1421	NA	0.862054	rs3751363	67	TNFRSF19	17988	intergenic	1.838
13:68263051:A:G	rs143301755	13	68263051	A	G	0.000994	NA	1	rs540343780	68	BCRP9	101487	intergenic	1.024
13:68399583:A:C	rs568236123	13	68399583	C	A	0.000994	NA	1	rs540343780	68	NPM1P22	6424	intergenic	11.2
13:68570880:A:G	rs143249662	13	68570880	A	G	0.000994	NA	1	rs540343780	68	OR7E33P	84799	intergenic	4.465
13:68640374:C:T	rs532937438	13	68640374	T	C	0.000994	NA	1	rs540343780	68	OR7E33P	154293	intergenic	2.246
13:68671553:A:T	rs560027748	13	68671553	T	A	0.000994	NA	1	rs540343780	68	OR7E33P	185472	intergenic	0.303
13:68704091:A:C	rs532429127	13	68704091	C	A	0.000994	NA	1	rs540343780	68	ELL2P3	159719	intergenic	0.123
13:68749586:C:G	rs530199306	13	68749586	G	C	0.000994	NA	1	rs540343780	68	ELL2P3	114224	intergenic	0.806
13:68915040:A:G	rs548447059	13	68915040	A	G	0.000994	NA	1	rs540343780	68	RPL37P21	9294	intergenic	1.415
13:68985683:C:T	rs187703825	13	68985683	T	C	0.000994	NA	1	rs540343780	68	RPL37P21	79937	intergenic	2.762
13:68991904:C:G	rs558680583	13	68991904	G	C	0.000994	NA	1	rs540343780	68	RPL37P21	86158	intergenic	4.308
13:69020481:A:G	rs569143262	13	69020481	A	G	0.000994	NA	1	rs540343780	68	RPL37P21	114735	intergenic	0.364
13:69023651:A:G	rs534147605	13	69023651	A	G	0.000994	NA	1	rs540343780	68	RPL37P21	117905	intergenic	0.831
13:69067107:C:T	rs147569893	13	69067107	C	T	0.000994	NA	1	rs540343780	68	RPS3AP52	141214	intergenic	0.267
13:69083634:A:C	rs540343780	13	69083634	A	C	0.000994	4.88884722262e-08	1	rs540343780	68	RPS3AP52	124687	intergenic	4.725
13:69118246:G:T	rs535518702	13	69118246	T	G	0.000994	NA	1	rs540343780	68	RPS3AP52	90075	intergenic	1.235
13:69177897:G:T	rs529174774	13	69177897	T	G	0.000994	NA	1	rs540343780	68	RPS3AP52	30424	intergenic	2.395
13:69198904:A:T	rs548700237	13	69198904	A	T	0.000994	NA	1	rs540343780	68	RPS3AP52	9417	intergenic	2.484
13:69214977:A:C	rs544297116	13	69214977	C	A	0.000994	NA	1	rs540343780	68	RPS3AP52	6358	intergenic	0.059
13:69220161:C:T	rs532982989	13	69220161	T	C	0.000994	NA	1	rs540343780	68	RPL12P34	8542	intergenic	19.27
13:69294343:A:G	rs534242134	13	69294343	A	G	0.000994	NA	1	rs540343780	68	RN7SL761P	26129	intergenic	0.445
13:69339115:T:TA	rs201171975	13	69339115	T	TA	0.000994	NA	1	rs540343780	68	RN7SL761P	70901	intergenic	0.727
13:69409916:C:T	rs577954802	13	69409916	C	T	0.000994	NA	1	rs540343780	68	RN7SL761P	141702	intergenic	0.944
13:69547941:G:T	rs530092176	13	69547941	T	G	0.000994	NA	1	rs540343780	68	ZDHHC20P4	11248	intergenic	9.283
13:69563137:A:G	rs569855021	13	69563137	A	G	0.000994	NA	1	rs540343780	68	ZDHHC20P4	2940	intergenic	2.375
13:69807637:A:C	rs554631716	13	69807637	A	C	0.000994	NA	1	rs540343780	68	LINC00383	0	ncRNA_intronic	0.185
13:70054047:C:T	rs545281462	13	70054047	C	T	0.000994	NA	1	rs540343780	68	SRSF1P1	71179	intergenic	1.899
13:70080239:A:C	rs576296580	13	70080239	A	C	0.000994	NA	1	rs540343780	68	SRSF1P1	97371	intergenic	6.978
13:100834499:C:T	rs371608157	13	100834499	C	T	0.01193	NA	0.745445	rs193158644	69	PCCA	0	intronic	0.239
13:100875887:C:T	rs191731889	13	100875887	C	T	0.008946	NA	1	rs193158644	69	PCCA	0	intronic	0.964
13:100901378:A:G	rs185714091	13	100901378	A	G	0.008946	NA	1	rs193158644	69	PCCA	0	intronic	0.086
13:100908370:G:T	rs193158644	13	100908370	G	T	0.008946	3.87940726537e-08	1	rs193158644	69	PCCA	0	intronic	1.916
13:100984608:C:T	rs192534130	13	100984608	C	T	0.007952	NA	0.887093	rs193158644	69	PCCA	0	intronic	1.595
13:100999166:C:T	rs188416259	13	100999166	C	T	0.008946	NA	1	rs193158644	69	PCCA	0	intronic	0.106
13:101085858:A:G	rs191166064	13	101085858	G	A	0.00994	NA	0.924678	rs193158644	69	PCCA	0	intronic	4.552
13:101248384:C:T	rs187076009	13	101248384	C	T	0.007952	NA	0.887093	rs193158644	69	GGACT	6601	intergenic	1.435
13:101295586:A:G	rs151294451	13	101295586	G	A	0.00994	NA	0.74596	rs193158644	69	TMTC4	0	intronic	0.563
13:101301581:G:T	rs138157437	13	101301581	T	G	0.00994	NA	0.74596	rs193158644	69	TMTC4	0	intronic	4.507
14:69110926:A:G	rs4902623	14	69110926	A	G	0.4235	NA	0.708375	rs17835140	70	RAD51B	0	intronic	2.001
14:69118866:A:G	rs17835140	14	69118866	A	G	0.492	2.91545177229e-08	1	rs17835140	70	RAD51B	0	intronic	12.78
14:69130091:G:T	rs2093101	14	69130091	G	T	0.495	NA	0.916995	rs17835140	70	RAD51B	0	intronic	0.545
14:69135753:A:G	rs7141573	14	69135753	A	G	0.4612	NA	0.652335	rs17835140	70	RAD51B	0	intronic	4.814
14:82889113:A:T	rs117187179	14	82889113	T	A	0.03579	NA	0.678283	rs141397375	71	snoU13	39318	intergenic	1.173
14:82909650:A:T	rs141397375	14	82909650	A	T	0.02684	2.21678649391e-08	1	rs141397375	71	snoU13	18781	intergenic	2.491
14:96010929:A:G	rs2236314	14	96010929	A	G	0.08549	4.48594254175e-09	1	rs2236314	72	GLRX5	0	UTR3	1.291
15:38792750:C:T	rs145194250	15	38792750	C	T	0.00994	2.49433827271e-08	1	rs145194250	73	RASGRP1	0	intronic	2.025
15:53376545:C:T	rs145120124	15	53376545	C	T	0.01292	3.54219552079e-08	1	rs145120124	74	RP11-209E8.1	32016	intergenic	0.017
15:92593018:C:G	rs149399057	15	92593018	G	C	0.00497	3.43432539149e-08	1	rs149399057	75	SLCO3A1	0	intronic	15.89
15:92607923:C:CA	rs571570393	15	92607923	C	CA	0.00497	NA	1	rs149399057	75	SLCO3A1	0	intronic	1.048
15:92672687:C:T	rs140907714	15	92672687	C	T	0.00497	NA	0.636791	rs149399057	75	SLCO3A1	0	intronic	0.964
15:96214377:A:G	rs148077958	15	96214377	A	G	0.006958	4.12937324396e-08	1	rs148077958	76	RNU2-3P	74655	intergenic	0.161
16:6898108:G:T	rs144165262	16	6898108	G	T	0.001988	NA	1	rs113426120	77	RBFOX1	0	intronic	0.089
16:7109434:C:G	rs113796667	16	7109434	C	G	0.001988	NA	1	rs113426120	77	RBFOX1	0	intronic	0.563
16:7225781:C:T	rs111450941	16	7225781	C	T	0.002982	NA	0.665336	rs113426120	77	RBFOX1	0	intronic	10.79
16:7239476:C:T	rs113078989	16	7239476	C	T	0.007952	1.23443793325e-10	1	rs113078989	77	RBFOX1	0	intronic	0.159
16:7287575:A:C	rs113426120	16	7287575	A	C	0.001988	1.43295883375e-08	1	rs113426120	77	RBFOX1	0	intronic	0.554
16:7318383:C:T	rs113387767	16	7318383	C	T	0.001988	NA	1	rs113426120	77	RBFOX1	0	intronic	0.476
16:22875296:A:G	rs208570	16	22875296	G	A	0.1014	NA	0.675952	rs208635	78	HS3ST2	0	intronic	4.805
16:22915327:A:G	rs208635	16	22915327	A	G	0.07256	3.33102903659e-08	1	rs208635	78	HS3ST2	0	intronic	0.893
16:23466646:C:T	rs117469707	16	23466646	C	T	0.01491	NA	0.811173	rs117736813	79	CTD-2270L9.4	0	ncRNA_intronic	5.642
16:23503930:C:T	rs148171125	16	23503930	C	T	0.0169	NA	0.939244	rs117736813	79	GGA2	0	intronic	4.528
16:23505521:C:T	rs140054201	16	23505521	C	T	0.0169	NA	0.939244	rs117736813	79	GGA2	0	intronic	6.173
16:23520088:A:C	rs147519965	16	23520088	C	A	0.0169	NA	0.939244	rs117736813	79	GGA2	0	intronic	2.702
16:23574839:A:C	rs117736813	16	23574839	C	A	0.0159	3.5922440873e-08	1	rs117736813	79	UBFD1	0	intronic	4.721
16:23577451:A:G	rs147434456	16	23577451	G	A	0.02087	NA	0.754082	rs117736813	79	UBFD1	0	intronic	4.164
16:23578434:A:G	rs2234433	16	23578434	A	G	0.0169	NA	0.939244	rs117736813	79	UBFD1	0	intronic	14.12
16:79592055:C:T	16:79592055:C:T	16	79592055	C	T	0.000994	NA	0.61038	rs400009	80	MAF	27684	intergenic	0.431
16:79592055:A:C	16:79592055:A:C	16	79592055	C	A	0.163	NA	0.61038	rs400009	80	MAF	27684	NA	0.59
16:79604533:A:C	rs400009	16	79604533	A	C	0.2227	7.73907454554e-09	1	rs400009	80	MAF	15206	intergenic	4.494
16:79605163:A:G	rs428118	16	79605163	A	G	0.2237	9.30431719197e-09	0.994008	rs400009	80	MAF	14576	intergenic	5.864
16:79605274:A:G	rs386687	16	79605274	G	A	0.2247	1.05186762012e-08	0.988061	rs400009	80	MAF	14465	intergenic	4.163
16:85682767:A:C	rs559760490	16	85682767	A	C	0.001988	NA	1	rs187990647	81	GSE1	0	intronic	0.641
16:85687562:C:G	rs544034049	16	85687562	C	G	0.001988	NA	1	rs187990647	81	GSE1	0	intronic	0.411
16:85694435:A:G	rs192613115	16	85694435	A	G	0.001988	NA	1	rs187990647	81	GSE1	0	intronic	13.26
16:85738386:C:T	rs116521952	16	85738386	C	T	0.001988	NA	1	rs187990647	81	C16orf74	0	intronic	4.549
16:85790412:A:G	rs541366284	16	85790412	G	A	0.002982	NA	0.665336	rs187990647	81	C16orf74	5676	intergenic	0.708
16:85918190:C:G	rs556803737	16	85918190	C	G	0.002982	NA	0.665336	rs187990647	81	IRF8	14218	intergenic	0.095
16:86043906:C:T	rs114151716	16	86043906	C	T	0.002982	NA	0.665336	rs187990647	81	RP11-542M13.2	25576	intergenic	0.443
16:86071407:A:T	16:86071407:A:T	16	86071407	T	A	0.001988	NA	1	rs187990647	81	RP11-805I24.1	43607	intergenic	0.474
16:86115752:C:T	rs182416853	16	86115752	C	T	0.001988	NA	1	rs187990647	81	RP11-805I24.1	0	ncRNA_exonic	1.119
16:86123453:A:G	rs186787906	16	86123453	G	A	0.001988	NA	1	rs187990647	81	RP11-805I24.1	320	upstream	0.512
16:86163365:A:G	rs76659195	16	86163365	A	G	0.002982	NA	0.665336	rs187990647	81	RP11-805I24.4	28446	intergenic	5.238
16:86165485:G:T	rs75210968	16	86165485	T	G	0.002982	NA	0.665336	rs187990647	81	RP11-805I24.4	26326	intergenic	0.219
16:86168825:A:G	rs77286770	16	86168825	G	A	0.002982	NA	0.665336	rs187990647	81	RP11-805I24.4	22986	intergenic	9.496
16:86168854:C:G	rs111531320	16	86168854	C	G	0.002982	NA	0.665336	rs187990647	81	RP11-805I24.4	22957	intergenic	4.744
16:86170766:C:T	rs78054429	16	86170766	T	C	0.002982	NA	0.665336	rs187990647	81	RP11-805I24.4	21045	intergenic	5.423
16:86348357:C:G	rs74833408	16	86348357	C	G	0.001988	NA	1	rs187990647	81	LINC00917	17092	intergenic	0.03
16:86349429:C:T	rs187990647	16	86349429	C	T	0.001988	4.27892043272e-08	1	rs187990647	81	LINC00917	16020	intergenic	0.117
16:86351889:A:T	rs61545575	16	86351889	A	T	0.001988	NA	1	rs187990647	81	LINC00917	13560	intergenic	0.579
16:86356916:C:T	rs8054354	16	86356916	C	T	0.001988	NA	1	rs187990647	81	LINC00917	8533	intergenic	0.083
16:86358021:C:T	rs7202658	16	86358021	C	T	0.001988	NA	1	rs187990647	81	LINC00917	7428	intergenic	0.014
16:86358118:A:G	rs6540285	16	86358118	G	A	0.001988	NA	1	rs187990647	81	LINC00917	7331	intergenic	0.959
16:86358440:C:G	rs8044826	16	86358440	G	C	0.001988	NA	1	rs187990647	81	LINC00917	7009	intergenic	0.223
16:86358672:A:G	rs8049051	16	86358672	A	G	0.001988	NA	1	rs187990647	81	LINC00917	6777	intergenic	1.705
16:86358772:A:G	rs8049490	16	86358772	G	A	0.001988	NA	1	rs187990647	81	LINC00917	6677	intergenic	0.475
16:86358923:C:T	rs543471778	16	86358923	C	T	0.001988	NA	1	rs187990647	81	LINC00917	6526	intergenic	3.789
16:86358957:A:G	rs6540286	16	86358957	G	A	0.001988	NA	1	rs187990647	81	LINC00917	6492	intergenic	0.038
16:86359726:A:G	rs115372748	16	86359726	G	A	0.002982	NA	0.665336	rs187990647	81	LINC00917	5723	intergenic	0.057
16:86705209:C:G	rs190786508	16	86705209	G	C	0.002982	NA	0.665336	rs187990647	81	RP11-58A18.1	2679	intergenic	2.461
16:86709320:A:T	rs183878898	16	86709320	T	A	0.002982	NA	0.665336	rs187990647	81	RP11-58A18.1	6790	intergenic	6.627
16:86718738:C:T	rs193023963	16	86718738	C	T	0.002982	NA	0.665336	rs187990647	81	RP11-58A18.1	16208	intergenic	14.43
17:19500982:A:G	rs138952866	17	19500982	A	G	0.00497	4.6353009021e-08	1	rs138952866	82	RP11-1113L8.1	0	ncRNA_intronic	1.902
17:19543943:C:T	rs144469971	17	19543943	C	T	0.006958	NA	0.711417	rs138952866	82	CTD-2104P17.1	6804	intergenic	0.77
17:19546703:A:C	rs138916164	17	19546703	A	C	0.006958	NA	0.711417	rs138952866	82	ALDH3A2	4745	intergenic	0.926
17:19551226:C:T	rs3888642	17	19551226	T	C	0.007952	NA	0.621235	rs138952866	82	ALDH3A2	222	upstream	5.224
17:19558438:A:T	rs4646794	17	19558438	T	A	0.007952	NA	0.621235	rs138952866	82	ALDH3A2	0	intronic	4.444
17:19558542:A:T	rs4646795	17	19558542	T	A	0.007952	NA	0.621235	rs138952866	82	ALDH3A2	0	intronic	4.088
17:19564718:C:T	rs4646801	17	19564718	T	C	0.007952	NA	0.621235	rs138952866	82	ALDH3A2	0	UTR3	2.788
17:19565504:A:G	rs4646802	17	19565504	G	A	0.007952	NA	0.621235	rs138952866	82	ALDH3A2	0	intronic	2.658
17:19569003:C:T	rs4646804	17	19569003	C	T	0.007952	NA	0.621235	rs138952866	82	ALDH3A2	0	intronic	0.194
17:19574032:C:T	rs149443575	17	19574032	C	T	0.007952	NA	0.621235	rs138952866	82	ALDH3A2	0	intronic	0.037
17:19576003:A:G	rs78763758	17	19576003	A	G	0.007952	NA	0.621235	rs138952866	82	ALDH3A2	0	intronic	1.489
17:19578409:A:C	rs77691916	17	19578409	A	C	0.007952	NA	0.621235	rs138952866	82	ALDH3A2	0	intronic	8.893
17:19582533:A:G	rs4646807	17	19582533	A	G	0.007952	NA	0.621235	rs138952866	82	SLC47A2	0	intronic	0.706
17:19586635:C:G	rs78713688	17	19586635	C	G	0.007952	NA	0.621235	rs138952866	82	SLC47A2	0	intronic	0.053
17:19586657:C:G	rs80221837	17	19586657	G	C	0.007952	NA	0.621235	rs138952866	82	SLC47A2	0	intronic	0.061
17:19590615:A:G	rs74893002	17	19590615	G	A	0.007952	NA	0.621235	rs138952866	82	SLC47A2	0	intronic	0.559
17:19597621:A:G	rs79580614	17	19597621	A	G	0.007952	NA	0.621235	rs138952866	82	SLC47A2	0	intronic	1.056
17:19601002:G:GCTAT	rs144340268	17	19601002	G	GCTAT	0.007952	NA	0.621235	rs138952866	82	SLC47A2	0	intronic	8.092
17:31814468:A:C	rs189313617	17	31814468	C	A	0.000994	NA	1	rs187605161	83	ASIC2	0	intronic	0.069
17:31823661:A:G	rs193215658	17	31823661	G	A	0.000994	NA	1	rs187605161	83	ASIC2	0	intronic	0.383
17:31915715:G:T	rs573205923	17	31915715	G	T	0.000994	NA	1	rs187605161	83	ASIC2:RP11-31I22.3	00:00:00	ncRNA_intronic	4.925
17:32034910:G:T	rs544740014	17	32034910	T	G	0.000994	NA	1	rs187605161	83	ASIC2	0	intronic	3.467
17:32308992:A:G	rs190599869	17	32308992	G	A	0.000994	NA	1	rs187605161	83	ASIC2	0	intronic	3.041
17:32358626:A:G	rs571481877	17	32358626	G	A	0.000994	NA	1	rs187605161	83	ASIC2	0	intronic	8.149
17:32476805:A:G	rs183338343	17	32476805	G	A	0.000994	NA	1	rs187605161	83	ASIC2	0	intronic	0.407
17:32735865:C:T	rs563922308	17	32735865	C	T	0.000994	NA	1	rs187605161	83	CCL1	45614	intergenic	1.152
17:32811982:C:T	rs187605161	17	32811982	T	C	0.000994	8.53761553681e-09	1	rs187605161	83	AC011193.1	5005	intergenic	7.295
17:32865495:A:G	rs188454478	17	32865495	G	A	0.000994	NA	1	rs187605161	83	C17orf102	35646	intergenic	0.001
17:33211815:G:T	rs555762056	17	33211815	T	G	0.000994	NA	1	rs187605161	83	RP11-642M2.1	25749	intergenic	2.167
17:33713322:A:C	rs561728941	17	33713322	C	A	0.000994	NA	1	rs187605161	83	RP11-686D22.6	8624	intergenic	0.393
17:33790384:C:G	rs547914896	17	33790384	G	C	0.000994	NA	1	rs187605161	83	SLFN12L	883	intergenic	0.162
18:9617988:G:T	rs8087795	18	9617988	T	G	0.2803	NA	0.625923	rs12967010	84	RP11-692N5.1:RNU6-903P	00:00:00	ncRNA_exonic	5.208
18:9623257:A:G	rs11872850	18	9623257	G	A	0.2793	NA	0.620251	rs12967010	84	RP11-692N5.1	3895	intergenic	2.79
18:9623938:A:C	rs7231696	18	9623938	A	C	0.2793	NA	0.620251	rs12967010	84	RP11-692N5.1	4576	intergenic	7.224
18:9625192:C:CTAAAAAACAAAAAAAGAAAATG	rs71168081	18	9625192	C	CTAAAAAACAAAAAAAGAAAATG	0.2793	NA	0.620251	rs12967010	84	RP11-692N5.1	5830	intergenic	3.886
18:9627411:C:T	rs2867167	18	9627411	C	T	0.2783	NA	0.616311	rs12967010	84	RP11-692N5.1	8049	intergenic	9.004
18:9635330:C:T	rs12604546	18	9635330	C	T	0.2873	NA	0.682288	rs12967010	84	RP11-692N5.1	15968	intergenic	6.851
18:9636935:C:T	rs35603721	18	9636935	C	T	0.2038	NA	0.670562	rs12967010	84	RP11-692N5.1	17573	intergenic	3.488
18:9644866:G:T	rs12957571	18	9644866	G	T	0.2068	NA	0.752638	rs12967010	84	RP11-692N5.1	25504	intergenic	0.073
18:9645035:C:T	rs12967010	18	9645035	C	T	0.2594	3.28507089713e-08	1	rs12967010	84	RP11-692N5.1	25673	intergenic	6.042
18:9647658:A:G	rs55818445	18	9647658	G	A	0.2147	NA	0.77388	rs12967010	84	RP11-692N5.1	28296	intergenic	10.3
18:9648419:G:T	rs12959303	18	9648419	G	T	0.2137	NA	0.779299	rs12967010	84	RP11-692N5.1	29057	intergenic	0.474
18:9650494:A:G	rs12960645	18	9650494	G	A	0.2117	NA	0.752318	rs12967010	84	KRT18P8	27750	intergenic	0.729
18:9651260:A:G	rs62080347	18	9651260	G	A	0.2117	NA	0.752318	rs12967010	84	KRT18P8	26984	intergenic	2.053
18:9651615:C:G	rs16955402	18	9651615	C	G	0.2495	NA	0.88512	rs12967010	84	KRT18P8	26629	intergenic	1.197
18:9652756:G:T	rs2061139	18	9652756	T	G	0.2117	NA	0.743142	rs12967010	84	KRT18P8	25488	intergenic	7.639
18:9652866:A:G	rs2061138	18	9652866	G	A	0.2117	NA	0.743142	rs12967010	84	KRT18P8	25378	intergenic	2.225
18:9652868:A:G	rs2061137	18	9652868	G	A	0.2117	NA	0.743142	rs12967010	84	KRT18P8	25376	intergenic	0.165
18:9652982:A:T	rs2061136	18	9652982	A	T	0.2117	NA	0.743142	rs12967010	84	KRT18P8	25262	intergenic	2.865
18:9653171:A:G	rs4384658	18	9653171	A	G	0.2117	NA	0.743142	rs12967010	84	KRT18P8	25073	intergenic	0.129
18:60321002:C:T	rs4941149	18	60321002	T	C	0.2465	1.50854028995e-08	1	rs4941149	85	RN7SL705P	3167	intergenic	8.172
18:60352476:C:G	rs148727801	18	60352476	G	C	0.007952	1.25860674507e-08	1	rs148727801	85	PHLPP1	30195	intergenic	0.862
18:60505466:C:T	rs117764983	18	60505466	T	C	0.006958	NA	0.873236	rs148727801	85	PHLPP1	0	intronic	6.585
18:60519624:C:T	rs186714980	18	60519624	T	C	0.007952	NA	1	rs148727801	85	PHLPP1	0	intronic	1.528
18:60541987:C:T	rs140272754	18	60541987	T	C	0.006958	NA	0.873236	rs148727801	85	PHLPP1	0	intronic	4.99
18:60573678:A:G	rs138542680	18	60573678	G	A	0.007952	NA	1	rs148727801	85	PHLPP1	0	intronic	2.596
18:60587832:A:G	rs117749475	18	60587832	G	A	0.006958	NA	0.873236	rs148727801	85	PHLPP1	0	intronic	1.962
18:60659705:A:G	rs146436880	18	60659705	G	A	0.006958	NA	0.873236	rs148727801	85	PHLPP1	12038	intergenic	2.988
18:60667448:A:G	rs147967840	18	60667448	G	A	0.006958	NA	0.638109	rs148727801	85	PHLPP1	19781	intergenic	3.126
18:60733793:C:T	rs193291249	18	60733793	C	T	0.00497	NA	0.621235	rs148727801	85	BCL2	56785	intergenic	6.6
18:68057016:A:G	rs71370395	18	68057016	A	G	0.08847	4.58080063755e-08	1	rs71370395	86	RP11-41O4.2	5188	intergenic	1.593
18:72404574:A:G	rs142519680	18	72404574	G	A	0.001988	3.27832374611e-09	1	rs142519680	87	ZNF407	0	intronic	2.541
18:76364783:A:G	rs10853400	18	76364783	G	A	0.4553	NA	0.632362	rs2578224	88	Y_RNA	60594	intergenic	0.005
18:76365403:C:T	rs4798965	18	76365403	C	T	0.4553	NA	0.632362	rs2578224	88	Y_RNA	61214	intergenic	1.421
18:76366513:C:T	rs61720764	18	76366513	C	T	0.4543	NA	0.62916	rs2578224	88	Y_RNA	62324	intergenic	3.415
18:76367250:A:G	rs4355001	18	76367250	G	A	0.4553	NA	0.632362	rs2578224	88	Y_RNA	63061	intergenic	0.839
18:76371196:A:G	rs4798966	18	76371196	G	A	0.4463	NA	0.657401	rs2578224	88	Y_RNA	67007	intergenic	0.394
18:76372895:A:G	rs60882280	18	76372895	G	A	0.4443	NA	0.660071	rs2578224	88	Y_RNA	68706	intergenic	0.016
18:76375684:A:G	rs1595516	18	76375684	G	A	0.4443	NA	0.660071	rs2578224	88	Y_RNA	71495	intergenic	10.7
18:76376381:A:G	rs13381436	18	76376381	G	A	0.4443	NA	0.660071	rs2578224	88	Y_RNA	72192	intergenic	1.098
18:76377063:A:T	rs2016589	18	76377063	T	A	0.4443	NA	0.665315	rs2578224	88	Y_RNA	72874	intergenic	0.309
18:76377788:G:T	rs2043826	18	76377788	T	G	0.4453	NA	0.673741	rs2578224	88	Y_RNA	73599	intergenic	1.455
18:76378560:C:T	rs1866335	18	76378560	C	T	0.4453	NA	0.673741	rs2578224	88	Y_RNA	74371	intergenic	0.092
18:76378880:C:G	rs1438448	18	76378880	G	C	0.4453	NA	0.673741	rs2578224	88	Y_RNA	74691	intergenic	0.327
18:76379041:A:T	rs1438449	18	76379041	A	T	0.4453	NA	0.673741	rs2578224	88	Y_RNA	74852	intergenic	0.664
18:76379213:C:T	rs1078493	18	76379213	C	T	0.4443	NA	0.671811	rs2578224	88	Y_RNA	75024	intergenic	0.109
18:76381230:C:T	rs2028251	18	76381230	C	T	0.4453	NA	0.673741	rs2578224	88	Y_RNA	77041	intergenic	1.395
18:76382633:A:G	rs2028252	18	76382633	G	A	0.4463	NA	0.669159	rs2578224	88	Y_RNA	78444	intergenic	0.327
18:76382764:C:T	rs2028253	18	76382764	C	T	0.4443	NA	0.67719	rs2578224	88	Y_RNA	78575	intergenic	0.86
18:76382921:A:G	rs9807619	18	76382921	G	A	0.4443	NA	0.67719	rs2578224	88	Y_RNA	78732	intergenic	0.144
18:76383040:G:T	rs9807443	18	76383040	T	G	0.4443	NA	0.67719	rs2578224	88	Y_RNA	78851	intergenic	4.688
18:76388825:A:T	rs9807228	18	76388825	A	T	0.4443	NA	0.736619	rs2578224	88	Y_RNA	84636	intergenic	0.924
18:76389329:C:T	rs34757554	18	76389329	T	C	0.4513	NA	0.700118	rs2578224	88	Y_RNA	85140	intergenic	5.661
18:76389467:A:G	rs62098742	18	76389467	G	A	0.4443	NA	0.736619	rs2578224	88	Y_RNA	85278	intergenic	2.373
18:76389706:C:T	rs62098743	18	76389706	C	T	0.4245	NA	0.6806	rs2578224	88	Y_RNA	85517	intergenic	0.264
18:76389801:C:T	rs62098744	18	76389801	C	T	0.4443	NA	0.736619	rs2578224	88	Y_RNA	85612	intergenic	4.001
18:76390238:G:T	rs1975336	18	76390238	G	T	0.4404	NA	0.711687	rs2578224	88	Y_RNA	86049	intergenic	0.342
18:76391973:G:T	rs8099177	18	76391973	T	G	0.4851	NA	0.615826	rs2578224	88	Y_RNA	87784	intergenic	0.052
18:76392204:A:G	rs8092066	18	76392204	G	A	0.4851	NA	0.615826	rs2578224	88	Y_RNA	88015	intergenic	1.529
18:76393901:C:T	rs4999561	18	76393901	T	C	0.4294	NA	0.78856	rs2578224	88	Y_RNA	89712	intergenic	1.892
18:76394226:C:G	rs2667072	18	76394226	C	G	0.4602	NA	0.802277	rs2578224	88	Y_RNA	90037	intergenic	0.132
18:76394474:A:T	rs2578224	18	76394474	T	A	0.4881	4.97198348947e-08	1	rs2578224	88	Y_RNA	90285	intergenic	4.807
18:76394664:A:G	rs2667073	18	76394664	G	A	0.4881	NA	1	rs2578224	88	Y_RNA	90475	intergenic	0.672
18:76395994:G:T	rs2667076	18	76395994	G	T	0.4602	NA	0.786568	rs2578224	88	Y_RNA	91805	intergenic	3.385
18:76397188:A:G	rs8085230	18	76397188	G	A	0.4612	NA	0.781977	rs2578224	88	Y_RNA	92999	intergenic	1.371
18:76406358:G:T	rs12961637	18	76406358	T	G	0.492	NA	0.664046	rs2578224	88	Y_RNA	102169	intergenic	1.736
19:5834969:A:G	rs547025646	19	5834969	G	A	0.000994	NA	1	rs149088201	89	FUT6	0	UTR5	0.528
19:5911076:C:T	rs550076346	19	5911076	C	T	0.000994	NA	1	rs149088201	89	AC104532.2	0	intronic	0.858
19:5960120:C:T	rs552519960	19	5960120	C	T	0.000994	NA	1	rs149088201	89	RANBP3	0	intronic	4.913
19:6134500:A:C	rs181525815	19	6134500	C	A	0.000994	NA	1	rs149088201	89	RFX2	0	intronic	0.928
19:6171342:G:T	rs145474296	19	6171342	T	G	0.000994	NA	1	rs149088201	89	RFX2:ACSBG2	00:00:00	intronic	1.481
19:6215959:A:G	rs570984410	19	6215959	G	A	0.000994	NA	1	rs149088201	89	MLLT1	0	intronic	5.396
19:6461970:A:T	rs73920674	19	6461970	T	A	0.000994	NA	1	rs149088201	89	SLC25A23	0	intronic	0.243
19:6594882:A:G	rs191250148	19	6594882	G	A	0.000994	NA	1	rs149088201	89	CD70	0	intronic	0.833
19:6727316:A:G	rs149088201	19	6727316	A	G	0.000994	5.56818714163e-09	1	rs149088201	89	C3	0	intronic	1.825
19:6875374:C:T	rs140990199	19	6875374	C	T	0.000994	NA	1	rs149088201	89	EMR1	12202	intergenic	0.218
19:6986609:A:G	rs557285861	19	6986609	A	G	0.000994	NA	1	rs149088201	89	EMR4P	0	ncRNA_intronic	2.628
19:7009283:A:G	rs182203410	19	7009283	A	G	0.000994	NA	1	rs149088201	89	AC025278.1	2230	intergenic	8.141
19:7017539:C:T	rs561661043	19	7017539	T	C	0.000994	NA	1	rs149088201	89	CTB-25J19.1	1771	intergenic	3.599
19:7082034:C:T	rs201136508	19	7082034	C	T	0.000994	NA	1	rs149088201	89	ZNF557	0	exonic	32
19:7126757:C:T	rs148887334	19	7126757	C	T	0.000994	NA	1	rs149088201	89	INSR	0	intronic	5.142
19:7208812:C:T	rs567371419	19	7208812	C	T	0.000994	NA	1	rs149088201	89	INSR	0	intronic	2.245
19:7210336:A:G	rs553638220	19	7210336	A	G	0.000994	NA	1	rs149088201	89	INSR	0	intronic	4.7
19:7271913:C:T	rs143365375	19	7271913	C	T	0.000994	NA	1	rs149088201	89	INSR	0	intronic	1.819
19:8217544:A:T	rs59574605	19	8217544	A	T	0.002982	NA	0.665336	rs200032872	90	FBN3	2813	intergenic	1.759
19:8526903:C:T	rs182343756	19	8526903	C	T	0.002982	NA	0.665336	rs200032872	90	HNRNPM	0	intronic	6.262
19:8783702:G:T	rs532715265	19	8783702	G	T	0.001988	NA	1	rs200032872	90	AC092566.1	2976	intergenic	0.185
19:8912602:C:T	rs181539159	19	8912602	T	C	0.001988	NA	1	rs200032872	90	ZNF558	7777	intergenic	2.536
19:8969409:C:T	rs200032872	19	8969409	C	T	0.001988	2.47156876433e-08	1	rs200032872	90	MUC16	0	exonic	14.93
19:9490451:A:G	rs548060710	19	9490451	G	A	0.001988	NA	1	rs200032872	90	ZNF559-ZNF177:ZNF177	00:00:00	intronic	0.975
19:9524533:A:T	rs146812179	19	9524533	A	T	0.001988	NA	1	rs200032872	90	ZNF266	0	exonic	3.497
19:9536831:G:T	rs191986470	19	9536831	G	T	0.001988	NA	1	rs200032872	90	ZNF266	0	intronic	0.578
19:9576915:A:T	rs187001669	19	9576915	A	T	0.001988	NA	1	rs200032872	90	ZNF560	267	downstream	0.627
19:9966811:A:G	rs185427524	19	9966811	G	A	0.001988	NA	1	rs200032872	90	OLFM2	0	intronic	9.483
19:12529905:C:G	rs148199490	19	12529905	C	G	0.007952	NA	1	rs117597130	91	CTD-3105H18.16	0	intronic	1.83
19:12568064:A:G	rs141669192	19	12568064	G	A	0.00497	NA	0.621235	rs117597130	91	CTD-3105H18.18:CTD-3105H18.7	00:00:00	ncRNA_intronic	0.051
19:12568392:C:T	rs117597130	19	12568392	C	T	0.007952	4.49992394997e-08	1	rs117597130	91	CTD-3105H18.18:CTD-3105H18.7	00:00:00	splicing	12.82
19:12635490:C:G	rs117421926	19	12635490	G	C	0.007952	NA	0.762094	rs117597130	91	ZNF709	0	intronic	4.67
19:15956576:A:G	rs73005469	19	15956576	G	A	0.4175	NA	0.615006	rs61021803	92	AC004791.2	6226	intergenic	2.467
19:15959200:A:G	rs2189784	19	15959200	G	A	0.4463	NA	0.817498	rs61021803	92	AC004791.2	3602	intergenic	0.01
19:15959405:C:T	rs8110863	19	15959405	T	C	0.4473	NA	0.820181	rs61021803	92	AC004791.2	3397	intergenic	3.072
19:15962509:A:G	rs7251874	19	15962509	A	G	0.4463	NA	0.823981	rs61021803	92	AC004791.2	293	downstream	5.184
19:15965245:A:G	rs12608790	19	15965245	A	G	0.4463	NA	0.823981	rs61021803	92	AC004791.2	0	ncRNA_intronic	1.91
19:15965853:A:G	rs61021803	19	15965853	A	G	0.4901	6.28042584113e-09	1	rs61021803	92	AC004791.2	0	ncRNA_intronic	0.246
19:15966418:G:GAT	rs541071460	19	15966418	GAT	G	0.1938	NA	0.887287	rs61021803	92	AC004791.2	0	ncRNA_intronic	0.33
19:15966418:GAT:GATAT	rs550035372	19	15966418	GAT	GATAT	0.4692	NA	0.887287	rs61021803	92	AC004791.2	0	NA	NA
19:15970305:A:G	rs56188147	19	15970305	A	G	0.4881	1.11448997481e-08	0.991976	rs61021803	92	AC004791.2	0	ncRNA_intronic	6.659
19:57834073:C:G	rs138502663	19	57834073	C	G	0.006958	7.78422920101e-09	1	rs138502663	93	ZNF543	0	intronic	6.79
19:57868356:C:T	rs148833230	19	57868356	C	T	0.008946	NA	0.774642	rs138502663	93	ZNF304	0	exonic	12.24
20:41372382:A:G	rs6016886	20	41372382	A	G	0.2247	NA	0.777565	rs6030456	94	PTPRT	0	intronic	5.128
20:41373188:G:T	rs11905011	20	41373188	T	G	0.2396	NA	0.736002	rs6030456	94	PTPRT	0	intronic	2.598
20:41373856:C:T	rs6016887	20	41373856	C	T	0.1362	NA	0.608794	rs6030456	94	PTPRT	0	intronic	0.165
20:41375075:C:G	rs6030455	20	41375075	C	G	0.1918	NA	0.93686	rs6030456	94	PTPRT	0	intronic	0.253
20:41375267:G:GA	rs562402551	20	41375267	G	GA	0.2286	NA	0.761719	rs6030456	94	PTPRT	0	intronic	0.095
20:41375340:C:T	rs6030456	20	41375340	T	C	0.1958	3.91529286043e-08	1	rs6030456	94	PTPRT	0	intronic	2.494
21:46129439:C:T	rs2329896	21	46129439	C	T	0.1551	4.01624690113e-08	1	rs2329896	95	TSPEAR	0	intronic	8.403
23:68747645:A:G	rs12116358	23	68747645	G	A	0.4414	3.26379026235e-08	1	rs12116358	96	FAM155B	0	intronic	1.234
23:68749379:A:G	rs35383499	23	68749379	A	G	0.4384	NA	0.934537	rs12116358	96	FAM155B	0	intronic	6.426
23:75747377:A:G	rs181483601	23	75747377	G	A	0.01292	NA	0.649184	rs146056268	97	MAGEE1	95632	intergenic	2.088
23:75766870:C:T	rs186424239	23	75766870	C	T	0.01292	NA	0.712016	rs146056268	97	RNA5SP508	108539	intergenic	0.641
23:75804405:A:G	rs183734590	23	75804405	G	A	0.01093	NA	0.788996	rs146056268	97	RNA5SP508	71004	intergenic	2.035
23:75883154:C:T	rs184361398	23	75883154	C	T	0.01093	NA	0.788996	rs146056268	97	RP1-279N11.1	6193	intergenic	0.857
23:75905314:A:C	rs182323915	23	75905314	A	C	0.01093	NA	0.788996	rs146056268	97	RP1-279N11.1	28353	intergenic	3.117
23:75923303:C:T	rs185019649	23	75923303	C	T	0.01093	NA	0.788996	rs146056268	97	RP1-279N11.1	46342	intergenic	0.569
23:75971557:C:T	rs191498296	23	75971557	T	C	0.01292	NA	0.649184	rs146056268	97	RP1-279N11.1	94596	intergenic	0.73
23:75984906:A:C	rs182956123	23	75984906	C	A	0.01093	NA	0.788996	rs146056268	97	RP1-279N11.1	107945	intergenic	0.458
23:75990372:G:T	rs142713820	23	75990372	G	T	0.01292	NA	0.649184	rs146056268	97	RP1-279N11.1	113411	intergenic	0.988
23:76037520:A:C	rs184885837	23	76037520	A	C	0.01093	NA	0.788996	rs146056268	97	RP1-279N11.1	160559	intergenic	1.777
23:76063755:G:T	rs187852141	23	76063755	T	G	0.01093	NA	0.788996	rs146056268	97	MIR325	162073	intergenic	2.81
23:76087355:C:T	rs139212783	23	76087355	C	T	0.01093	NA	0.788996	rs146056268	97	MIR325	138473	intergenic	0.295
23:76107136:A:G	rs193239112	23	76107136	A	G	0.01292	NA	0.649184	rs146056268	97	MIR325	118692	intergenic	0.871
23:76153105:C:T	rs193289739	23	76153105	C	T	0.01093	NA	0.788996	rs146056268	97	MIR325	72723	intergenic	0.971
23:76153318:A:G	rs185478106	23	76153318	G	A	0.01093	NA	0.788996	rs146056268	97	MIR325	72510	intergenic	1.62
23:76174044:C:T	rs190696041	23	76174044	C	T	0.01093	NA	0.788996	rs146056268	97	MIR325	51784	intergenic	1.136
23:76200247:C:G	rs151041337	23	76200247	C	G	0.01093	NA	0.788996	rs146056268	97	MIR325	25581	intergenic	0.354
23:76211778:A:G	rs187775526	23	76211778	G	A	0.01093	NA	0.788996	rs146056268	97	MIR325	14050	intergenic	2.617
23:76257705:G:GA	23:76257705:G:GA	23	76257705	GA	G	0.01292	NA	0.649184	rs146056268	97	RNA5SP509	29424	intergenic	1.796
23:76376728:C:T	rs140796872	23	76376728	T	C	0.01789	NA	0.796713	rs146056268	97	RNA5SP509	89479	intergenic	0.328
23:76380726:A:C	rs113265198	23	76380726	C	A	0.02187	NA	0.680133	rs146056268	97	RNA5SP509	93477	intergenic	2.424
23:76381861:C:T	rs111810628	23	76381861	T	C	0.02187	NA	0.680133	rs146056268	97	RNA5SP509	94612	intergenic	0.332
23:76383378:C:CT	rs201234103	23	76383378	C	CT	0.01392	NA	1	rs146056268	97	RNA5SP509	96129	intergenic	0.521
23:76392430:G:GA	rs201440524	23	76392430	G	GA	0.01789	NA	0.730348	rs146056268	97	RNA5SP509	105181	intergenic	1.49
23:76404248:C:T	rs1839217	23	76404248	C	T	0.02187	NA	0.680133	rs146056268	97	RNA5SP509	116999	intergenic	9.508
23:76405506:A:C	rs112473114	23	76405506	A	C	0.02187	NA	0.680133	rs146056268	97	RNA5SP509	118257	intergenic	2.072
23:76418189:C:T	rs112033340	23	76418189	C	T	0.02187	NA	0.680133	rs146056268	97	RNA5SP509	130940	intergenic	0.737
23:76419287:C:T	23:76419287:C:T	23	76419287	C	T	0.01392	NA	1	rs146056268	97	RNA5SP509	132038	intergenic	1.511
23:76421620:A:G	rs141680261	23	76421620	G	A	0.01789	NA	0.796713	rs146056268	97	RNA5SP509	134371	intergenic	1.413
23:76430013:C:T	rs141012661	23	76430013	C	T	0.02187	NA	0.680133	rs146056268	97	RNA5SP509	142764	intergenic	4.025
23:76455112:G:T	rs112607970	23	76455112	T	G	0.02187	NA	0.680133	rs146056268	97	BX682235.1	139562	intergenic	0.884
23:76458293:A:G	rs142354736	23	76458293	A	G	0.02087	NA	0.698944	rs146056268	97	BX682235.1	136381	intergenic	2.805
23:76458804:A:G	rs148054756	23	76458804	A	G	0.01789	NA	0.796713	rs146056268	97	BX682235.1	135870	intergenic	3.506
23:76470722:A:C	rs182913163	23	76470722	A	C	0.01789	NA	0.796713	rs146056268	97	BX682235.1	123952	intergenic	0.731
23:76474022:A:T	rs112951946	23	76474022	T	A	0.02187	NA	0.680133	rs146056268	97	BX682235.1	120652	intergenic	3.909
23:76475933:A:G	rs7065944	23	76475933	G	A	0.02187	NA	0.680133	rs146056268	97	BX682235.1	118741	intergenic	1.359
23:76511772:C:T	rs148024042	23	76511772	T	C	0.02087	NA	0.698944	rs146056268	97	BX682235.1	82902	intergenic	1.583
23:76515524:C:T	rs113040470	23	76515524	C	T	0.02187	NA	0.680133	rs146056268	97	BX682235.1	79150	intergenic	2.105
23:76525587:C:T	rs143181146	23	76525587	C	T	0.02187	NA	0.680133	rs146056268	97	BX682235.1	69087	intergenic	5.204
23:76526455:G:T	rs149624672	23	76526455	T	G	0.02187	NA	0.680133	rs146056268	97	BX682235.1	68219	intergenic	2.329
23:76529861:C:G	rs146235667	23	76529861	C	G	0.01392	NA	1	rs146056268	97	BX682235.1	64813	intergenic	1.212
23:76536107:A:G	rs145360945	23	76536107	G	A	0.01789	NA	0.796713	rs146056268	97	BX682235.1	58567	intergenic	1.909
23:76536343:A:G	rs182754233	23	76536343	G	A	0.0159	NA	0.854792	rs146056268	97	BX682235.1	58331	intergenic	1.411
23:76538025:A:G	rs111464658	23	76538025	G	A	0.02187	NA	0.680133	rs146056268	97	BX682235.1	56649	intergenic	2.023
23:76538649:C:T	rs149849722	23	76538649	C	T	0.01789	NA	0.796713	rs146056268	97	BX682235.1	56025	intergenic	2.042
23:76539563:A:G	rs150792572	23	76539563	G	A	0.01392	NA	1	rs146056268	97	BX682235.1	55111	intergenic	2.36
23:76544820:A:G	rs183918265	23	76544820	A	G	0.01789	NA	0.796713	rs146056268	97	BX682235.1	49854	intergenic	2.091
23:76553558:A:AT	rs200462567	23	76553558	AT	A	0.01789	NA	0.796713	rs146056268	97	BX682235.1	41116	intergenic	1.651
23:76561066:A:G	rs112116432	23	76561066	G	A	0.02187	NA	0.680133	rs146056268	97	BX682235.1	33608	intergenic	1.278
23:76567771:G:T	rs149525202	23	76567771	T	G	0.02087	NA	0.698944	rs146056268	97	BX682235.1	26903	intergenic	6.481
23:76574844:C:CA	rs200747300	23	76574844	C	CA	0.02087	NA	0.698944	rs146056268	97	BX682235.1	19830	intergenic	0.447
23:76585292:C:G	rs148835710	23	76585292	G	C	0.01789	NA	0.796713	rs146056268	97	BX682235.1	9382	intergenic	2.006
23:76595776:C:T	rs144279818	23	76595776	C	T	0.01789	NA	0.796713	rs146056268	97	BX682235.1	0	ncRNA_intronic	10.48
23:76597909:C:G	rs147107933	23	76597909	C	G	0.01789	NA	0.796713	rs146056268	97	BX682235.1	0	ncRNA_intronic	2.734
23:76721441:C:G	rs148883605	23	76721441	G	C	0.01392	NA	1	rs146056268	97	FGF16	8671	intergenic	4.09
23:76722850:A:G	rs141199064	23	76722850	G	A	0.01491	NA	0.959354	rs146056268	97	FGF16	10080	intergenic	7.642
23:76724547:A:G	rs146056268	23	76724547	A	G	0.01392	2.78281781528e-08	1	rs146056268	97	FGF16	11777	intergenic	0.677
23:76944910:A:G	rs45534840	23	76944910	A	G	0.0159	NA	0.854792	rs146056268	97	ATRX	0	intronic	2.81
23:76970354:A:C	rs45552532	23	76970354	A	C	0.0169	NA	0.824741	rs146056268	97	ATRX	0	intronic	2.794
23:77004862:G:T	rs150439761	23	77004862	T	G	0.0159	NA	0.854792	rs146056268	97	ATRX	0	intronic	2.261
23:77014683:A:G	rs192807754	23	77014683	G	A	0.0159	NA	0.854792	rs146056268	97	ATRX	0	intronic	0.856
23:77018756:A:G	rs139420745	23	77018756	A	G	0.0159	4.42061988009e-08	0.854792	rs146056268	97	ATRX	0	intronic	1.054
23:77053872:CTAAATAAATAAA:TTAAATAAATAAA	23:77053872:CTAAATAAATAAA:TTAAATAAATAAA	23	77053872	TTAAATAAATAAA	CTAAATAAATAAA	0.001988	NA	0.635347	rs146056268	97	ATRX	12169	intergenic	NA
23:77053872:TTAAATAAATAAA:TTAAATAAATAAATAAA	23:77053872:TTAAATAAATAAA:TTAAATAAATAAATAAA	23	77053872	TTAAATAAATAAA	TTAAATAAATAAATAAA	0.0159	NA	0.635347	rs146056268	97	ATRX	12169	intergenic	NA
23:77206016:C:CAT	rs199603258	23	77206016	CAT	C	0.0159	NA	0.635347	rs146056268	97	ATP7A:RP5-1000K24.2	00:00:00	ncRNA_intronic	0.54
23:77296789:C:T	rs187329185	23	77296789	C	T	0.0159	3.02407741061e-08	0.854792	rs146056268	97	ATP7A	0	intronic	0.403
23:77333375:G:GT	23:77333375:G:GT	23	77333375	G	GT	0.008946	NA	0.620939	rs146056268	97	PGK1	0	intergenic	4.113
23:77336580:A:ACTTCT	23:77336580:A:ACTTCT	23	77336580	ACTTCT	A	0.0159	NA	0.854792	rs146056268	97	PGK1	0	intergenic	0.62
23:77352348:A:G	rs139919652	23	77352348	A	G	0.0159	4.96206243429e-08	0.854792	rs146056268	97	PGK1	0	intergenic	1.272
23:77357848:A:C	rs146097534	23	77357848	A	C	0.01491	4.82087102177e-08	0.813455	rs146056268	97	PGK1	0	intergenic	0.154
23:77374098:T:TAAAC	23:77374098:T:TAAAC	23	77374098	TAAAC	T	0.001988	NA	0.783753	rs146056268	97	PGK1	0	intronic	0.617
23:77374098:CAAAC:TAAAC	23:77374098:CAAAC:TAAAC	23	77374098	TAAAC	CAAAC	0.0159	NA	0.783753	rs146056268	97	PGK1	0	NA	NA
23:77497396:A:C	rs112128271	23	77497396	C	A	0.0159	NA	0.783753	rs146056268	97	CYSLTR1	29564	intergenic	7.043
23:77518333:A:C	23:77518333:A:C	23	77518333	C	A	0.01889	NA	0.706253	rs146056268	97	CYSLTR1	8627	intergenic	0.427
23:93645201:A:T	rs770217556	23	93645201	A	T	0.001988	2.84368907663e-08	1	rs770217556	98	RP13-213K19.1	70176	intergenic	1.115
23:100609547:A:G	rs2071223	23	100609547	A	G	0.3201	NA	0.640637	rs5991950	99	BTK	0	intronic	1.54
23:100726320:C:T	rs12558983	23	100726320	T	C	0.2863	NA	0.616661	rs5991950	99	ARMCX4	0	intronic	3.78
23:100735145:C:CACAG	rs59858445	23	100735145	C	CACAG	0.2883	NA	0.605273	rs5991950	99	ARMCX4	0	intronic	0.414
23:100737375:A:ATTCTT	23:100737375:A:ATTCTT	23	100737375	ATTCTT	A	0.2863	NA	0.616661	rs5991950	99	ARMCX4	0	intronic	2.866
23:100737375:ATTCTT:ATTCTTTTCTT	23:100737375:ATTCTT:ATTCTTTTCTT	23	100737375	ATTCTT	ATTCTTTTCTT	0.002982	NA	0.616661	rs5991950	99	ARMCX4	0	NA	NA
23:100741847:A:G	rs5951331	23	100741847	A	G	0.2843	NA	0.627376	rs5991950	99	ARMCX4	0	intronic	0.056
23:100742272:C:T	rs2253062	23	100742272	C	T	0.2803	NA	0.609223	rs5991950	99	ARMCX4	0	intronic	0.055
23:100743037:C:T	rs963618	23	100743037	T	C	0.2803	NA	0.609223	rs5991950	99	ARMCX4	0	exonic	6.117
23:100743826:A:G	rs5951332	23	100743826	G	A	0.2853	NA	0.639087	rs5991950	99	ARMCX4	0	exonic	6.33
23:100745825:C:T	rs5951333	23	100745825	C	T	0.2813	NA	0.620796	rs5991950	99	ARMCX4	0	exonic	8.639
23:100749127:A:G	rs5951336	23	100749127	G	A	0.2813	NA	0.620796	rs5991950	99	ARMCX4	0	exonic	0.002
23:100753410:G:T	rs6523506	23	100753410	G	T	0.2823	NA	0.618271	rs5991950	99	ARMCX4	0	UTR3	4.902
23:100753922:C:T	rs7060883	23	100753922	C	T	0.2813	NA	0.620796	rs5991950	99	ARMCX4	0	UTR3	3.854
23:100754149:G:T	rs7060491	23	100754149	T	G	0.2863	NA	0.636539	rs5991950	99	ARMCX4	0	UTR3	0.63
23:100754924:C:G	rs2157110	23	100754924	G	C	0.2813	NA	0.620796	rs5991950	99	ARMCX4	0	intronic	0.262
23:100757661:A:G	rs7887626	23	100757661	G	A	0.2853	NA	0.639087	rs5991950	99	ARMCX4	0	intronic	3.48
23:100757899:A:T	rs6621082	23	100757899	T	A	0.2853	NA	0.639087	rs5991950	99	ARMCX4	0	intronic	1.267
23:100759420:T:TTG	23:100759420:T:TTG	23	100759420	T	TTG	0.2873	NA	0.618336	rs5991950	99	ARMCX4	0	intronic	15
23:100760103:A:G	rs6616250	23	100760103	A	G	0.2853	NA	0.639087	rs5991950	99	ARMCX4	0	UTR3	2.799
23:100760626:C:T	rs6621083	23	100760626	T	C	0.2853	NA	0.639087	rs5991950	99	ARMCX4	0	intronic	0.321
23:100767094:C:T	rs5951267	23	100767094	C	T	0.2813	NA	0.620796	rs5991950	99	ARMCX4	0	intronic	0.026
23:100767126:C:T	rs5951339	23	100767126	T	C	0.2813	NA	0.620796	rs5991950	99	ARMCX4	0	intronic	7.278
23:100767857:A:G	rs1114843	23	100767857	A	G	0.2813	NA	0.620796	rs5991950	99	ARMCX4	0	intronic	1.059
23:100768592:A:G	rs36017889	23	100768592	A	G	0.2853	NA	0.639087	rs5991950	99	ARMCX4	0	intronic	2.102
23:100769910:A:T	rs67235608	23	100769910	A	T	0.2843	NA	0.63739	rs5991950	99	ARMCX4	0	intronic	7.218
23:100772491:A:G	rs5951268	23	100772491	G	A	0.2853	NA	0.639087	rs5991950	99	ARMCX4	0	intronic	5.228
23:100773518:A:C	rs5951341	23	100773518	A	C	0.2813	NA	0.620796	rs5991950	99	ARMCX4	0	intronic	0.337
23:100775881:G:GT	23:100775881:G:GT	23	100775881	G	GT	0.2893	NA	0.642463	rs5991950	99	ARMCX4	0	intronic	0.388
23:100779320:A:G	rs2057355	23	100779320	G	A	0.2803	NA	0.623362	rs5991950	99	ARMCX4	0	UTR3	2.55
23:100779655:A:C	rs6523509	23	100779655	A	C	0.2803	NA	0.623362	rs5991950	99	ARMCX4	0	intronic	1.281
23:100782270:A:G	rs148942171	23	100782270	G	A	0.2803	NA	0.623362	rs5991950	99	ARMCX4	0	intronic	1
23:100784207:A:C	rs183059075	23	100784207	A	C	0.2833	NA	0.610021	rs5991950	99	ARMCX4	0	intronic	1.884
23:100784211:A:C	rs188350543	23	100784211	A	C	0.2833	NA	0.609193	rs5991950	99	ARMCX4	0	intronic	1.978
23:100792633:C:T	rs5991944	23	100792633	T	C	0.2803	NA	0.623362	rs5991950	99	RP3-514P16.1	0	ncRNA_exonic	9.006
23:100793995:C:G	rs6523510	23	100793995	C	G	0.2803	NA	0.623362	rs5991950	99	RP3-514P16.1	0	ncRNA_exonic	5.484
23:100794731:C:T	rs1967744	23	100794731	T	C	0.2803	NA	0.623362	rs5991950	99	RP3-514P16.1	467	upstream	0.572
23:100800238:C:T	rs113472234	23	100800238	T	C	0.2803	NA	0.623362	rs5991950	99	ARMCX1	5275	intergenic	0.589
23:100800434:C:G	23:100800434:C:G	23	100800434	C	G	0.2833	NA	0.615787	rs5991950	99	ARMCX1	5079	intergenic	0.392
23:100801254:A:G	rs7066271	23	100801254	G	A	0.2803	NA	0.623362	rs5991950	99	ARMCX1	4259	intergenic	0.911
23:100809673:G:GAA	rs35047340	23	100809673	GAA	G	0.4215	NA	0.745551	rs5991950	99	ARMCX1	0	UTR3	2.236
23:100813158:C:T	rs5951353	23	100813158	T	C	0.3608	3.2832909281e-08	0.994075	rs5991950	99	ARMCX1	3474	intergenic	3.717
23:100813196:A:G	rs5951354	23	100813196	A	G	0.3986	NA	0.842934	rs5991950	99	ARMCX1	3512	intergenic	3.499
23:100813327:A:G	rs5951355	23	100813327	G	A	0.3986	4.94804688549e-08	0.842934	rs5991950	99	ARMCX1	3643	intergenic	7.386
23:100817707:C:T	rs5951356	23	100817707	T	C	0.3608	1.98321226576e-08	1	rs5991950	99	ARMCX1	8023	intergenic	3.646
23:100819182:A:AG	rs11437478	23	100819182	AG	A	0.3579	NA	0.973501	rs5991950	99	ARMCX1	9498	intergenic	4.135
23:100820894:A:G	rs6621108	23	100820894	A	G	0.3608	2.22497922212e-08	1	rs5991950	99	ARMCX1	11210	intergenic	7.344
23:100822818:A:G	rs5951358	23	100822818	G	A	0.3608	2.24287161645e-08	1	rs5991950	99	ARMCX1	13134	intergenic	2.227
23:100822917:A:T	rs4575017	23	100822917	T	A	0.3608	2.24526247873e-08	1	rs5991950	99	ARMCX1	13233	intergenic	3.399
23:100831591:C:T	rs5991950	23	100831591	T	C	0.3608	1.13338745547e-08	1	rs5991950	99	RP4-545K15.3	20896	intergenic	3.884
23:100835524:C:T	rs5951360	23	100835524	C	T	0.3559	4.58821541455e-08	0.973556	rs5991950	99	RP4-545K15.3	16963	intergenic	2.59
23:100837128:C:T	rs5991915	23	100837128	C	T	0.3628	2.32157100282e-08	0.988212	rs5991950	99	RP4-545K15.3	15359	intergenic	2.017
23:100839902:C:T	rs5951361	23	100839902	C	T	0.3608	2.35498338656e-08	1	rs5991950	99	RP4-545K15.3	12585	intergenic	1.533
23:100840996:C:T	rs5951362	23	100840996	C	T	0.3966	3.86327675033e-08	0.847224	rs5991950	99	RP4-545K15.3	11491	intergenic	2.156
23:100843717:C:T	rs5951364	23	100843717	T	C	0.3956	3.09845915732e-08	0.843799	rs5991950	99	RP4-545K15.3	8770	intergenic	6.311
23:100844237:A:G	rs5951365	23	100844237	G	A	0.3598	2.36018771252e-08	0.99704	rs5991950	99	RP4-545K15.3	8250	intergenic	1.783
23:100851560:G:T	rs5951366	23	100851560	T	G	0.3579	4.87031957638e-08	0.991158	rs5991950	99	RP4-545K15.3	927	upstream	5.28
23:100851868:A:G	rs5951271	23	100851868	A	G	0.3936	NA	0.836977	rs5991950	99	RP4-545K15.3	619	upstream	3.968
23:100859293:A:G	rs5991917	23	100859293	A	G	0.3579	2.62719885657e-08	0.973437	rs5991950	99	RP4-545K15.3	5643	intergenic	3.315
23:100859770:C:T	rs5951272	23	100859770	T	C	0.3579	2.50191313129e-08	0.973501	rs5991950	99	RP4-545K15.3	6120	intergenic	3.134
23:100861679:C:T	rs5951273	23	100861679	C	T	0.3966	3.83061081902e-08	0.847224	rs5991950	99	RP4-545K15.3	8029	intergenic	1.754
23:100865868:A:G	rs5951367	23	100865868	A	G	0.3569	2.19586331736e-08	0.97643	rs5991950	99	ARMCX6	4241	intergenic	0.8
23:100877344:C:T	rs2858167	23	100877344	C	T	0.2823	NA	0.612496	rs5991950	99	ARMCX3	442	upstream	2.79
23:103369469:A:T	rs782030099	23	103369469	T	A	0.003976	1.38411830557e-08	1	rs782030099	100	SLC25A53	0	intronic	0.295
23:103369476:A:C	rs782194626	23	103369476	A	C	0.00497	1.7514188683e-08	0.798397	rs782030099	100	SLC25A53	0	intronic	7.1
23:120609956:A:C	23:120609956:A:C	23	120609956	C	A	0.001988	NA	1	rs747862348	101	MIR3672	105048	intergenic	0.317
23:120740353:A:T	rs747862348	23	120740353	T	A	0.001988	9.48304147354e-11	1	rs747862348	101	MIR3672	235445	intergenic	6.953
23:120790486:A:AT	23:120790486:A:AT	23	120790486	AT	A	0.001988	NA	1	rs747862348	101	TPT1P13	207064	intergenic	NA
23:121268784:C:T	23:121268784:C:T	23	121268784	C	T	0.001988	NA	1	rs747862348	101	RP11-417D4.1	123318	intergenic	1.351
23:121432927:C:T	23:121432927:C:T	23	121432927	T	C	0.001988	NA	1	rs747862348	101	AL513487.1	172650	intergenic	1.047
23:121441954:G:T	23:121441954:G:T	23	121441954	T	G	0.001988	NA	1	rs747862348	101	AL513487.1	163623	intergenic	0.208
23:121569804:C:T	23:121569804:C:T	23	121569804	T	C	0.001988	NA	1	rs747862348	101	AL513487.1	35773	intergenic	6.158
23:121646652:C:T	rs185611292	23	121646652	T	C	0.002982	NA	0.799682	rs747862348	101	RPL3P12	25453	intergenic	8.237
23:121681460:C:T	rs187087933	23	121681460	T	C	0.001988	NA	1	rs747862348	101	RPL3P12	8146	intergenic	3.693
23:121716577:T:TC	23:121716577:T:TC	23	121716577	TC	T	0.001988	NA	1	rs747862348	101	RPL3P12	43263	intergenic	NA
23:143045780:A:T	rs142387524	23	143045780	A	T	0.02883	1.78023432856e-08	1	rs142387524	102	UBE2NL	77424	intergenic	7.854
23:143140183:G:T	rs138082738	23	143140183	T	G	0.02883	NA	0.71815	rs142387524	102	UBE2NL	171827	intergenic	0.62
23:143494208:G:T	23:143494208:G:T	23	143494208	G	T	0.000994	NA	1	rs782320227	103	RRM2P4	101389	intergenic	0.554
23:143762087:T:TA	23:143762087:T:TA	23	143762087	TA	T	0.000994	NA	1	rs782320227	103	HNRNPCP10	160210	intergenic	NA
23:143855785:A:C	23:143855785:A:C	23	143855785	C	A	0.000994	NA	1	rs782320227	103	HNRNPCP10	66512	intergenic	9.938
23:143930484:C:G	23:143930484:C:G	23	143930484	C	G	0.000994	NA	1	rs782320227	103	HNRNPCP10	7302	intergenic	1.388
23:144025085:C:T	23:144025085:C:T	23	144025085	T	C	0.000994	NA	1	rs782320227	103	HNRNPCP10	101903	intergenic	8.867
23:144213306:C:T	rs143305565	23	144213306	T	C	0.03777	8.24135049183e-09	1	rs143305565	103	CYCSP44	44795	intergenic	0.025
23:144383977:C:T	23:144383977:C:T	23	144383977	T	C	0.000994	NA	1	rs782320227	103	SPANXN1	46344	intergenic	9.082
23:144451330:A:T	rs782320227	23	144451330	A	T	0.000994	1.05891583552e-08	1	rs782320227	103	SPANXN1	113697	intergenic	3.165
23:144601873:G:T	23:144601873:G:T	23	144601873	G	T	0.000994	NA	1	rs782320227	103	RP13-150K15.1	109862	intergenic	1.149
23:144602208:A:G	23:144602208:A:G	23	144602208	A	G	0.000994	NA	1	rs782320227	103	RP13-150K15.1	109527	intergenic	1.484
23:144694341:C:T	23:144694341:C:T	23	144694341	T	C	0.000994	NA	1	rs782320227	103	RP13-150K15.1	17394	intergenic	5.224
23:144849492:C:G	23:144849492:C:G	23	144849492	C	G	0.000994	NA	1	rs782320227	103	GS1-115M3.4	120	upstream	5.395
23:144865676:A:G	23:144865676:A:G	23	144865676	A	G	0.000994	NA	1	rs782320227	103	GS1-115M3.4	15815	intergenic	2.733
23:144897194:G:T	23:144897194:G:T	23	144897194	G	T	0.000994	NA	1	rs782320227	103	SLITRK2	2155	intergenic	7.22
23:144909520:A:C	23:144909520:A:C	23	144909520	C	A	0.000994	NA	1	rs782320227	103	TMEM257	0	exonic	14.2
23:145007768:G:GA	23:145007768:G:GA	23	145007768	G	GA	0.000994	NA	1	rs782320227	103	AL445258.1	64616	intergenic	NA
23:145245418:C:T	23:145245418:C:T	23	145245418	T	C	0.000994	NA	1	rs782320227	103	MIR891A	136027	intergenic	3.892
23:145286074:C:T	23:145286074:C:T	23	145286074	C	T	0.000994	NA	1	rs782320227	103	MIR891A	176683	intergenic	0.058
Supplementary Data 16B: Protein-coding genes mapped by positional mapping of candidate SNPs (above) with 10kb window using FUMA (https://fuma.ctglab.nl/)
ensg	symbol	chr	start	end	strand	type	entrezID	HUGO	pLI	ncRVIS	posMapSNPs	posMapMaxCADD	minGwasP	IndSigSNPs
ENSG00000162591	MEGF6	1	3406484	3528059	-1	protein_coding	1953	MEGF6	4.42421031130217e-15	NA	1	8.052	4.89543517034e-09	rs72633400
ENSG00000121904	CSMD2	1	33979609	34631443	-1	protein_coding	114784	CSMD2	NA	-0.89961	23	17.92	4.4014043995e-08	rs4369198
ENSG00000162407	PPAP2B	1	56960419	57110974	-1	protein_coding	8613	PPAP2B	0.961834	-0.0493806	3	3.161	NA	rs185002503
ENSG00000162409	PRKAA2	1	57110995	57181008	1	protein_coding	5563	PRKAA2	1.44261719898224e-05	-1.054	1	3.025	NA	rs185002503
ENSG00000187889	C1orf168	1	57184477	57285369	-1	protein_coding	199920	C1orf168	2.35652055532321e-30	-0.300646	2	3.837	4.00626988766e-08	rs185002503
ENSG00000157131	C8A	1	57320479	57383894	1	protein_coding	731	C8A	5.355640730752e-11	0.18457	3	9.208	NA	rs185002503
ENSG00000173406	DAB1	1	57460451	59012406	-1	protein_coding	1600	DAB1	0.981409	-0.32808	7	18.84	NA	rs185002503
ENSG00000075391	RASAL2	1	178062864	178448644	1	protein_coding	9462	RASAL2	0.22645	NA	1	9.118	NA	rs561482567
ENSG00000116191	RALGPS2	1	178694300	178889238	1	protein_coding	55103	RALGPS2	0.922195	-0.19166	1	9.078	2.61030489131e-08	rs561482567
ENSG00000057252	SOAT1	1	179262925	179327815	1	protein_coding	6646	SOAT1	1.665002779751e-05	1.74436	1	1.082	NA	rs561482567
ENSG00000162782	TDRD5	1	179560748	179660407	1	protein_coding	163589	TDRD5	0.975819	-0.680997	1	9.266	NA	rs561482567
ENSG00000143340	FAM163A	1	179712298	179785333	1	protein_coding	148753	FAM163A	0.579851	-0.258215	1	1.916	NA	rs561482567
ENSG00000196660	SLC30A10	1	219858769	220131989	-1	protein_coding	55532	SLC30A10	0.92187	NA	2	6.685	NA	rs183526420
ENSG00000163586	FABP1	2	88422510	88427635	-1	protein_coding	2168	FABP1	0.016062	0.164882	5	1.658	3.06715964238e-08	rs2970901
ENSG00000075884	ARHGAP15	2	143848931	144525921	1	protein_coding	101928361	ARHGAP15	5.25405675416054e-06	0.0915151	7	6.852	1.35051676953e-08	rs141243060
ENSG00000036257	CUL3	2	225334867	225450110	-1	protein_coding	8452	CUL3	0.974063	0.0625509	33	7.657	3.18379143649e-08	rs2396093
ENSG00000071282	LMCD1	3	8543393	8609805	1	protein_coding	29995	LMCD1	0.376044	-0.171235	1	0.088	2.14370155006e-08	rs143421133
ENSG00000225526	C3orf83	3	12556433	12602558	-1	protein_coding	100129480	C3orf83	NA	0.0371368	1	10.59	NA	rs182852873
ENSG00000075975	MKRN2	3	12598513	12625212	1	protein_coding	23609	MKRN2	0.407629	-0.0314984	1	10.59	NA	rs182852873
ENSG00000132155	RAF1	3	12625100	12705725	-1	protein_coding	5894	RAF1	0.999777	-1.16019	1	5.647	4.50125470451e-08	rs182852873
ENSG00000088726	TMEM40	3	12775024	12810956	-1	protein_coding	55287	TMEM40	0.000135844	0.223164	1	2.594	NA	rs182852873
ENSG00000144712	CAND2	3	12837971	12913415	1	protein_coding	23066	CAND2	4.5328114836349e-09	0.140801	1	2.085	NA	rs182852873
ENSG00000164045	CDC25A	3	48198636	48229892	-1	protein_coding	993	CDC25A	0.979698	-0.724001	2	9.028	NA	rs541557909
ENSG00000164048	ZNF589	3	48282590	48340743	1	protein_coding	51385	ZNF589	6.50060605876318e-07	-0.372176	1	2.286	NA	rs189628156
ENSG00000172113	NME6	3	48334754	48343175	-1	protein_coding	10201	NME6	9.2163606322478e-05	-0.182941	1	2.286	NA	rs189628156
ENSG00000164050	PLXNB1	3	48445261	48471594	-1	protein_coding	5364	PLXNB1	0.850195	NA	1	6.399	NA	rs189628156
ENSG00000164051	CCDC51	3	48473574	48481866	-1	protein_coding	79714	CCDC51	1.46055955445772e-06	0.0859331	1	6.399	NA	rs189628156
ENSG00000232112	TMA7	3	48481667	48485616	1	protein_coding	51372	TMA7	0.0100073	0.321268	1	6.399	NA	rs189628156
ENSG00000164054	SHISA5	3	48509197	48542259	-1	protein_coding	51246	SHISA5	9.94272259623573e-08	-0.44203	1	0.078	NA	rs541557909
ENSG00000114268	PFKFB4	3	48555117	48599448	-1	protein_coding	5210	PFKFB4	0.000321134	-0.13132	1	0.078	NA	rs541557909
ENSG00000114270	COL7A1	3	48601506	48632700	-1	protein_coding	1294	COL7A1	2.10611122198023e-18	NA	3	24.6	3.58996245361e-08	rs541557909;rs189628156
ENSG00000010256	UQCRC1	3	48636435	48648409	-1	protein_coding	7384	UQCRC1	0.132467	-0.703758	1	24.6	3.58996245361e-08	rs189628156
ENSG00000213672	NCKIPSD	3	48701364	48723797	-1	protein_coding	51517	NCKIPSD	0.00713136	-0.551018	1	0.489	NA	rs541557909
ENSG00000114302	PRKAR2A	3	48782030	48885279	-1	protein_coding	5576	PRKAR2A	0.983251	-2.8684	2	1.481	9.34532586794e-09	rs189628156
ENSG00000177479	ARIH2	3	48956254	49023815	1	protein_coding	10425	ARIH2	0.987412	-1.69992	1	2.339	NA	rs189628156
ENSG00000178252	WDR6	3	49044495	49053386	1	protein_coding	11180	WDR6	9.19647551585082e-07	-0.0589495	1	11.48	NA	rs541557909
ENSG00000178149	DALRD3	3	49052921	49059726	-1	protein_coding	55152	DALRD3	1.84813920683629e-05	0.0723068	1	11.48	NA	rs541557909
ENSG00000178057	NDUFAF3	3	49057892	49060928	1	protein_coding	25915	NDUFAF3	4.85972513641338e-05	-2.09007	1	11.48	NA	rs541557909
ENSG00000178035	IMPDH2	3	49061758	49066841	-1	protein_coding	3615	IMPDH2	0.00135317	-0.509343	1	11.48	NA	rs541557909
ENSG00000198218	QRICH1	3	49067140	49131796	-1	protein_coding	54870	QRICH1	0.99607	-0.279294	1	11.48	NA	rs541557909
ENSG00000177352	CCDC71	3	49199968	49203754	-1	protein_coding	64925	CCDC71	0.0169896	NA	1	4.825	1.90192205666e-08	rs541557909
ENSG00000067560	RHOA	3	49396578	49450431	-1	protein_coding	387	RHOA	0.804698	-0.430263	1	3.153	NA	rs541557909
ENSG00000164061	BSN	3	49591922	49708978	1	protein_coding	8927	BSN	1	-1.28511	2	1.752	NA	rs541557909
ENSG00000164068	RNF123	3	49726932	49758962	1	protein_coding	63891	RNF123	0.969715	-0.461991	1	2.042	NA	rs541557909
ENSG00000176095	IP6K1	3	49761727	49823975	-1	protein_coding	9807	IP6K1	0.23518	-2.10343	1	4.78	NA	rs541557909
ENSG00000164076	CAMKV	3	49895421	49907655	-1	protein_coding	79012	CAMKV	0.996846	-0.638323	1	15.71	NA	rs541557909
ENSG00000164078	MST1R	3	49924435	49941299	-1	protein_coding	4486	MST1R	1.6934911102813e-20	-0.377645	1	15.71	NA	rs541557909
ENSG00000228008	CTD-2330K9.3	3	49941278	49954370	1	protein_coding	NA	NA	NA	NA	1	0.242	NA	rs541557909
ENSG00000164077	MON1A	3	49946302	49967606	-1	protein_coding	84315	MON1A	0.00636811	-0.629673	1	0.242	NA	rs541557909
ENSG00000004534	RBM6	3	49977440	50137478	1	protein_coding	10180	RBM6	1	-0.685653	1	1.229	NA	rs541557909
ENSG00000003756	RBM5	3	50126341	50156454	1	protein_coding	10181	RBM5	0.999999	-0.605889	1	1.229	NA	rs541557909
ENSG00000114423	CBLB	3	105374305	105588396	-1	protein_coding	868	CBLB	0.913125	0.205751	2	11.91	1.22913871275e-08	rs149477513
ENSG00000163885	CCDC37	3	126113782	126155399	1	protein_coding	348807	CCDC37	4.72529645072491e-14	0.230958	9	7.201	NA	rs41266455
ENSG00000070476	ZXDC	3	126156444	126194762	-1	protein_coding	79364	ZXDC	0.000818652	0.548771	22	14.53	3.54013397628e-08	rs41266455
ENSG00000159650	UROC1	3	126200124	126236616	-1	protein_coding	131669	UROC1	3.35644591456772e-10	0.294598	5	6.769	NA	rs41266455
ENSG00000177694	NAALADL2	3	174156363	175523428	1	protein_coding	254827	NAALADL2	3.04144463822372e-06	0.373752	1	1.159	4.37361933029e-08	rs141191761
ENSG00000157426	AASDH	4	57204456	57253666	-1	protein_coding	132949	AASDH	2.00999745907204e-05	-0.347845	2	8.444	NA	rs62309297
ENSG00000174780	SRP72	4	57333081	57369839	1	protein_coding	6731	SRP72	0.0141881	0.342698	1	0.372	4.93524254366e-08	rs62309297
ENSG00000249693	THEGL	4	57396775	57469673	1	protein_coding	100506564	THEGL	NA	NA	1	1.736	NA	rs62309297
ENSG00000138696	BMPR1B	4	95679119	96079599	1	protein_coding	658	BMPR1B	0.991704	0.16273	5	7.75	6.41201178775e-09	rs143281955
ENSG00000174473	GALNTL6	4	172733405	173962710	1	protein_coding	442117	GALNTL6	0.00165568	-0.977745	5	8.288	4.01952995229e-08	rs564410002
ENSG00000109586	GALNT7	4	174089904	174245118	1	protein_coding	51809	GALNT7	0.000181549	-0.749146	3	5.302	NA	rs564410002
ENSG00000164104	HMGB2	4	174252846	174256276	-1	protein_coding	3148	HMGB2	0.90785	-1.24811	1	1.432	NA	rs564410002
ENSG00000150625	GPM6A	4	176554085	176923815	-1	protein_coding	2823	GPM6A	0.952962	-0.408715	5	1.69	2.78387207285e-09	rs12498731
ENSG00000185305	ARL15	5	53179775	53606412	-1	protein_coding	54622	ARL15	0.00886642	-0.851613	2	0.96	3.08399011583e-08	rs138167474
ENSG00000113448	PDE4D	5	58264865	59817947	-1	protein_coding	5144	PDE4D	0.9832	0.966489	1	0.309	6.98145530925e-09	rs151022217
ENSG00000133835	HSD17B4	5	118788138	118972894	1	protein_coding	3295	HSD17B4	1.82463226929793e-05	-0.16773	1	7.65	NA	rs192716199
ENSG00000146243	IRAK1BP1	6	79577189	79656157	1	protein_coding	134728	IRAK1BP1	0.000864774	-1.19321	1	4.76	NA	rs189637587
ENSG00000146247	PHIP	6	79645584	79787953	-1	protein_coding	55023	PHIP	1	-1.40153	3	4.76	NA	rs189637587
ENSG00000203797	DDO	6	110712974	110736765	-1	protein_coding	8528	DDO	3.15188059629111e-11	0.330042	1	0.45	7.87568278928e-09	rs41288592
ENSG00000004809	SLC22A16	6	110745890	110797844	-1	protein_coding	85413	SLC22A16	2.08702152845569e-22	NA	1	0.45	7.87568278928e-09	rs41288592
ENSG00000112541	PDE10A	6	165740776	166400091	-1	protein_coding	10846	PDE10A	0.998485	0.211815	3	5.057	3.96453039189e-08	rs138324942
ENSG00000185290	NUPR1L	7	56182374	56184093	-1	protein_coding	389493	NUPR1L	NA	0.202566	1	9.709	4.01442901213e-08	rs185305404
ENSG00000187391	MAGI2	7	77646393	79082890	-1	protein_coding	9863	MAGI2	0.883174	-1.16025	233	14.86	1.14892468727e-09	rs10264340;rs2527773
ENSG00000183117	CSMD1	8	2792875	4852494	-1	protein_coding	64478	CSMD1	NA	NA	1	0.021	2.37052726872e-08	rs12548559
ENSG00000164741	DLC1	8	12940870	13373167	-1	protein_coding	10395	DLC1	0.992807	-0.109507	2	9.574	2.15450661749e-08	rs7840189
ENSG00000147485	PXDNL	8	52232138	52722005	-1	protein_coding	137902	PXDNL	1.93677107008286e-27	-0.00524853	1	0.616	3.76905565379e-08	rs562846570
ENSG00000136986	DERL1	8	124025404	124054663	-1	protein_coding	79139	DERL1	0.0115887	-0.0253124	1	3.465	NA	rs77792261
ENSG00000156787	TBC1D31	8	124054208	124164393	1	protein_coding	93594	TBC1D31	1.34364593318333e-09	-0.0999602	1	3.465	NA	rs77792261
ENSG00000107249	GLIS3	9	3824127	4348392	-1	protein_coding	169792	GLIS3	0.000100597	-0.548104	9	15.29	3.68217053939e-08	rs74997301
ENSG00000205108	FAM205A	9	34723052	34729464	-1	protein_coding	259308	FAM205A	NA	0.392107	1	1.601	NA	rs141370498
ENSG00000198722	UNC13B	9	35161999	35405335	1	protein_coding	10497	UNC13B	6.60361794417271e-05	-0.697799	2	9.597	NA	rs141370498
ENSG00000268482	AL160274.1	9	35361056	35361262	-1	protein_coding	NA	NA	NA	NA	1	9.597	NA	rs141370498
ENSG00000137135	ARHGEF39	9	35658872	35675863	-1	protein_coding	84904	ARHGEF39	2.22010112867739e-08	0.96064	1	4.657	NA	rs141370498
ENSG00000107159	CA9	9	35673853	35681156	1	protein_coding	768	CA9	4.38501915523555e-07	0.551493	1	4.657	NA	rs141370498
ENSG00000198467	TPM2	9	35681989	35691017	-1	protein_coding	7169	TPM2	4.59299187157402e-05	NA	1	4.657	NA	rs141370498
ENSG00000168828	OR13J1	9	35869375	35870461	-1	protein_coding	392309	OR13J1	1.00804374676836e-05	-0.0416662	1	3.807	NA	rs141370498
ENSG00000122707	RECK	9	36036430	36124448	1	protein_coding	8434	RECK	0.000196798	0.23432	1	7.321	NA	rs141370498
ENSG00000165023	DIRAS2	9	93372114	93405386	-1	protein_coding	54769	DIRAS2	0.327172	-0.260681	1	0.311	1.9750314278e-08	rs183807619
ENSG00000148408	CACNA1B	9	140772241	141019076	1	protein_coding	774	CACNA1B	0.982603	0.510462	1	1.902	6.14592913389e-09	9:140993471_T_G
ENSG00000183230	CTNNA3	10	67672276	69455927	-1	protein_coding	29119	CTNNA3	6.54257200440676e-08	-0.295589	2	16.01	5.36124347124e-09	rs113582806
ENSG00000068383	INPP5A	10	134351324	134596979	1	protein_coding	3632	INPP5A	0.942238	-0.925166	1	0.985	3.22958695777e-08	rs187283722
ENSG00000171811	TTC40	10	134621896	134756327	-1	protein_coding	54777	TTC40	4.17911546120286e-25	NA	1	1.846	NA	rs187283722
ENSG00000214063	TSPAN4	11	842808	867116	1	protein_coding	7106	TSPAN4	2.52434251211869e-06	-0.353452	1	0.481	NA	rs17155655
ENSG00000177830	CHID1	11	867357	915058	-1	protein_coding	66005	CHID1	0.000725517	-1.18508	3	10.42	3.06810194679e-08	rs17155655
ENSG00000183020	AP2A2	11	924894	1012239	1	protein_coding	101927462	AP2A2	0.999932	0.0937053	2	16.44	NA	rs17155655
ENSG00000186714	CCDC73	11	32623792	32816204	-1	protein_coding	493860	CCDC73	1.19030024122162e-13	-0.239822	1	6.773	NA	rs185199150
ENSG00000060749	QSER1	11	32914724	33014862	1	protein_coding	79832	QSER1	0.999936	-1.00992	1	0.977	NA	rs185199150
ENSG00000176148	TCP11L1	11	33060963	33127489	1	protein_coding	55346	TCP11L1	0.088047	-1.15366	1	1.168	3.40224223612e-09	rs185199150
ENSG00000176102	CSTF3	11	33098734	33183917	-1	protein_coding	1479	CSTF3	0.996434	0.320263	1	2.352	4.00800530955e-10	rs185199150
ENSG00000110422	HIPK3	11	33278218	33378569	1	protein_coding	10114	HIPK3	0.893187	-1.55551	1	12.16	NA	rs185199150
ENSG00000121671	CRY2	11	45868669	45904798	1	protein_coding	1408	CRY2	0.993283	-1.28555	1	0.16	NA	rs185274083
ENSG00000121653	MAPK8IP1	11	45907202	45928016	1	protein_coding	9479	MAPK8IP1	0.999001	-0.226009	1	3.945	2.89428107426e-08	rs185274083
ENSG00000234776	C11orf94	11	45928085	45928833	-1	protein_coding	143678	C11orf94	0.000289638	-0.244381	1	3.945	2.89428107426e-08	rs185274083
ENSG00000121680	PEX16	11	45931220	45940363	-1	protein_coding	9409	PEX16	0.00174661	-0.269841	1	3.945	2.89428107426e-08	rs185274083
ENSG00000165905	GYLTL1B	11	45943172	45950647	1	protein_coding	120071	GYLTL1B	8.27410616426457e-12	0.313349	1	3.945	2.89428107426e-08	rs185274083
ENSG00000135365	PHF21A	11	45950871	46142985	-1	protein_coding	51317	PHF21A	0.999675	-0.109893	2	7.309	NA	rs185274083
ENSG00000111181	SLC6A12	12	299243	323736	-1	protein_coding	6539	SLC6A12	7.90050068276314e-07	0.848533	2	7.86	1.16899009371e-08	rs147284989
ENSG00000010379	SLC6A13	12	329789	372039	-1	protein_coding	6540	SLC6A13	1.85726644531532e-08	-0.222157	1	0.184	1.16899009371e-08	rs147284989
ENSG00000139044	B4GALNT3	12	569530	672675	1	protein_coding	283358	B4GALNT3	1.06179854846531e-07	1.74614	2	2.946	NA	rs147284989
ENSG00000171840	NINJ2	12	673462	772945	-1	protein_coding	4815	NINJ2	0.0201389	0.878755	1	1.489	NA	rs147284989
ENSG00000060237	WNK1	12	861759	1020618	1	protein_coding	65125	WNK1	1	-1.06198	1	7.354	NA	rs147284989
ENSG00000002016	RAD52	12	1021243	1099219	-1	protein_coding	5893	RAD52	2.38441629175774e-07	1.60262	1	13.37	NA	rs147284989
ENSG00000082805	ERC1	12	1099675	1605099	1	protein_coding	23085	ERC1	0.00412388	1.00579	1	1.77	NA	rs147284989
ENSG00000130037	KCNA5	12	5153085	5155949	1	protein_coding	3741	KCNA5	0.000687392	-0.0221215	8	5.452	3.33997877233e-09	rs10849199
ENSG00000177675	CD163L1	12	7499281	7632493	-1	protein_coding	283316	CD163L1	2.21693679765122e-17	0.629504	1	13.89	NA	rs528632447
ENSG00000177575	CD163	12	7623409	7656489	-1	protein_coding	9332	CD163	0.0151369	-0.347347	1	13.89	NA	rs528632447
ENSG00000111701	APOBEC1	12	7801996	7818499	-1	protein_coding	339	APOBEC1	0.000144862	-0.0252904	1	2.046	NA	rs528632447
ENSG00000184344	GDF3	12	7842378	7848372	-1	protein_coding	9573	GDF3	0.0812132	0.0223688	3	8.246	NA	rs528632447
ENSG00000187569	DPPA3	12	7864050	7870155	1	protein_coding	101060236	DPPA3	0.165194	0.137821	4	8.246	NA	rs528632447
ENSG00000198178	CLEC4C	12	7882011	7904201	-1	protein_coding	170482	CLEC4C	0.000999349	0.256613	1	0.452	NA	rs528632447
ENSG00000205857	NANOGNB	12	7917812	7926717	1	protein_coding	360030	NANOGNB	NA	-0.340211	3	4.803	NA	rs528632447
ENSG00000111704	NANOG	12	7940390	7948655	1	protein_coding	79923	NANOG	0.911619	1.0324	2	4.803	NA	rs528632447
ENSG00000173262	SLC2A14	12	7965108	8043744	-1	protein_coding	144195	SLC2A14	0.989967	1.52941	6	2.24	NA	rs528632447
ENSG00000059804	SLC2A3	12	8071826	8088871	-1	protein_coding	6515	SLC2A3	0.519823	1.0397	1	4.694	NA	rs528632447
ENSG00000111729	CLEC4A	12	8276228	8291203	1	protein_coding	50856	CLEC4A	7.43752503067102e-07	0.863439	1	18.93	NA	rs528632447
ENSG00000196946	ZNF705A	12	8290733	8341133	1	protein_coding	100131539	ZNF705A	0.0524784	-0.0276459	1	18.93	NA	rs528632447
ENSG00000166527	CLEC4D	12	8662071	8674962	1	protein_coding	338339	CLEC4D	0.000109415	2.10455	1	11.32	NA	rs528632447
ENSG00000166523	CLEC4E	12	8685901	8693559	-1	protein_coding	26253	CLEC4E	0.00355803	0.573692	1	5.726	NA	rs528632447
ENSG00000111732	AICDA	12	8754762	8765467	-1	protein_coding	57379	AICDA	0.0012555	0.739216	1	1.964	NA	rs528632447
ENSG00000166532	RIMKLB	12	8834196	8935691	1	protein_coding	57494	RIMKLB	0.911253	-0.223071	5	9.892	NA	rs528632447
ENSG00000166535	A2ML1	12	8975068	9039597	1	protein_coding	144568	A2ML1	1.32902210264609e-22	-0.135768	23	18.48	NA	rs528632447
ENSG00000008394	MGST1	12	16500076	16762193	1	protein_coding	4257	MGST1	0.0140289	0.239604	1	5.49	1.6165075627e-08	rs540205747
ENSG00000167535	CACNB3	12	49207577	49222724	1	protein_coding	784	CACNB3	0.0495837	NA	1	4.261	4.88713792288e-08	rs576326243
ENSG00000174243	DDX23	12	49223547	49246625	-1	protein_coding	9416	DDX23	0.999558	0.146829	1	4.261	4.88713792288e-08	rs576326243
ENSG00000181418	DDN	12	49388932	49393092	-1	protein_coding	23109	DDN	0.98668	-0.593068	1	14.73	NA	rs576326243
ENSG00000181929	PRKAG1	12	49396057	49412980	-1	protein_coding	5571	PRKAG1	0.00163709	-0.361118	1	14.73	NA	rs576326243
ENSG00000167552	TUBA1A	12	49578579	49583107	-1	protein_coding	7846	TUBA1A	0.836536	-0.472903	1	16.32	NA	rs576326243
ENSG00000167553	TUBA1C	12	49582519	49667114	1	protein_coding	84790	TUBA1C	0.840151	NA	1	16.32	NA	rs576326243
ENSG00000167566	NCKAP5L	12	50184929	50222533	-1	protein_coding	57701	NCKAP5L	0.565619	-0.528308	1	19.93	NA	rs576326243
ENSG00000121743	GJA3	13	20712394	20735188	-1	protein_coding	2700	GJA3	0.000279889	0.920445	1	8.127	3.04410529184e-08	rs74900850
ENSG00000127863	TNFRSF19	13	24144509	24250232	1	protein_coding	55504	TNFRSF19	0.0198825	NA	15	10.03	9.14149850651e-09	rs3751363
ENSG00000175198	PCCA	13	100741269	101182686	1	protein_coding	5095	PCCA	2.13324738593485e-10	-0.36048	7	4.552	3.87940726537e-08	rs193158644
ENSG00000134864	GGACT	13	101183810	101241782	-1	protein_coding	87769	GGACT	NA	-0.629244	1	1.435	NA	rs193158644
ENSG00000125247	TMTC4	13	101256181	101327347	-1	protein_coding	84899	TMTC4	3.908551911016e-06	-0.348761	3	4.507	NA	rs193158644
ENSG00000182185	RAD51B	14	68286496	69196935	1	protein_coding	5890	RAD51B	1.45736567534375e-09	0.621695	4	12.78	2.91545177229e-08	rs17835140
ENSG00000182512	GLRX5	14	95999840	96011061	1	protein_coding	51218	GLRX5	0.626214	0.307302	1	1.291	4.48594254175e-09	rs2236314
ENSG00000172575	RASGRP1	15	38780304	38857776	-1	protein_coding	10125	RASGRP1	0.189677	-0.7689	1	2.025	2.49433827271e-08	rs145194250
ENSG00000176463	SLCO3A1	15	92396925	92715665	1	protein_coding	28232	SLCO3A1	0.732172	1.78342	3	15.89	3.43432539149e-08	rs149399057
ENSG00000078328	RBFOX1	16	6069095	7763340	1	protein_coding	54715	RBFOX1	0.935961	1.09605	6	10.79	1.23443793325e-10	rs113426120;rs113078989
ENSG00000122254	HS3ST2	16	22825498	22927659	1	protein_coding	9956	HS3ST2	0.212163	NA	2	4.805	3.33102903659e-08	rs208635
ENSG00000168434	COG7	16	23399814	23464501	-1	protein_coding	91949	COG7	1.28698924936735e-06	-0.229373	1	5.642	NA	rs117736813
ENSG00000103365	GGA2	16	23474863	23533316	-1	protein_coding	23062	GGA2	5.0464979295437e-05	-1.64901	4	6.173	NA	rs117736813
ENSG00000103356	EARS2	16	23533335	23569052	-1	protein_coding	124454	EARS2	2.07046774730899e-07	0.390324	3	14.12	3.5922440873e-08	rs117736813
ENSG00000103353	UBFD1	16	23568392	23585710	1	protein_coding	56061	UBFD1	0.839698	0.837479	3	14.12	3.5922440873e-08	rs117736813
ENSG00000131149	GSE1	16	85645015	85709810	1	protein_coding	23199	GSE1	NA	1.17256	3	13.26	NA	rs187990647
ENSG00000154102	C16orf74	16	85723690	85784735	-1	protein_coding	404550	C16orf74	0.0240486	NA	2	4.549	NA	rs187990647
ENSG00000072210	ALDH3A2	17	19551449	19580911	1	protein_coding	224	ALDH3A2	0.0112884	-0.885121	15	8.893	NA	rs138952866
ENSG00000180638	SLC47A2	17	19581601	19622292	-1	protein_coding	146802	SLC47A2	9.01734392930179e-14	-0.256342	9	8.893	NA	rs138952866
ENSG00000108684	ASIC2	17	31340105	32501983	-1	protein_coding	40	ASIC2	0.989196	NA	7	8.149	NA	rs187605161
ENSG00000205045	SLFN12L	17	33791268	33864880	-1	protein_coding	100506736	SLFN12L	2.34689349034419e-05	1.34331	1	0.162	NA	rs187605161
ENSG00000154845	PPP4R1	18	9546789	9615238	-1	protein_coding	9989	PPP4R1	0.998558	-0.66963	4	7.224	NA	rs12967010
ENSG00000081913	PHLPP1	18	60382672	60647666	1	protein_coding	23239	PHLPP1	0.918154	0.122534	5	6.585	NA	rs148727801
ENSG00000269630	AC015989.2	18	60505640	60505948	-1	protein_coding	NA	NA	NA	NA	1	6.585	NA	rs148727801
ENSG00000215421	ZNF407	18	72265106	72777627	1	protein_coding	55628	ZNF407	0.999996	1.06089	1	2.541	3.27832374611e-09	rs142519680
ENSG00000171119	NRTN	19	5823813	5828335	1	protein_coding	4902	NRTN	0.100149	0.0736154	1	0.528	NA	rs149088201
ENSG00000156413	FUT6	19	5830621	5839742	-1	protein_coding	2528	FUT6	0.02213	0.56365	1	0.528	NA	rs149088201
ENSG00000171124	FUT3	19	5842899	5851485	-1	protein_coding	2525	FUT3	0.373829	-0.790514	1	0.528	NA	rs149088201
ENSG00000130383	FUT5	19	5865837	5903798	-1	protein_coding	2527	FUT5	0.00235788	0.575405	1	0.858	NA	rs149088201
ENSG00000267740	AC024592.12	19	5866182	5903798	-1	protein_coding	NA	NA	NA	NA	1	0.858	NA	rs149088201
ENSG00000174886	NDUFA11	19	5891287	5904017	-1	protein_coding	126328	NDUFA11	0.538189	2.06501	1	0.858	NA	rs149088201
ENSG00000267314	AC104532.2	19	5904852	5914718	1	protein_coding	NA	NA	NA	NA	1	0.858	NA	rs149088201
ENSG00000187650	VMAC	19	5904869	5910864	1	protein_coding	400673	VMAC	0.0234647	0.647934	1	0.858	NA	rs149088201
ENSG00000105519	CAPS	19	5911718	5915888	1	protein_coding	828	CAPS	5.18362462737594e-07	-0.255676	1	0.858	NA	rs149088201
ENSG00000031823	RANBP3	19	5916150	5978153	-1	protein_coding	8498	RANBP3	0.999905	-1.34923	2	4.913	NA	rs149088201
ENSG00000087903	RFX2	19	5993175	6199583	-1	protein_coding	101928900	RFX2	0.989509	-0.501512	2	1.481	NA	rs149088201
ENSG00000130377	ACSBG2	19	6135258	6193112	1	protein_coding	81616	ACSBG2	3.48441388003295e-07	0.680489	2	1.481	NA	rs149088201
ENSG00000130382	MLLT1	19	6212966	6279959	-1	protein_coding	4298	MLLT1	0.991457	NA	1	5.396	NA	rs149088201
ENSG00000125648	SLC25A23	19	6436090	6465214	-1	protein_coding	79085	SLC25A23	0.0760417	1.84319	1	0.243	NA	rs149088201
ENSG00000130545	CRB3	19	6463788	6467232	1	protein_coding	92359	CRB3	0.369971	-0.698725	1	0.243	NA	rs149088201
ENSG00000205744	DENND1C	19	6467218	6482568	-1	protein_coding	79958	DENND1C	0.036006	-0.268839	1	0.243	NA	rs149088201
ENSG00000125726	CD70	19	6583194	6604114	-1	protein_coding	970	CD70	0.0457522	-0.0751305	1	0.833	NA	rs149088201
ENSG00000125730	C3	19	6677715	6730573	-1	protein_coding	718	C3	0.99959	-0.112736	1	1.825	5.56818714163e-09	rs149088201
ENSG00000125734	GPR108	19	6729925	6737614	-1	protein_coding	102465474	GPR108	1.69455789377898e-08	-0.52112	1	1.825	5.56818714163e-09	rs149088201
ENSG00000204752	AC025278.1	19	7011514	7013338	1	protein_coding	NA	NA	NA	NA	2	8.141	NA	rs149088201
ENSG00000130544	ZNF557	19	7069455	7087979	1	protein_coding	79230	ZNF557	1.50769654048194e-06	3.09672	1	32	NA	rs149088201
ENSG00000171105	INSR	19	7112266	7294045	-1	protein_coding	3643	INSR	0.186548	NA	4	5.142	NA	rs149088201
ENSG00000142449	FBN3	19	8130286	8214730	-1	protein_coding	84467	FBN3	1.35475416104555e-27	NA	1	1.759	NA	rs200032872
ENSG00000099783	HNRNPM	19	8509651	8553998	1	protein_coding	4670	HNRNPM	0.999948	-0.225249	1	6.262	NA	rs200032872
ENSG00000167785	ZNF558	19	8920380	8943004	-1	protein_coding	148156	ZNF558	0.000767127	0.962667	1	2.536	NA	rs200032872
ENSG00000181143	MUC16	19	8959520	9092018	-1	protein_coding	94025	MUC16	NA	1.42184	1	14.93	2.47156876433e-08	rs200032872
ENSG00000270011	ZNF559-ZNF177	19	9434850	9493293	1	protein_coding	100529215	ZNF559-ZNF177	NA	-0.203085	1	0.975	NA	rs200032872
ENSG00000188629	ZNF177	19	9435021	9493293	1	protein_coding	100529215	ZNF177	5.54015130310773e-06	-0.203085	1	0.975	NA	rs200032872
ENSG00000174652	ZNF266	19	9523272	9546254	-1	protein_coding	10781	ZNF266	1.25383025237533e-09	1.95583	2	3.497	NA	rs200032872
ENSG00000198028	ZNF560	19	9577183	9609283	-1	protein_coding	147741	ZNF560	7.36420867683153e-10	-0.311567	1	0.627	NA	rs200032872
ENSG00000127445	PIN1	19	9945933	9960358	1	protein_coding	5300	PIN1	0.340907	-0.489585	1	9.483	NA	rs200032872
ENSG00000105088	OLFM2	19	9964394	10047228	-1	protein_coding	93145	OLFM2	0.964592	NA	1	9.483	NA	rs200032872
ENSG00000268870	CTD-3105H18.16	19	12502763	12551896	-1	protein_coding	NA	NA	NA	NA	1	1.83	NA	rs117597130
ENSG00000269755	CTD-3105H18.18	19	12543917	12595630	-1	protein_coding	NA	NA	NA	NA	2	12.82	4.49992394997e-08	rs117597130
ENSG00000242852	ZNF709	19	12571998	12624668	-1	protein_coding	163051	ZNF709	5.65103851089128e-06	-1.40586	2	12.82	4.49992394997e-08	rs117597130
ENSG00000196826	ZNF709	19	12572373	12662288	-1	protein_coding	163051	NA	NA	-1.40586	3	12.82	4.49992394997e-08	rs117597130
ENSG00000249709	ZNF564	19	12636184	12662356	-1	protein_coding	163050	ZNF564	8.59098537312022e-05	-0.922759	1	4.67	NA	rs117597130
ENSG00000269693	CTD-2192J16.20	19	12636534	12691789	-1	protein_coding	163050	NA	NA	NA	1	4.67	NA	rs117597130
ENSG00000178229	ZNF543	19	57831877	57842144	1	protein_coding	125919	ZNF543	9.05589160091701e-12	0.877104	1	6.79	7.78422920101e-09	rs138502663
ENSG00000131845	ZNF304	19	57862675	57871266	1	protein_coding	57343	ZNF304	0.85265	0.44934	1	12.24	NA	rs138502663
ENSG00000152433	ZNF547	19	57874845	57890933	1	protein_coding	284306	ZNF547	2.11764938034053e-11	1.05865	1	12.24	NA	rs138502663
ENSG00000256060	TRAPPC2P1	19	57874879	57876721	1	protein_coding	6399	TRAPPC2P1	0.163282	NA	1	12.24	NA	rs138502663
ENSG00000268133	AC003002.4	19	57874934	57909952	1	protein_coding	NA	NA	NA	NA	1	12.24	NA	rs138502663
ENSG00000196090	PTPRT	20	40701392	41818610	-1	protein_coding	11122	PTPRT	0.999999	2.65629	6	5.128	3.91529286043e-08	rs6030456
ENSG00000175894	TSPEAR	21	45917775	46131495	-1	protein_coding	54084	TSPEAR	1.87288813996797e-10	-1.39481	1	8.403	4.01624690113e-08	rs2329896
ENSG00000130054	FAM155B	23	68725084	68752351	1	protein_coding	27112	FAM155B	0.870611	-0.767149	2	6.426	3.26379026235e-08	rs12116358
ENSG00000196468	FGF16	23	76709648	76712769	1	protein_coding	NA	FGF16	NA	NA	1	4.09	NA	rs146056268
ENSG00000085224	ATRX	23	76760356	77041702	-1	protein_coding	546	ATRX	1	-1.95482	5	2.81	4.42061988009e-08	rs146056268
ENSG00000165240	ATP7A	23	77166194	77305892	1	protein_coding	538	ATP7A	0.999634	-1.54408	2	0.54	3.02407741061e-08	rs146056268
ENSG00000102144	PGK1	23	77320685	77384793	1	protein_coding	5230	PGK1	0.971139	-1.42372	6	4.113	4.82087102177e-08	rs146056268
ENSG00000173198	CYSLTR1	23	77526961	77583048	-1	protein_coding	10800	CYSLTR1	0.00432046	-0.718373	1	0.427	NA	rs146056268
ENSG00000126953	TIMM8A	23	100600649	100604184	-1	protein_coding	1678	TIMM8A	0.605877	-0.570916	1	1.54	NA	rs5991950
ENSG00000010671	BTK	23	100604435	100641183	-1	protein_coding	695	BTK	0.999563	0.1317	1	1.54	NA	rs5991950
ENSG00000196440	ARMCX4	23	100673275	100788446	1	protein_coding	100131755	ARMCX4	NA	-0.0336649	35	15	NA	rs5991950
ENSG00000126947	ARMCX1	23	100805514	100809683	1	protein_coding	51309	ARMCX1	0.395797	-0.297405	9	7.386	1.98321226576e-08	rs5991950
ENSG00000198960	ARMCX6	23	100870110	100872991	-1	protein_coding	54470	ARMCX6	0.259563	-0.939585	3	2.79	2.19586331736e-08	rs5991950
ENSG00000102401	ARMCX3	23	100877787	100882833	1	protein_coding	51566	ARMCX3	0.249589	-1.25222	1	2.79	NA	rs5991950
ENSG00000176274	SLC25A53	23	103343898	103401708	-1	protein_coding	401612	SLC25A53	0.101917	-1.11056	2	7.1	1.38411830557e-08	rs782030099
ENSG00000166707	ZCCHC18	23	103356822	103360533	1	protein_coding	644353	ZCCHC18	0.259266	-0.174633	2	7.1	1.38411830557e-08	rs782030099
ENSG00000185985	SLITRK2	23	144899350	144907360	1	protein_coding	84631	SLITRK2	0.240675	-1.75652	2	14.2	NA	rs782320227
ENSG00000221870	TMEM257	23	144908928	144911368	1	protein_coding	9142	TMEM257	0.114595	-0.112979	1	14.2	NA	rs782320227
