# Supplementary material for: A sex-stratified analysis of the genetic architecture of human brain anatomy
Source: Nat Commun. 2024 Sep 13;15:8041. doi: 10.1038/s41467-024-52244-2 (PMC11399304; doi:10.1038/s41467-024-52244-2)
Supplement: Supplementary file 20 — Supplementary Data 17 [file 41467_2024_52244_MOESM20_ESM.xlsx]

## Sheet: Sheet1
Supplementary Data 17A: List of Candidate SNPs tagged by independently significant SNPs in the SNP-level sex difference analysis of regional SA. Results are shown for the "relaxed" theshold with p_sex-difference < 5e-8.
Summary statistics of the SNP-level sex-difference analysis were analyzed using FUMA (Watanabe et al. 2017, https://fuma.ctglab.nl/) to obtain the results below.
uniqID	rsID	chr	pos	non_effect_allele	effect_allele	MAF	gwasP	r2	IndSigSNP	GenomicLocus	nearestGene	dist	func	CADD
1:72020731:C:T	rs186115458	1	72020731	C	T	0.001988	NA	1	rs547302739	1	NEGR1	0	intronic	0.375
1:72066153:C:G	rs576037115	1	72066153	G	C	0.001988	NA	1	rs547302739	1	NEGR1	0	intronic	1.639
1:72070761:A:T	rs532505850	1	72070761	A	T	0.001988	NA	1	rs547302739	1	NEGR1	0	intronic	5.026
1:72457106:A:G	rs547302739	1	72457106	A	G	0.001988	2.29342e-08	1	rs547302739	1	NEGR1	0	intronic	3.531
1:72544164:C:T	rs541351512	1	72544164	C	T	0.001988	NA	1	rs547302739	1	NEGR1	0	intronic	3.89
1:73294048:A:T	rs530329363	1	73294048	T	A	0.002982	NA	0.665336	rs547302739	1	RP4-660H19.1	0	ncRNA_intronic	5.111
1:87070591:G:T	rs543249932	1	87070591	G	T	0.000994	NA	1	rs562270409	2	RP4-651E10.4	0	ncRNA_intronic	4.906
1:87345735:C:G	rs537338780	1	87345735	G	C	0.000994	NA	1	rs562270409	2	2024-09-15	0	intronic	0.39
1:87560795:A:T	rs568220499	1	87560795	A	T	0.000994	NA	1	rs562270409	2	HS2ST1:RP5-1052I5.2	00:00:00	intronic	0.387
1:87826199:A:G	rs562270409	1	87826199	A	G	0.000994	2.29136e-08	1	rs562270409	2	RP4-544H6.2	0	ncRNA_intronic	0.022
1:88135690:G:T	rs568867549	1	88135690	T	G	0.000994	NA	1	rs562270409	2	RNA5SP52	216633	intergenic	2.261
1:88395129:A:G	rs145610722	1	88395129	G	A	0.000994	NA	1	rs562270409	2	RP5-1027O11.1	23731	intergenic	1.477
1:88722310:A:G	rs568075964	1	88722310	A	G	0.000994	NA	1	rs562270409	2	CTA-21C21.1	56525	intergenic	1.616
1:104844001:A:G	1:104844001:A:G	1	104844001	G	A	0.3579	NA	0.771303	rs66507560	3	FTLP17	147548	intergenic	8.102
1:104844001:C:G	1:104844001:C:G	1	104844001	G	C	0.09742	NA	0.771303	rs66507560	3	FTLP17	147548	NA	7.432
1:104846922:A:T	rs6699478	1	104846922	A	T	0.3588	4.88656e-08	0.767756	rs66507560	3	FTLP17	150469	intergenic	3.882
1:104848927:G:GAA	1:104848927:G:GAA	1	104848927	G	GAA	0.3569	NA	0.765646	rs66507560	3	FTLP17	152474	intergenic	14.41
1:104848927:G:GA	1:104848927:G:GA	1	104848927	G	GA	0.0994	NA	0.765646	rs66507560	3	FTLP17	152474	NA	14.43
1:104853110:G:T	rs538591077	1	104853110	G	T	0.2684	NA	0.729807	rs66507560	3	FTLP17	156657	intergenic	1.808
1:104853926:A:G	rs11185428	1	104853926	G	A	0.3738	NA	0.758441	rs66507560	3	FTLP17	157473	intergenic	0.25
1:104853997:A:G	rs2055235	1	104853997	A	G	0.3757	NA	0.759745	rs66507560	3	FTLP17	157544	intergenic	6.481
1:104854868:G:GT	rs34795391	1	104854868	G	GT	0.4095	NA	0.661284	rs66507560	3	FTLP17	158415	intergenic	0.51
1:104857369:C:CTT	rs368250427	1	104857369	CTT	C	0.4155	NA	0.64487	rs66507560	3	FTLP17	160916	intergenic	3.172
1:104857369:CT:CTT	rs549189573	1	104857369	CTT	CT	0.4105	NA	0.64487	rs66507560	3	FTLP17	160916	NA	NA
1:104857952:A:G	rs12723087	1	104857952	G	A	0.3141	6.37151e-10	1	rs66507560	3	FTLP17	161499	intergenic	5.659
1:104862834:A:C	rs66507560	1	104862834	C	A	0.3141	4.22107e-10	1	rs66507560	3	FTLP17	166381	intergenic	12.62
1:104865231:C:T	rs12131837	1	104865231	T	C	0.4115	2.95709e-08	0.661012	rs66507560	3	FTLP17	168778	intergenic	0.066
1:104875626:G:T	rs12081473	1	104875626	G	T	0.2962	5.4167e-09	0.831149	rs66507560	3	FTLP17	179173	intergenic	0.633
1:104876239:A:G	rs10748517	1	104876239	A	G	0.2962	4.89102e-09	0.831149	rs66507560	3	FTLP17	179786	intergenic	4.73
1:104876301:C:T	rs10736049	1	104876301	T	C	0.2962	4.80032e-09	0.831149	rs66507560	3	FTLP17	179848	intergenic	0.038
1:104877392:A:T	rs12735724	1	104877392	A	T	0.2942	5.17622e-09	0.839868	rs66507560	3	FTLP17	180939	intergenic	4.676
1:104879804:A:T	rs4344337	1	104879804	T	A	0.2962	5.25187e-09	0.831149	rs66507560	3	FTLP17	183351	intergenic	1.15
1:104882927:C:T	rs4388712	1	104882927	C	T	0.2962	5.1313e-09	0.831149	rs66507560	3	FTLP17	186474	intergenic	0.656
1:104885377:A:G	rs10748518	1	104885377	A	G	0.2962	4.58971e-09	0.831149	rs66507560	3	FTLP17	188924	intergenic	3.851
1:104887259:A:G	rs10785866	1	104887259	G	A	0.2982	4.77361e-09	0.822628	rs66507560	3	FTLP17	190806	intergenic	0.658
1:104888820:A:G	rs9325371	1	104888820	A	G	0.2962	5.4632e-09	0.831149	rs66507560	3	FTLP17	192367	intergenic	0.301
1:104889223:A:C	rs9325373	1	104889223	C	A	0.2992	4.63782e-09	0.818016	rs66507560	3	FTLP17	192770	intergenic	0.701
1:158930388:G:T	rs146956576	1	158930388	T	G	0.007952	4.45705e-08	1	rs146956576	4	PYHIN1	0	intronic	1.451
1:158984175:A:ACT	rs571254012	1	158984175	ACT	A	0.005964	NA	0.746982	rs146956576	4	IFI16	0	intronic	1.164
1:202210066:C:T	rs192542954	1	202210066	C	T	0.001988	NA	0.665336	rs558183265	5	LGR6	0	intronic	1.308
1:202295731:C:T	rs147322650	1	202295731	C	T	0.001988	NA	0.665336	rs558183265	5	UBE2T	5053	intergenic	4.194
1:202302285:C:T	rs145966979	1	202302285	T	C	0.001988	NA	0.665336	rs558183265	5	UBE2T	0	intronic	5.342
1:202352727:C:T	rs190196413	1	202352727	C	T	0.001988	NA	0.665336	rs558183265	5	PPP1R12B	0	intronic	0.862
1:202573011:C:CCAAA	rs199686360	1	202573011	CCAAA	C	0.001988	NA	0.665336	rs558183265	5	SYT2	0	intronic	6.624
1:202783768:A:G	rs192292889	1	202783768	G	A	0.001988	NA	0.665336	rs558183265	5	PCAT6	2483	intergenic	0.02
1:202784127:A:G	rs183662437	1	202784127	G	A	0.001988	NA	0.665336	rs558183265	5	PCAT6	2842	intergenic	1.226
1:202818060:C:T	rs189218036	1	202818060	C	T	0.002982	NA	1	rs558183265	5	RP11-480I12.5	2895	intergenic	6.867
1:202916421:A:G	rs558183265	1	202916421	A	G	0.002982	4.76422e-08	1	rs558183265	5	ADIPOR1	0	intronic	1.358
1:202970324:A:G	rs183452236	1	202970324	A	G	0.002982	NA	1	rs558183265	5	RP11-38O14.6	843	downstream	0.52
1:203112807:A:G	rs190077520	1	203112807	G	A	0.003976	NA	0.7485	rs558183265	5	ADORA1	0	intronic	3.828
1:221116863:A:G	rs11582985	1	221116863	A	G	0.003976	2.93865e-08	1	rs11582985	6	HLX	58461	intergenic	3.77
1:221144282:G:T	rs77728897	1	221144282	G	T	0.00497	NA	0.798397	rs11582985	6	HLX	85880	intergenic	0.492
1:221391947:A:G	rs558477684	1	221391947	A	G	0.002982	NA	0.7485	rs11582985	6	RP11-453O22.1	84383	intergenic	0.293
1:221457154:G:T	rs11586947	1	221457154	T	G	0.003976	NA	1	rs11582985	6	RP11-421L10.1	46267	intergenic	9.512
1:237656976:A:T	rs184996387	1	237656976	T	A	0.007952	3.06947e-08	1	rs184996387	7	RYR2	0	intronic	0.158
2:64721962:A:G	rs112367221	2	64721962	G	A	0.0169	4.60682e-08	1	rs112367221	8	AC008074.4	0	ncRNA_intronic	6.88
2:64765742:G:T	rs116389214	2	64765742	G	T	0.0169	NA	1	rs112367221	8	AFTPH	0	intronic	10.72
2:64765754:C:T	rs111875577	2	64765754	C	T	0.0169	NA	1	rs112367221	8	AFTPH	0	intronic	5.687
2:64794437:C:T	rs12467486	2	64794437	T	C	0.01988	NA	0.844753	rs112367221	8	AFTPH	0	intronic	5.434
2:64809080:A:G	rs112070894	2	64809080	G	A	0.02187	NA	0.764777	rs112367221	8	AFTPH	0	intronic	16.47
2:208219210:A:G	rs530441846	2	208219210	G	A	0.000994	NA	1	rs146042333	9	AC007879.5	0	ncRNA_intronic	12.77
2:208787694:A:G	rs182988916	2	208787694	G	A	0.000994	NA	1	rs146042333	9	PLEKHM3	0	intronic	1.16
2:209057464:A:G	rs146042333	2	209057464	A	G	0.000994	4.26255e-09	1	rs146042333	9	C2orf80	2666	intergenic	0.408
2:209248526:A:G	rs140467116	2	209248526	G	A	0.000994	NA	1	rs146042333	9	PTH2R	0	intergenic	0.238
2:209473350:G:T	rs182143552	2	209473350	G	T	0.000994	NA	1	rs146042333	9	PTH2R	0	intronic	0.024
2:209858916:C:CCTTT	rs201593742	2	209858916	CCTTT	C	0.000994	NA	1	rs146042333	9	RNA5SP117	73527	intergenic	3.285
2:209916783:A:G	rs544178643	2	209916783	G	A	0.000994	NA	1	rs146042333	9	HSPA8P6	20537	intergenic	5.705
2:225863157:A:T	rs151206777	2	225863157	T	A	0.001988	NA	1	rs137902767	10	DOCK10	0	intronic	4.543
2:225902900:A:G	rs137902767	2	225902900	G	A	0.001988	3.43629e-08	1	rs137902767	10	DOCK10	0	intronic	0.782
2:229817636:A:C	rs191267793	2	229817636	A	C	0.000994	NA	1	rs533628226	11	PID1	0	intergenic	1.947
2:229989698:C:T	rs143768255	2	229989698	C	T	0.000994	NA	1	rs533628226	11	PID1	0	intronic	0.135
2:230019802:A:G	rs574005550	2	230019802	G	A	0.000994	NA	1	rs533628226	11	PID1	0	intronic	0.027
2:230054884:C:T	rs554238067	2	230054884	C	T	0.000994	NA	1	rs533628226	11	PID1	0	intronic	0.029
2:230168947:C:T	rs145534178	2	230168947	C	T	0.000994	NA	1	rs533628226	11	PID1	32945	intergenic	0.215
2:230269476:A:G	rs541590789	2	230269476	G	A	0.000994	NA	1	rs533628226	11	DNER	0	intronic	0.358
2:230329453:A:G	rs533628226	2	230329453	A	G	0.000994	9.673e-09	1	rs533628226	11	DNER	0	intronic	1.308
2:230659325:C:T	rs540483873	2	230659325	T	C	0.000994	NA	1	rs533628226	11	TRIP12	0	intronic	0.499
2:230702443:A:T	rs536473030	2	230702443	A	T	0.000994	NA	1	rs533628226	11	TRIP12	0	intronic	5.22
2:230714172:A:G	rs144552857	2	230714172	G	A	0.000994	NA	1	rs533628226	11	TRIP12	0	intronic	1.189
2:230859567:A:G	rs574479171	2	230859567	A	G	0.000994	NA	1	rs533628226	11	FBXO36	0	intronic	10.17
2:230965500:A:T	rs149359224	2	230965500	T	A	0.000994	NA	1	rs533628226	11	AC009950.2	24525	intergenic	1.633
2:231072557:C:T	rs190610403	2	231072557	T	C	0.000994	NA	1	rs533628226	11	SP110:SP140	00:00:00	intronic	8.909
2:231173619:A:G	rs181408791	2	231173619	G	A	0.000994	NA	1	rs533628226	11	SP140	0	intronic	1.037
2:231271771:A:T	rs141672006	2	231271771	A	T	0.000994	NA	1	rs533628226	11	SP140L	3323	intergenic	0.763
2:237013261:A:G	rs189411763	2	237013261	G	A	0.000994	NA	1	rs554299732	12	AGAP1	0	intronic	0.851
2:237027391:G:T	rs188961298	2	237027391	T	G	0.000994	NA	1	rs554299732	12	AGAP1	0	intronic	3.599
2:237047399:A:G	rs557863701	2	237047399	G	A	0.000994	NA	1	rs554299732	12	AGAP1	6954	intergenic	0.016
2:237243422:C:T	rs145214109	2	237243422	T	C	0.000994	NA	1	rs554299732	12	IQCA1	0	intronic	6.263
2:237337772:A:C	rs139920558	2	237337772	C	A	0.000994	NA	1	rs554299732	12	IQCA1	0	intronic	0.973
2:237399124:A:C	rs185746686	2	237399124	C	A	0.000994	NA	1	rs554299732	12	IQCA1	0	intronic	3.104
2:237457408:A:G	rs533263577	2	237457408	A	G	0.000994	NA	1	rs554299732	12	ACKR3	19021	intergenic	11.21
2:237536645:C:T	rs543832569	2	237536645	C	T	0.000994	NA	1	rs554299732	12	ACKR3	45643	intergenic	0.064
2:237667936:A:G	rs191192260	2	237667936	G	A	0.000994	NA	1	rs554299732	12	AC011286.1	4929	intergenic	2.979
2:237818308:C:T	rs139460296	2	237818308	C	T	0.000994	NA	1	rs554299732	12	RNU6-1051P	105538	intergenic	0.035
2:237994825:A:C	rs554299732	2	237994825	A	C	0.000994	4.03649e-09	1	rs554299732	12	COPS8	0	intronic	7.281
2:238113132:A:G	rs572990337	2	238113132	G	A	0.000994	NA	1	rs554299732	12	AC112715.2	52601	intergenic	0.002
2:238716689:A:G	rs576243090	2	238716689	A	G	0.000994	NA	1	rs554299732	12	LRRFIP1:RBM44	00:00:00	intronic	4.771
2:238772806:C:G	rs543850859	2	238772806	G	C	0.000994	NA	1	rs554299732	12	RAMP1	0	intronic	2.064
3:38667231:G:T	rs149042425	3	38667231	G	T	0.00994	NA	0.806353	rs139447917	13	SCN5A	0	intronic	1.838
3:38670683:C:G	rs144088069	3	38670683	C	G	0.00994	NA	0.806353	rs139447917	13	SCN5A	0	intronic	1.557
3:38703020:A:C	rs187339522	3	38703020	C	A	0.00994	1.74692e-08	1	rs139447917	13	SCN5A	11855	intergenic	1.718
3:38708100:A:G	rs192865971	3	38708100	A	G	0.00994	2.79499e-08	1	rs139447917	13	SCN5A	16935	intergenic	6.071
3:38720136:A:C	rs139447917	3	38720136	A	C	0.00994	1.6895e-08	1	rs139447917	13	SCN10A	18156	intergenic	5.442
3:38725882:C:T	rs146572613	3	38725882	T	C	0.01193	NA	0.829953	rs139447917	13	SCN10A	12410	intergenic	4.136
3:59728917:A:G	rs74339013	3	59728917	G	A	0.00497	3.73022e-08	1	rs74339013	14	FHIT	6118	intergenic	0.351
3:65592483:A:G	rs113891685	3	65592483	A	G	0.03678	9.94683e-09	1	rs113891685	15	MAGI1	0	intronic	1.223
3:65628022:A:T	rs79496966	3	65628022	A	T	0.04573	NA	0.677717	rs113891685	15	MAGI1	0	intronic	9.611
3:125869507:C:T	rs182364860	3	125869507	T	C	0.001988	2.91341e-08	1	rs182364860	16	ALDH1L1	0	intronic	2.522
3:140088419:T:TA	rs541283894	3	140088419	TA	T	0.4245	NA	0.726991	rs1479852	17	CLSTN2	0	intronic	0.22
3:140089611:A:G	rs899622	3	140089611	A	G	0.4771	NA	0.705247	rs1479852	17	CLSTN2	0	intronic	10.17
3:140093954:A:G	rs1479852	3	140093954	A	G	0.3936	1.2745e-08	1	rs1479852	17	CLSTN2	0	intronic	0.812
3:140094984:G:T	rs7618673	3	140094984	G	T	0.4771	NA	0.704099	rs1479852	17	CLSTN2	0	intronic	1.952
3:140096771:C:T	rs4683488	3	140096771	C	T	0.4742	NA	0.712807	rs1479852	17	CLSTN2	0	intronic	0.745
3:140097318:A:G	rs13099847	3	140097318	G	A	0.4771	NA	0.704099	rs1479852	17	CLSTN2	0	intronic	0.345
3:140097503:A:G	rs4410413	3	140097503	G	A	0.4781	NA	0.702368	rs1479852	17	CLSTN2	0	intronic	0.319
3:140097542:A:C	rs4642081	3	140097542	C	A	0.4732	NA	0.708639	rs1479852	17	CLSTN2	0	intronic	2.566
3:140098927:A:G	rs9817769	3	140098927	G	A	0.4742	NA	0.712807	rs1479852	17	CLSTN2	0	intronic	3.489
3:140101026:A:G	rs11717522	3	140101026	G	A	0.4781	NA	0.69413	rs1479852	17	CLSTN2	0	intronic	1.812
3:140101504:A:G	rs6771702	3	140101504	A	G	0.3956	NA	0.926525	rs1479852	17	CLSTN2	0	intronic	4.366
3:170761260:A:G	rs75619396	3	170761260	G	A	0.000994	NA	1	rs576258979	18	SLC2A2	16720	intergenic	0.035
3:170881689:A:T	rs185638930	3	170881689	A	T	0.000994	NA	1	rs576258979	18	TNIK	0	intronic	5.789
3:170890169:A:G	rs188054568	3	170890169	G	A	0.000994	NA	1	rs576258979	18	TNIK	0	intronic	3.547
3:170973243:C:T	rs183629154	3	170973243	C	T	0.000994	NA	1	rs576258979	18	TNIK	0	intronic	4.894
3:171001009:C:T	rs559260289	3	171001009	C	T	0.000994	NA	1	rs576258979	18	TNIK	0	intronic	3.505
3:171156281:C:T	rs531712298	3	171156281	C	T	0.000994	NA	1	rs576258979	18	TNIK	0	intronic	2.534
3:171699458:A:G	rs576258979	3	171699458	G	A	0.000994	1.7907e-08	1	rs576258979	18	TMEM212	42952	intergenic	1.289
3:171742147:C:T	rs576901400	3	171742147	C	T	0.000994	NA	1	rs576258979	18	FNDC3B	15270	intergenic	5.535
3:171928332:A:T	rs188740097	3	171928332	A	T	0.000994	NA	1	rs576258979	18	FNDC3B	0	intronic	0.926
3:172020286:G:T	rs539962587	3	172020286	G	T	0.000994	NA	1	rs576258979	18	FNDC3B	0	intronic	1.398
3:172041785:A:G	rs187213036	3	172041785	G	A	0.000994	NA	1	rs576258979	18	FNDC3B	0	intronic	2.883
3:172084739:C:T	rs185761718	3	172084739	C	T	0.000994	NA	1	rs576258979	18	FNDC3B	0	intronic	0.56
3:172142981:C:T	rs190565738	3	172142981	C	T	0.000994	NA	1	rs576258979	18	BZW1P1	658	downstream	0.282
3:172214581:C:T	rs188004898	3	172214581	T	C	0.000994	NA	1	rs576258979	18	TNFSF10	8716	intergenic	3.663
3:172333871:A:T	rs189636949	3	172333871	A	T	0.000994	NA	1	rs576258979	18	SLC31A1P1	12074	intergenic	0.024
3:172393222:A:T	rs529262094	3	172393222	A	T	0.000994	NA	1	rs576258979	18	NCEH1	0	intronic	1.956
3:172537104:A:G	rs536240995	3	172537104	A	G	0.000994	NA	1	rs576258979	18	ECT2	0	intronic	4.616
3:175046601:A:C	rs141191761	3	175046601	A	C	0.005964	7.97033e-09	1	rs141191761	19	NAALADL2	0	intronic	1.159
3:197404989:C:T	rs183795725	3	197404989	C	T	0.006958	NA	0.855418	rs191553140	20	KIAA0226	0	intronic	6.521
3:197466292:C:T	rs186693339	3	197466292	T	C	0.006958	NA	0.855418	rs191553140	20	KIAA0226:FYTTD1	00:00:00	intronic	0.736
3:197466302:C:T	rs191553140	3	197466302	C	T	0.005964	4.95629e-08	1	rs191553140	20	KIAA0226:FYTTD1	00:00:00	intronic	1.312
4:6397400:C:T	rs115462397	4	6397400	C	T	0.02684	3.00166e-08	1	rs115462397	21	PPP2R2C	0	intronic	1.235
4:39974587:A:G	rs189985201	4	39974587	A	G	0.01491	3.26822e-08	1	rs189985201	22	PDS5A	0	intronic	8.315
4:47382848:G:T	rs186942457	4	47382848	G	T	0.003976	NA	0.7485	rs183984444	23	GABRB1	0	intronic	4.113
4:47394620:A:C	rs181885931	4	47394620	A	C	0.003976	NA	0.7485	rs183984444	23	GABRB1	0	intronic	1.476
4:47687452:G:T	rs184889074	4	47687452	G	T	0.002982	NA	1	rs183984444	23	CORIN	0	intronic	0.234
4:47705413:A:G	rs11930888	4	47705413	A	G	0.002982	NA	1	rs183984444	23	CORIN	0	intronic	3.335
4:47753033:C:T	rs181735078	4	47753033	C	T	0.001988	NA	0.665336	rs183984444	23	CORIN	0	intronic	0.757
4:48020636:C:T	rs184555395	4	48020636	C	T	0.002982	NA	1	rs183984444	23	NIPAL1	0	intronic	0.405
4:48039280:A:G	rs182844111	4	48039280	G	A	0.002982	NA	1	rs183984444	23	NIPAL1	0	UTR3	3.663
4:48052971:A:G	rs183984444	4	48052971	A	G	0.002982	3.92454e-08	1	rs183984444	23	NIPAL1	10782	intergenic	0.923
4:48068108:C:T	rs182850723	4	48068108	C	T	0.002982	4.88622e-08	1	rs183984444	23	TXK	301	downstream	5.146
4:48211983:C:T	rs11930934	4	48211983	T	C	0.001988	NA	0.665336	rs183984444	23	TEC	0	intronic	1.987
4:48219374:C:G	rs181793398	4	48219374	G	C	0.002982	4.39963e-08	1	rs183984444	23	TEC	0	intronic	2.472
4:48284045:C:G	rs554107551	4	48284045	G	C	0.001988	NA	0.665336	rs183984444	23	TEC	12163	intergenic	0.451
4:48557427:A:T	rs535460952	4	48557427	A	T	0.002982	NA	1	rs183984444	23	FRYL	0	intronic	7.517
4:113432037:A:G	rs116836043	4	113432037	G	A	0.02485	NA	0.92386	rs35865138	24	NEUROG2	2634	intergenic	12.01
4:113437178:C:CCGG	rs542205274	4	113437178	C	CCGG	0.02584	NA	0.889135	rs35865138	24	NEUROG2:RP11-402J6.1	00:00:00	ncRNA_intronic	18.6
4:113574409:A:G	rs35865138	4	113574409	A	G	0.02485	8.67884e-09	1	rs35865138	24	LARP7	0	intronic	0.806
4:164269234:G:T	rs7679206	4	164269234	G	T	0.2227	NA	0.633332	rs74914837	25	NPY5R	0	intronic	3.827
4:164270161:C:CA	rs11436568	4	164270161	C	CA	0.2266	NA	0.619548	rs74914837	25	NPY5R	0	intronic	2.792
4:164274486:C:G	rs74914837	4	164274486	C	G	0.1491	3.09394e-08	1	rs74914837	25	NPY5R	1399	intergenic	4.104
4:164276942:A:G	rs4443234	4	164276942	G	A	0.2197	NA	0.640475	rs74914837	25	NPY5R	3855	intergenic	1.135
4:164278765:G:T	rs7662762	4	164278765	G	T	0.2177	NA	0.647702	rs74914837	25	NPY5R	5678	intergenic	0.324
4:164283932:A:G	rs12643274	4	164283932	A	G	0.2217	NA	0.633356	rs74914837	25	NPY5R	10845	intergenic	2.027
4:164286746:A:G	rs9990650	4	164286746	G	A	0.2177	NA	0.647702	rs74914837	25	NPY5R	13659	intergenic	4.719
4:164304863:A:G	rs7442072	4	164304863	A	G	0.164	NA	0.811961	rs74914837	25	RPL35AP12	1194	intergenic	0.163
4:164307391:A:G	rs13125533	4	164307391	G	A	0.164	NA	0.811961	rs74914837	25	RPL35AP12	3722	intergenic	4.173
4:164309253:A:G	rs13140379	4	164309253	A	G	0.164	NA	0.811961	rs74914837	25	RPL35AP12	5584	intergenic	1.769
4:164310785:A:G	rs11938071	4	164310785	A	G	0.164	NA	0.811961	rs74914837	25	RPL35AP12	7116	intergenic	1.309
4:164312491:C:G	rs10857356	4	164312491	C	G	0.173	NA	0.764541	rs74914837	25	RPL35AP12	8822	intergenic	4.758
4:164312654:G:T	rs10857358	4	164312654	G	T	0.173	NA	0.764541	rs74914837	25	RPL35AP12	8985	intergenic	2.214
4:164314144:A:G	rs4691916	4	164314144	G	A	0.165	NA	0.805939	rs74914837	25	RPL35AP12	10475	intergenic	1.427
4:164316027:C:T	rs2044053	4	164316027	C	T	0.165	NA	0.805939	rs74914837	25	RPL35AP12	12358	intergenic	0.508
4:164316276:A:G	rs7688429	4	164316276	G	A	0.173	NA	0.764541	rs74914837	25	RPL35AP12	12607	intergenic	2.565
4:164316951:A:G	rs1036761	4	164316951	G	A	0.173	NA	0.764541	rs74914837	25	RPL35AP12	13282	intergenic	0.108
4:164316960:A:G	rs1036762	4	164316960	G	A	0.173	NA	0.764541	rs74914837	25	RPL35AP12	13291	intergenic	3.417
4:164321535:C:T	rs1441715	4	164321535	C	T	0.166	NA	0.79998	rs74914837	25	RPL35AP12	17866	intergenic	3.343
4:164322979:A:G	rs13113062	4	164322979	A	G	0.162	NA	0.741877	rs74914837	25	RPL35AP12	19310	intergenic	1.219
4:164325064:C:T	rs1441716	4	164325064	T	C	0.171	NA	0.697092	rs74914837	25	RPL35AP12	21395	intergenic	5.95
4:164326586:A:G	4:164326586:A:G	4	164326586	A	G	0.171	NA	0.697092	rs74914837	25	RPL35AP12	22917	intergenic	1.768
4:164332681:A:G	rs1348192	4	164332681	A	G	0.162	NA	0.741877	rs74914837	25	RPL35AP12	29012	intergenic	0.177
4:164333942:C:T	rs12651234	4	164333942	T	C	0.162	NA	0.741877	rs74914837	25	RPL35AP12	30273	intergenic	0.191
4:164333950:A:G	rs12645785	4	164333950	G	A	0.162	NA	0.741877	rs74914837	25	RPL35AP12	30281	intergenic	0.504
4:164335247:A:C	rs6855398	4	164335247	C	A	0.17	NA	0.702346	rs74914837	25	RPL35AP12	31578	intergenic	1.228
4:164335993:A:G	rs13117174	4	164335993	G	A	0.17	NA	0.702346	rs74914837	25	RPL35AP12	32324	intergenic	2.104
4:164338027:A:T	rs6852899	4	164338027	A	T	0.172	NA	0.69189	rs74914837	25	RPL35AP12	34358	intergenic	4.482
4:164338812:C:T	rs1812613	4	164338812	C	T	0.164	NA	0.730361	rs74914837	25	RPL35AP12	35143	intergenic	2.025
4:164342324:G:T	rs4691083	4	164342324	G	T	0.1849	NA	0.646359	rs74914837	25	RPL35AP12	38655	intergenic	3.508
4:164343653:A:G	rs9308057	4	164343653	G	A	0.161	NA	0.734631	rs74914837	25	RPL35AP12	39984	intergenic	1.738
4:164345832:A:G	rs6845148	4	164345832	G	A	0.161	NA	0.734631	rs74914837	25	RPL35AP12	42163	intergenic	1.172
4:164348347:A:G	rs4691918	4	164348347	G	A	0.1759	NA	0.644853	rs74914837	25	TKTL2	43909	intergenic	2.438
4:164349830:C:T	rs6849891	4	164349830	C	T	0.1779	NA	0.6272	rs74914837	25	TKTL2	42426	intergenic	1.892
4:164349871:A:G	rs6824042	4	164349871	G	A	0.1789	NA	0.62266	rs74914837	25	TKTL2	42385	intergenic	1.901
4:164362136:C:T	rs4691921	4	164362136	T	C	0.1889	NA	0.603801	rs74914837	25	TKTL2	30120	intergenic	0.992
4:164362927:A:G	rs1372321	4	164362927	A	G	0.1809	NA	0.63134	rs74914837	25	TKTL2	29329	intergenic	0.75
4:167506485:C:G	rs72695527	4	167506485	C	G	0.003976	4.93562e-09	1	rs72695527	26	RP11-217C7.1	59213	intergenic	0.271
4:167612329:C:T	rs181630965	4	167612329	T	C	0.001988	5.54976e-09	1	rs181630965	26	SPOCK3	42205	intergenic	0.748
4:186662808:A:G	rs574379855	4	186662808	G	A	0.000994	NA	1	rs564293275	27	SORBS2	0	intronic	0.109
4:186742685:A:C	rs573663224	4	186742685	C	A	0.000994	NA	1	rs564293275	27	SORBS2	0	intronic	2.066
4:186744720:G:T	rs116085301	4	186744720	G	T	0.000994	NA	1	rs564293275	27	SORBS2	0	intronic	0.417
4:186774828:A:G	rs148684617	4	186774828	A	G	0.000994	NA	1	rs564293275	27	SORBS2	0	intronic	5.492
4:187257414:G:T	rs186776357	4	187257414	G	T	0.000994	NA	1	rs564293275	27	F11-AS1	0	ncRNA_intronic	1.724
4:187302320:C:CG	rs11388217	4	187302320	CG	C	0.4652	NA	1	rs564293275	27	F11-AS1	0	ncRNA_intronic	0.987
4:187302320:C:T	rs541850330	4	187302320	C	T	0.000994	NA	1	rs564293275	27	F11-AS1	0	NA	0.433
4:187403492:G:T	rs542661147	4	187403492	T	G	0.000994	NA	1	rs564293275	27	F11-AS1:RP11-215A19.2	00:00:00	ncRNA_intronic	1.013
4:187487177:A:G	rs564293275	4	187487177	A	G	0.000994	4.64019e-08	1	rs564293275	27	MTNR1A	10455	intergenic	2.526
4:187584030:A:G	rs550174934	4	187584030	G	A	0.000994	NA	1	rs564293275	27	FAT1	0	intronic	1.311
4:187604418:C:T	rs533574650	4	187604418	C	T	0.000994	NA	1	rs564293275	27	FAT1	0	intronic	0.366
4:187619079:A:G	rs142067063	4	187619079	A	G	0.000994	NA	1	rs564293275	27	FAT1	0	intronic	2.321
4:187663544:C:G	rs549417784	4	187663544	C	G	0.000994	NA	1	rs564293275	27	FAT1	15667	intergenic	0.848
4:187725629:C:T	rs568357983	4	187725629	C	T	0.000994	NA	1	rs564293275	27	AC108865.1	52899	intergenic	17.39
4:187731668:A:C	rs192986452	4	187731668	A	C	0.000994	NA	1	rs564293275	27	AC108865.1	46860	intergenic	1.301
4:187787998:G:T	rs564944085	4	187787998	G	T	0.000994	NA	1	rs564293275	27	AC108865.1	9387	intergenic	0.572
4:187842371:G:T	rs544506374	4	187842371	G	T	0.000994	NA	1	rs564293275	27	MRPS36P2	20378	intergenic	1.917
4:187948445:C:T	rs539579577	4	187948445	C	T	0.000994	NA	1	rs564293275	27	RP11-217E13.1	5317	intergenic	1.828
4:187949405:A:G	rs186668090	4	187949405	A	G	0.000994	NA	1	rs564293275	27	RP11-217E13.1	6277	intergenic	3.005
4:188157161:A:G	rs536130680	4	188157161	A	G	0.000994	NA	1	rs564293275	27	RP11-308K2.1	26660	intergenic	1.937
4:188278794:A:G	rs111751858	4	188278794	A	G	0.000994	NA	1	rs564293275	27	RP11-91J3.2	13007	intergenic	6.437
4:188283417:A:C	rs112558692	4	188283417	A	C	0.000994	NA	1	rs564293275	27	RP11-91J3.2	8384	intergenic	3.364
4:188332426:G:T	4:188332426:G:T	4	188332426	G	T	0.000994	NA	1	rs564293275	27	RP11-91J3.3	2291	intergenic	0.555
4:188359195:C:G	rs575030608	4	188359195	G	C	0.000994	NA	1	rs564293275	27	RP11-91J3.1	3635	intergenic	0.34
5:29680896:A:G	rs151290762	5	29680896	A	G	0.01292	2.8307e-08	1	rs151290762	28	UBL5P1	79920	intergenic	9.357
5:35628914:A:G	rs568324035	5	35628914	G	A	0.000994	NA	1	rs191988378	29	SPEF2	0	intronic	2.196
5:35718806:A:C	rs191904698	5	35718806	A	C	0.000994	NA	1	rs191988378	29	SPEF2:CTD-2113L7.1	00:00:00	ncRNA_intronic	4.748
5:35775499:G:T	rs538780586	5	35775499	G	T	0.000994	NA	1	rs191988378	29	SPEF2:CTD-2113L7.1	00:00:00	ncRNA_intronic	3.162
5:36018671:A:T	rs183491389	5	36018671	A	T	0.000994	NA	1	rs191988378	29	UGT3A2	16447	intergenic	5.628
5:36253296:C:T	rs182137437	5	36253296	T	C	0.000994	NA	1	rs191988378	29	RANBP3L	0	intronic	12.49
5:36385625:A:G	rs187658421	5	36385625	G	A	0.000994	NA	1	rs191988378	29	RANBP3L	83408	intergenic	1.352
5:36439025:G:T	rs560638855	5	36439025	T	G	0.000994	NA	1	rs191988378	29	RNA5SP181	46419	intergenic	7.666
5:36538692:A:C	rs190678874	5	36538692	A	C	0.000994	NA	1	rs191988378	29	CTD-2282P23.1	49915	intergenic	3.702
5:36619678:A:G	rs191988378	5	36619678	G	A	0.000994	2.27113e-08	1	rs191988378	29	SLC1A3	0	intronic	1.486
5:37099192:A:G	rs184745316	5	37099192	G	A	0.000994	NA	1	rs191988378	29	C5orf42	7137	intergenic	0.888
5:37208500:C:T	rs544738359	5	37208500	C	T	0.000994	NA	1	rs191988378	29	C5orf42	0	intronic	0.848
5:37262972:A:G	rs556120802	5	37262972	A	G	0.000994	NA	1	rs191988378	29	C5orf42	13441	intergenic	3.223
5:59996667:A:G	rs550272345	5	59996667	A	G	0.001988	4.93378e-08	1	rs550272345	30	DEPDC1B	649	upstream	4.945
5:60196527:A:G	rs192205308	5	60196527	G	A	0.001988	NA	1	rs550272345	30	ERCC8	0	intronic	1.419
5:60199402:C:T	rs182401243	5	60199402	C	T	0.001988	NA	1	rs550272345	30	ERCC8	0	intronic	17.18
5:60434164:A:G	rs545763998	5	60434164	A	G	0.001988	NA	1	rs550272345	30	NDUFAF2	0	intronic	5.571
5:60481419:C:T	rs193013381	5	60481419	C	T	0.001988	NA	1	rs550272345	30	CTC-436P18.1	0	ncRNA_intronic	7.726
5:60606867:A:C	rs562058964	5	60606867	A	C	0.001988	NA	1	rs550272345	30	ZSWIM6	21232	intergenic	0.452
5:60687211:A:G	rs577207430	5	60687211	A	G	0.001988	NA	1	rs550272345	30	ZSWIM6:RPL3P6	00:00:00	ncRNA_exonic	8.968
5:94294088:A:C	rs189723685	5	94294088	A	C	0.03479	3.81431e-09	1	rs189723685	31	MCTP1	0	intronic	2.406
5:107360600:C:T	rs114658404	5	107360600	T	C	0.007952	NA	0.638109	rs183619464	32	FBXL17	0	intronic	18
5:107825291:A:T	rs114785295	5	107825291	T	A	0.007952	NA	0.638109	rs183619464	32	RP11-120B7.1	104018	intergenic	0.044
5:107853593:A:AG	rs553964393	5	107853593	AG	A	0.006958	NA	0.731242	rs183619464	32	RP11-120B7.1	75716	intergenic	3.246
5:108029520:A:T	rs183619464	5	108029520	A	T	0.006958	4.23784e-08	1	rs183619464	32	LINC01023	34005	intergenic	3.399
5:108084412:C:G	rs186043284	5	108084412	C	G	0.007952	NA	0.873236	rs183619464	32	FER	0	intronic	15.77
5:108567467:A:C	rs138012168	5	108567467	A	C	0.007952	NA	0.873236	rs183619464	32	CTD-2587M2.1	5353	intergenic	9.821
5:127210787:C:T	rs78895822	5	127210787	C	T	0.005964	3.55904e-08	1	rs78895822	33	CTC-228N24.1	0	ncRNA_intronic	0.491
5:127270846:A:G	rs146962806	5	127270846	G	A	0.006958	NA	1	rs142253691	33	CTC-228N24.1	0	ncRNA_intronic	7.04
5:127317079:A:G	rs145927407	5	127317079	A	G	0.008946	NA	0.774642	rs142253691	33	CTC-228N24.3	0	ncRNA_intronic	8.111
5:127320608:A:G	rs191931424	5	127320608	G	A	0.008946	NA	0.774642	rs142253691	33	CTC-228N24.3	0	ncRNA_intronic	10.99
5:127363343:C:T	rs142253691	5	127363343	T	C	0.006958	3.05098e-09	1	rs142253691	33	CTC-228N24.3	0	ncRNA_intronic	0.653
5:127473245:A:G	rs151077380	5	127473245	G	A	0.005964	2.3545e-08	0.855418	rs142253691	33	SLC12A2	0	intronic	1.896
5:127541489:A:ATAT	rs368944614	5	127541489	ATAT	A	0.005964	NA	0.855418	rs142253691	33	SLC12A2	16108	intergenic	3.552
5:127552756:G:T	rs144124350	5	127552756	T	G	0.006958	1.48378e-08	1	rs142253691	33	SLC12A2	27375	intergenic	17.27
5:127708641:A:G	rs139688773	5	127708641	G	A	0.006958	3.84279e-09	0.731242	rs142253691	33	FBN2	0	intronic	7.492
5:127710182:C:G	rs146479440	5	127710182	G	C	0.006958	3.02193e-09	0.731242	rs142253691	33	FBN2	0	intronic	1.39
5:127735063:C:T	rs116753353	5	127735063	C	T	0.01392	NA	0.626882	rs138203580	33	FBN2	0	intronic	3.052
5:127764899:G:T	rs141830090	5	127764899	T	G	0.005964	1.20855e-08	0.746982	rs138203580	33	FBN2	0	intronic	0.497
5:127771424:A:G	rs138203580	5	127771424	G	A	0.007952	1.97343e-09	1	rs138203580	33	FBN2	0	intronic	1.503
5:127827256:C:T	rs149281955	5	127827256	C	T	0.007952	NA	0.797422	rs138203580	33	FBN2	0	intronic	0.078
5:173160217:A:T	rs146280813	5	173160217	A	T	0.001988	1.32212e-08	1	rs146280813	34	CTB-43E15.3	0	ncRNA_intronic	6.834
6:48029113:C:T	rs181105562	6	48029113	C	T	0.001988	2.96993e-08	1	rs181105562	35	PTCHD4	0	intronic	6.196
6:48180702:A:C	rs144703745	6	48180702	C	A	0.002982	NA	0.665336	rs181105562	35	RBMXP1	637	downstream	9.136
6:131205693:A:C	rs10456991	6	131205693	C	A	0.03479	NA	0.810997	rs117864745	36	EPB41L2	0	intronic	0.665
6:131213140:A:G	rs9492748	6	131213140	G	A	0.03579	NA	0.788714	rs117864745	36	EPB41L2	0	intronic	0.134
6:131221190:A:G	rs12212907	6	131221190	A	G	0.03479	NA	0.810997	rs117864745	36	EPB41L2	0	intronic	12.79
6:131225002:C:T	rs12214117	6	131225002	T	C	0.03479	NA	0.810997	rs117864745	36	EPB41L2	0	intronic	1.381
6:131227688:A:T	rs13219477	6	131227688	A	T	0.03479	NA	0.810997	rs117864745	36	EPB41L2	0	intronic	3.38
6:131232599:A:G	rs71572945	6	131232599	G	A	0.03479	NA	0.810997	rs117864745	36	EPB41L2	0	intronic	1.463
6:131244196:C:T	rs13205393	6	131244196	C	T	0.03479	NA	0.810997	rs117864745	36	EPB41L2	0	intronic	1.714
6:131277703:C:T	rs13199082	6	131277703	C	T	0.0328	NA	0.764607	rs117864745	36	EPB41L2	0	intronic	1.903
6:131279281:C:T	rs35291891	6	131279281	T	C	0.0328	NA	0.764607	rs117864745	36	EPB41L2	0	intronic	1.084
6:131283430:A:G	rs35061946	6	131283430	G	A	0.03479	NA	0.810997	rs117864745	36	EPB41L2	0	intronic	0.857
6:131292089:C:G	rs12210131	6	131292089	C	G	0.03479	NA	0.810997	rs117864745	36	EPB41L2	0	intronic	9.407
6:131294300:T:TCTTCA	rs200717971	6	131294300	TCTTCA	T	0.03479	NA	0.810997	rs117864745	36	EPB41L2	0	intronic	0.738
6:131300868:A:T	rs118060835	6	131300868	A	T	0.0328	NA	0.764607	rs117864745	36	EPB41L2	0	intronic	0.984
6:131305724:A:G	rs12193575	6	131305724	A	G	0.03479	NA	0.810997	rs117864745	36	EPB41L2	0	intronic	3.738
6:131305907:A:G	rs71572950	6	131305907	A	G	0.03479	NA	0.810997	rs117864745	36	EPB41L2	0	intronic	2.989
6:131313925:CCAGCTAAT:TCAGCTAAT	rs112770728	6	131313925	CCAGCTAAT	TCAGCTAAT	0.04175	NA	0.88125	rs117864745	36	EPB41L2	0	intronic	NA
6:131313925:C:CCAGCTAAT	rs67728554	6	131313925	CCAGCTAAT	C	0.03579	NA	0.88125	rs117864745	36	EPB41L2	0	intronic	1.689
6:131319073:T:TA	rs35835208	6	131319073	T	TA	0.03678	NA	0.857784	rs117864745	36	EPB41L2	0	intronic	0.433
6:131321268:C:T	rs12198862	6	131321268	C	T	0.03579	NA	0.88125	rs117864745	36	EPB41L2	0	intronic	0.047
6:131323959:A:G	rs12204522	6	131323959	G	A	0.0338	NA	0.834454	rs117864745	36	EPB41L2	0	intronic	15.8
6:131327530:A:G	rs79419393	6	131327530	G	A	0.04771	NA	0.659261	rs117864745	36	EPB41L2	0	intronic	1.45
6:131327901:A:G	rs12202022	6	131327901	G	A	0.03579	NA	0.88125	rs117864745	36	EPB41L2	0	intronic	2.55
6:131333021:C:T	rs76009288	6	131333021	T	C	0.02982	NA	0.741814	rs117864745	36	EPB41L2	0	intronic	3.324
6:131345379:C:CAA	rs35305499	6	131345379	CAA	C	0.03579	NA	0.88125	rs117864745	36	EPB41L2	0	intronic	1.333
6:131346704:C:G	rs13193708	6	131346704	C	G	0.03579	NA	0.88125	rs117864745	36	EPB41L2	0	intronic	14.69
6:131346906:A:G	rs13194156	6	131346906	G	A	0.03579	NA	0.88125	rs117864745	36	EPB41L2	0	intronic	0.17
6:131369044:G:GC	rs34938209	6	131369044	GC	G	0.03579	NA	0.88125	rs117864745	36	EPB41L2	0	intronic	0.633
6:131369536:A:G	rs12213224	6	131369536	G	A	0.03579	NA	0.88125	rs117864745	36	EPB41L2	0	intronic	1.031
6:131370220:A:C	rs35089988	6	131370220	C	A	0.03579	NA	0.88125	rs117864745	36	EPB41L2	0	intronic	13.97
6:131391854:C:T	rs77199413	6	131391854	T	C	0.04076	NA	1	rs117864745	36	EPB41L2	7391	intergenic	3.571
6:131392772:A:G	rs12211363	6	131392772	A	G	0.04076	3.3022e-08	1	rs117864745	36	EPB41L2	8309	intergenic	2.714
6:131395407:C:T	rs71572953	6	131395407	C	T	0.04076	3.73033e-08	1	rs117864745	36	EPB41L2	10944	intergenic	1.238
6:131396824:A:G	rs12199539	6	131396824	A	G	0.04076	3.65464e-08	1	rs117864745	36	EPB41L2	12361	intergenic	0.277
6:131401611:A:G	rs10457566	6	131401611	A	G	0.04076	3.05425e-08	1	rs117864745	36	EPB41L2	17148	intergenic	0.31
6:131406275:A:G	rs116850563	6	131406275	G	A	0.03877	4.64445e-08	0.952195	rs117864745	36	EPB41L2	21812	intergenic	3.429
6:131406547:A:G	rs12207007	6	131406547	A	G	0.04076	3.02281e-08	1	rs117864745	36	EPB41L2	22084	intergenic	7.27
6:131409879:C:T	rs34525552	6	131409879	C	T	0.04076	3.01176e-08	1	rs117864745	36	EPB41L2	25416	intergenic	8.08
6:131412014:A:G	rs369161345	6	131412014	A	G	0.04076	3.00108e-08	1	rs117864745	36	EPB41L2	27551	intergenic	0.066
6:131420887:C:T	rs117864745	6	131420887	T	C	0.04076	1.31027e-08	1	rs117864745	36	AKAP7	35918	intergenic	0.482
6:131422784:A:G	rs13218427	6	131422784	A	G	0.03976	1.59478e-08	0.928718	rs117864745	36	AKAP7	34021	intergenic	1.574
6:131425125:C:T	rs117828911	6	131425125	T	C	0.04274	NA	0.954035	rs117864745	36	AKAP7	31680	intergenic	1.637
6:131428766:C:G	rs9492820	6	131428766	C	G	0.05368	NA	0.685088	rs117864745	36	AKAP7	28039	intergenic	0.039
6:131429178:C:T	rs9492821	6	131429178	C	T	0.05368	NA	0.685088	rs117864745	36	AKAP7	27627	intergenic	0.524
6:131429631:A:G	rs9492822	6	131429631	G	A	0.05368	NA	0.685088	rs117864745	36	AKAP7	27174	intergenic	0.21
6:131443932:C:T	rs72989868	6	131443932	T	C	0.05368	NA	0.685088	rs117864745	36	AKAP7	12873	intergenic	4.903
6:131446879:C:G	rs72989873	6	131446879	G	C	0.05268	NA	0.698519	rs117864745	36	AKAP7	9926	intergenic	3.71
6:131451193:C:T	rs12205351	6	131451193	T	C	0.05268	NA	0.698519	rs117864745	36	AKAP7	5612	intergenic	1.204
6:131451986:A:G	rs12200100	6	131451986	G	A	0.05268	NA	0.698519	rs117864745	36	AKAP7	4819	intergenic	4.289
6:138927053:A:G	rs113976903	6	138927053	A	G	0.03579	1.66186e-08	1	rs113976903	37	NHSL1	0	intronic	0.913
6:138966537:C:T	rs79836162	6	138966537	C	T	0.03678	NA	0.865571	rs113976903	37	NHSL1	0	intronic	4.863
6:155841015:C:T	rs77421450	6	155841015	C	T	0.03181	NA	0.624235	rs79858758	38	NOX3	63977	intergenic	0.448
6:155905052:G:T	rs117538294	6	155905052	G	T	0.02883	NA	0.689399	rs79858758	38	RNU7-152P	71044	intergenic	2.104
6:155928733:C:T	rs76519973	6	155928733	C	T	0.02982	NA	0.780079	rs79858758	38	RNU7-152P	47363	intergenic	0.17
6:155940128:A:G	rs75081802	6	155940128	A	G	0.02982	NA	0.780079	rs79858758	38	RNU7-152P	35968	intergenic	1.338
6:155946394:A:C	rs79522485	6	155946394	A	C	0.02982	NA	0.780079	rs79858758	38	RNU7-152P	29702	intergenic	6.864
6:155957993:A:C	rs117866463	6	155957993	C	A	0.02982	NA	0.780079	rs79858758	38	RNU7-152P	18103	intergenic	1.297
6:156012677:C:T	rs79858758	6	156012677	C	T	0.02684	3.05913e-08	1	rs79858758	38	RNU7-152P	36516	intergenic	3.266
6:156031755:C:G	rs74403563	6	156031755	C	G	0.02584	NA	0.76853	rs79858758	38	RNU7-152P	55594	intergenic	1.198
6:156046803:A:G	rs116994472	6	156046803	G	A	0.02584	NA	0.76853	rs79858758	38	RNU7-152P	70642	intergenic	5.835
7:17716034:A:G	rs7799017	7	17716034	G	A	0.09742	1.4107e-08	1	rs7799017	39	AC006482.1	3138	intergenic	6.965
7:17720481:C:T	rs6974540	7	17720481	T	C	0.08946	NA	0.826976	rs7799017	39	AC006482.1	197	downstream	6.953
7:17720693:A:G	rs77556056	7	17720693	G	A	0.08847	NA	0.837677	rs7799017	39	AC006482.1	409	downstream	20.2
7:55678941:A:C	rs529846869	7	55678941	A	C	0.00497	4.74237e-08	0.798397	rs191282976	40	RP11-310H4.3	16241	intergenic	13.45
7:55684772:C:T	rs191282976	7	55684772	C	T	0.003976	2.24697e-08	1	rs191282976	40	CDC42P2	21194	intergenic	3.905
7:55693594:C:T	rs531798095	7	55693594	C	T	0.00497	NA	0.798397	rs191282976	40	CDC42P2	12372	intergenic	1.264
7:115567807:C:T	rs192735581	7	115567807	C	T	0.001988	NA	1	rs530789674	41	TFEC	7394	intergenic	0.469
7:115594894:A:G	rs576220866	7	115594894	G	A	0.001988	NA	1	rs530789674	41	TFEC	0	intronic	2.587
7:115718672:G:T	rs188986833	7	115718672	T	G	0.001988	NA	1	rs530789674	41	TFEC	0	intronic	1.602
7:115761961:C:T	rs190997879	7	115761961	T	C	0.001988	NA	1	rs530789674	41	TFEC	0	intronic	18.31
7:115865268:C:T	rs530789674	7	115865268	C	T	0.001988	3.91204e-08	1	rs530789674	41	TES	0	intronic	1.368
7:115968530:A:C	rs541308356	7	115968530	C	A	0.001988	NA	1	rs530789674	41	AC002066.1:CAV2	00:00:00	ncRNA_intronic	8.756
8:533250:C:T	rs56264770	8	533250	T	C	0.05865	NA	0.781417	rs73178889	42	ERICH1	31495	intergenic	3.068
8:533958:A:G	rs187747830	8	533958	G	A	0.05666	NA	0.7797	rs73178889	42	ERICH1	30787	intergenic	2.307
8:582945:C:T	rs55671727	8	582945	C	T	0.05666	NA	0.935709	rs73178889	42	ERICH1	0	intronic	0.346
8:610791:C:G	rs56295006	8	610791	C	G	0.05964	NA	0.920427	rs73178889	42	ERICH1	0	intronic	0.49
8:676339:AAC:GAC	rs12549459	8	676339	AAC	GAC	0.4751	NA	0.935835	rs73178889	42	ERICH1	0	intronic	NA
8:676339:A:AAC	rs142595270	8	676339	AAC	A	0.05865	NA	0.935835	rs73178889	42	ERICH1	0	intronic	2.905
8:684575:C:G	rs73178889	8	684575	G	C	0.05865	8.46667e-09	1	rs73178889	42	ERICH1	0	intergenic	0.537
8:694103:C:G	rs10090579	8	694103	G	C	0.05268	NA	0.809866	rs73178889	42	ERICH1-AS1	0	ncRNA_intronic	0.56
8:710588:A:C	rs73181005	8	710588	C	A	0.05467	NA	0.693981	rs73178889	42	ERICH1-AS1	0	ncRNA_intronic	2.139
8:716867:G:T	rs55664508	8	716867	G	T	0.06262	NA	0.603136	rs73178889	42	ERICH1-AS1	0	ncRNA_intronic	0.713
8:12728008:C:T	8:12728008:C:T	8	12728008	T	C	0.01889	NA	0.699277	rs190459117	43	AC090133.1	35338	intergenic	0.047
8:12756481:C:T	rs7818038	8	12756481	C	T	0.02485	NA	0.722546	rs190459117	43	AC090133.1	6865	intergenic	0.136
8:12758851:A:C	rs2977108	8	12758851	C	A	0.02187	NA	0.82779	rs190459117	43	AC090133.1	4495	intergenic	0.069
8:12781362:C:G	rs114870110	8	12781362	C	G	0.02286	7.13918e-09	0.871004	rs190459117	43	AC090133.1	17931	intergenic	0.01
8:12790533:A:G	rs75267925	8	12790533	G	A	0.02187	4.55976e-09	0.82779	rs190459117	43	KIAA1456	12617	intergenic	2.997
8:12800131:A:G	rs7840140	8	12800131	G	A	0.02286	7.15884e-09	0.871004	rs190459117	43	KIAA1456	3019	intergenic	3.052
8:12802833:A:G	rs34810026	8	12802833	G	A	0.02286	8.52809e-09	0.871004	rs190459117	43	KIAA1456	317	upstream	5.527
8:12805524:C:T	rs4831850	8	12805524	T	C	0.02286	4.11284e-09	0.871004	rs190459117	43	KIAA1456	0	intronic	1.78
8:12806175:G:T	rs114905565	8	12806175	T	G	0.02187	3.44377e-09	0.912855	rs190459117	43	KIAA1456	0	intronic	1.256
8:12819055:A:G	rs190459117	8	12819055	G	A	0.02386	3.28659e-09	1	rs190459117	43	KIAA1456:RP11-369K16.1	00:00:00	ncRNA_intronic	0.833
8:12823350:C:T	rs143172420	8	12823350	T	C	0.02783	2.90992e-08	0.706589	rs190459117	43	KIAA1456	0	intronic	0.515
8:12829519:G:T	rs74813259	8	12829519	G	T	0.02883	2.36902e-08	0.68051	rs190459117	43	KIAA1456	0	intronic	5.35
8:12831271:A:G	rs6993976	8	12831271	A	G	0.02783	2.98228e-08	0.706589	rs190459117	43	KIAA1456	0	intronic	0.398
8:12834365:A:G	rs75021555	8	12834365	G	A	0.02783	3.26833e-08	0.706589	rs190459117	43	KIAA1456	0	intronic	5.057
8:12835737:A:C	rs74766045	8	12835737	A	C	0.02783	3.27728e-08	0.706589	rs190459117	43	KIAA1456	0	intronic	6.254
8:12847127:A:G	rs7013393	8	12847127	A	G	0.02783	2.57715e-08	0.706589	rs190459117	43	KIAA1456	0	intronic	9.183
8:12848085:C:T	rs78594142	8	12848085	T	C	0.02783	2.54128e-08	0.706589	rs190459117	43	KIAA1456	0	intronic	1.051
8:51435532:A:G	rs79334239	8	51435532	A	G	0.09145	1.31e-08	1	rs79334239	44	SNTG1	0	intronic	0.143
8:105796249:T:TAA	rs563266349	8	105796249	TAA	T	0.00994	NA	0.731223	rs140503597	45	RP11-127H5.1	0	intronic	4.431
8:105975656:A:G	rs140503597	8	105975656	A	G	0.01093	3.77429e-08	1	rs140503597	45	RP11-127H5.1	0	intronic	1.819
8:143645361:A:G	rs184967025	8	143645361	A	G	0.01093	4.80356e-09	1	rs184967025	46	MROH4P	3259	intergenic	0.22
8:146115367:A:G	rs2735906	8	146115367	G	A	0.2386	NA	0.630038	rs2975299	47	ZNF250	0	exonic	12.65
8:146134041:T:TTTTC	rs145167314	8	146134041	T	TTTTC	0.2207	NA	0.844802	rs2975299	47	ZNF250	6487	intergenic	0.948
8:146134689:C:T	rs13270258	8	146134689	T	C	0.2396	NA	0.787452	rs2975299	47	ZNF250	7135	intergenic	0.117
8:146134952:G:T	rs2978386	8	146134952	G	T	0.2316	NA	0.807575	rs2975299	47	ZNF250	7398	intergenic	2.094
8:146135866:A:G	rs2979074	8	146135866	A	G	0.2137	NA	0.888074	rs2975299	47	ZNF250	8312	intergenic	1.213
8:146138655:C:G	rs2975274	8	146138655	C	G	0.2137	NA	0.899026	rs2975299	47	ZNF250	11101	intergenic	0.563
8:146141153:C:G	rs2975299	8	146141153	C	G	0.2078	2.24734e-08	1	rs2975299	47	ZNF250	13599	intergenic	1.226
8:146141482:C:T	rs2953865	8	146141482	C	T	0.2137	NA	0.899769	rs2975299	47	ZNF250	13928	intergenic	2.485
8:146143185:C:CAA	rs373658172	8	146143185	C	CAA	0.1968	NA	0.779756	rs2975299	47	ZNF16	12558	intergenic	0.446
9:79648140:C:T	rs7031951	9	79648140	C	T	0.00994	4.5054e-08	1	rs7031951	48	ATP5J2P3	7176	intergenic	3.417
9:79664199:C:T	rs76652184	9	79664199	T	C	0.0159	NA	0.617394	rs7031951	48	ATP5J2P3	8609	intergenic	2.14
9:86990142:A:C	rs55938926	9	86990142	C	A	0.05567	NA	0.738789	rs35213396	49	SLC28A3	34469	intergenic	0.704
9:86990282:A:G	rs34110636	9	86990282	G	A	0.05567	NA	0.738789	rs35213396	49	SLC28A3	34609	intergenic	0.156
9:86990369:A:T	rs56223117	9	86990369	T	A	0.05567	NA	0.738789	rs35213396	49	SLC28A3	34696	intergenic	1.689
9:86991288:C:T	rs79428021	9	86991288	C	T	0.05567	NA	0.738789	rs35213396	49	SLC28A3	35615	intergenic	0.65
9:86991679:A:G	rs34267009	9	86991679	A	G	0.05567	NA	0.738789	rs35213396	49	SLC28A3	36006	intergenic	9.071
9:86992759:A:AT	rs112801697	9	86992759	A	AT	0.05765	NA	0.7113	rs35213396	49	SLC28A3	37086	intergenic	5.215
9:86993224:A:T	rs35716549	9	86993224	T	A	0.05567	NA	0.738789	rs35213396	49	SLC28A3	37551	intergenic	4.446
9:86993412:A:G	rs34946107	9	86993412	G	A	0.05567	NA	0.738789	rs35213396	49	SLC28A3	37739	intergenic	4.175
9:86997743:A:G	rs71502748	9	86997743	A	G	0.05567	NA	0.738789	rs35213396	49	SLC28A3	42070	intergenic	2.546
9:86997942:C:T	rs34522723	9	86997942	C	T	0.05567	NA	0.738789	rs35213396	49	SLC28A3	42269	intergenic	5.84
9:87002599:A:AG	rs35627539	9	87002599	AG	A	0.05567	NA	0.738789	rs35213396	49	SLC28A3	46926	intergenic	1.016
9:87003162:G:T	rs13294087	9	87003162	G	T	0.05567	NA	0.738789	rs35213396	49	SLC28A3	47489	intergenic	4.51
9:87005708:A:G	rs78700199	9	87005708	G	A	0.05567	NA	0.738789	rs35213396	49	SLC28A3	50035	intergenic	1.173
9:87005738:C:T	rs79867707	9	87005738	C	T	0.05567	NA	0.738789	rs35213396	49	SLC28A3	50065	intergenic	0.788
9:87005982:A:G	rs111870575	9	87005982	G	A	0.05567	NA	0.738789	rs35213396	49	SLC28A3	50309	intergenic	12.26
9:87007306:G:T	rs35815525	9	87007306	T	G	0.05567	NA	0.738789	rs35213396	49	SLC28A3	51633	intergenic	11.98
9:87009009:C:G	rs13297970	9	87009009	G	C	0.05666	NA	0.756839	rs35213396	49	SLC28A3	53336	intergenic	2.547
9:87011909:A:G	rs17428646	9	87011909	A	G	0.05666	NA	0.756839	rs35213396	49	SLC28A3	56236	intergenic	0.858
9:87012436:A:G	rs17343950	9	87012436	G	A	0.05666	NA	0.756839	rs35213396	49	SLC28A3	56763	intergenic	6.907
9:87014883:C:T	rs35111265	9	87014883	C	T	0.05666	NA	0.756839	rs35213396	49	SLC28A3	59210	intergenic	11.93
9:87018032:A:G	rs55672956	9	87018032	A	G	0.06362	NA	0.667233	rs35213396	49	SLC28A3	62359	intergenic	2.321
9:87018667:A:C	rs55700026	9	87018667	C	A	0.05666	NA	0.756839	rs35213396	49	SLC28A3	62994	intergenic	0.161
9:87018682:A:G	rs56249306	9	87018682	G	A	0.05666	NA	0.756839	rs35213396	49	SLC28A3	63009	intergenic	1.145
9:87019082:A:G	rs1014836	9	87019082	A	G	0.06362	NA	0.667233	rs35213396	49	SLC28A3	63409	intergenic	7.202
9:87019394:A:T	rs71502751	9	87019394	T	A	0.05666	NA	0.756839	rs35213396	49	SLC28A3	63721	intergenic	5.267
9:87019522:C:CTTTAT	rs68079082	9	87019522	CTTTAT	C	0.06362	NA	0.667233	rs35213396	49	SLC28A3	63849	intergenic	8.103
9:87019639:C:T	rs1014837	9	87019639	T	C	0.06362	NA	0.667233	rs35213396	49	SLC28A3	63966	intergenic	0.05
9:87019709:C:T	rs71502752	9	87019709	T	C	0.05666	NA	0.756839	rs35213396	49	SLC28A3	64036	intergenic	1.38
9:87020108:C:G	rs4521837	9	87020108	C	G	0.06362	NA	0.667233	rs35213396	49	SLC28A3	64435	intergenic	0.654
9:87020579:C:T	rs11140587	9	87020579	T	C	0.06362	NA	0.667233	rs35213396	49	SLC28A3	64906	intergenic	0.54
9:87020978:T:TTTTC	rs201277051	9	87020978	TTTTC	T	0.06362	NA	0.696557	rs35213396	49	SLC28A3	65305	intergenic	2.564
9:87021063:C:T	rs34537118	9	87021063	C	T	0.05666	NA	0.756839	rs35213396	49	SLC28A3	65390	intergenic	1.271
9:87021300:C:T	rs13296107	9	87021300	C	T	0.05666	NA	0.756839	rs35213396	49	SLC28A3	65627	intergenic	0.833
9:87021747:A:G	rs112701640	9	87021747	G	A	0.05666	NA	0.756839	rs35213396	49	SLC28A3	66074	intergenic	0.239
9:87022376:A:C	rs4305978	9	87022376	A	C	0.06362	NA	0.667233	rs35213396	49	SLC28A3	66703	intergenic	2.29
9:87022566:T:TCA	rs34285265	9	87022566	TCA	T	0.06163	NA	0.690894	rs35213396	49	SLC28A3	66893	intergenic	4.838
9:87022759:A:G	rs34056469	9	87022759	G	A	0.05666	NA	0.756839	rs35213396	49	SLC28A3	67086	intergenic	4.566
9:87023744:C:T	rs7032839	9	87023744	T	C	0.06362	NA	0.667233	rs35213396	49	SLC28A3	68071	intergenic	1.623
9:87024437:C:T	rs7048098	9	87024437	C	T	0.06163	NA	0.690894	rs35213396	49	SLC28A3	68764	intergenic	0.797
9:87024655:A:G	rs11140589	9	87024655	G	A	0.06163	NA	0.690894	rs35213396	49	SLC28A3	68982	intergenic	3.365
9:87024801:A:G	rs35853976	9	87024801	A	G	0.05666	NA	0.756839	rs35213396	49	SLC28A3	69128	intergenic	2.499
9:87025070:C:T	rs11140591	9	87025070	T	C	0.06362	NA	0.667233	rs35213396	49	SLC28A3	69397	intergenic	3.358
9:87025104:A:G	rs11140592	9	87025104	A	G	0.06163	NA	0.690894	rs35213396	49	SLC28A3	69431	intergenic	2.281
9:87025120:G:T	rs34230870	9	87025120	G	T	0.05666	NA	0.756839	rs35213396	49	SLC28A3	69447	intergenic	2.895
9:87025178:A:G	rs11140593	9	87025178	G	A	0.06163	NA	0.690894	rs35213396	49	SLC28A3	69505	intergenic	1.235
9:87025250:G:T	rs11140594	9	87025250	T	G	0.06163	2.5035e-08	0.690894	rs35213396	49	SLC28A3	69577	intergenic	6.939
9:87025280:G:T	rs11140595	9	87025280	G	T	0.06163	NA	0.690894	rs35213396	49	SLC28A3	69607	intergenic	1.772
9:87025612:G:T	rs35824486	9	87025612	T	G	0.06362	NA	0.667233	rs35213396	49	SLC28A3	69939	intergenic	1.01
9:87026001:A:C	rs7025501	9	87026001	C	A	0.06362	NA	0.667233	rs35213396	49	SLC28A3	70328	intergenic	0.15
9:87026078:G:T	rs7042006	9	87026078	T	G	0.06362	NA	0.667233	rs35213396	49	SLC28A3	70405	intergenic	0.447
9:87026182:A:G	rs7025645	9	87026182	A	G	0.06362	NA	0.667233	rs35213396	49	SLC28A3	70509	intergenic	5.445
9:87026271:T:TC	rs66922680	9	87026271	TC	T	0.05666	NA	0.756839	rs35213396	49	SLC28A3	70598	intergenic	16.73
9:87026298:G:T	rs7042275	9	87026298	T	G	0.06362	NA	0.667233	rs35213396	49	SLC28A3	70625	intergenic	15.73
9:87026379:A:ATAAT	rs71499805	9	87026379	A	ATAAT	0.06362	NA	0.667233	rs35213396	49	SLC28A3	70706	intergenic	10.68
9:87027066:A:G	rs67860752	9	87027066	G	A	0.06163	NA	0.690894	rs35213396	49	SLC28A3	71393	intergenic	0.765
9:87027385:G:T	rs114569726	9	87027385	G	T	0.05865	NA	0.729204	rs35213396	49	SLC28A3	71712	intergenic	1.573
9:87028082:A:ACTG	rs36010458	9	87028082	ACTG	A	0.05666	NA	0.756839	rs35213396	49	SLC28A3	72409	intergenic	10.32
9:87028837:G:GC	rs35291566	9	87028837	GC	G	0.05765	NA	0.742799	rs35213396	49	SLC28A3	73164	intergenic	0.208
9:87028837:AC:GC	rs113185656	9	87028837	GC	AC	0.001988	NA	0.742799	rs35213396	49	SLC28A3	73164	intergenic	NA
9:87030442:C:T	rs74430465	9	87030442	T	C	0.05865	NA	0.729204	rs35213396	49	SLC28A3	74769	intergenic	1.582
9:87030479:C:T	rs111952764	9	87030479	T	C	0.05865	NA	0.729204	rs35213396	49	SLC28A3	74806	intergenic	3.164
9:87030494:C:T	rs79412832	9	87030494	T	C	0.05865	NA	0.729204	rs35213396	49	SLC28A3	74821	intergenic	3.198
9:87030654:A:G	rs71502753	9	87030654	G	A	0.05865	NA	0.729204	rs35213396	49	SLC28A3	74981	intergenic	1.742
9:87030688:A:G	rs71502754	9	87030688	G	A	0.05865	NA	0.729204	rs35213396	49	SLC28A3	75015	intergenic	0.876
9:87030691:A:G	rs74350084	9	87030691	G	A	0.05865	NA	0.729204	rs35213396	49	SLC28A3	75018	intergenic	0.093
9:87030757:C:T	rs77911209	9	87030757	T	C	0.05865	NA	0.729204	rs35213396	49	SLC28A3	75084	intergenic	2.786
9:87030889:C:T	rs17087204	9	87030889	C	T	0.05865	NA	0.729204	rs35213396	49	SLC28A3	75216	intergenic	1.43
9:87031363:A:AAAC	rs199715643	9	87031363	A	AAAC	0.05964	NA	0.716035	rs35213396	49	SLC28A3	75690	intergenic	1.423
9:87031432:G:T	rs78886540	9	87031432	T	G	0.05865	NA	0.729204	rs35213396	49	SLC28A3	75759	intergenic	6.682
9:87031436:C:T	rs75559400	9	87031436	T	C	0.05666	NA	0.756839	rs35213396	49	SLC28A3	75763	intergenic	1.193
9:87031438:A:AATAGTTTT	rs143169702	9	87031438	AATAGTTTT	A	0.05865	NA	0.729204	rs35213396	49	SLC28A3	75765	intergenic	0.493
9:87031509:A:G	rs79596454	9	87031509	A	G	0.05666	NA	0.756839	rs35213396	49	SLC28A3	75836	intergenic	3.047
9:87031520:A:C	rs79318171	9	87031520	C	A	0.05865	NA	0.729204	rs35213396	49	SLC28A3	75847	intergenic	1.047
9:87031827:C:T	rs76486845	9	87031827	C	T	0.05666	NA	0.756839	rs35213396	49	SLC28A3	76154	intergenic	3.902
9:87032564:C:T	rs34305674	9	87032564	C	T	0.05666	NA	0.756839	rs35213396	49	SLC28A3	76891	intergenic	0.177
9:87032654:A:G	rs17087205	9	87032654	A	G	0.06362	NA	0.667233	rs35213396	49	SLC28A3	76981	intergenic	2.353
9:87032743:A:G	rs1409707	9	87032743	A	G	0.05865	NA	0.729204	rs35213396	49	SLC28A3	77070	intergenic	3.336
9:87032919:A:G	rs1831041	9	87032919	G	A	0.05666	NA	0.756839	rs35213396	49	SLC28A3	77246	intergenic	0.127
9:87032999:A:G	rs1831040	9	87032999	A	G	0.05865	NA	0.729204	rs35213396	49	SLC28A3	77326	intergenic	3.687
9:87033123:A:C	rs1831039	9	87033123	C	A	0.05865	NA	0.729204	rs35213396	49	SLC28A3	77450	intergenic	6.434
9:87033272:C:T	rs71502755	9	87033272	T	C	0.05865	NA	0.729204	rs35213396	49	SLC28A3	77599	intergenic	6.186
9:87033335:A:T	rs17429045	9	87033335	A	T	0.05666	NA	0.756839	rs35213396	49	SLC28A3	77662	intergenic	0.709
9:87033368:C:T	rs71502756	9	87033368	C	T	0.05865	NA	0.729204	rs35213396	49	SLC28A3	77695	intergenic	0.7
9:87033408:A:C	rs34015695	9	87033408	C	A	0.05865	NA	0.729204	rs35213396	49	SLC28A3	77735	intergenic	0.354
9:87033616:C:T	rs71502757	9	87033616	C	T	0.05865	NA	0.729204	rs35213396	49	SLC28A3	77943	intergenic	0.573
9:87033731:C:T	rs35924260	9	87033731	C	T	0.05865	NA	0.729204	rs35213396	49	SLC28A3	78058	intergenic	0.501
9:87033954:A:G	rs71502758	9	87033954	G	A	0.05964	NA	0.716035	rs35213396	49	SLC28A3	78281	intergenic	1.214
9:87034274:A:G	rs75983116	9	87034274	G	A	0.05865	NA	0.729204	rs35213396	49	SLC28A3	78601	intergenic	0.61
9:87034300:C:T	rs77651013	9	87034300	C	T	0.05865	NA	0.729204	rs35213396	49	SLC28A3	78627	intergenic	4.675
9:87034341:A:G	rs80274776	9	87034341	A	G	0.05865	NA	0.729204	rs35213396	49	SLC28A3	78668	intergenic	5.477
9:87034566:A:G	rs56317702	9	87034566	A	G	0.05865	NA	0.729204	rs35213396	49	SLC28A3	78893	intergenic	0.64
9:87034588:A:G	rs17087213	9	87034588	A	G	0.05865	NA	0.729204	rs35213396	49	SLC28A3	78915	intergenic	7.208
9:87034636:G:GT	rs539086249	9	87034636	G	GT	0.05865	NA	0.729204	rs35213396	49	SLC28A3	78963	intergenic	2.8
9:87036331:C:T	rs13294268	9	87036331	T	C	0.05865	NA	0.729204	rs35213396	49	SLC28A3	80658	intergenic	10.69
9:87036462:A:G	rs17087215	9	87036462	A	G	0.05865	NA	0.729204	rs35213396	49	SLC28A3	80789	intergenic	0.338
9:87038124:A:G	rs13283953	9	87038124	A	G	0.05765	NA	0.742799	rs35213396	49	SLC28A3	82451	intergenic	1.362
9:87038458:T:TA	rs5898859	9	87038458	T	TA	0.06262	NA	0.656668	rs35213396	49	SLC28A3	82785	intergenic	1.812
9:87038714:C:T	rs71502759	9	87038714	C	T	0.05567	NA	0.771347	rs35213396	49	SLC28A3	83041	intergenic	2.333
9:87039502:A:G	rs17087219	9	87039502	A	G	0.05964	NA	0.691698	rs35213396	49	SLC28A3	83829	intergenic	0.336
9:87040433:G:T	rs13297170	9	87040433	T	G	0.05765	NA	0.742799	rs35213396	49	SLC28A3	84760	intergenic	1.147
9:87040676:A:T	rs71502760	9	87040676	T	A	0.05567	NA	0.771347	rs35213396	49	SLC28A3	85003	intergenic	4.426
9:87041469:G:T	rs7030889	9	87041469	T	G	0.05765	NA	0.742799	rs35213396	49	SLC28A3	85796	intergenic	0.608
9:87041537:A:G	rs6559802	9	87041537	G	A	0.05765	NA	0.742799	rs35213396	49	SLC28A3	85864	intergenic	0.147
9:87042863:A:T	rs35689285	9	87042863	A	T	0.05765	NA	0.742799	rs35213396	49	SLC28A3	87190	intergenic	0.004
9:87044708:C:T	rs35699362	9	87044708	C	T	0.05567	NA	0.771347	rs35213396	49	SLC28A3	89035	intergenic	2.382
9:87045309:A:T	rs34908655	9	87045309	T	A	0.05765	NA	0.742799	rs35213396	49	SLC28A3	89636	intergenic	0.726
9:87045311:A:T	rs35654969	9	87045311	A	T	0.05765	NA	0.742799	rs35213396	49	SLC28A3	89638	intergenic	1.289
9:87047924:A:T	rs35592555	9	87047924	A	T	0.05567	NA	0.771347	rs35213396	49	SLC28A3	92251	intergenic	14.06
9:87048719:A:G	rs34446583	9	87048719	A	G	0.05567	NA	0.771347	rs35213396	49	SLC28A3	93046	intergenic	1.789
9:87053379:C:G	rs34930836	9	87053379	C	G	0.05368	7.89039e-09	0.981169	rs35213396	49	SLC28A3	97706	intergenic	2.425
9:87056301:A:C	rs13286078	9	87056301	C	A	0.05567	5.66269e-09	0.944671	rs35213396	49	SLC28A3	100628	intergenic	8.237
9:87058050:A:G	rs13297506	9	87058050	A	G	0.05567	5.5185e-09	0.944671	rs35213396	49	SLC28A3	102377	intergenic	0.705
9:87058202:A:T	rs7043537	9	87058202	T	A	0.05865	1.24186e-08	0.894272	rs35213396	49	SLC28A3	102529	intergenic	1.151
9:87059815:C:T	rs11140611	9	87059815	T	C	0.05567	5.17726e-09	0.944671	rs35213396	49	SLC28A3	104142	intergenic	0.858
9:87061025:A:G	rs17429512	9	87061025	A	G	0.05368	4.1131e-09	0.981169	rs35213396	49	SLC28A3	105352	intergenic	0.252
9:87063035:T:TGATA	rs35424741	9	87063035	TGATA	T	0.05368	NA	0.981169	rs35213396	49	SLC28A3	107362	intergenic	4.703
9:87064271:C:T	rs12351030	9	87064271	T	C	0.05567	3.90347e-09	0.944671	rs35213396	49	SLC28A3	108598	intergenic	0.967
9:87065048:C:G	rs6559804	9	87065048	G	C	0.05467	7.81579e-09	0.96261	rs35213396	49	SLC28A3	109375	intergenic	1.453
9:87065545:C:T	rs13291486	9	87065545	T	C	0.05467	3.15362e-09	1	rs35213396	49	SLC28A3	109872	intergenic	0.011
9:87068280:C:T	rs7033561	9	87068280	T	C	0.05467	3.02059e-09	1	rs35213396	49	SLC28A3	112607	intergenic	0.561
9:87068435:C:G	rs7033912	9	87068435	C	G	0.05467	3.06761e-09	1	rs35213396	49	SLC28A3	112762	intergenic	1.038
9:87070178:A:G	rs13295686	9	87070178	A	G	0.05467	3.29651e-09	1	rs35213396	49	SLC28A3	114505	intergenic	1.783
9:87070208:A:G	rs13295262	9	87070208	G	A	0.05467	3.20986e-09	1	rs35213396	49	SLC28A3	114535	intergenic	4.206
9:87073286:A:G	rs137862626	9	87073286	A	G	0.05467	3.37086e-09	1	rs35213396	49	SLC28A3	117613	intergenic	5.375
9:87074992:A:G	rs7040401	9	87074992	G	A	0.05467	3.37512e-09	1	rs35213396	49	SLC28A3	119319	intergenic	2.003
9:87077080:A:G	rs13285043	9	87077080	A	G	0.05666	3.32241e-09	0.963493	rs35213396	49	SLC28A3	121407	intergenic	0.261
9:87079410:A:G	rs35916502	9	87079410	A	G	0.05467	2.95824e-09	1	rs35213396	49	SLC28A3	123737	intergenic	1.02
9:87080045:A:T	rs35743464	9	87080045	A	T	0.05467	2.88815e-09	1	rs35213396	49	SLC28A3	124372	intergenic	2.209
9:87082366:CTGTGTGTGG:CTGTGTGTGTGG	rs539662265	9	87082366	CTGTGTGTGTGG	CTGTGTGTGG	0.05666	NA	0.963493	rs35213396	49	SLC28A3	126693	NA	NA
9:87082366:C:CTGTGTGTGTGG	rs541588064	9	87082366	CTGTGTGTGTGG	C	0.000994	NA	0.963493	rs35213396	49	SLC28A3	126693	intergenic	2.787
9:87084448:A:G	rs35983632	9	87084448	A	G	0.05467	2.89951e-09	1	rs35213396	49	SLC28A3	128775	intergenic	2.239
9:87084854:C:T	rs35213396	9	87084854	T	C	0.05467	2.8481e-09	1	rs35213396	49	SLC28A3	129181	intergenic	2.94
9:87085549:A:G	rs34257514	9	87085549	A	G	0.05467	5.06082e-09	1	rs35213396	49	SLC28A3	129876	intergenic	0.484
9:87088075:C:CT	rs34683369	9	87088075	CT	C	0.05865	NA	0.891714	rs35213396	49	RP11-361M4.1	130950	intergenic	1.022
9:87093051:A:G	rs7868932	9	87093051	A	G	0.05765	NA	0.910529	rs35213396	49	RP11-361M4.1	125974	intergenic	1.486
9:87093212:A:G	rs36027946	9	87093212	A	G	0.05765	NA	0.910529	rs35213396	49	RP11-361M4.1	125813	intergenic	0.629
9:87093489:C:T	rs13291140	9	87093489	T	C	0.05666	NA	0.92732	rs35213396	49	RP11-361M4.1	125536	intergenic	7.943
9:87093510:A:AT	rs35050610	9	87093510	AT	A	0.05765	NA	0.910529	rs35213396	49	RP11-361M4.1	125515	intergenic	10.91
9:87093744:C:T	rs7859138	9	87093744	T	C	0.05765	NA	0.910529	rs35213396	49	RP11-361M4.1	125281	intergenic	0.81
9:87093812:C:T	rs13290459	9	87093812	T	C	0.05666	4.32746e-08	0.92732	rs35213396	49	RP11-361M4.1	125213	intergenic	0.039
9:87094067:A:G	rs13290707	9	87094067	A	G	0.05765	NA	0.910529	rs35213396	49	RP11-361M4.1	124958	intergenic	0.675
9:87094220:C:G	rs35772042	9	87094220	C	G	0.05765	NA	0.910529	rs35213396	49	RP11-361M4.1	124805	intergenic	4.62
9:87094339:C:T	rs13291330	9	87094339	C	T	0.05765	NA	0.910529	rs35213396	49	RP11-361M4.1	124686	intergenic	3.271
9:87094525:C:G	rs13295725	9	87094525	C	G	0.05765	NA	0.910529	rs35213396	49	RP11-361M4.1	124500	intergenic	0.623
9:87094567:A:AT	rs34805500	9	87094567	AT	A	0.06461	NA	0.806627	rs35213396	49	RP11-361M4.1	124458	intergenic	6.31
9:87095343:C:G	rs34784371	9	87095343	C	G	0.05666	NA	0.92732	rs35213396	49	RP11-361M4.1	123682	intergenic	0.118
9:87096223:A:G	rs13292359	9	87096223	A	G	0.05765	NA	0.910529	rs35213396	49	RP11-361M4.1	122802	intergenic	0.641
9:87096424:G:T	rs13293122	9	87096424	G	T	0.05865	NA	0.894272	rs35213396	49	RP11-361M4.1	122601	intergenic	3.926
9:87096756:C:G	rs1998908	9	87096756	C	G	0.05765	NA	0.910529	rs35213396	49	RP11-361M4.1	122269	intergenic	5.825
9:87097373:G:T	rs7872425	9	87097373	T	G	0.05765	NA	0.910529	rs35213396	49	RP11-361M4.1	121652	intergenic	1.976
9:87098116:A:G	rs12004707	9	87098116	G	A	0.05666	NA	0.89184	rs35213396	49	RP11-361M4.1	120909	intergenic	0.443
9:87099374:A:G	rs35957106	9	87099374	G	A	0.05765	NA	0.875618	rs35213396	49	RP11-361M4.1	119651	intergenic	3.215
9:87099500:A:AC	rs35479077	9	87099500	AC	A	0.05567	NA	0.908602	rs35213396	49	RP11-361M4.1	119525	intergenic	1.303
9:87101148:A:T	rs12000577	9	87101148	T	A	0.05666	NA	0.89184	rs35213396	49	RP11-361M4.1	117877	intergenic	1.007
9:87101332:A:T	rs7851275	9	87101332	A	T	0.05666	NA	0.89184	rs35213396	49	RP11-361M4.1	117693	intergenic	1.28
9:87102226:A:G	rs13286767	9	87102226	G	A	0.05765	NA	0.875618	rs35213396	49	RP11-361M4.1	116799	intergenic	1.937
9:87103006:A:G	rs7859497	9	87103006	G	A	0.05765	NA	0.875618	rs35213396	49	RP11-361M4.1	116019	intergenic	4
9:87103508:G:T	rs71502762	9	87103508	G	T	0.05467	NA	0.889968	rs35213396	49	RP11-361M4.1	115517	intergenic	1.627
9:135495884:A:G	rs187239214	9	135495884	A	G	0.001988	NA	1	rs561564488	50	DDX31	0	intronic	7.783
9:135546405:G:T	rs561564488	9	135546405	T	G	0.001988	2.39557e-09	1	rs561564488	50	GTF3C4	0	intronic	8.86
10:62055781:C:T	rs10821713	10	62055781	C	T	0.4046	NA	0.792896	rs12572120	51	ANK3	0	intronic	3.625
10:62082737:A:G	rs10821723	10	62082737	G	A	0.4056	NA	0.805978	rs12572120	51	ANK3	0	intronic	3.2
10:62085590:A:C	rs12775352	10	62085590	A	C	0.4503	NA	0.983266	rs12572120	51	ANK3	0	intronic	2.966
10:62085918:C:G	rs12781371	10	62085918	G	C	0.4334	NA	0.915969	rs12572120	51	ANK3	0	intronic	4.18
10:62088304:G:T	rs12572120	10	62088304	T	G	0.4503	4.22251e-08	1	rs12572120	51	ANK3	0	intronic	9.451
10:62091023:TA:TAA	rs540614229	10	62091023	TA	TAA	0.04374	NA	0.730254	rs12572120	51	ANK3	0	intronic	NA
10:62091023:T:TA	rs5785437	10	62091023	T	TA	0.4881	NA	0.730254	rs12572120	51	ANK3	0	intronic	0.542
10:62091912:A:G	rs12217173	10	62091912	A	G	0.4443	NA	0.966366	rs12572120	51	ANK3	0	intronic	17.14
10:62092193:C:T	rs12219340	10	62092193	C	T	0.4453	NA	0.970538	rs12572120	51	ANK3	0	intronic	4.222
10:62092917:G:T	rs4612751	10	62092917	T	G	0.4453	NA	0.970538	rs12572120	51	ANK3	0	intronic	8.042
10:62096784:A:T	rs78038591	10	62096784	T	A	0.06163	NA	0.793282	rs12572120	51	ANK3	0	intronic	4.406
10:62096784:T:TA	rs35493873	10	62096784	T	TA	0.4105	NA	0.793282	rs12572120	51	ANK3	0	NA	2.089
10:62097576:C:T	rs10994306	10	62097576	C	T	0.4443	NA	0.95827	rs12572120	51	ANK3	0	intronic	2.139
10:62098778:T:TA	rs35050621	10	62098778	T	TA	0.4443	NA	0.949971	rs12572120	51	ANK3	0	intronic	4.544
10:62099173:C:T	rs10821729	10	62099173	T	C	0.4851	NA	0.718336	rs12572120	51	ANK3	0	intronic	2.868
10:62099554:C:T	rs10821731	10	62099554	T	C	0.4851	NA	0.718336	rs12572120	51	ANK3	0	intronic	0.12
10:62100398:A:G	rs1903205	10	62100398	A	G	0.4861	NA	0.727329	rs12572120	51	ANK3	0	intronic	2.792
10:62104776:C:T	rs4582919	10	62104776	C	T	0.4851	NA	0.718336	rs12572120	51	ANK3	0	intronic	0.887
10:62105627:C:T	rs2061485	10	62105627	T	C	0.4861	NA	0.727329	rs12572120	51	ANK3	0	intronic	8.663
10:62108380:G:T	rs10994311	10	62108380	G	T	0.4861	NA	0.713369	rs12572120	51	ANK3	0	intronic	3.274
10:62109449:A:G	rs10821738	10	62109449	G	A	0.4443	NA	0.950209	rs12572120	51	ANK3	0	intronic	5.381
10:62109643:C:T	rs10821739	10	62109643	C	T	0.4443	NA	0.950209	rs12572120	51	ANK3	0	intronic	11.1
10:62111617:C:T	rs1361486	10	62111617	C	T	0.4861	NA	0.727329	rs12572120	51	ANK3	0	intronic	0.284
10:62113686:C:T	rs10821740	10	62113686	C	T	0.4443	NA	0.950209	rs12572120	51	ANK3	0	intronic	6.726
10:62113852:C:T	rs10761493	10	62113852	C	T	0.4871	NA	0.723602	rs12572120	51	ANK3	0	intronic	5.701
10:62115503:C:G	rs10821741	10	62115503	C	G	0.4423	NA	0.950152	rs12572120	51	ANK3	0	intronic	5.387
10:62121387:A:T	rs7083556	10	62121387	A	T	0.4443	NA	0.95827	rs12572120	51	ANK3	0	intronic	1.55
10:62122704:A:C	rs10994312	10	62122704	A	C	0.4254	NA	0.877095	rs12572120	51	ANK3	0	intronic	3.191
10:62122754:A:G	rs1459729	10	62122754	G	A	0.4374	NA	0.819022	rs12572120	51	ANK3	0	intronic	3.711
10:62122781:C:G	rs10994313	10	62122781	C	G	0.4254	NA	0.877095	rs12572120	51	ANK3	0	intronic	1.871
10:62123689:C:T	rs7902423	10	62123689	T	C	0.4235	NA	0.861842	rs12572120	51	ANK3	0	intronic	4.047
10:62123720:A:G	rs7917429	10	62123720	G	A	0.4235	NA	0.861842	rs12572120	51	ANK3	0	intronic	3.749
10:62123774:A:G	rs7917540	10	62123774	G	A	0.4235	NA	0.861842	rs12572120	51	ANK3	0	intronic	0.28
10:62127894:C:T	rs10821744	10	62127894	C	T	0.4324	NA	0.792522	rs12572120	51	ANK3	0	intronic	3.824
10:62130265:C:T	rs10994319	10	62130265	C	T	0.4215	NA	0.854634	rs12572120	51	ANK3	0	intronic	0.276
10:62130429:C:T	rs3851251	10	62130429	C	T	0.4334	NA	0.796572	rs12572120	51	ANK3	0	intronic	5.536
10:62130662:A:G	rs1824405	10	62130662	G	A	0.4215	NA	0.854634	rs12572120	51	ANK3	0	intronic	3.344
10:62131838:C:T	rs7072841	10	62131838	C	T	0.4334	NA	0.796572	rs12572120	51	ANK3	0	intronic	4.889
10:62132129:C:T	rs1459728	10	62132129	C	T	0.4334	NA	0.796572	rs12572120	51	ANK3	0	intronic	5.861
10:62132820:A:C	rs1380455	10	62132820	A	C	0.4334	NA	0.796572	rs12572120	51	ANK3	0	intronic	7.811
10:62133051:A:G	rs1380454	10	62133051	G	A	0.4334	NA	0.796572	rs12572120	51	ANK3	0	intronic	1.641
10:62133503:C:T	rs1010556	10	62133503	C	T	0.4215	NA	0.854634	rs12572120	51	ANK3	0	intronic	10.37
10:62137665:C:T	rs4147263	10	62137665	C	T	0.4304	NA	0.779454	rs12572120	51	ANK3	0	intronic	2.826
10:62138491:A:C	rs1459727	10	62138491	C	A	0.4314	NA	0.775095	rs12572120	51	ANK3	0	intronic	0.281
10:62138564:A:C	rs1459726	10	62138564	C	A	0.4314	NA	0.775095	rs12572120	51	ANK3	0	intronic	1.374
10:62152721:A:G	rs10821747	10	62152721	A	G	0.4215	NA	0.839526	rs12572120	51	ANK3	0	intronic	0.75
10:62158385:A:G	rs10994326	10	62158385	A	G	0.4195	NA	0.840254	rs12572120	51	ANK3	0	intronic	1.963
10:62170830:A:G	rs7100501	10	62170830	A	G	0.4195	NA	0.810827	rs12572120	51	ANK3	0	intronic	1.103
10:62171445:G:T	rs10994331	10	62171445	G	T	0.4165	NA	0.823043	rs12572120	51	ANK3	0	intronic	1.654
10:62171600:A:G	rs10994332	10	62171600	A	G	0.4165	NA	0.823043	rs12572120	51	ANK3	0	intronic	4.79
10:62175060:C:T	rs12764333	10	62175060	C	T	0.4185	NA	0.829984	rs12572120	51	ANK3	0	intronic	4.276
10:62175630:C:T	rs10994335	10	62175630	C	T	0.4344	NA	0.728537	rs12572120	51	ANK3	0	intronic	1.245
10:62175681:A:C	rs12256333	10	62175681	A	C	0.4553	NA	0.681632	rs12572120	51	ANK3	0	intronic	1.487
10:62176620:A:G	rs10821757	10	62176620	A	G	0.3817	NA	0.660561	rs12572120	51	ANK3	0	intronic	2.811
10:62176632:A:G	rs10821758	10	62176632	G	A	0.3817	NA	0.660561	rs12572120	51	ANK3	0	intronic	0.284
10:62180658:A:T	rs7073249	10	62180658	T	A	0.3757	NA	0.642653	rs12572120	51	ANK3	0	intronic	3.013
10:62180931:C:G	rs7092883	10	62180931	C	G	0.3757	NA	0.642653	rs12572120	51	ANK3	0	intronic	0.755
10:62182048:A:C	rs10994339	10	62182048	C	A	0.3787	NA	0.651556	rs12572120	51	ANK3	0	intronic	4.786
10:62182269:C:T	rs10821761	10	62182269	C	T	0.3787	NA	0.651556	rs12572120	51	ANK3	0	intronic	0.254
10:62182509:A:G	rs10821762	10	62182509	G	A	0.3936	NA	0.615117	rs12572120	51	ANK3	0	intronic	15.46
10:62183837:A:G	rs950826	10	62183837	A	G	0.3807	NA	0.657094	rs12572120	51	ANK3	0	intronic	6.391
10:62184907:A:G	rs10994341	10	62184907	G	A	0.3807	NA	0.657094	rs12572120	51	ANK3	0	intronic	9.623
10:62187607:A:C	rs10994342	10	62187607	A	C	0.3807	NA	0.657094	rs12572120	51	ANK3	0	intronic	6.102
10:62188935:C:T	rs3999537	10	62188935	T	C	0.3797	NA	0.653637	rs12572120	51	ANK3	0	intronic	4.041
10:62189165:A:G	rs3999538	10	62189165	A	G	0.3797	NA	0.653637	rs12572120	51	ANK3	0	intronic	1.308
10:62190508:G:T	rs4347329	10	62190508	G	T	0.3926	NA	0.611514	rs12572120	51	ANK3	0	intronic	0.329
10:62190556:C:G	rs10994345	10	62190556	G	C	0.3907	NA	0.605825	rs12572120	51	ANK3	0	intronic	0.165
10:62191140:A:G	rs6479712	10	62191140	G	A	0.3797	NA	0.653637	rs12572120	51	ANK3	0	intronic	0.257
10:62192060:C:T	rs4072837	10	62192060	C	T	0.3926	NA	0.611514	rs12572120	51	ANK3	0	intronic	1.175
10:62192151:C:T	rs4072838	10	62192151	T	C	0.3926	NA	0.611514	rs12572120	51	ANK3	0	intronic	3.534
10:62193209:G:T	rs10821764	10	62193209	G	T	0.3797	NA	0.653637	rs12572120	51	ANK3	0	intronic	3.289
10:62197930:A:C	rs2185482	10	62197930	C	A	0.3926	NA	0.611514	rs12572120	51	ANK3	0	intronic	0.367
10:62197950:G:T	rs10821765	10	62197950	G	T	0.3797	NA	0.653637	rs12572120	51	ANK3	0	intronic	0.519
10:76380541:A:C	rs181808031	10	76380541	C	A	0.007952	2.26513e-08	0.887093	rs189181491	52	ADK	0	intronic	11.74
10:76495695:A:G	rs189181491	10	76495695	A	G	0.008946	7.864e-09	1	rs189181491	52	RP11-383B24.3	8448	intergenic	1.812
10:76511607:A:G	rs142316495	10	76511607	A	G	0.007952	1.62745e-08	0.887093	rs189181491	52	RP11-383B24.3	7141	intergenic	0.165
10:76511614:C:T	rs150984540	10	76511614	T	C	0.007952	1.62928e-08	0.887093	rs189181491	52	RP11-383B24.3	7148	intergenic	0.198
10:76801548:C:T	rs143744832	10	76801548	T	C	0.006958	NA	0.774642	rs189181491	52	DUPD1	0	intronic	1.105
10:76802903:A:G	rs141952935	10	76802903	A	G	0.006958	NA	0.774642	rs189181491	52	DUPD1	0	intronic	2.765
10:76826272:C:T	rs151314903	10	76826272	C	T	0.006958	NA	0.774642	rs189181491	52	DUPD1	7999	intergenic	10.71
10:76853867:A:AATTTTG	rs539927753	10	76853867	AATTTTG	A	0.005964	NA	0.662643	rs189181491	52	DUSP13	324	downstream	8.901
10:76862892:G:T	rs186480729	10	76862892	G	T	0.006958	NA	0.774642	rs189181491	52	DUSP13:SAMD8	00:00:00	intronic	3.509
10:76875624:A:G	rs188495135	10	76875624	G	A	0.006958	NA	0.774642	rs189181491	52	SAMD8	0	intronic	0.886
10:80120036:A:G	rs149911364	10	80120036	G	A	0.000994	NA	1	rs141755304	53	LINC00856	0	intergenic	3.187
10:80176345:A:G	rs143336212	10	80176345	G	A	0.000994	NA	1	rs141755304	53	LINC00856	0	ncRNA_intronic	5.22
10:80210827:A:G	rs183318901	10	80210827	G	A	0.000994	NA	1	rs141755304	53	LINC00856	0	ncRNA_intronic	0.086
10:80383390:A:T	rs552719243	10	80383390	T	A	0.000994	NA	1	rs141755304	53	LINC00856	0	ncRNA_intronic	0.623
10:80577405:C:G	rs148513746	10	80577405	G	C	0.000994	NA	1	rs141755304	53	AC074323.1	66950	intergenic	20.9
10:80842158:C:G	rs139543703	10	80842158	C	G	0.000994	NA	1	rs141755304	53	ZMIZ1	0	intronic	6.409
10:80935073:A:G	rs141755304	10	80935073	A	G	0.000994	2.2809e-08	1	rs141755304	53	ZMIZ1	0	intronic	0.319
10:81017001:C:T	rs140928971	10	81017001	T	C	0.000994	NA	1	rs141755304	53	ZMIZ1	0	intronic	4.669
10:81225482:A:T	rs532348636	10	81225482	T	A	0.000994	NA	1	rs141755304	53	ZCCHC24	20098	intergenic	1.139
10:81354971:C:G	rs140947155	10	81354971	C	G	0.000994	NA	1	rs141755304	53	SFTPA3P	78	downstream	0.196
10:81357220:A:G	rs531215949	10	81357220	G	A	0.000994	NA	1	rs141755304	53	SFTPA3P	1803	intergenic	0.848
10:81366041:G:T	rs184300716	10	81366041	G	T	0.000994	NA	1	rs141755304	53	SFTPA1	4653	intergenic	0.612
10:81746794:A:G	rs180948681	10	81746794	G	A	0.000994	NA	1	rs141755304	53	RP11-479O17.7	3797	intergenic	1.151
10:98595212:C:T	rs117381597	10	98595212	T	C	0.00497	2.80163e-08	1	rs117381597	54	LCOR	0	intronic	1.723
11:35682458:C:G	rs621682	11	35682458	G	C	0.1332	NA	0.638946	rs72932146	55	RP1-276E15.1	0	ncRNA_intronic	9.387
11:35687130:A:ATC	rs147355040	11	35687130	ATC	A	0.1342	NA	0.6334	rs72932146	55	TRIM44	0	intronic	0.901
11:35699345:C:CAGTA	rs146832745	11	35699345	CAGTA	C	0.1342	NA	0.6334	rs72932146	55	TRIM44	0	intronic	0.945
11:35705483:A:C	rs72930251	11	35705483	C	A	0.1233	NA	0.698846	rs72932146	55	TRIM44	0	intronic	0.993
11:35724762:C:T	rs150715794	11	35724762	C	T	0.1223	NA	0.705319	rs72932146	55	TRIM44	0	intronic	0.542
11:35730530:G:GC	rs11286693	11	35730530	G	GC	0.1233	NA	0.67653	rs72932146	55	TRIM44	0	intronic	4.737
11:35810859:A:C	rs72932146	11	35810859	C	A	0.08847	4.28434e-08	1	rs72932146	55	TRIM44	0	intronic	7.424
11:35856016:C:T	rs76525596	11	35856016	C	T	0.0825	NA	0.76635	rs72932146	55	RP11-698N11.4	16458	intergenic	2.149
11:59015579:A:T	rs553640206	11	59015579	A	T	0.001988	5.58508e-09	1	rs553640206	56	RP11-1036E20.10	7253	intergenic	13.74
12:16341226:A:T	rs1513294	12	16341226	T	A	0.00994	2.65168e-08	1	rs1513294	57	SLC15A5	192	downstream	5.8
12:16342046:C:G	rs3852571	12	16342046	G	C	0.00994	2.65729e-08	1	rs1513294	57	SLC15A5	0	UTR3	0.419
12:16361009:C:T	rs117537445	12	16361009	T	C	0.00994	2.68292e-08	1	rs1513294	57	SLC15A5	0	intronic	0.29
12:16418651:A:G	rs148196037	12	16418651	A	G	0.007952	NA	0.796768	rs1513294	57	SLC15A5	0	intronic	2.957
12:32965903:C:T	rs12828091	12	32965903	T	C	0.00497	2.94252e-08	1	rs12828091	58	PKP2	0	intronic	3.224
12:33130935:A:G	rs560670578	12	33130935	G	A	0.00497	NA	0.636791	rs12828091	58	RP11-267D19.2	7836	intergenic	1.11
12:33219760:C:T	rs35726924	12	33219760	C	T	0.003976	NA	0.798397	rs12828091	58	AC026357.1	25004	intergenic	0.482
12:33260964:C:T	rs12823573	12	33260964	T	C	0.003976	NA	0.798397	rs12828091	58	AC026357.1	66208	intergenic	0.038
12:33260971:A:G	rs36119965	12	33260971	A	G	0.003976	NA	0.798397	rs12828091	58	AC026357.1	66215	intergenic	1.387
12:62843994:A:T	rs11174483	12	62843994	A	T	0.001988	3.34156e-08	1	rs11174483	59	MON2	16602	intergenic	0.032
12:77455637:C:T	rs80172490	12	77455637	C	T	0.00497	NA	0.798397	rs114512811	60	E2F7	0	intronic	5.543
12:77456788:C:T	rs76371608	12	77456788	T	C	0.00497	NA	0.798397	rs114512811	60	E2F7	0	intronic	8.797
12:77481202:A:G	rs59851598	12	77481202	G	A	0.003976	NA	1	rs114512811	60	E2F7	21841	intergenic	10.75
12:77481702:A:C	rs113412712	12	77481702	A	C	0.003976	NA	1	rs114512811	60	E2F7	22341	intergenic	2.712
12:77495554:A:T	rs6650216	12	77495554	T	A	0.003976	NA	1	rs114512811	60	E2F7	36193	intergenic	1.255
12:77499378:C:T	rs78081854	12	77499378	C	T	0.003976	NA	1	rs114512811	60	E2F7	40017	intergenic	0.514
12:77508832:A:T	rs73400302	12	77508832	T	A	0.003976	NA	1	rs114512811	60	snoU13	47873	intergenic	3.608
12:77512455:C:G	rs73402114	12	77512455	C	G	0.003976	NA	1	rs114512811	60	snoU13	44250	intergenic	0.273
12:77522101:A:T	rs539621881	12	77522101	A	T	0.002982	NA	0.7485	rs114512811	60	snoU13	34604	intergenic	0.891
12:77522582:A:G	rs112871831	12	77522582	A	G	0.003976	NA	1	rs114512811	60	snoU13	34123	intergenic	0.055
12:77526748:C:T	rs111771813	12	77526748	C	T	0.003976	NA	1	rs114512811	60	snoU13	29957	intergenic	4
12:77531371:A:C	12:77531371:A:C	12	77531371	A	C	0.003976	NA	1	rs114512811	60	snoU13	25334	NA	2.36
12:77531371:A:G	12:77531371:A:G	12	77531371	A	G	0.1133	NA	1	rs114512811	60	snoU13	25334	intergenic	2.064
12:77533844:T:TC	rs113445936	12	77533844	TC	T	0.003976	NA	1	rs114512811	60	snoU13	22861	intergenic	0.496
12:77533846:C:G	rs114512811	12	77533846	G	C	0.003976	2.52686e-09	1	rs114512811	60	snoU13	22859	intergenic	1.727
12:77542453:G:T	rs73399427	12	77542453	G	T	0.00497	NA	0.798397	rs114512811	60	snoU13	14252	intergenic	1.251
12:77544156:C:T	rs73399431	12	77544156	C	T	0.00497	NA	0.798397	rs114512811	60	snoU13	12549	intergenic	6.674
12:77544783:A:T	rs59117536	12	77544783	T	A	0.00497	NA	0.798397	rs114512811	60	snoU13	11922	intergenic	1.414
12:77578506:C:T	rs73401540	12	77578506	T	C	0.003976	NA	1	rs114512811	60	snoU13	21700	intergenic	3.827
12:77583923:A:G	rs73401549	12	77583923	G	A	0.003976	NA	1	rs114512811	60	snoU13	27117	intergenic	2.049
12:77586952:A:G	rs73401556	12	77586952	G	A	0.003976	NA	1	rs114512811	60	RP1-81P11.1	26430	intergenic	0.43
12:77593673:G:T	rs57245577	12	77593673	G	T	0.003976	NA	1	rs114512811	60	RP1-81P11.1	19709	intergenic	0.176
12:77684870:A:G	rs549477187	12	77684870	G	A	0.002982	NA	0.7485	rs114512811	60	RP1-34H18.1	33550	intergenic	1.488
12:82662664:C:T	rs528768079	12	82662664	T	C	0.000994	NA	1	rs574164159	61	CCDC59	0	intronic	5.063
12:82715212:A:G	rs531279866	12	82715212	A	G	0.000994	NA	1	rs574164159	61	CCDC59	0	intronic	6.122
12:82772342:A:G	rs567488737	12	82772342	G	A	0.000994	NA	1	rs574164159	61	METTL25	0	intronic	9.504
12:82879489:C:T	rs555040752	12	82879489	C	T	0.000994	NA	1	rs574164159	61	RP11-263K4.5	0	ncRNA_intronic	0.783
12:82959471:A:G	rs528021691	12	82959471	G	A	0.000994	NA	1	rs574164159	61	RP11-263K4.3	49874	intergenic	11.02
12:83546893:C:T	rs574164159	12	83546893	T	C	0.000994	1.55579e-08	1	rs574164159	61	RPL6P25	923	downstream	12.95
12:83659660:C:T	rs557714975	12	83659660	C	T	0.000994	NA	1	rs574164159	61	RP11-87P13.2	93140	intergenic	3.089
12:83805800:A:T	rs564560715	12	83805800	T	A	0.000994	NA	1	rs574164159	61	RP11-87P13.2	239280	intergenic	2.001
12:83835889:C:G	rs535106505	12	83835889	G	C	0.000994	NA	1	rs574164159	61	RP11-384P14.1	218898	intergenic	0.036
12:83838031:C:T	rs544730407	12	83838031	T	C	0.000994	NA	1	rs574164159	61	RP11-384P14.1	216756	intergenic	5.469
12:83923678:A:T	rs571223466	12	83923678	T	A	0.000994	NA	1	rs574164159	61	RP11-384P14.1	131109	intergenic	1.131
12:83950061:C:T	rs537025461	12	83950061	C	T	0.000994	NA	1	rs574164159	61	RP11-384P14.1	104726	intergenic	0.99
12:84021370:A:G	rs557954070	12	84021370	G	A	0.000994	NA	1	rs574164159	61	RP11-384P14.1	33417	intergenic	0.654
12:84041283:C:T	rs529472746	12	84041283	T	C	0.000994	NA	1	rs574164159	61	RP11-384P14.1	13504	intergenic	0.399
12:84105881:C:G	rs535698758	12	84105881	G	C	0.000994	NA	1	rs574164159	61	RP11-384P14.1	50382	intergenic	4.367
12:84115791:A:C	rs573042471	12	84115791	C	A	0.000994	NA	1	rs574164159	61	RP11-384P14.1	60292	intergenic	0.113
12:84144946:A:C	rs551148924	12	84144946	C	A	0.000994	NA	1	rs574164159	61	RP11-384P14.1	89447	intergenic	3.46
12:84384382:A:G	rs564203530	12	84384382	G	A	0.000994	NA	1	rs574164159	61	SNORA3	192720	intergenic	0.672
12:84442100:G:T	rs565618137	12	84442100	T	G	0.000994	NA	1	rs574164159	61	SNORA3	135002	intergenic	1.427
13:20833990:C:G	rs190256072	13	20833990	G	C	0.002982	2.91055e-08	1	rs190256072	62	GJB6	27455	intergenic	0.534
13:41366308:A:G	rs9549286	13	41366308	G	A	0.005964	3.87961e-08	1	rs9549286	63	SLC25A15	0	intronic	1.821
13:43430016:C:T	rs78749562	13	43430016	T	C	0.00497	4.37858e-08	1	rs78749562	64	LINC00428	12992	intergenic	0.273
13:68263051:A:G	rs143301755	13	68263051	A	G	0.000994	NA	1	rs558680583	65	BCRP9	101487	intergenic	1.024
13:68399583:A:C	rs568236123	13	68399583	C	A	0.000994	NA	1	rs558680583	65	NPM1P22	6424	intergenic	11.2
13:68570880:A:G	rs143249662	13	68570880	A	G	0.000994	NA	1	rs558680583	65	OR7E33P	84799	intergenic	4.465
13:68640374:C:T	rs532937438	13	68640374	T	C	0.000994	NA	1	rs558680583	65	OR7E33P	154293	intergenic	2.246
13:68671553:A:T	rs560027748	13	68671553	T	A	0.000994	NA	1	rs558680583	65	OR7E33P	185472	intergenic	0.303
13:68704091:A:C	rs532429127	13	68704091	C	A	0.000994	NA	1	rs558680583	65	ELL2P3	159719	intergenic	0.123
13:68749586:C:G	rs530199306	13	68749586	G	C	0.000994	NA	1	rs558680583	65	ELL2P3	114224	intergenic	0.806
13:68915040:A:G	rs548447059	13	68915040	A	G	0.000994	NA	1	rs558680583	65	RPL37P21	9294	intergenic	1.415
13:68985683:C:T	rs187703825	13	68985683	T	C	0.000994	NA	1	rs558680583	65	RPL37P21	79937	intergenic	2.762
13:68991904:C:G	rs558680583	13	68991904	C	G	0.000994	4.67986e-08	1	rs558680583	65	RPL37P21	86158	intergenic	4.308
13:69020481:A:G	rs569143262	13	69020481	A	G	0.000994	NA	1	rs558680583	65	RPL37P21	114735	intergenic	0.364
13:69023651:A:G	rs534147605	13	69023651	A	G	0.000994	NA	1	rs558680583	65	RPL37P21	117905	intergenic	0.831
13:69067107:C:T	rs147569893	13	69067107	C	T	0.000994	NA	1	rs558680583	65	RPS3AP52	141214	intergenic	0.267
13:69083634:A:C	rs540343780	13	69083634	C	A	0.000994	NA	1	rs558680583	65	RPS3AP52	124687	intergenic	4.725
13:69118246:G:T	rs535518702	13	69118246	T	G	0.000994	NA	1	rs558680583	65	RPS3AP52	90075	intergenic	1.235
13:69177897:G:T	rs529174774	13	69177897	T	G	0.000994	NA	1	rs558680583	65	RPS3AP52	30424	intergenic	2.395
13:69198904:A:T	rs548700237	13	69198904	A	T	0.000994	NA	1	rs558680583	65	RPS3AP52	9417	intergenic	2.484
13:69214977:A:C	rs544297116	13	69214977	C	A	0.000994	NA	1	rs558680583	65	RPS3AP52	6358	intergenic	0.059
13:69220161:C:T	rs532982989	13	69220161	T	C	0.000994	NA	1	rs558680583	65	RPL12P34	8542	intergenic	19.27
13:69294343:A:G	rs534242134	13	69294343	A	G	0.000994	NA	1	rs558680583	65	RN7SL761P	26129	intergenic	0.445
13:69339115:T:TA	rs201171975	13	69339115	T	TA	0.000994	NA	1	rs558680583	65	RN7SL761P	70901	intergenic	0.727
13:69409916:C:T	rs577954802	13	69409916	C	T	0.000994	NA	1	rs558680583	65	RN7SL761P	141702	intergenic	0.944
13:69547941:G:T	rs530092176	13	69547941	T	G	0.000994	NA	1	rs558680583	65	ZDHHC20P4	11248	intergenic	9.283
13:69563137:A:G	rs569855021	13	69563137	A	G	0.000994	NA	1	rs558680583	65	ZDHHC20P4	2940	intergenic	2.375
13:69807637:A:C	rs554631716	13	69807637	A	C	0.000994	NA	1	rs558680583	65	LINC00383	0	ncRNA_intronic	0.185
13:96056540:A:G	rs2993568	13	96056540	A	G	0.2903	NA	0.663198	rs11618203	66	MEMO1P5	9831	intergenic	7.929
13:96063854:G:T	rs2993571	13	96063854	T	G	0.335	NA	0.665923	rs11618203	66	MEMO1P5	17145	intergenic	11.28
13:96066244:C:T	rs2992897	13	96066244	T	C	0.3569	NA	0.620889	rs11618203	66	MEMO1P5	19535	intergenic	5.023
13:96067175:A:C	rs7319564	13	96067175	A	C	0.3569	NA	0.620889	rs11618203	66	CLDN10	18682	intergenic	0.417
13:96070486:C:CAAATAAATAAAT	13:96070486:C:CAAATAAATAAAT	13	96070486	CAAATAAATAAAT	C	0.334	NA	0.71202	rs11618203	66	CLDN10	15371	intergenic	1.663
13:96070486:C:CAAATAAAT	13:96070486:C:CAAATAAAT	13	96070486	C	CAAATAAAT	0.1809	NA	0.71202	rs11618203	66	CLDN10	15371	NA	1.836
13:96073598:G:GT	rs36026025	13	96073598	GT	G	0.3101	NA	0.753601	rs11618203	66	CLDN10	12259	intergenic	3.232
13:96086732:A:AAC	13:96086732:A:AAC	13	96086732	A	AAC	0.2893	NA	0.693733	rs11618203	66	CLDN10	0	intronic	1.811
13:96086732:A:AACAC	13:96086732:A:AACAC	13	96086732	A	AACAC	0.161	NA	0.693733	rs11618203	66	CLDN10	0	NA	0.731
13:96087088:A:G	rs11618203	13	96087088	A	G	0.2684	2.74249e-08	1	rs11618203	66	CLDN10	0	intronic	0.341
13:98313495:C:T	rs9554412	13	98313495	T	C	0.04672	2.64755e-08	1	rs9554412	67	RP11-120E13.1	13769	intergenic	1.874
13:104281894:C:T	rs143417432	13	104281894	C	T	0.01193	1.52154e-08	1	rs143417432	68	ATP6V1G1P7	184575	intergenic	3.398
13:110273144:C:T	rs535410990	13	110273144	C	T	0.000994	NA	1	rs535284636	69	LINC00676	107484	intergenic	2.4
13:110273146:A:G	rs555092796	13	110273146	G	A	0.000994	NA	1	rs535284636	69	LINC00676	107482	intergenic	2.123
13:110338799:C:T	rs532112005	13	110338799	C	T	0.000994	NA	1	rs535284636	69	LINC00676	41829	intergenic	0.072
13:110378143:G:T	rs568345851	13	110378143	T	G	0.000994	NA	1	rs535284636	69	LINC00676	2485	intergenic	0.827
13:110408583:C:T	rs74123739	13	110408583	T	C	0.000994	NA	1	rs535284636	69	IRS2	0	UTR3	7.48
13:110753356:C:T	rs566952571	13	110753356	T	C	0.000994	NA	1	rs535284636	69	RN7SL783P	2857	intergenic	1.656
13:110961485:A:G	rs551015300	13	110961485	G	A	0.000994	NA	1	rs535284636	69	COL4A2	0	intronic	4.34
13:111008256:A:G	rs192707167	13	111008256	G	A	0.000994	NA	1	rs535284636	69	COL4A2	0	intronic	3.256
13:111032369:C:G	rs551508441	13	111032369	C	G	0.000994	NA	1	rs535284636	69	COL4A2	0	intronic	3.59
13:111088164:A:T	rs538003193	13	111088164	A	T	0.000994	NA	1	rs535284636	69	COL4A2	0	intronic	3.918
13:111109482:T:TC	rs540909253	13	111109482	T	TC	0.000994	NA	1	rs535284636	69	COL4A2:COL4A2-AS2	00:00:00	ncRNA_exonic	4.574
13:111152109:C:T	rs535284636	13	111152109	T	C	0.000994	2.15713e-08	1	rs535284636	69	COL4A2	0	intronic	7.048
13:111187936:A:C	rs531972745	13	111187936	C	A	0.000994	NA	1	rs535284636	69	RAB20	0	intronic	1.463
13:111614821:A:G	rs564501029	13	111614821	G	A	0.000994	NA	1	rs535284636	69	LINC00431	20832	intergenic	3.594
13:111670113:C:T	rs537695938	13	111670113	C	T	0.000994	NA	1	rs535284636	69	LINC00431	27201	intergenic	9.305
13:111766905:C:T	rs569148322	13	111766905	C	T	0.000994	NA	1	rs535284636	69	ARHGEF7-AS2:ARHGEF7	00:00:00	ncRNA_exonic	8.434
13:112023098:A:G	rs566511706	13	112023098	G	A	0.000994	NA	1	rs535284636	69	TEX29	26501	intergenic	0.001
13:112030055:C:T	rs577711183	13	112030055	T	C	0.000994	NA	1	rs535284636	69	TEX29	33458	intergenic	1.75
13:112051986:A:G	rs570110868	13	112051986	G	A	0.000994	NA	1	rs535284636	69	TEX29	55389	intergenic	0.57
13:112051988:C:T	rs1164135	13	112051988	C	T	0.000994	NA	1	rs535284636	69	TEX29	55391	intergenic	0.034
14:74269873:G:T	rs182655065	14	74269873	T	G	0.001988	4.48601e-09	1	rs182655065	70	RP5-1021I20.1	0	ncRNA_exonic	3.681
14:74296279:C:G	rs78386706	14	74296279	G	C	0.002982	NA	0.665336	rs182655065	70	RP5-1021I20.2	0	ncRNA_intronic	1.338
14:74296536:A:G	rs186361947	14	74296536	G	A	0.002982	NA	0.665336	rs182655065	70	RP5-1021I20.2	0	ncRNA_intronic	0.377
14:74529859:C:T	rs183934741	14	74529859	C	T	0.002982	NA	0.665336	rs182655065	70	CCDC176:AC005484.5:ALDH6A1	00:00:00	ncRNA_intronic	3.007
14:74660667:C:T	rs188677589	14	74660667	T	C	0.002982	NA	0.665336	rs182655065	70	LIN52	0	intronic	6.989
14:80245460:G:T	rs146447454	14	80245460	G	T	0.001988	NA	1	rs149980350	71	NRXN3:RP11-242P2.1	00:00:00	ncRNA_intronic	0.163
14:80279673:A:G	rs140008464	14	80279673	G	A	0.00497	1.11086e-08	1	rs140008464	71	NRXN3	0	intronic	16.47
14:80304208:A:G	rs149980350	14	80304208	G	A	0.001988	1.76357e-08	1	rs149980350	71	NRXN3	0	intronic	1.411
14:81699620:A:G	rs147555344	14	81699620	A	G	0.002982	2.04575e-08	1	rs147555344	72	GTF2A1	11898	intergenic	4.945
14:95758559:A:G	rs2144817	14	95758559	A	G	0.3529	NA	0.670019	rs56276973	73	CLMN	0	intronic	3.27
14:95759141:A:G	rs66519953	14	95759141	G	A	0.3529	NA	0.67751	rs56276973	73	CLMN	0	intronic	0.941
14:95760027:A:G	rs12588007	14	95760027	G	A	0.3529	NA	0.67751	rs56276973	73	CLMN	0	intronic	0.004
14:95760356:A:AGAG	rs113654953	14	95760356	AGAG	A	0.3529	NA	0.67751	rs56276973	73	CLMN	0	intronic	1.307
14:95760487:C:T	rs1956123	14	95760487	T	C	0.3529	NA	0.67751	rs56276973	73	CLMN	0	intronic	0.374
14:95761491:C:T	rs56276973	14	95761491	C	T	0.3121	2.96973e-08	1	rs56276973	73	CLMN	0	intronic	3.783
14:95761668:A:C	rs55786549	14	95761668	A	C	0.3121	3.61738e-08	1	rs56276973	73	CLMN	0	intronic	1.691
14:95762266:A:G	rs12435525	14	95762266	G	A	0.2962	NA	0.909194	rs56276973	73	CLMN	0	intronic	1.49
14:95764292:A:G	rs66776740	14	95764292	A	G	0.3946	NA	0.684236	rs56276973	73	CLMN	0	intronic	0.884
14:95765267:A:G	rs7144405	14	95765267	G	A	0.2962	NA	0.909194	rs56276973	73	CLMN	0	intronic	0.055
14:95765749:A:C	rs7144740	14	95765749	A	C	0.3698	NA	0.762592	rs56276973	73	CLMN	0	intronic	3.387
14:95767833:G:GAGGGATGCTGGCCTCCAGCC	rs72297327	14	95767833	GAGGGATGCTGGCCTCCAGCC	G	0.2843	NA	0.832496	rs56276973	73	CLMN	0	intronic	5.705
14:95770266:A:G	rs28645954	14	95770266	A	G	0.2644	NA	0.703652	rs56276973	73	CLMN	0	intronic	3.213
14:95774206:C:T	rs60822684	14	95774206	T	C	0.2614	NA	0.702005	rs56276973	73	CLMN	0	intronic	0.351
14:95778493:A:T	rs11160241	14	95778493	T	A	0.2555	NA	0.626039	rs56276973	73	CLMN	0	intronic	1.706
14:103016878:C:T	rs137982492	14	103016878	T	C	0.007952	3.62097e-08	0.887093	rs144900450	74	CTD-2555C10.3	0	ncRNA_intronic	0.99
14:103033925:C:T	rs144900450	14	103033925	T	C	0.008946	1.53489e-08	1	rs144900450	74	CTD-2555C10.3	11761	intergenic	5.928
14:103153417:A:G	rs79281068	14	103153417	G	A	0.00994	NA	0.898178	rs144900450	74	RCOR1	0	intronic	1.002
14:103216931:A:G	rs80242398	14	103216931	A	G	0.01093	NA	0.814869	rs144900450	74	RP11-661D19.3	19445	intergenic	0.114
15:44023407:A:G	rs561133327	15	44023407	G	A	0.001988	NA	0.665336	rs139841882	75	CATSPER2P1	0	ncRNA_intronic	3.154
15:44029747:A:T	rs559104640	15	44029747	A	T	0.001988	NA	0.665336	rs139841882	75	CATSPER2P1	0	ncRNA_intronic	7.651
15:44070201:G:T	rs546018203	15	44070201	G	T	0.002982	NA	1	rs139841882	75	RP11-296A16.1:SERF2	00:00:00	intronic	0.684
15:44129951:C:G	rs556876357	15	44129951	G	C	0.002982	4.46761e-08	1	rs139841882	75	WDR76	0	intronic	4.872
15:44135888:C:T	rs4923967	15	44135888	T	C	0.002982	4.52505e-08	1	rs139841882	75	WDR76	0	intronic	0.206
15:44149004:C:G	rs143594499	15	44149004	G	C	0.001988	NA	0.665336	rs139841882	75	WDR76	0	intronic	0.692
15:44151220:G:T	rs139841882	15	44151220	G	T	0.002982	3.93425e-08	1	rs139841882	75	WDR76	0	intronic	17.18
15:44153214:G:T	rs573928145	15	44153214	G	T	0.001988	NA	0.665336	rs139841882	75	WDR76	0	intronic	0.547
15:44306118:G:T	rs144503430	15	44306118	G	T	0.001988	NA	0.665336	rs139841882	75	FRMD5	0	intronic	1.108
15:46434510:C:G	rs146688958	15	46434510	C	G	0.006958	NA	0.873236	rs144917064	76	RP11-315O8.1	41919	intergenic	0.097
15:46506934:A:G	rs139180143	15	46506934	A	G	0.006958	NA	0.873236	rs144917064	76	RP11-315O8.1	114343	intergenic	11.49
15:46662847:C:T	rs150821290	15	46662847	C	T	0.006958	NA	0.873236	rs144917064	76	SNORD11	18902	intergenic	0.919
15:46704496:C:T	rs151330131	15	46704496	T	C	0.007952	NA	1	rs144917064	76	SNORD11	60551	intergenic	8.616
15:46710770:A:G	rs150344900	15	46710770	G	A	0.007952	NA	1	rs144917064	76	SNORD11	66825	intergenic	4.553
15:46795662:C:T	rs144917064	15	46795662	C	T	0.007952	2.21793e-08	1	rs144917064	76	SNORD11	151717	intergenic	2.329
15:46800286:C:T	rs142482244	15	46800286	C	T	0.007952	NA	1	rs144917064	76	RNU6-1014P	152569	intergenic	0.107
15:47117425:A:G	rs150411314	15	47117425	A	G	0.00497	NA	0.621235	rs144917064	76	RP11-627D16.2	2298	intergenic	3.196
16:8518564:C:G	rs12449070	16	8518564	G	C	0.4384	NA	0.902876	rs7202633	77	RP11-483K5.2	39506	intergenic	1.081
16:8519041:T:TC	rs34335744	16	8519041	TC	T	0.4384	NA	0.902876	rs7202633	77	RP11-483K5.2	39029	intergenic	2.623
16:8519116:A:G	rs4313799	16	8519116	G	A	0.4384	NA	0.902876	rs7202633	77	RP11-483K5.2	38954	intergenic	9.181
16:8519312:G:T	rs4583224	16	8519312	T	G	0.4354	NA	0.88448	rs7202633	77	RP11-483K5.2	38758	intergenic	20.6
16:8521012:A:G	rs62018601	16	8521012	G	A	0.4374	NA	0.914147	rs7202633	77	RP11-483K5.2	37058	intergenic	0.223
16:8521020:A:C	rs12443675	16	8521020	C	A	0.4354	NA	0.906414	rs7202633	77	RP11-483K5.2	37050	intergenic	0.95
16:8521983:A:T	rs8055012	16	8521983	A	T	0.4384	NA	0.918457	rs7202633	77	RP11-483K5.2	36087	intergenic	1.257
16:8525716:C:G	rs13331481	16	8525716	C	G	0.4314	NA	0.936189	rs7202633	77	RP11-483K5.2	32354	intergenic	0.614
16:8531294:A:G	rs6501141	16	8531294	G	A	0.4076	NA	0.87318	rs7202633	77	RP11-483K5.2	26776	intergenic	6.343
16:8531584:A:C	rs6501143	16	8531584	C	A	0.4066	NA	0.877183	rs7202633	77	RP11-483K5.2	26486	intergenic	1.272
16:8531656:C:G	rs6501144	16	8531656	C	G	0.4085	NA	0.869194	rs7202633	77	RP11-483K5.2	26414	intergenic	0.398
16:8532662:C:G	rs10468339	16	8532662	C	G	0.4274	NA	0.950966	rs7202633	77	RP11-483K5.2	25408	intergenic	0.828
16:8533876:A:G	rs4625706	16	8533876	A	G	0.4841	NA	0.762441	rs7202633	77	RP11-483K5.2	24194	intergenic	3.506
16:8534655:C:T	rs4503777	16	8534655	T	C	0.4284	NA	0.954652	rs7202633	77	RP11-483K5.2	23415	intergenic	4.701
16:8534813:C:G	rs4787226	16	8534813	C	G	0.4274	NA	0.950966	rs7202633	77	RP11-483K5.2	23257	intergenic	3.612
16:8536240:A:T	rs9931308	16	8536240	A	T	0.4254	1.07013e-08	0.996188	rs7202633	77	RP11-483K5.2	21830	intergenic	0.322
16:8537563:C:T	rs7196475	16	8537563	T	C	0.4264	1.12834e-08	1	rs7202633	77	RP11-483K5.2	20507	intergenic	4.426
16:8538433:A:T	rs7202633	16	8538433	T	A	0.4264	9.14177e-09	1	rs7202633	77	RP11-483K5.2	19637	intergenic	5.51
16:8538861:A:ATTTTCT	rs112040154	16	8538861	ATTTTCT	A	0.4274	NA	0.996178	rs7202633	77	RP11-483K5.2	19209	intergenic	10.4
16:8539285:C:T	rs11077311	16	8539285	C	T	0.4344	1.18439e-08	0.97009	rs7202633	77	RP11-483K5.2	18785	intergenic	14.17
16:8544272:C:G	rs4396516	16	8544272	G	C	0.4185	3.10176e-08	0.94753	rs7202633	77	RP11-483K5.2	13798	intergenic	9.49
16:8546283:C:G	rs9934446	16	8546283	C	G	0.4225	2.95731e-08	0.954591	rs7202633	77	RP11-483K5.2	11787	intergenic	1.183
16:8553244:A:G	rs4786251	16	8553244	G	A	0.3936	1.02598e-08	0.848955	rs7202633	77	RP11-483K5.2	4826	intergenic	2.363
16:8559501:C:T	rs11077313	16	8559501	C	T	0.4016	1.85336e-08	0.817998	rs7202633	77	RP11-483K5.2	913	downstream	1.734
16:8559771:T:TTC	rs58561777	16	8559771	TTC	T	0.3966	NA	0.837092	rs7202633	77	RP11-483K5.2	1183	intergenic	1.353
16:8561339:C:G	rs4787237	16	8561339	C	G	0.4672	NA	0.621519	rs7202633	77	RP11-483K5.2	2751	intergenic	1.405
16:8561807:A:T	rs8053145	16	8561807	A	T	0.3936	NA	0.835403	rs7202633	77	RP11-483K5.2	3219	intergenic	0.741
16:8564372:C:T	rs4493030	16	8564372	C	T	0.4602	NA	0.60412	rs7202633	77	RP11-483K5.2	5784	intergenic	3.036
16:8564488:C:T	rs4482270	16	8564488	T	C	0.4602	NA	0.60412	rs7202633	77	RP11-483K5.2	5900	intergenic	2.066
16:8564497:A:G	rs1919074	16	8564497	A	G	0.4602	NA	0.60412	rs7202633	77	RP11-483K5.2	5909	intergenic	1.56
16:8564577:C:G	rs5007953	16	8564577	C	G	0.4612	NA	0.602217	rs7202633	77	RP11-483K5.2	5989	intergenic	0.197
16:8564596:C:T	rs1919073	16	8564596	T	C	0.4612	NA	0.602217	rs7202633	77	RP11-483K5.2	6008	intergenic	4.27
16:8564675:C:G	rs1919072	16	8564675	G	C	0.4602	NA	0.602883	rs7202633	77	RP11-483K5.2	6087	intergenic	0.088
16:8565106:A:G	rs12051332	16	8565106	G	A	0.4602	NA	0.60412	rs7202633	77	RP11-483K5.2	6518	intergenic	7.711
16:8565140:G:T	rs9936616	16	8565140	G	T	0.3181	NA	0.635557	rs7202633	77	RP11-483K5.2	6552	intergenic	5.276
16:8565215:A:G	rs12051338	16	8565215	G	A	0.4602	NA	0.60412	rs7202633	77	RP11-483K5.2	6627	intergenic	4.979
16:8565512:A:T	rs12928104	16	8565512	A	T	0.4602	NA	0.60412	rs7202633	77	RP11-483K5.2	6924	intergenic	0.503
16:8565722:C:T	rs12923941	16	8565722	T	C	0.4602	NA	0.60412	rs7202633	77	RP11-483K5.2	7134	intergenic	3.909
16:8567216:C:G	rs4786259	16	8567216	G	C	0.4602	NA	0.60412	rs7202633	77	RP11-483K5.2	8628	intergenic	0.681
16:8567282:A:G	rs4787244	16	8567282	A	G	0.4602	NA	0.60412	rs7202633	77	RP11-483K5.2	8694	intergenic	1.854
16:8568656:C:T	rs7188260	16	8568656	T	C	0.4632	NA	0.602026	rs7202633	77	RP11-483K5.3	7894	intergenic	2.091
16:8571038:C:G	rs11640966	16	8571038	G	C	0.3469	NA	0.668588	rs7202633	77	RP11-483K5.3	5512	intergenic	0.781
16:8571350:C:G	rs7194277	16	8571350	C	G	0.3449	NA	0.671063	rs7202633	77	RP11-483K5.3	5200	intergenic	0.224
16:8571389:A:G	rs7194451	16	8571389	A	G	0.3449	NA	0.671063	rs7202633	77	RP11-483K5.3	5161	intergenic	4.461
16:8571959:C:T	rs6501149	16	8571959	C	T	0.341	NA	0.67523	rs7202633	77	RP11-483K5.3	4591	intergenic	0.651
16:46749832:C:G	rs140985720	16	46749832	G	C	0.000994	NA	1	rs145109710	78	MYLK3	0	intronic	1.783
16:46845434:A:G	rs184059676	16	46845434	G	A	0.000994	NA	1	rs145109710	78	C16orf87	0	intronic	0.308
16:46871131:C:T	rs144110941	16	46871131	C	T	0.000994	NA	1	rs145109710	78	CKBP1	5412	intergenic	11.94
16:46890166:C:G	rs143578660	16	46890166	G	C	0.000994	NA	1	rs145109710	78	RP11-480G7.3	4999	intergenic	0.292
16:47129582:C:T	rs142721570	16	47129582	T	C	0.000994	NA	1	rs145109710	78	NETO2	0	intronic	4.206
16:47428143:C:G	rs145109710	16	47428143	G	C	0.000994	7.78074e-09	1	rs145109710	78	ITFG1	0	intronic	4.725
16:47455790:C:T	rs181171973	16	47455790	C	T	0.000994	NA	1	rs145109710	78	ITFG1	0	intronic	1.061
16:47498765:A:G	rs150655190	16	47498765	A	G	0.000994	NA	1	rs145109710	78	PHKB	0	intronic	3.591
16:47781114:A:G	rs117711540	16	47781114	G	A	0.000994	NA	1	rs145109710	78	RP11-523L20.2	0	ncRNA_intronic	7.416
16:47850011:C:T	rs143645818	16	47850011	C	T	0.000994	NA	1	rs145109710	78	RP11-523L20.2	0	ncRNA_intronic	6.52
16:47888093:A:G	rs528422788	16	47888093	A	G	0.000994	NA	1	rs145109710	78	RP11-523L20.2:AC140542.2	00:00:00	ncRNA_intronic	3.866
16:48114840:A:G	rs150535687	16	48114840	G	A	0.000994	NA	1	rs145109710	78	ABCC12	2043	intergenic	3.039
16:49229830:C:T	rs144957055	16	49229830	C	T	0.001988	2.25405e-08	1	rs144957055	79	RP11-22D3.2	24132	intergenic	2.127
16:61124308:A:C	rs151141927	16	61124308	A	C	0.006958	1.22867e-08	1	rs151141927	80	RP11-51O6.1	34439	intergenic	3.723
16:61148234:C:T	rs12447350	16	61148234	T	C	0.005964	2.48077e-08	0.855418	rs151141927	80	RP11-51O6.1	58365	intergenic	0.584
16:61179811:A:AC	rs34766760	16	61179811	A	AC	0.005964	NA	0.855418	rs151141927	80	RP11-51O6.1	89942	intergenic	0.629
17:49683529:C:T	rs558924683	17	49683529	T	C	0.002982	6.22721e-09	1	rs558924683	81	RN7SL699P	10410	intergenic	4.568
17:49797099:C:G	rs140190674	17	49797099	G	C	0.001988	NA	0.665336	rs558924683	81	CA10	0	intronic	0.123
17:73966276:A:G	rs192151310	17	73966276	G	A	0.00497	3.68015e-08	1	rs192151310	82	ACOX1	0	intronic	4.553
18:30085756:C:G	rs192451319	18	30085756	C	G	0.000994	NA	1	rs140360321	83	WBP11P1	5869	intergenic	0.205
18:30283200:C:G	rs144112053	18	30283200	C	G	0.000994	NA	1	rs140360321	83	KLHL14	0	intronic	9.647
18:30574738:G:T	rs191054192	18	30574738	T	G	0.001988	NA	0.665336	rs190659120	83	CCDC178	0	intronic	7.833
18:30723457:C:T	rs190158204	18	30723457	T	C	0.000994	NA	1	rs140360321	83	CCDC178	0	intronic	6.367
18:30784282:A:T	rs533999499	18	30784282	A	T	0.000994	NA	1	rs140360321	83	CCDC178	0	intronic	1.462
18:30902625:C:T	rs143486343	18	30902625	T	C	0.000994	NA	1	rs140360321	83	CCDC178	0	intronic	1.713
18:30916178:C:T	rs570040499	18	30916178	T	C	0.000994	NA	1	rs140360321	83	CCDC178	0	intronic	1.049
18:31012892:C:T	rs140360321	18	31012892	C	T	0.000994	3.48842e-09	1	rs140360321	83	CCDC178	0	intronic	3.744
18:31081818:A:G	rs186542305	18	31081818	G	A	0.000994	NA	1	rs140360321	83	RP11-258B16.1	50268	intergenic	0.251
18:31179874:A:C	rs569915424	18	31179874	C	A	0.000994	NA	1	rs140360321	83	ASXL3	0	intronic	3.081
18:31206889:A:G	rs190074047	18	31206889	A	G	0.001988	NA	0.665336	rs190659120	83	ASXL3	0	exonic	18.61
18:31258958:G:T	rs538930988	18	31258958	T	G	0.000994	NA	1	rs140360321	83	ASXL3	0	intronic	6.283
18:31270531:A:G	rs150290994	18	31270531	A	G	0.001988	NA	0.665336	rs190659120	83	ASXL3	0	intronic	4.975
18:31320333:C:G	rs190659120	18	31320333	G	C	0.002982	4.77487e-09	1	rs190659120	83	ASXL3	0	exonic	23.3
18:31434948:C:T	rs75515649	18	31434948	T	C	0.000994	NA	1	rs140360321	83	NOL4	0	intronic	5.251
18:31511408:A:G	rs578201428	18	31511408	G	A	0.000994	NA	1	rs140360321	83	NOL4	0	intronic	2.775
18:31531143:C:T	rs148470359	18	31531143	T	C	0.000994	NA	1	rs140360321	83	NOL4	0	intronic	2.096
18:31597542:A:T	rs149866900	18	31597542	T	A	0.001988	NA	0.665336	rs190659120	83	NOL4	0	intronic	1.079
18:31600833:C:T	rs150543938	18	31600833	T	C	0.000994	NA	1	rs140360321	83	NOL4	0	intronic	2.38
18:31696478:A:T	rs188492246	18	31696478	T	A	0.000994	NA	1	rs140360321	83	NOL4	0	intronic	5.926
18:31778324:A:G	rs141641990	18	31778324	A	G	0.001988	NA	0.665336	rs190659120	83	NOL4	0	intronic	2.481
18:31813989:A:G	rs370471849	18	31813989	G	A	0.000994	NA	1	rs140360321	83	NOL4	9072	intergenic	0.07
18:32003864:C:T	rs186078588	18	32003864	T	C	0.001988	NA	0.665336	rs190659120	83	DTNA	69389	intergenic	3.083
18:41612501:G:T	rs117978877	18	41612501	G	T	0.0159	NA	0.747586	rs190475076	84	AC083760.1	6934	intergenic	1.731
18:41726550:A:T	rs190475076	18	41726550	A	T	0.01392	4.30721e-08	1	rs190475076	84	RNA5SP455	74883	intergenic	0.888
18:41756499:C:T	rs117318176	18	41756499	C	T	0.01491	NA	0.931425	rs190475076	84	RNA5SP455	104832	intergenic	0.013
18:43747544:C:T	rs184660190	18	43747544	C	T	0.002982	NA	0.665336	rs553405461	85	C18orf25	5974	intergenic	0.587
18:43772197:C:T	rs191909507	18	43772197	T	C	0.002982	NA	0.665336	rs553405461	85	C18orf25	0	intronic	9.065
18:44026790:C:T	rs553405461	18	44026790	C	T	0.001988	4.90205e-08	1	rs553405461	85	RNF165	0	intronic	0.735
18:49966199:A:G	rs137928735	18	49966199	A	G	0.007952	2.12802e-08	1	rs137928735	86	DCC	0	intronic	0.216
18:50023354:G:T	rs117281079	18	50023354	G	T	0.01093	NA	0.722865	rs137928735	86	DCC	0	intronic	3.055
18:50024307:G:T	rs551221024	18	50024307	T	G	0.005964	4.13229e-08	1	rs551221024	86	DCC	0	intronic	0.959
18:50134741:A:G	rs145161322	18	50134741	A	G	0.00497	NA	0.83166	rs551221024	86	DCC	0	intronic	2.218
18:51679677:G:GGGT	rs553098699	18	51679677	GGGT	G	0.006958	NA	0.67775	rs142287780	87	MBD2	0	UTR3	6.566
18:51777439:C:T	rs147321143	18	51777439	C	T	0.00994	NA	0.663771	rs142287780	87	POLI	18334	intergenic	10.65
18:51786826:T:TA	rs566179772	18	51786826	T	TA	0.007952	NA	0.798235	rs142287780	87	POLI	8947	intergenic	2.082
18:51878836:A:G	rs148066269	18	51878836	G	A	0.00497	NA	0.874124	rs142287780	87	STARD6	0	intronic	0.971
18:51893810:G:T	rs78078310	18	51893810	G	T	0.005964	NA	1	rs142287780	87	C18orf54	0	intronic	2.683
18:51945469:A:G	rs142287780	18	51945469	G	A	0.005964	2.04934e-08	1	rs142287780	87	SNRPGP2	11984	intergenic	2.49
18:52234566:A:C	rs79045290	18	52234566	C	A	0.005964	NA	0.763652	rs142287780	87	RP11-289E15.1	31	downstream	0.092
18:52245900:C:G	rs141392428	18	52245900	G	C	0.005964	NA	0.763652	rs142287780	87	DYNAP	9087	intergenic	0.083
18:52290431:C:T	rs374441764	18	52290431	C	T	0.002982	NA	0.664667	rs142287780	87	DYNAP	23706	intergenic	3.446
18:52307802:C:T	rs77681822	18	52307802	C	T	0.002982	NA	0.664667	rs142287780	87	DYNAP	41077	intergenic	1.234
18:57360100:A:G	rs112477376	18	57360100	G	A	0.000994	NA	1	rs142556821	88	CCBE1	0	intronic	3.406
18:57567915:A:G	rs576389163	18	57567915	G	A	0.000994	NA	1	rs142556821	88	PMAIP1	0	intronic	10.94
18:57659513:A:G	rs573135485	18	57659513	G	A	0.000994	NA	1	rs142556821	88	SDCCAG3P1	17710	intergenic	2.356
18:57667012:C:T	rs552704627	18	57667012	C	T	0.000994	NA	1	rs142556821	88	SDCCAG3P1	10211	intergenic	1.798
18:57673294:C:T	rs554764942	18	57673294	C	T	0.000994	NA	1	rs142556821	88	SDCCAG3P1	3929	intergenic	0.13
18:57690195:A:T	rs182455611	18	57690195	T	A	0.000994	NA	1	rs142556821	88	RNU6-567P	4231	intergenic	6.84
18:57744651:A:G	rs569806132	18	57744651	A	G	0.000994	NA	1	rs142556821	88	RP11-795H16.3	47613	intergenic	13.32
18:58302492:A:G	rs552825906	18	58302492	G	A	0.000994	NA	1	rs142556821	88	RP11-325K19.2:RP11-325K19.1	00:00:00	ncRNA_intronic	1.247
18:58316764:C:T	rs560725600	18	58316764	T	C	0.000994	NA	1	rs142556821	88	RP11-325K19.2:RP11-325K19.1	00:00:00	ncRNA_intronic	10.54
18:58329342:A:T	rs142556821	18	58329342	A	T	0.000994	2.48298e-08	1	rs142556821	88	RP11-325K19.1	0	ncRNA_intronic	1.384
18:58370607:A:C	rs186456485	18	58370607	A	C	0.000994	NA	1	rs142556821	88	RP11-325K19.1	0	ncRNA_intronic	3.074
18:58688439:A:G	rs543530177	18	58688439	G	A	0.000994	NA	1	rs142556821	88	RP11-325K19.1	118479	intergenic	0.331
18:58717521:A:T	rs576860769	18	58717521	A	T	0.000994	NA	1	rs142556821	88	RP11-325K19.1	147561	intergenic	1.23
18:58810571:C:T	rs78243297	18	58810571	C	T	0.000994	NA	1	rs142556821	88	CDH20	190243	intergenic	0.145
18:58841100:C:T	rs186508415	18	58841100	C	T	0.000994	NA	1	rs142556821	88	CDH20	159714	intergenic	0.407
18:59109248:A:C	rs565991443	18	59109248	A	C	0.000994	NA	1	rs142556821	88	CDH20	0	intronic	3.047
18:59211235:A:G	rs201266651	18	59211235	A	G	0.000994	NA	1	rs142556821	88	CDH20	0	intronic	3.489
19:30643343:A:G	rs192818323	19	30643343	G	A	0.000994	NA	1	rs534108382	89	AC005597.1	67229	intergenic	0.073
19:30795420:C:T	rs574003772	19	30795420	C	T	0.000994	NA	1	rs534108382	89	ZNF536	0	intronic	1.881
19:30883122:A:G	rs181230294	19	30883122	G	A	0.000994	NA	1	rs534108382	89	ZNF536	0	intronic	3.82
19:30889301:C:T	rs535150034	19	30889301	T	C	0.000994	NA	1	rs534108382	89	ZNF536	0	intronic	0.203
19:31066728:A:G	rs540809807	19	31066728	G	A	0.000994	NA	1	rs534108382	89	ZNF536	0	intronic	1.22
19:31464790:C:T	rs538138935	19	31464790	C	T	0.000994	NA	1	rs534108382	89	CTC-400I9.3	16691	intergenic	4.57
19:31469787:C:T	rs561342520	19	31469787	C	T	0.000994	NA	1	rs534108382	89	CTC-400I9.3	21688	intergenic	0.109
19:31561150:A:C	rs576081532	19	31561150	C	A	0.000994	NA	1	rs534108382	89	AC020952.1	79211	intergenic	12.72
19:31628256:A:G	rs534108382	19	31628256	G	A	0.000994	3.18936e-08	1	rs534108382	89	AC020952.1	12105	intergenic	3.106
19:32047004:A:G	rs375402429	19	32047004	G	A	0.000994	NA	1	rs534108382	89	CTD-2050I18.1	1300	intergenic	0.386
19:32315936:A:C	rs538317032	19	32315936	A	C	0.000994	NA	1	rs534108382	89	RNU6-967P	37774	intergenic	1.843
19:32476519:A:G	rs538674682	19	32476519	G	A	0.000994	NA	1	rs534108382	89	CTC-360P9.4	0	ncRNA_intronic	0.93
20:16900365:A:G	rs714639	20	16900365	A	G	0.1074	2.77231e-08	1	rs714639	90	RP5-1195D24.1	55571	intergenic	5.356
20:16900661:C:T	rs714636	20	16900661	C	T	0.1093	3.73271e-08	0.936894	rs714639	90	RP5-1195D24.1	55867	intergenic	2.633
20:16905443:A:G	rs17763803	20	16905443	G	A	0.1103	3.82066e-08	0.926916	rs714639	90	U3	58033	intergenic	3.613
20:16909649:A:G	rs74181935	20	16909649	A	G	0.1064	4.65318e-08	0.884675	rs714639	90	U3	53827	intergenic	3.34
20:16923742:A:G	rs16998470	20	16923742	A	G	0.1243	NA	0.741061	rs714639	90	U3	39734	intergenic	4.896
20:16939660:A:G	rs34342849	20	16939660	G	A	0.1074	3.7091e-08	0.836812	rs714639	90	U3	23816	intergenic	1.642
20:16943536:A:T	rs4408790	20	16943536	T	A	0.1083	NA	0.854997	rs74181938	90	U3	19940	intergenic	2.283
20:16943963:A:G	rs13043346	20	16943963	A	G	0.1103	NA	0.855483	rs74181938	90	U3	19513	intergenic	1.507
20:16945513:A:T	rs34239378	20	16945513	T	A	0.09145	8.26879e-09	0.770725	rs74181938	90	U3	17963	intergenic	0.727
20:16950427:C:G	rs34466248	20	16950427	C	G	0.1074	4.18261e-08	0.902201	rs74181938	90	U3	13049	intergenic	0.921
20:16950588:C:T	rs16998509	20	16950588	T	C	0.1074	4.236e-08	0.902201	rs74181938	90	U3	12888	intergenic	0.038
20:16951199:C:T	rs2038124	20	16951199	T	C	0.09245	1.19341e-08	0.760492	rs74181938	90	U3	12277	intergenic	2.707
20:16957028:C:T	rs13042430	20	16957028	C	T	0.1064	2.6224e-08	0.911875	rs74181938	90	U3	6448	intergenic	3.603
20:16962106:A:G	rs6105689	20	16962106	A	G	0.1501	NA	0.627491	rs74181938	90	U3	1370	intergenic	1.77
20:16962673:A:C	rs74181938	20	16962673	A	C	0.1113	9.56907e-10	1	rs74181938	90	U3	803	downstream	1.599
20:18687357:A:T	rs144886886	20	18687357	T	A	0.001988	1.05494e-08	1	rs144886886	91	DTD1	0	intronic	17.43
20:55266755:A:G	rs6025071	20	55266755	G	A	0.3877	4.81744e-08	1	rs6025071	92	RN7SL170P	3005	intergenic	0.333
21:39733708:A:AT	rs5843905	21	39733708	A	AT	0.08549	NA	0.910199	rs11702043	93	ERG	18240	intergenic	2.099
21:39737149:A:T	rs73437649	21	39737149	T	A	0.08449	NA	0.92054	rs11702043	93	ERG	14799	intergenic	2.173
21:39737711:C:T	rs11088428	21	39737711	T	C	0.08549	NA	0.910199	rs11702043	93	ERG	14237	intergenic	0.751
21:39737987:A:C	rs11702373	21	39737987	A	C	0.08549	NA	0.910199	rs11702043	93	ERG	13961	intergenic	8.697
21:39740204:C:G	rs76252150	21	39740204	G	C	0.0835	1.86628e-08	0.933062	rs11702043	93	ERG	11744	intergenic	2.818
21:39740755:A:G	rs113394568	21	39740755	A	G	0.0835	NA	0.933062	rs11702043	93	ERG	11193	intergenic	8.39
21:39741475:G:T	rs28854819	21	39741475	T	G	0.08449	NA	0.92054	rs11702043	93	ERG	10473	intergenic	2.116
21:39745801:A:AT	rs35829603	21	39745801	AT	A	0.08847	NA	0.873143	rs11702043	93	ERG	6147	intergenic	9.84
21:39748524:A:G	rs11702396	21	39748524	G	A	0.08449	NA	0.92054	rs11702043	93	ERG	3424	intergenic	3.407
21:39749486:A:C	rs730854	21	39749486	A	C	0.09046	NA	0.850942	rs11702043	93	ERG	2462	intergenic	12.86
21:39751929:C:G	rs2836351	21	39751929	G	C	0.09046	NA	0.850942	rs11702043	93	ERG	19	downstream	7.231
21:39758998:G:GA	rs551607414	21	39758998	GA	G	0.0835	NA	0.905331	rs11702043	93	ERG	0	intronic	0.343
21:39759574:C:T	rs118119701	21	39759574	T	C	0.06362	NA	0.772816	rs11702043	93	ERG	0	intronic	4.214
21:39759705:A:G	rs75403041	21	39759705	A	G	0.0835	2.15307e-08	0.933062	rs11702043	93	ERG	0	intronic	2.335
21:39766448:A:G	rs11702629	21	39766448	G	A	0.0835	NA	0.933062	rs11702043	93	ERG	0	intronic	0.726
21:39768761:C:G	rs11702043	21	39768761	C	G	0.08052	1.50375e-08	1	rs11702043	93	ERG	0	intronic	2.233
21:44998136:G:T	21:44998136:G:T	21	44998136	G	T	0.007952	NA	0.746982	rs188960668	94	HSF2BP	0	intronic	0.989
21:45011566:A:T	rs192648607	21	45011566	A	T	0.006958	NA	0.855418	rs188960668	94	HSF2BP	0	intronic	3.689
21:45078040:A:G	rs188960668	21	45078040	A	G	0.005964	3.71968e-08	1	rs188960668	94	HSF2BP	0	UTR5	9.66
21:45165333:A:G	rs568691796	21	45165333	G	A	0.005964	NA	1	rs188960668	94	PDXK	0	intronic	0.061
21:45168333:A:G	rs186567009	21	45168333	A	G	0.005964	NA	1	rs188960668	94	PDXK	0	intronic	5.566
21:45243900:C:T	rs188277762	21	45243900	C	T	0.00497	NA	0.83166	rs188960668	94	AP001053.11	11451	intergenic	0.023
21:45533342:A:G	rs181307976	21	45533342	A	G	0.003976	NA	0.663995	rs188960668	94	PWP2	0	intronic	2.236
22:21427379:C:T	rs727497	22	21427379	T	C	0.2744	1.57572e-08	1	rs727497	95	TUBA3GP	2992	intergenic	1.042
22:21428294:A:G	rs9613607	22	21428294	G	A	0.2734	2.25162e-08	0.995355	rs727497	95	TUBA3GP	3907	intergenic	8.379
22:21431729:A:G	rs6417765	22	21431729	G	A	0.328	NA	0.76623	rs727497	95	TUBA3GP	7342	intergenic	3.298
22:21431744:C:T	rs6417766	22	21431744	T	C	0.325	NA	0.773675	rs727497	95	TUBA3GP	7357	intergenic	1.06
22:21431769:C:T	rs6519750	22	21431769	C	T	0.3091	NA	0.817005	rs727497	95	TUBA3GP	7382	intergenic	2.656
22:21432422:C:T	rs9608684	22	21432422	T	C	0.2942	NA	0.878168	rs727497	95	TUBA3GP	8035	intergenic	3.15
22:21433311:A:C	rs6005530	22	21433311	A	C	0.3151	NA	0.79762	rs727497	95	TUBA3GP	8924	intergenic	9.511
22:21434560:A:C	rs9613624	22	21434560	A	C	0.3072	NA	0.815142	rs727497	95	TUBA3GP	10173	intergenic	1.861
22:30720253:C:G	rs140290089	22	30720253	G	C	0.008946	NA	0.642643	rs186013773	96	TBC1D10A	0	intronic	9.83
22:30742968:C:T	rs117815991	22	30742968	T	C	0.008946	NA	0.642643	rs186013773	96	SF3A1	0	intronic	8.257
22:30743544:A:G	rs181811807	22	30743544	G	A	0.008946	NA	0.642643	rs186013773	96	SF3A1	0	intronic	7.313
22:30768305:A:G	rs192828024	22	30768305	G	A	0.005964	4.92183e-09	0.887898	rs186013773	96	CCDC157	0	intronic	0.21
22:30780285:A:G	rs186013773	22	30780285	A	G	0.006958	8.64901e-10	1	rs186013773	96	RNF215	0	intronic	3.413
22:30815926:T:TTTTTC	rs533061354	22	30815926	TTTTTC	T	0.008946	NA	0.642643	rs186013773	96	RNF215:SEC14L2:RP4-539M6.19	00:00:00	intronic	0.928
22:30823148:C:T	rs117159309	22	30823148	C	T	0.006958	NA	0.787963	rs186013773	96	RP4-539M6.19:MTFP1	00:00:00	UTR3	3.051
22:36162122:A:G	rs568441148	22	36162122	G	A	0.003976	1.9825e-08	1	rs183975184	97	RBFOX2	0	intronic	5.204
22:36205166:C:T	rs541069417	22	36205166	T	C	0.003976	3.44782e-08	1	rs183975184	97	RBFOX2	0	intronic	1.14
22:36241617:C:T	rs188155623	22	36241617	T	C	0.003976	8.38845e-09	1	rs183975184	97	RBFOX2	0	intronic	4.561
22:36263334:C:T	rs183975184	22	36263334	C	T	0.003976	3.29509e-09	1	rs183975184	97	RBFOX2	0	intronic	9.457
22:36275734:A:G	rs79716954	22	36275734	A	G	0.002982	9.97303e-09	0.7485	rs183975184	97	RBFOX2	0	intronic	5.262
22:36402691:A:G	rs190724115	22	36402691	A	G	0.003976	4.44951e-08	1	rs183975184	97	RBFOX2	0	intronic	1.618
22:36487962:A:G	rs550456397	22	36487962	A	G	0.002982	NA	0.7485	rs183975184	97	APOL3	48409	intergenic	2.916
22:47961708:G:T	rs2285093	22	47961708	T	G	0.498	2.36678e-08	1	rs2285093	98	LINC00898	55083	intergenic	0.507
23:21985088:C:T	23:21985088:C:T	23	21985088	C	T	0.001988	NA	1	rs765968992	99	SMS	0	intronic	2.633
23:22287116:G:T	rs181525233	23	22287116	T	G	0.000994	NA	1	rs780208543	99	RP11-40F8.2	0	ncRNA_intronic	20.7
23:22327211:C:G	23:22327211:C:G	23	22327211	G	C	0.000994	NA	1	rs780208543	99	RP11-40F8.2	0	ncRNA_intronic	1.569
23:22529418:C:T	23:22529418:C:T	23	22529418	T	C	0.000994	NA	1	rs780208543	99	RP11-40F8.2	0	ncRNA_intronic	2.95
23:22531702:A:G	rs189542013	23	22531702	A	G	0.000994	NA	1	rs780208543	99	RP11-40F8.2	0	ncRNA_intronic	4.963
23:22769186:C:T	rs765968992	23	22769186	T	C	0.001988	1.14365e-08	1	rs765968992	99	RP11-40F8.2:GS1-433O24.1	00:00:00	ncRNA_intronic	4.008
23:22813702:G:T	rs145948330	23	22813702	G	T	0.000994	NA	1	rs780208543	99	RP11-40F8.2	0	ncRNA_intronic	6.701
23:22817234:C:G	rs145418343	23	22817234	C	G	0.002982	NA	0.799682	rs765968992	99	RP11-40F8.2	0	ncRNA_intronic	0.56
23:22931346:C:T	23:22931346:C:T	23	22931346	T	C	0.001988	NA	1	rs765968992	99	RP11-40F8.2	0	ncRNA_intronic	8.177
23:22974969:A:T	23:22974969:A:T	23	22974969	A	T	0.001988	NA	1	rs765968992	99	RP11-40F8.2	0	ncRNA_intronic	1.949
23:23040889:A:T	23:23040889:A:T	23	23040889	A	T	0.001988	NA	1	rs765968992	99	RP11-40F8.2	0	ncRNA_intronic	1.993
23:23046362:C:T	23:23046362:C:T	23	23046362	T	C	0.000994	NA	1	rs780208543	99	RP11-40F8.2	0	ncRNA_intronic	0.263
23:23106033:A:G	23:23106033:A:G	23	23106033	G	A	0.000994	NA	1	rs780208543	99	RP11-40F8.2	0	ncRNA_intronic	0.429
23:23202551:A:T	23:23202551:A:T	23	23202551	A	T	0.000994	NA	1	rs780208543	99	RP11-40F8.2	0	ncRNA_intronic	5.352
23:23233362:C:T	rs780208543	23	23233362	C	T	0.000994	4.19837e-08	1	rs780208543	99	RP11-40F8.2	0	ncRNA_intronic	3.32
23:23323079:A:G	23:23323079:A:G	23	23323079	G	A	0.001988	NA	1	rs765968992	99	RP11-40F8.2	11815	intergenic	0.401
23:23377340:A:G	23:23377340:A:G	23	23377340	A	G	0.000994	NA	1	rs780208543	99	PTCHD1	0	intronic	8.166
23:23485276:A:G	rs183516844	23	23485276	G	A	0.000994	NA	1	rs780208543	99	snoU13	40051	intergenic	0.175
23:23491974:C:T	23:23491974:C:T	23	23491974	T	C	0.000994	NA	1	rs780208543	99	snoU13	33353	intergenic	2.591
23:23688653:T:TA	23:23688653:T:TA	23	23688653	TA	T	0.000994	NA	1	rs780208543	99	PRDX4	0	intronic	NA
23:23710512:A:G	rs183108230	23	23710512	G	A	0.001988	NA	1	rs765968992	99	PRDX4	5995	intergenic	0.405
23:23906932:A:C	23:23906932:A:C	23	23906932	A	C	0.000994	NA	1	rs780208543	99	APOO	0	intronic	0.244
23:23906934:C:T	23:23906934:C:T	23	23906934	T	C	0.000994	NA	1	rs780208543	99	APOO	0	intronic	1.267
23:24142176:A:G	rs138518427	23	24142176	G	A	0.000994	NA	1	rs780208543	99	SNORA68	9126	intergenic	8.911
23:116440650:G:T	rs139343793	23	116440650	T	G	0.02187	1.7209e-08	1	rs139343793	100	RP3-378P9.1	91250	intergenic	7.904
Supplementary Data 17B: Protein-coding genes mapped by positional mapping of candidate SNPS with 10kb window using FUMA.
ensg	symbol	chr	start	end	strand	type	entrezID	HUGO	pLI	ncRVIS	posMapSNPs	posMapMaxCADD	minGwasP	IndSigSNPs
ENSG00000172260	NEGR1	1	71861623	72748417	-1	protein_coding	257194	NEGR1	0.951349	-1.71358	5	5.026	2.29342e-08	rs547302739
ENSG00000183291	2024-09-15	1	87328132	87380107	-1	protein_coding	9403	NA	0.42815	NA	1	0.39	NA	rs562270409
ENSG00000153936	HS2ST1	1	87380331	87602334	1	protein_coding	9653	HS2ST1	0.535867	-0.504252	1	0.387	NA	rs562270409
ENSG00000267561	RP5-1052I5.2	1	87458692	87634884	1	protein_coding	NA	NA	NA	NA	1	0.387	NA	rs562270409
ENSG00000163564	PYHIN1	1	158900586	158946844	1	protein_coding	149628	PYHIN1	0.00091707	0.223971	1	1.451	4.45705e-08	rs146956576
ENSG00000163565	IFI16	1	158969758	159024945	1	protein_coding	3428	IFI16	0.00295604	0.171557	1	1.164	NA	rs146956576
ENSG00000133067	LGR6	1	202163029	202288909	1	protein_coding	59352	LGR6	4.08846e-05	-0.234571	2	4.194	NA	rs558183265
ENSG00000077152	UBE2T	1	202300785	202311108	-1	protein_coding	29089	UBE2T	0.0003692	-0.315572	2	5.342	NA	rs558183265
ENSG00000077157	PPP1R12B	1	202317827	202561834	1	protein_coding	4660	PPP1R12B	0.124455	-1.41715	1	0.862	NA	rs558183265
ENSG00000143858	SYT2	1	202559724	202679545	-1	protein_coding	127833	SYT2	0.887811	0.597541	1	6.624	NA	rs558183265
ENSG00000117139	KDM5B	1	202696526	202778598	-1	protein_coding	10765	KDM5B	5.0942e-05	-0.0544171	2	1.226	NA	rs558183265
ENSG00000184774	RP11-480I12.4	1	202789394	202796353	1	protein_coding	NA	NA	NA	NA	2	1.226	NA	rs558183265
ENSG00000159346	ADIPOR1	1	202909951	202927700	-1	protein_coding	51094	ADIPOR1	0.592754	0.442287	1	1.358	4.76422e-08	rs558183265
ENSG00000163444	TMEM183A	1	202976514	202993976	1	protein_coding	653659	TMEM183A	0.948747	0.358279	1	0.52	NA	rs558183265
ENSG00000163485	ADORA1	1	203059782	203136533	1	protein_coding	134	ADORA1	0.021258	-0.70888	1	3.828	NA	rs558183265
ENSG00000198626	RYR2	1	237205505	237997288	1	protein_coding	6262	RYR2	1	NA	1	0.158	3.06947e-08	rs184996387
ENSG00000119844	AFTPH	2	64751465	64820139	1	protein_coding	54812	AFTPH	0.996888	-0.102316	4	16.47	NA	rs112367221
ENSG00000178385	PLEKHM3	2	208693027	208890284	-1	protein_coding	389072	PLEKHM3	0.766248	-0.304476	1	1.16	NA	rs146042333
ENSG00000188674	C2orf80	2	209030067	209054797	-1	protein_coding	389073	C2orf80	7.49151e-05	0.112625	1	0.408	4.26255e-09	rs146042333
ENSG00000144407	PTH2R	2	209224438	209719227	1	protein_coding	5746	PTH2R	1.31615e-15	0.151781	2	0.238	NA	rs146042333
ENSG00000135905	DOCK10	2	225629807	225907162	-1	protein_coding	55619	DOCK10	0.0291925	NA	2	4.543	3.43629e-08	rs137902767
ENSG00000153823	PID1	2	229715242	230136001	-1	protein_coding	55022	PID1	0.403719	0.742127	4	1.947	NA	rs533628226
ENSG00000187957	DNER	2	230222345	230579274	-1	protein_coding	92737	DNER	0.785502	-0.191028	2	1.308	9.673e-09	rs533628226
ENSG00000153827	TRIP12	2	230628554	230787955	-1	protein_coding	9320	TRIP12	1	-0.142345	3	5.22	NA	rs533628226
ENSG00000153832	FBXO36	2	230787018	230877825	1	protein_coding	130888	FBXO36	3.22841e-06	-0.280078	1	10.17	NA	rs533628226
ENSG00000135899	SP110	2	231032009	231090444	-1	protein_coding	3431	SP110	3.16369e-09	-0.137741	1	8.909	NA	rs533628226
ENSG00000079263	SP140	2	231067826	231223762	1	protein_coding	101928789	SP140	1.99687e-08	-0.179929	2	8.909	NA	rs533628226
ENSG00000185404	SP140L	2	231191899	231268447	1	protein_coding	93349	SP140L	6.06952e-05	1.53293	1	0.763	NA	rs533628226
ENSG00000067066	SP100	2	231280657	231408805	1	protein_coding	6672	SP100	8.71376e-07	0.0904261	1	0.763	NA	rs533628226
ENSG00000157985	AGAP1	2	236402733	237040444	1	protein_coding	116987	AGAP1	0.999356	NA	3	3.599	NA	rs554299732
ENSG00000132321	IQCA1	2	237232794	237416185	-1	protein_coding	79781	IQCA1	0.00138117	0.186253	3	6.263	NA	rs554299732
ENSG00000198612	COPS8	2	237993955	238009109	1	protein_coding	10920	COPS8	0.138824	-0.44816	1	7.281	4.03649e-09	rs554299732
ENSG00000124831	LRRFIP1	2	238536219	238722325	1	protein_coding	9208	LRRFIP1	0.365512	NA	1	4.771	NA	rs554299732
ENSG00000177483	RBM44	2	238707032	238751451	1	protein_coding	375316	RBM44	0.0141499	-0.114464	1	4.771	NA	rs554299732
ENSG00000132329	RAMP1	2	238767536	238820756	1	protein_coding	10267	RAMP1	0.0577928	NA	1	2.064	NA	rs554299732
ENSG00000183873	SCN5A	3	38589548	38691164	-1	protein_coding	6331	SCN5A	0.995748	-0.493253	2	1.838	NA	rs139447917
ENSG00000189283	FHIT	3	59735036	61237133	-1	protein_coding	2272	FHIT	0.00139184	0.884593	1	0.351	3.73022e-08	rs74339013
ENSG00000151276	MAGI1	3	65339200	66024509	-1	protein_coding	9223	MAGI1	0.999616	-0.0225571	2	9.611	9.94683e-09	rs113891685
ENSG00000144908	ALDH1L1	3	125822412	125916837	-1	protein_coding	10840	ALDH1L1	9.61784e-06	-0.398674	1	2.522	2.91341e-08	rs182364860
ENSG00000158258	CLSTN2	3	139654027	140296239	1	protein_coding	64084	CLSTN2	4.5393e-05	2.37801	11	10.17	1.2745e-08	rs1479852
ENSG00000154310	TNIK	3	170779128	171178197	-1	protein_coding	23043	TNIK	0.997186	-0.359212	5	5.789	NA	rs576258979
ENSG00000075420	FNDC3B	3	171757418	172119455	1	protein_coding	101928615	FNDC3B	1	0.614697	4	2.883	NA	rs576258979
ENSG00000267979	AC092964.2	3	172019438	172019686	-1	protein_coding	NA	NA	NA	NA	1	1.398	NA	rs576258979
ENSG00000203443	AC092964.1	3	172034218	172039513	1	protein_coding	NA	NA	NA	NA	1	2.883	NA	rs576258979
ENSG00000121858	TNFSF10	3	172223298	172241297	-1	protein_coding	8743	TNFSF10	0.405365	0.947591	1	3.663	NA	rs576258979
ENSG00000144959	NCEH1	3	172348039	172429008	-1	protein_coding	57552	NCEH1	0.00107451	0.0451722	1	1.956	NA	rs576258979
ENSG00000114346	ECT2	3	172468472	172539264	1	protein_coding	1894	ECT2	2.55529e-05	0.106986	1	4.616	NA	rs576258979
ENSG00000177694	NAALADL2	3	174156363	175523428	1	protein_coding	254827	NAALADL2	3.04144e-06	0.373752	1	1.159	7.97033e-09	rs141191761
ENSG00000145016	KIAA0226	3	197398264	197476598	-1	protein_coding	9711	KIAA0226	4.77001e-06	-0.101201	3	6.521	4.95629e-08	rs191553140
ENSG00000122068	FYTTD1	3	197464050	197514467	1	protein_coding	84248	FYTTD1	0.829002	-0.0069938	2	1.312	4.95629e-08	rs191553140
ENSG00000074211	PPP2R2C	4	6322305	6565327	-1	protein_coding	5522	PPP2R2C	0.56445	0.38397	1	1.235	3.00166e-08	rs115462397
ENSG00000121892	PDS5A	4	39824483	39979576	-1	protein_coding	23244	PDS5A	0.999853	-0.828758	1	8.315	3.26822e-08	rs189985201
ENSG00000163288	GABRB1	4	46995740	47428461	1	protein_coding	2560	GABRB1	0.977783	-0.0575164	2	4.113	NA	rs183984444
ENSG00000145244	CORIN	4	47596015	47840123	-1	protein_coding	10699	CORIN	6.3541e-20	-0.212964	3	3.335	NA	rs183984444
ENSG00000163293	NIPAL1	4	47916159	48042188	1	protein_coding	101927157	NIPAL1	3.2093e-09	-1.19863	2	3.663	NA	rs183984444
ENSG00000198515	CNGA1	4	47937994	48018689	-1	protein_coding	1259	CNGA1	5.70945e-10	0.350757	1	0.405	NA	rs183984444
ENSG00000074966	TXK	4	48068410	48136273	-1	protein_coding	7294	TXK	1.24866e-07	-0.119948	1	5.146	4.88622e-08	rs183984444
ENSG00000135605	TEC	4	48137800	48271881	-1	protein_coding	7006	TEC	0.00257331	-0.273583	2	2.472	4.39963e-08	rs183984444
ENSG00000075539	FRYL	4	48499378	48782339	-1	protein_coding	285527	FRYL	1	-1.23073	1	7.517	NA	rs183984444
ENSG00000178403	NEUROG2	4	113434672	113437328	-1	protein_coding	63973	NEUROG2	0.361613	-0.457261	2	18.6	NA	rs35865138
ENSG00000174720	LARP7	4	113558120	113578748	1	protein_coding	51574	LARP7	0.0150803	0.0873716	1	0.806	8.67884e-09	rs35865138
ENSG00000164128	NPY1R	4	164245113	164265984	-1	protein_coding	4886	NPY1R	0.651605	0.904906	3	4.104	3.09394e-08	rs74914837
ENSG00000164129	NPY5R	4	164265091	164273086	1	protein_coding	4889	NPY5R	0.491801	-0.861297	5	4.104	3.09394e-08	rs74914837
ENSG00000154556	SORBS2	4	186506598	186877806	-1	protein_coding	8470	SORBS2	0.0888063	0.290555	4	5.492	NA	rs564293275
ENSG00000272297	RP11-215A19.2	4	187347700	187476464	-1	protein_coding	NA	NA	NA	NA	1	1.013	NA	rs564293275
ENSG00000083857	FAT1	4	187508937	187647876	-1	protein_coding	2195	FAT1	1.77906e-10	NA	3	2.321	NA	rs564293275
ENSG00000152582	SPEF2	5	35617946	35814713	1	protein_coding	79925	SPEF2	2.02916e-16	-0.435076	3	4.748	NA	rs191988378
ENSG00000164188	RANBP3L	5	36248536	36302216	-1	protein_coding	202151	RANBP3L	1.13183e-10	-0.568991	1	12.49	NA	rs191988378
ENSG00000079215	SLC1A3	5	36606457	36688436	1	protein_coding	6507	SLC1A3	0.43252	0.306137	1	1.486	2.27113e-08	rs191988378
ENSG00000197603	C5orf42	5	37106330	37249530	-1	protein_coding	65250	C5orf42	6.32088e-19	-0.815198	2	0.888	NA	rs191988378
ENSG00000035499	DEPDC1B	5	59892739	59996017	-1	protein_coding	55789	DEPDC1B	2.28514e-05	-0.136419	1	4.945	4.93378e-08	rs550272345
ENSG00000049167	ERCC8	5	60169658	60240900	-1	protein_coding	1161	ERCC8	8.57283e-09	1.00092	2	17.18	NA	rs550272345
ENSG00000164182	NDUFAF2	5	60240956	60448853	1	protein_coding	91942	NDUFAF2	3.85651e-07	0.323767	1	5.571	NA	rs550272345
ENSG00000130449	ZSWIM6	5	60628100	60841997	1	protein_coding	57688	ZSWIM6	0.330185	-0.924572	1	8.968	NA	rs550272345
ENSG00000175471	MCTP1	5	94039446	94620279	-1	protein_coding	79772	MCTP1	0.00988912	-0.289821	1	2.406	3.81431e-09	rs189723685
ENSG00000145743	FBXL17	5	107194736	107717799	-1	protein_coding	64839	FBXL17	0.9779	0.933602	1	18	NA	rs183619464
ENSG00000151422	FER	5	108083523	108532542	1	protein_coding	2241	FER	0.96842	1.73407	1	15.77	NA	rs183619464
ENSG00000064651	SLC12A2	5	127419458	127525380	1	protein_coding	6558	SLC12A2	0.999439	-0.40082	1	1.896	2.3545e-08	rs142253691
ENSG00000138829	FBN2	5	127593601	127994878	-1	protein_coding	2201	FBN2	1	0.322457	6	7.492	1.97343e-09	rs138203580;rs142253691
ENSG00000244694	PTCHD4	6	47845764	48036425	-1	protein_coding	442213	PTCHD4	0.0027606	NA	1	6.196	2.96993e-08	rs181105562
ENSG00000079819	EPB41L2	6	131160487	131384462	-1	protein_coding	2037	EPB41L2	0.993883	0.254322	31	15.8	3.3022e-08	rs117864745
ENSG00000118507	AKAP7	6	131456806	131604675	1	protein_coding	9465	AKAP7	0.00159877	-0.54017	3	4.289	NA	rs117864745
ENSG00000135540	NHSL1	6	138743180	139013708	-1	protein_coding	57224	NHSL1	NA	0.0944373	2	4.863	1.66186e-08	rs113976903
ENSG00000105967	TFEC	7	115575202	115799950	-1	protein_coding	22797	TFEC	4.73106e-05	-0.865539	4	18.31	NA	rs530789674
ENSG00000135269	TES	7	115850547	115898837	1	protein_coding	26136	TES	4.84137e-11	0.213295	1	1.368	3.91204e-08	rs530789674
ENSG00000105971	CAV2	7	115927434	116148595	1	protein_coding	858	CAV2	0.00411638	0.222321	1	8.756	NA	rs530789674
ENSG00000104714	ERICH1	8	564746	688106	-1	protein_coding	101927618	ERICH1	1.38646e-10	-0.502582	6	2.905	8.46667e-09	rs73178889
ENSG00000250305	KIAA1456	8	12803151	12889012	1	protein_coding	101927137	KIAA1456	NA	14.2065	12	9.183	3.28659e-09	rs190459117
ENSG00000147481	SNTG1	8	50822349	51706678	1	protein_coding	54212	SNTG1	0.0379276	1.29373	1	0.143	1.31e-08	rs79334239
ENSG00000253350	RP11-127H5.1	8	105602961	106431488	1	protein_coding	NA	NA	NA	NA	2	4.431	3.77429e-08	rs140503597
ENSG00000196150	ZNF250	8	146076632	146127553	-1	protein_coding	58500	ZNF250	0.0676199	-2.02742	5	12.65	NA	rs2975299
ENSG00000125485	DDX31	9	135468384	135545788	-1	protein_coding	64794	DDX31	2.75576e-06	-0.899017	2	8.86	2.39557e-09	rs561564488
ENSG00000125484	GTF3C4	9	135545422	135570342	1	protein_coding	9329	GTF3C4	0.0149763	0.796705	1	8.86	2.39557e-09	rs561564488
ENSG00000151150	ANK3	10	61786056	62493248	-1	protein_coding	288	ANK3	1	0.303348	73	17.14	4.22251e-08	rs12572120
ENSG00000156110	ADK	10	75910960	76469061	1	protein_coding	132	ADK	0.322841	-0.0833735	1	11.74	2.26513e-08	rs189181491
ENSG00000156650	KAT6B	10	76585340	76792380	1	protein_coding	23522	KAT6B	1	-1.22404	1	1.105	NA	rs189181491
ENSG00000188716	DUPD1	10	76797594	76818272	-1	protein_coding	338599	DUPD1	1.17861e-07	-0.113151	3	10.71	NA	rs189181491
ENSG00000079393	DUSP13	10	76854192	76868979	-1	protein_coding	51207	DUSP13	9.9945e-08	-0.133763	3	8.901	NA	rs189181491
ENSG00000156671	SAMD8	10	76859344	76941881	1	protein_coding	142891	SAMD8	0.0043517	-1.23015	3	8.901	NA	rs189181491
ENSG00000108175	ZMIZ1	10	80828792	81076276	1	protein_coding	57178	ZMIZ1	0.999744	-0.0036235	3	6.409	2.2809e-08	rs141755304
ENSG00000122852	SFTPA1	10	81370695	81375196	1	protein_coding	729238	SFTPA1	0.00054161	0.626213	1	0.612	NA	rs141755304
ENSG00000133661	SFTPD	10	81697496	81742370	-1	protein_coding	6441	SFTPD	0.240356	-0.213349	1	1.151	NA	rs141755304
ENSG00000196233	LCOR	10	98592017	98740800	1	protein_coding	84458	LCOR	0.9132	-1.20236	1	1.723	2.80163e-08	rs117381597
ENSG00000166326	TRIM44	11	35684353	35829775	1	protein_coding	54765	TRIM44	0.163654	-0.492123	7	9.387	4.28434e-08	rs72932146
ENSG00000188991	SLC15A5	12	16341419	16430619	-1	protein_coding	729025	SLC15A5	NA	0.902871	4	5.8	2.65168e-08	rs1513294
ENSG00000057294	PKP2	12	32943679	33049774	-1	protein_coding	5318	PKP2	6.1431e-10	0.575235	1	3.224	2.94252e-08	rs12828091
ENSG00000165891	E2F7	12	77415027	77459360	-1	protein_coding	144455	E2F7	0.423131	-1.16571	2	8.797	NA	rs114512811
ENSG00000133773	CCDC59	12	82617460	82752584	-1	protein_coding	29080	CCDC59	0.00068049	-0.537498	2	6.122	NA	rs574164159
ENSG00000127720	METTL25	12	82752276	82873015	1	protein_coding	84190	METTL25	1.64825e-07	-0.128338	2	9.504	NA	rs574164159
ENSG00000102743	SLC25A15	13	41363548	41384247	1	protein_coding	10166	SLC25A15	0.00124732	NA	1	1.821	3.87961e-08	rs9549286
ENSG00000134873	CLDN10	13	96085858	96232013	1	protein_coding	9071	CLDN10	0.0459304	NA	3	1.811	2.74249e-08	rs11618203
ENSG00000185950	IRS2	13	110406184	110438915	-1	protein_coding	8660	IRS2	NA	0.825175	1	7.48	NA	rs535284636
ENSG00000187498	COL4A1	13	110801318	110959496	-1	protein_coding	1282	COL4A1	1	-0.456418	1	4.34	NA	rs535284636
ENSG00000134871	COL4A2	13	110958159	111165374	1	protein_coding	1284	COL4A2	2.10929e-06	NA	6	7.048	2.15713e-08	rs535284636
ENSG00000139832	RAB20	13	111175417	111214080	-1	protein_coding	55647	RAB20	0.697709	NA	1	1.463	NA	rs535284636
ENSG00000102606	ARHGEF7	13	111766906	111958084	1	protein_coding	8874	ARHGEF7	0.953986	-0.0498792	1	8.434	NA	rs535284636
ENSG00000119636	CCDC176	14	74486056	74549566	1	protein_coding	80127	CCDC176	0.00012414	NA	1	3.007	NA	rs182655065
ENSG00000119711	ALDH6A1	14	74523553	74551196	-1	protein_coding	4329	ALDH6A1	1.62229e-05	1.30273	1	3.007	NA	rs182655065
ENSG00000205659	LIN52	14	74551499	74667936	1	protein_coding	91750	LIN52	0.891966	6.48202	1	6.989	NA	rs182655065
ENSG00000021645	NRXN3	14	78708734	80330762	1	protein_coding	9369	NRXN3	0.999856	-0.649548	3	16.47	1.11086e-08	rs149980350;rs140008464
ENSG00000165959	CLMN	14	95648277	95786243	-1	protein_coding	79789	CLMN	2.06353e-07	0.282696	15	5.705	2.96973e-08	rs56276973
ENSG00000089902	RCOR1	14	103058998	103196913	1	protein_coding	23186	RCOR1	0.994043	0.684361	1	1.002	NA	rs144900450
ENSG00000167004	PDIA3	15	44038590	44065477	1	protein_coding	2923	PDIA3	0.959251	-0.294235	2	7.651	NA	rs139841882
ENSG00000128886	ELL3	15	44064798	44069741	-1	protein_coding	80237	ELL3	3.17481e-06	-0.742052	1	0.684	NA	rs139841882
ENSG00000262560	RP11-296A16.1	15	44064815	44091331	-1	protein_coding	NA	NA	NA	NA	1	0.684	NA	rs139841882
ENSG00000140264	SERF2	15	44069285	44094787	1	protein_coding	100302254	SERF2	0.138976	-0.560227	1	0.684	NA	rs139841882
ENSG00000268488	AC018512.1	15	44075041	44075231	-1	protein_coding	NA	NA	NA	NA	1	0.684	NA	rs139841882
ENSG00000092470	WDR76	15	44119161	44160617	1	protein_coding	79968	WDR76	0.00230519	-1.29187	5	17.18	3.93425e-08	rs139841882
ENSG00000171877	FRMD5	15	44162962	44487450	-1	protein_coding	84978	FRMD5	0.991843	-1.54164	2	1.108	NA	rs139841882
ENSG00000140795	MYLK3	16	46740891	46824319	-1	protein_coding	91807	MYLK3	0.140968	-0.484184	1	1.783	NA	rs145109710
ENSG00000155330	C16orf87	16	46830519	46865323	-1	protein_coding	388272	C16orf87	0.0974788	-0.660955	2	11.94	NA	rs145109710
ENSG00000171208	NETO2	16	47111614	47177908	-1	protein_coding	81831	NETO2	0.1584	-1.56385	1	4.206	NA	rs145109710
ENSG00000129636	ITFG1	16	47188298	47498060	-1	protein_coding	81533	ITFG1	0.962024	-0.873762	3	4.725	7.78074e-09	rs145109710
ENSG00000102893	PHKB	16	47495034	47735434	1	protein_coding	5257	PHKB	3.16119e-10	-0.840616	1	3.591	NA	rs145109710
ENSG00000140798	ABCC12	16	48116884	48189929	-1	protein_coding	94160	ABCC12	2.20535e-26	0.389709	1	3.039	NA	rs145109710
ENSG00000154975	CA10	17	49707674	50237377	-1	protein_coding	56934	CA10	0.973117	-1.57579	1	0.123	NA	rs558924683
ENSG00000161533	ACOX1	17	73937588	73975515	-1	protein_coding	51	ACOX1	0.0944353	-1.02825	1	4.553	3.68015e-08	rs192151310
ENSG00000257949	TEN1	17	73975301	73996667	1	protein_coding	100134934	TEN1	NA	NA	1	4.553	3.68015e-08	rs192151310
ENSG00000197705	KLHL14	18	30252634	30353025	-1	protein_coding	57565	KLHL14	0.0827222	-1.04042	1	9.647	NA	rs140360321
ENSG00000166960	CCDC178	18	30517366	31021065	-1	protein_coding	374864	CCDC178	4.11143e-29	-0.366634	6	7.833	3.48842e-09	rs190659120;rs140360321
ENSG00000141431	ASXL3	18	31158579	31331156	1	protein_coding	80816	ASXL3	0.999977	-1.64461	5	23.3	4.77487e-09	rs140360321;rs190659120
ENSG00000101746	NOL4	18	31431064	31804916	-1	protein_coding	8715	NOL4	0.998788	-1.08546	8	5.926	NA	rs140360321;rs190659120
ENSG00000152242	C18orf25	18	43753519	43846949	1	protein_coding	147339	C18orf25	0.901996	-0.506065	2	9.065	NA	rs553405461
ENSG00000141622	RNF165	18	43906772	44043103	1	protein_coding	494470	RNF165	0.971099	1.23587	1	0.735	4.90205e-08	rs553405461
ENSG00000187323	DCC	18	49866542	51057784	1	protein_coding	1630	DCC	0.999999	-0.23995	4	3.055	2.12802e-08	rs137928735;rs551221024
ENSG00000134046	MBD2	18	51679079	51751158	-1	protein_coding	8932	MBD2	0.98931	-0.581558	1	6.566	NA	rs142287780
ENSG00000101751	POLI	18	51795774	51847636	1	protein_coding	11201	POLI	4.26967e-09	-0.857624	1	2.082	NA	rs142287780
ENSG00000174448	STARD6	18	51850728	51884334	-1	protein_coding	147323	STARD6	0.0263352	0.538902	2	2.683	NA	rs142287780
ENSG00000166845	C18orf54	18	51884287	51911588	1	protein_coding	162681	C18orf54	6.01292e-06	-0.183059	2	2.683	NA	rs142287780
ENSG00000178690	DYNAP	18	52254988	52266724	1	protein_coding	284254	DYNAP	0.409403	-0.315177	1	0.083	NA	rs142287780
ENSG00000183287	CCBE1	18	57098172	57364612	-1	protein_coding	147372	CCBE1	1.66522e-06	0.814862	1	3.406	NA	rs142556821
ENSG00000141682	PMAIP1	18	57567180	57571538	1	protein_coding	5366	PMAIP1	0.461951	1.38597	1	10.94	NA	rs142556821
ENSG00000101542	CDH20	18	59000815	59223006	1	protein_coding	28316	CDH20	0.980513	0.219686	2	3.489	NA	rs142556821
ENSG00000198597	ZNF536	19	30719197	31204445	1	protein_coding	9745	ZNF536	0.965217	-0.424049	4	3.82	NA	rs534108382
ENSG00000125821	DTD1	20	18568537	18744561	1	protein_coding	92675	DTD1	0.290213	-0.0083648	1	17.43	1.05494e-08	rs144886886
ENSG00000157554	ERG	21	39751949	40033704	-1	protein_coding	2078	ERG	0.968344	-1.02844	9	12.86	1.50375e-08	rs11702043
ENSG00000160207	HSF2BP	21	44949072	45079374	-1	protein_coding	11077	HSF2BP	6.36504e-10	NA	3	9.66	3.71968e-08	rs188960668
ENSG00000160208	RRP1B	21	45079429	45115958	1	protein_coding	23076	RRP1B	0.0368184	-0.1461	1	9.66	3.71968e-08	rs188960668
ENSG00000160209	PDXK	21	45138975	45182188	1	protein_coding	101928493	PDXK	0.984648	2.33737	2	5.566	NA	rs188960668
ENSG00000160218	TRAPPC10	21	45432200	45526433	1	protein_coding	7109	TRAPPC10	0.999999	-0.672293	1	2.236	NA	rs188960668
ENSG00000241945	PWP2	21	45527171	45551063	1	protein_coding	5822	PWP2	0.875423	NA	1	2.236	NA	rs188960668
ENSG00000187905	AC002472.13	22	21400249	21418457	1	protein_coding	400891	NA	NA	NA	2	8.379	1.57572e-08	rs727497
ENSG00000099992	TBC1D10A	22	30687979	30723035	-1	protein_coding	83874	TBC1D10A	0.975495	NA	1	9.83	NA	rs186013773
ENSG00000099995	SF3A1	22	30727977	30752936	-1	protein_coding	10291	SF3A1	0.994075	-0.822732	3	9.83	NA	rs186013773
ENSG00000187860	CCDC157	22	30752624	30774647	1	protein_coding	550631	CCDC157	2.42416e-15	-0.484095	4	8.257	8.64901e-10	rs186013773
ENSG00000099999	RNF215	22	30773835	30817760	-1	protein_coding	200312	RNF215	0.00038665	0.354269	4	3.413	8.64901e-10	rs186013773
ENSG00000100003	SEC14L2	22	30792846	30821305	1	protein_coding	23541	SEC14L2	4.31489e-05	-0.717912	2	3.051	NA	rs186013773
ENSG00000249590	RP4-539M6.19	22	30805244	30824977	1	protein_coding	NA	NA	NA	NA	2	3.051	NA	rs186013773
ENSG00000268538	KIAA1658	22	30814212	30814469	-1	protein_coding	NA	NA	NA	NA	2	3.051	NA	rs186013773
ENSG00000242114	MTFP1	22	30821518	30825045	1	protein_coding	51537	MTFP1	0.31687	0.00949403	2	3.051	NA	rs186013773
ENSG00000100320	RBFOX2	22	36134783	36424473	-1	protein_coding	23543	RBFOX2	0.993207	NA	6	9.457	3.29509e-09	rs183975184
ENSG00000102172	SMS	23	21958691	22025798	1	protein_coding	6611	SMS	0.92146	NA	1	2.633	NA	rs765968992
ENSG00000175809	ZNF645	23	22291065	22292574	1	protein_coding	158506	ZNF645	0.0164656	-0.178033	1	20.7	NA	rs780208543
ENSG00000165186	PTCHD1	23	23352133	23422489	1	protein_coding	139411	PTCHD1	0.947053	-2.61874	1	8.166	NA	rs780208543
ENSG00000123131	PRDX4	23	23682379	23704516	1	protein_coding	10549	PRDX4	0.281508	NA	2	0.405	NA	rs780208543;rs765968992
ENSG00000123130	ACOT9	23	23720370	23784592	-1	protein_coding	23597	ACOT9	1.90918e-05	-0.333381	1	0.405	NA	rs765968992
ENSG00000184831	APOO	23	23851470	23926057	-1	protein_coding	79135	APOO	0.754113	NA	2	1.267	NA	rs780208543
