# Supplementary material for: A sex-stratified analysis of the genetic architecture of human brain anatomy
Source: Nat Commun. 2024 Sep 13;15:8041. doi: 10.1038/s41467-024-52244-2 (PMC11399304; doi:10.1038/s41467-024-52244-2)
Supplement: Supplementary file 21 — Supplementary Data 18 [file 41467_2024_52244_MOESM21_ESM.xlsx]

## Sheet: Sheet1
Supplementary Data 18A: List of Candidate SNPs tagged by independently significant SNPs in the SNP-level sex difference analysis of regional CT. Results are shown for the "relaxed" theshold with p_sex-difference < 5e-8.
Summary statistics of the SNP-level sex-difference analysis were analyzed using FUMA (Watanabe et al. 2017, https://fuma.ctglab.nl/) to obtain the results below.
uniqID	rsID	chr	pos	non_effect_allele	effect_allele	MAF	gwasP	r2	IndSigSNP	GenomicLocus	nearestGene	dist	func	CADD
1:11940380:A:T	rs61774663	1	11940380	A	T	0.0169	NA	0.758463	rs61776478	1	RP5-934G17.6	0	ncRNA_exonic	6.918
1:11941322:A:G	rs77562907	1	11941322	A	G	0.0159	2.14472e-08	0.807526	rs61776478	1	RP5-934G17.6	858	downstream	7.187
1:11945098:C:G	rs61774665	1	11945098	G	C	0.0169	NA	0.758463	rs61776478	1	RP5-934G17.6	4634	intergenic	0.327
1:11983091:C:T	rs61776478	1	11983091	T	C	0.01292	5.66809e-09	1	rs61776478	1	KIAA2013	0	exonic	25.1
1:36129144:A:T	rs74913373	1	36129144	A	T	0.03877	3.43344e-08	1	rs74913373	2	PSMB2	21698	intergenic	10.52
1:57090503:C:G	rs12408357	1	57090503	G	C	0.02584	NA	1	rs115939287	3	PPAP2B	0	intergenic	0.092
1:57105308:G:T	rs115939287	1	57105308	G	T	0.02584	3.82329e-08	1	rs115939287	3	PPAP2B	0	intergenic	7.164
1:62556897:A:G	rs143693596	1	62556897	G	A	0.0328	4.04619e-08	1	rs143693596	4	INADL	0	intronic	4.274
1:94321210:A:G	rs184352025	1	94321210	G	A	0.000994	NA	1	rs144253753	5	RP4-561L24.3	6714	intergenic	0.043
1:94361283:A:G	rs141163735	1	94361283	A	G	0.000994	NA	1	rs144253753	5	GCLM	0	intronic	8.049
1:94483379:G:T	rs150818052	1	94483379	T	G	0.000994	NA	1	rs144253753	5	ABCA4	0	intronic	0.591
1:94510415:C:T	rs72958486	1	94510415	C	T	0.000994	NA	1	rs144253753	5	ABCA4	0	intronic	1.422
1:94531771:C:T	rs144253753	1	94531771	T	C	0.000994	3.70502e-08	1	rs144253753	5	ABCA4	0	intronic	2.597
1:94539129:C:T	rs146713976	1	94539129	C	T	0.000994	NA	1	rs144253753	5	ABCA4	0	intronic	0.637
1:94539298:A:C	rs79442833	1	94539298	A	C	0.000994	NA	1	rs144253753	5	ABCA4	0	intronic	0.985
1:94539614:C:T	rs79186122	1	94539614	C	T	0.000994	NA	1	rs144253753	5	ABCA4	0	intronic	0.493
1:94539682:C:T	rs76730927	1	94539682	C	T	0.000994	NA	1	rs144253753	5	ABCA4	0	intronic	0.511
1:94539764:C:T	rs189766988	1	94539764	C	T	0.000994	NA	1	rs144253753	5	ABCA4	0	intronic	1.388
1:94539889:C:T	rs149455936	1	94539889	T	C	0.000994	NA	1	rs144253753	5	ABCA4	0	intronic	0.326
1:94545203:A:C	rs17111014	1	94545203	A	C	0.000994	NA	1	rs144253753	5	ABCA4	0	intronic	11.81
1:94545911:A:G	rs6682366	1	94545911	A	G	0.000994	NA	1	rs144253753	5	ABCA4	0	intronic	4.973
1:94546604:C:T	rs190162870	1	94546604	C	T	0.000994	NA	1	rs144253753	5	ABCA4	0	intronic	3.81
1:94546637:C:T	rs181085883	1	94546637	C	T	0.000994	NA	1	rs144253753	5	ABCA4	0	intronic	1.127
1:94547303:C:T	rs75017380	1	94547303	T	C	0.000994	NA	1	rs144253753	5	ABCA4	0	intronic	1.719
1:94547432:A:G	rs3789419	1	94547432	G	A	0.000994	NA	1	rs144253753	5	ABCA4	0	intronic	9.111
1:94548011:A:T	rs17111019	1	94548011	A	T	0.000994	NA	1	rs144253753	5	ABCA4	0	intronic	13.46
1:94549971:C:T	rs17111021	1	94549971	T	C	0.000994	NA	1	rs144253753	5	ABCA4	0	intronic	0.112
1:94557238:A:G	rs536555615	1	94557238	A	G	0.000994	NA	1	rs144253753	5	ABCA4	0	intronic	8.64
1:94570163:A:G	rs571182549	1	94570163	G	A	0.000994	NA	1	rs144253753	5	ABCA4	0	intronic	1.624
1:94633349:C:CT	rs577427433	1	94633349	C	CT	0.000994	NA	1	rs144253753	5	ARHGAP29	0	intronic	1.331
1:94686825:C:T	rs182576676	1	94686825	C	T	0.000994	NA	1	rs144253753	5	ARHGAP29	0	intronic	5.316
1:94688823:C:T	rs185496198	1	94688823	T	C	0.000994	NA	1	rs144253753	5	ARHGAP29	0	intronic	0.255
1:94827213:A:G	rs186497550	1	94827213	G	A	0.000994	NA	1	rs144253753	5	RP11-148B18.3	26808	intergenic	0.107
1:94985345:C:G	rs140712334	1	94985345	C	G	0.000994	NA	1	rs144253753	5	ABCD3	1122	intergenic	0.27
1:94998750:A:G	rs5901	1	94998750	G	A	0.000994	NA	1	rs144253753	5	F3	0	exonic	13.1
1:95121645:C:T	rs183089060	1	95121645	C	T	0.000994	NA	1	rs144253753	5	LINC01057	0	ncRNA_intronic	4.793
1:95201162:A:G	rs143072770	1	95201162	G	A	0.000994	NA	1	rs144253753	5	LINC01057	0	ncRNA_intronic	7.859
1:95334063:G:T	rs187123880	1	95334063	T	G	0.000994	NA	1	rs144253753	5	SLC44A3	0	intronic	9.962
1:158045757:A:G	rs545257283	1	158045757	G	A	0.000994	NA	1	rs532334306	6	KIRREL	0	intronic	6.484
1:158910671:C:T	rs532334306	1	158910671	C	T	0.000994	1.29221e-09	1	rs532334306	6	PYHIN1	0	intronic	1.562
1:158919264:C:T	rs573169743	1	158919264	T	C	0.000994	NA	1	rs532334306	6	PYHIN1	0	intronic	0.996
1:159006998:A:G	rs560468731	1	159006998	A	G	0.000994	NA	1	rs532334306	6	IFI16	0	intronic	0.738
1:159008216:A:G	rs564356122	1	159008216	G	A	0.000994	NA	1	rs532334306	6	IFI16	0	intronic	0.031
1:159479411:A:G	rs566112366	1	159479411	G	A	0.000994	NA	1	rs532334306	6	OR10J5	25381	intergenic	2.469
1:159609778:A:G	rs577867881	1	159609778	G	A	0.000994	NA	1	rs532334306	6	OR10J6P	40760	intergenic	1.109
1:159876385:A:G	rs544060274	1	159876385	G	A	0.000994	NA	1	rs532334306	6	AL590560.1	3498	intergenic	4.134
1:168768602:A:C	rs192765494	1	168768602	C	A	0.00497	8.764e-09	1	rs192765494	7	LINC00626	6477	intergenic	1.202
1:170228319:C:T	rs183899720	1	170228319	T	C	0.001988	3.69014e-08	1	rs183899720	8	LINC01142	12424	intergenic	5.59
1:170235179:A:G	rs144769331	1	170235179	A	G	0.001988	4.94618e-08	1	rs183899720	8	LINC01142	5564	intergenic	7.071
1:170253275:C:G	rs182054128	1	170253275	C	G	0.001988	NA	1	rs183899720	8	LINC01142	0	ncRNA_intronic	0.262
1:170319975:A:AAGG	rs564624660	1	170319975	A	AAGG	0.001988	NA	1	rs183899720	8	HAUS4P1	18388	intergenic	2.106
1:170396986:C:T	rs538306962	1	170396986	T	C	0.001988	NA	1	rs183899720	8	RP11-576I22.2	32607	intergenic	4.604
1:170490696:C:T	rs566815985	1	170490696	T	C	0.001988	NA	1	rs183899720	8	RP11-576I22.2	0	ncRNA_intronic	5.168
1:172201208:G:T	rs554492280	1	172201208	T	G	0.001988	NA	1	rs181328568	9	DNM3	0	intronic	6.588
1:172201209:A:G	rs569594387	1	172201209	G	A	0.001988	NA	1	rs181328568	9	DNM3	0	intronic	5.425
1:172430806:C:CA	rs141423428	1	172430806	CA	C	0.002982	NA	0.665336	rs181328568	9	C1orf105	0	intronic	10.96
1:172976102:A:G	rs527573316	1	172976102	G	A	0.001988	1.40211e-09	1	rs181328568	9	RP1-15D23.2	0	ncRNA_intronic	4.071
1:173101316:C:G	rs6658264	1	173101316	C	G	0.003976	2.99446e-08	1	rs114658174	9	GOT2P2	8922	intergenic	0.216
1:173108335:C:G	rs114658174	1	173108335	C	G	0.003976	5.11407e-09	1	rs114658174	9	GOT2P2	1903	intergenic	10.54
1:173111751:C:G	rs143376077	1	173111751	C	G	0.003976	5.86337e-09	1	rs114658174	9	GOT2P2	261	upstream	0.741
1:173198455:C:T	rs181328568	1	173198455	T	C	0.001988	4.40576e-10	1	rs181328568	9	TNFSF4	22002	intergenic	0.458
1:180236164:A:G	rs575809187	1	180236164	G	A	0.002982	NA	1	rs190835240	10	LHX4	0	intronic	0.392
1:180456235:A:G	rs190835240	1	180456235	A	G	0.002982	4.68186e-08	1	rs190835240	10	ACBD6	0	intronic	0.618
1:180684290:A:G	rs183541252	1	180684290	A	G	0.001988	NA	0.665336	rs190835240	10	XPR1	0	intronic	11.35
1:190525698:G:T	rs149000032	1	190525698	G	T	0.005964	NA	0.691095	rs11810836	11	RP11-161I10.1	62270	intergenic	0.122
1:190559490:C:T	rs185731811	1	190559490	C	T	0.005964	NA	0.691095	rs11810836	11	RP11-463J7.2	34529	intergenic	0.126
1:190573930:A:G	rs572261568	1	190573930	A	G	0.005964	NA	0.691095	rs11810836	11	RP11-463J7.2	20089	intergenic	1.229
1:190596479:A:G	rs616807	1	190596479	A	G	0.006958	NA	0.855418	rs11810836	11	RP11-463J7.2	0	ncRNA_intronic	1.158
1:190598029:T:TTGTCTCTTCTGGTTATTAATCTCTTGTCATATGGGTAGTTTGGAAATACTCCCATTCTGTGGG	esv3588305	1	190598029	T	TTGTCTCTTCTGGTTATTAATCTCTTGTCATATGGGTAGTTTGGAAATACTCCCATTCTGTGGG	0.008946	NA	0.662643	rs11810836	11	RP11-463J7.2	0	ncRNA_intronic	4.318
1:190607642:C:CA	rs5779549	1	190607642	C	CA	0.006958	NA	0.855418	rs11810836	11	RP11-463J7.2	0	ncRNA_intronic	1.033
1:190627917:A:C	rs73060681	1	190627917	C	A	0.006958	NA	0.855418	rs11810836	11	RP11-463J7.2	0	ncRNA_intronic	0.715
1:190635602:A:C	rs16832596	1	190635602	C	A	0.006958	NA	0.855418	rs11810836	11	RP11-463J7.2	0	ncRNA_intronic	0.98
1:190637782:G:T	rs73062607	1	190637782	T	G	0.006958	NA	0.855418	rs11810836	11	RP11-463J7.2	0	ncRNA_intronic	2.15
1:190642674:C:T	rs78471048	1	190642674	T	C	0.006958	NA	0.855418	rs11810836	11	RP11-463J7.2	0	ncRNA_intronic	0.368
1:190644092:A:G	rs184462464	1	190644092	A	G	0.005964	NA	0.691095	rs11810836	11	RP11-463J7.2	0	ncRNA_intronic	3.129
1:190658429:C:T	rs16832634	1	190658429	T	C	0.006958	NA	0.855418	rs11810836	11	RP11-463J7.2	0	ncRNA_intronic	9.007
1:190665221:A:G	rs73062662	1	190665221	G	A	0.006958	NA	0.855418	rs11810836	11	RP11-463J7.2	0	ncRNA_intronic	13.83
1:190665566:A:G	rs76551747	1	190665566	A	G	0.006958	NA	0.855418	rs11810836	11	RP11-463J7.2	0	ncRNA_intronic	4.318
1:190667812:C:G	rs4448519	1	190667812	G	C	0.006958	NA	0.855418	rs11810836	11	RP11-463J7.2	0	ncRNA_intronic	0.075
1:190668018:A:G	rs185276765	1	190668018	G	A	0.003976	NA	0.663995	rs11810836	11	RP11-463J7.2	0	ncRNA_intronic	1.076
1:190669564:A:G	rs57631879	1	190669564	G	A	0.006958	NA	0.855418	rs11810836	11	RP11-463J7.2	0	ncRNA_intronic	1.232
1:190672705:A:G	rs73062682	1	190672705	A	G	0.006958	NA	0.855418	rs11810836	11	RP11-463J7.2	0	ncRNA_intronic	4.965
1:190673791:A:G	rs6691219	1	190673791	G	A	0.006958	NA	0.855418	rs11810836	11	RP11-463J7.2	0	ncRNA_intronic	0.394
1:190675914:G:T	rs111642889	1	190675914	T	G	0.006958	NA	0.855418	rs11810836	11	RP11-463J7.2	0	ncRNA_intronic	2.286
1:190679394:A:AT	rs144798908	1	190679394	A	AT	0.007952	NA	0.746982	rs11810836	11	RP11-463J7.2	0	ncRNA_intronic	0.701
1:190681577:C:G	rs73062688	1	190681577	G	C	0.006958	NA	0.855418	rs11810836	11	RP11-463J7.2	0	ncRNA_intronic	0.226
1:190683114:G:T	rs16832665	1	190683114	G	T	0.006958	NA	0.855418	rs11810836	11	RP11-463J7.2	0	ncRNA_intronic	11.68
1:190683613:C:T	rs16832669	1	190683613	T	C	0.006958	NA	0.855418	rs11810836	11	RP11-463J7.2	0	ncRNA_intronic	5.679
1:190683663:C:T	rs16832672	1	190683663	C	T	0.006958	NA	0.855418	rs11810836	11	RP11-463J7.2	0	ncRNA_intronic	1.651
1:190689141:C:T	rs13376606	1	190689141	T	C	0.006958	NA	0.855418	rs11810836	11	RP11-463J7.2	0	ncRNA_intronic	5.118
1:190690248:C:T	rs28897191	1	190690248	T	C	0.006958	NA	0.855418	rs11810836	11	RP11-463J7.2	0	ncRNA_intronic	9.19
1:190694065:A:G	rs12061778	1	190694065	A	G	0.006958	NA	0.855418	rs11810836	11	RP11-463J7.2	0	ncRNA_intronic	5.248
1:190696097:A:C	rs12072375	1	190696097	C	A	0.006958	NA	0.855418	rs11810836	11	RP11-463J7.2	0	ncRNA_intronic	3.113
1:190702083:G:T	rs372582814	1	190702083	G	T	0.008946	NA	0.662643	rs11810836	11	RP11-463J7.2	0	ncRNA_intronic	1.87
1:190708689:C:T	rs597716	1	190708689	T	C	0.007952	NA	0.746982	rs11810836	11	RP11-463J7.2	0	ncRNA_intronic	3.067
1:190708700:A:G	rs572375	1	190708700	A	G	0.006958	NA	0.855418	rs11810836	11	RP11-463J7.2	0	ncRNA_intronic	0.704
1:190711868:C:T	rs659334	1	190711868	T	C	0.006958	NA	0.855418	rs11810836	11	RP11-463J7.2	0	ncRNA_intronic	1.835
1:190712765:A:G	rs546544	1	190712765	A	G	0.007952	NA	0.746982	rs11810836	11	RP11-463J7.2	0	ncRNA_intronic	1.798
1:190713394:C:T	rs686714	1	190713394	C	T	0.006958	NA	0.855418	rs11810836	11	RP11-463J7.2	0	ncRNA_intronic	0.034
1:190714600:A:G	rs16832713	1	190714600	A	G	0.006958	NA	0.855418	rs11810836	11	RP11-463J7.2	0	ncRNA_intronic	1.228
1:190722425:C:T	rs526611	1	190722425	T	C	0.006958	NA	0.855418	rs11810836	11	RP11-463J7.2	0	ncRNA_intronic	0.551
1:190724993:A:T	rs684714	1	190724993	A	T	0.006958	NA	0.855418	rs11810836	11	RP11-463J7.2	0	ncRNA_intronic	0.786
1:190730243:C:T	rs678791	1	190730243	T	C	0.006958	NA	0.855418	rs11810836	11	RP11-463J7.2	0	ncRNA_intronic	2.975
1:190730525:A:G	rs472124	1	190730525	A	G	0.006958	NA	0.855418	rs11810836	11	RP11-463J7.2	0	ncRNA_intronic	3.433
1:190730591:A:G	rs472345	1	190730591	A	G	0.006958	NA	0.855418	rs11810836	11	RP11-463J7.2	0	ncRNA_intronic	6.228
1:190734565:A:G	rs483017	1	190734565	A	G	0.006958	NA	0.855418	rs11810836	11	RP11-463J7.2	0	ncRNA_intronic	4.779
1:190738624:A:G	rs483025	1	190738624	A	G	0.006958	NA	0.855418	rs11810836	11	RP11-463J7.2	0	ncRNA_intronic	4.843
1:190739392:C:G	rs192561799	1	190739392	G	C	0.006958	NA	0.855418	rs11810836	11	RP11-463J7.2	0	ncRNA_intronic	0.372
1:190739878:G:T	rs12093674	1	190739878	G	T	0.006958	NA	0.855418	rs11810836	11	RP11-463J7.2	0	ncRNA_intronic	0.075
1:190740634:A:T	rs532937	1	190740634	T	A	0.006958	NA	0.855418	rs11810836	11	RP11-463J7.2	0	ncRNA_intronic	1.444
1:190755504:A:G	rs558602	1	190755504	G	A	0.006958	NA	0.855418	rs11810836	11	RP11-463J7.2	0	ncRNA_intronic	2.502
1:190762473:A:G	rs622966	1	190762473	G	A	0.006958	NA	0.855418	rs11810836	11	RP11-463J7.2	0	ncRNA_intronic	2.079
1:190767446:A:T	rs560374	1	190767446	A	T	0.006958	NA	0.855418	rs11810836	11	RP11-463J7.2	0	ncRNA_intronic	7.237
1:190775791:A:T	rs644206	1	190775791	T	A	0.007952	NA	0.746982	rs11810836	11	RP11-463J7.2	5002	intergenic	0.421
1:190776011:A:T	rs556834	1	190776011	A	T	0.006958	NA	0.855418	rs11810836	11	RP11-463J7.2	5222	intergenic	13.52
1:190776264:C:T	rs646098	1	190776264	C	T	0.006958	NA	0.855418	rs11810836	11	RP11-463J7.2	5475	intergenic	1.975
1:190776649:G:T	rs563136	1	190776649	G	T	0.007952	NA	0.746982	rs11810836	11	RP11-463J7.2	5860	intergenic	4.17
1:190776743:A:G	rs658733	1	190776743	A	G	0.007952	NA	0.746982	rs11810836	11	RP11-463J7.2	5954	intergenic	1.271
1:190776913:C:T	rs580764	1	190776913	C	T	0.007952	NA	0.746982	rs11810836	11	RP11-463J7.2	6124	intergenic	4.591
1:190777292:A:T	rs479312	1	190777292	T	A	0.006958	NA	0.855418	rs11810836	11	RP11-463J7.2	6503	intergenic	0.512
1:190777567:C:T	rs482039	1	190777567	C	T	0.007952	NA	0.746982	rs11810836	11	RP11-463J7.2	6778	intergenic	1.541
1:190777826:A:G	1:190777826:A:G	1	190777826	A	G	0.006958	NA	0.855418	rs11810836	11	RP11-463J7.2	7037	intergenic	0.713
1:190777826:A:T	1:190777826:A:T	1	190777826	A	T	0.000994	NA	0.855418	rs11810836	11	RP11-463J7.2	7037	NA	0.641
1:190777836:A:G	rs551500	1	190777836	A	G	0.008946	NA	0.662643	rs11810836	11	RP11-463J7.2	7047	intergenic	2.43
1:190779177:A:C	rs539061	1	190779177	A	C	0.007952	NA	0.746982	rs11810836	11	RP11-463J7.2	8388	intergenic	3.123
1:190779758:T:TGAAA	rs146647587	1	190779758	TGAAA	T	0.007952	NA	0.746982	rs11810836	11	RP11-463J7.2	8969	intergenic	2.024
1:190780060:A:C	rs568339	1	190780060	C	A	0.006958	NA	0.855418	rs11810836	11	RP11-463J7.2	9271	intergenic	0.285
1:190780066:A:G	rs568343	1	190780066	A	G	0.006958	NA	0.855418	rs11810836	11	RP11-463J7.2	9277	intergenic	4.318
1:190780088:A:C	rs488394	1	190780088	C	A	0.007952	NA	0.746982	rs11810836	11	RP11-463J7.2	9299	intergenic	2.06
1:190781107:A:G	rs568440	1	190781107	G	A	0.007952	NA	0.746982	rs11810836	11	RP11-463J7.2	10318	intergenic	1.434
1:190781610:A:G	rs492980	1	190781610	G	A	0.007952	NA	0.746982	rs11810836	11	RP11-463J7.2	10821	intergenic	2.113
1:190781749:C:T	rs494667	1	190781749	C	T	0.007952	NA	0.746982	rs11810836	11	RP11-463J7.2	10960	intergenic	2.166
1:190782034:C:T	rs539038	1	190782034	C	T	0.007952	NA	0.746982	rs11810836	11	RP11-463J7.2	11245	intergenic	0.324
1:190782385:C:G	rs514419	1	190782385	G	C	0.007952	NA	0.746982	rs11810836	11	RP11-463J7.2	11596	intergenic	1.807
1:190782434:A:C	rs514248	1	190782434	C	A	0.007952	NA	0.746982	rs11810836	11	RP11-463J7.2	11645	intergenic	3.794
1:190782861:A:G	rs510002	1	190782861	A	G	0.007952	NA	0.746982	rs11810836	11	RP11-463J7.2	12072	intergenic	6.992
1:190782902:C:T	rs640866	1	190782902	C	T	0.006958	NA	0.855418	rs11810836	11	RP11-463J7.2	12113	intergenic	13.14
1:190783895:A:T	rs479354	1	190783895	T	A	0.006958	NA	0.855418	rs11810836	11	RP11-463J7.2	13106	intergenic	0.979
1:190785546:A:AT	rs202032431	1	190785546	AT	A	0.006958	NA	0.855418	rs11810836	11	RP11-463J7.2	14757	intergenic	2.811
1:190785548:G:T	rs201970816	1	190785548	T	G	0.006958	NA	0.855418	rs11810836	11	RP11-463J7.2	14759	intergenic	0.338
1:190786170:C:G	rs561436	1	190786170	C	G	0.006958	NA	0.855418	rs11810836	11	RP11-463J7.2	15381	intergenic	0.447
1:190787464:A:G	rs486458	1	190787464	A	G	0.006958	NA	0.855418	rs11810836	11	RP11-463J7.2	16675	intergenic	2.485
1:190789070:C:T	rs471503	1	190789070	C	T	0.006958	NA	0.855418	rs11810836	11	RP11-463J7.2	18281	intergenic	1.191
1:190791390:A:T	rs669936	1	190791390	A	T	0.006958	NA	0.855418	rs11810836	11	RP11-463J7.2	20601	intergenic	4.657
1:190794272:G:GACAA	rs146156903	1	190794272	GACAA	G	0.006958	NA	0.855418	rs11810836	11	RP11-463J7.2	23483	intergenic	12.9
1:190794872:A:T	rs1583672	1	190794872	A	T	0.006958	NA	0.855418	rs11810836	11	RP11-463J7.2	24083	intergenic	9.053
1:190795558:G:T	rs1595530	1	190795558	G	T	0.006958	NA	0.855418	rs11810836	11	RP11-463J7.2	24769	intergenic	0.155
1:190796081:A:G	rs1780664	1	190796081	A	G	0.006958	NA	0.855418	rs11810836	11	RP11-463J7.2	25292	intergenic	0.196
1:190798325:C:T	rs1837223	1	190798325	T	C	0.006958	NA	0.855418	rs11810836	11	RP11-463J7.2	27536	intergenic	2.354
1:190798999:C:T	rs1658930	1	190798999	C	T	0.006958	NA	0.855418	rs11810836	11	RP11-463J7.2	28210	intergenic	0.584
1:190799155:A:G	rs10920804	1	190799155	A	G	0.006958	NA	0.855418	rs11810836	11	RP11-463J7.2	28366	intergenic	3.328
1:190800020:C:T	rs75915710	1	190800020	T	C	0.006958	NA	0.855418	rs11810836	11	RP11-463J7.2	29231	intergenic	5.218
1:190800133:C:T	rs1438523	1	190800133	C	T	0.006958	NA	0.855418	rs11810836	11	RP11-463J7.2	29344	intergenic	0.364
1:190801072:C:T	rs1837222	1	190801072	T	C	0.006958	NA	0.855418	rs11810836	11	RP11-463J7.2	30283	intergenic	1.983
1:190802532:A:T	rs16832838	1	190802532	A	T	0.006958	NA	0.855418	rs11810836	11	RP11-463J7.2	31743	intergenic	0.246
1:190805564:C:T	rs1658927	1	190805564	T	C	0.006958	NA	0.855418	rs11810836	11	RP11-463J7.2	34775	intergenic	7.878
1:190806624:C:T	rs116251818	1	190806624	C	T	0.006958	NA	0.855418	rs11810836	11	RP11-463J7.2	35835	intergenic	0.289
1:190807130:C:T	rs1658928	1	190807130	T	C	0.006958	NA	0.855418	rs11810836	11	RP11-463J7.2	36341	intergenic	3.821
1:190808459:C:G	rs12091571	1	190808459	G	C	0.006958	NA	0.855418	rs11810836	11	RP11-463J7.2	37670	intergenic	3.966
1:190808473:C:T	rs12061149	1	190808473	C	T	0.006958	NA	0.855418	rs11810836	11	RP11-463J7.2	37684	intergenic	4.04
1:190809023:A:G	rs1615424	1	190809023	G	A	0.006958	NA	0.855418	rs11810836	11	RP11-463J7.2	38234	intergenic	1.685
1:190809292:A:T	rs2996689	1	190809292	A	T	0.006958	NA	0.855418	rs11810836	11	RP11-463J7.2	38503	intergenic	0.019
1:190809750:C:T	rs73053478	1	190809750	T	C	0.006958	NA	0.855418	rs11810836	11	RP11-463J7.2	38961	intergenic	2.092
1:190811488:A:C	rs7529733	1	190811488	C	A	0.003976	NA	0.663995	rs11810836	11	RP11-463J7.2	40699	intergenic	0.476
1:190811681:C:G	rs180975586	1	190811681	G	C	0.006958	NA	0.855418	rs11810836	11	RP11-463J7.2	40892	intergenic	1.119
1:190815680:C:G	rs1658936	1	190815680	G	C	0.006958	NA	0.855418	rs11810836	11	RP11-463J7.2	44891	intergenic	12.54
1:190820943:A:G	rs188834039	1	190820943	G	A	0.003976	NA	0.663995	rs11810836	11	RP11-463J7.2	50154	intergenic	2.75
1:190829914:A:AG	rs143600366	1	190829914	AG	A	0.006958	NA	0.855418	rs11810836	11	RP11-463J7.2	59125	intergenic	0.934
1:190831565:C:T	rs1170713	1	190831565	C	T	0.006958	NA	0.855418	rs11810836	11	RP11-463J7.2	60776	intergenic	7.104
1:190843209:G:T	rs1185678	1	190843209	G	T	0.006958	NA	0.855418	rs11810836	11	RP11-463J7.2	72420	intergenic	2.474
1:190854375:A:G	rs1030923	1	190854375	A	G	0.006958	NA	0.855418	rs11810836	11	RP11-463J7.2	83586	intergenic	3.715
1:190854988:G:GC	rs61623660	1	190854988	G	GC	0.006958	NA	0.855418	rs11810836	11	RP11-463J7.2	84199	intergenic	0.979
1:190863526:A:G	rs12080176	1	190863526	A	G	0.006958	NA	0.855418	rs11810836	11	RP11-463J7.2	92737	intergenic	0.05
1:190872183:A:G	rs76978899	1	190872183	A	G	0.006958	NA	0.855418	rs11810836	11	RP11-463J7.2	101394	intergenic	9.832
1:190874085:A:G	rs6691752	1	190874085	G	A	0.006958	NA	0.855418	rs11810836	11	RP11-463J7.2	103296	intergenic	0.337
1:190889541:T:TC	rs150148098	1	190889541	TC	T	0.006958	NA	0.855418	rs11810836	11	RP11-463J7.2	118752	intergenic	1.566
1:190894637:A:G	rs12065838	1	190894637	G	A	0.006958	NA	0.855418	rs11810836	11	RP11-463J7.2	123848	intergenic	0.825
1:190896859:A:C	rs12071814	1	190896859	C	A	0.006958	NA	0.855418	rs11810836	11	RP11-463J7.2	126070	intergenic	7.768
1:190898473:A:G	rs12063813	1	190898473	G	A	0.006958	NA	0.855418	rs11810836	11	RP11-463J7.2	127684	intergenic	8.342
1:190902207:A:C	rs149729010	1	190902207	C	A	0.006958	NA	0.855418	rs11810836	11	RP11-463J7.2	131418	intergenic	0.006
1:190919706:A:G	rs60612018	1	190919706	G	A	0.006958	NA	0.855418	rs11810836	11	RP11-463J7.2	148917	intergenic	0.683
1:190921925:C:T	rs12092570	1	190921925	C	T	0.006958	NA	0.855418	rs11810836	11	RP11-463J7.2	151136	intergenic	0.095
1:190925744:G:T	rs12076536	1	190925744	T	G	0.006958	NA	0.855418	rs11810836	11	RP11-463J7.2	154955	intergenic	0.121
1:190927966:T:TA	rs148784024	1	190927966	T	TA	0.006958	NA	0.855418	rs11810836	11	RP11-463J7.2	157177	intergenic	3.184
1:190932270:A:G	rs12085376	1	190932270	A	G	0.006958	NA	0.855418	rs11810836	11	RP11-463J7.2	161481	intergenic	4.526
1:190941419:C:T	rs13374306	1	190941419	C	T	0.006958	NA	0.855418	rs11810836	11	RP11-463J7.2	170630	intergenic	1.458
1:190964522:C:T	rs78483190	1	190964522	T	C	0.005964	NA	1	rs11810836	11	HNRNPA1P46	150632	intergenic	5.057
1:190983048:C:G	rs76482175	1	190983048	G	C	0.005964	NA	1	rs11810836	11	HNRNPA1P46	132106	intergenic	2.449
1:190983198:A:G	rs78654164	1	190983198	G	A	0.005964	NA	1	rs11810836	11	HNRNPA1P46	131956	intergenic	2.04
1:190983683:C:T	rs78593501	1	190983683	T	C	0.005964	NA	1	rs11810836	11	HNRNPA1P46	131471	intergenic	11.98
1:190986730:C:CTGCTT	rs144180063	1	190986730	CTGCTT	C	0.005964	NA	1	rs11810836	11	HNRNPA1P46	128424	intergenic	12.25
1:190987608:A:G	rs78150437	1	190987608	A	G	0.005964	NA	1	rs11810836	11	HNRNPA1P46	127546	intergenic	7.352
1:191001361:A:C	rs193090908	1	191001361	A	C	0.00497	NA	0.83166	rs11810836	11	HNRNPA1P46	113793	intergenic	12.23
1:191001993:A:C	rs150317836	1	191001993	C	A	0.005964	NA	1	rs11810836	11	HNRNPA1P46	113161	intergenic	4.708
1:191002884:A:C	rs143316674	1	191002884	A	C	0.00497	NA	0.83166	rs11810836	11	HNRNPA1P46	112270	intergenic	0.215
1:191008952:C:T	rs149605277	1	191008952	C	T	0.005964	NA	1	rs11810836	11	HNRNPA1P46	106202	intergenic	0.923
1:191010391:G:T	rs201029476	1	191010391	T	G	0.005964	NA	1	rs11810836	11	HNRNPA1P46	104763	intergenic	0.882
1:191011108:C:T	rs76883280	1	191011108	C	T	0.005964	NA	1	rs11810836	11	HNRNPA1P46	104046	intergenic	1.382
1:191015089:A:G	rs10494647	1	191015089	G	A	0.006958	NA	0.855418	rs11810836	11	HNRNPA1P46	100065	intergenic	0.059
1:191020512:C:T	rs76668154	1	191020512	C	T	0.005964	NA	1	rs11810836	11	HNRNPA1P46	94642	intergenic	5.65
1:191020634:G:T	rs77414728	1	191020634	G	T	0.005964	NA	1	rs11810836	11	HNRNPA1P46	94520	intergenic	5.045
1:191020676:G:T	rs112000685	1	191020676	T	G	0.005964	NA	1	rs11810836	11	HNRNPA1P46	94478	intergenic	0.029
1:191021059:A:G	rs74668234	1	191021059	G	A	0.005964	NA	1	rs11810836	11	HNRNPA1P46	94095	intergenic	1.562
1:191035184:C:T	rs74800970	1	191035184	T	C	0.005964	NA	1	rs11810836	11	HNRNPA1P46	79970	intergenic	9.409
1:191035330:A:T	rs79568091	1	191035330	T	A	0.005964	NA	1	rs11810836	11	HNRNPA1P46	79824	intergenic	1.899
1:191036393:A:T	rs79772194	1	191036393	A	T	0.005964	NA	1	rs11810836	11	HNRNPA1P46	78761	intergenic	4.235
1:191038057:A:C	rs112539012	1	191038057	C	A	0.005964	NA	1	rs11810836	11	HNRNPA1P46	77097	intergenic	0.138
1:191038695:A:C	rs201002157	1	191038695	C	A	0.005964	NA	1	rs11810836	11	HNRNPA1P46	76459	intergenic	0.355
1:191039545:A:G	rs113150707	1	191039545	G	A	0.005964	NA	1	rs11810836	11	HNRNPA1P46	75609	intergenic	1.058
1:191041343:C:G	rs188401821	1	191041343	G	C	0.005964	NA	1	rs11810836	11	HNRNPA1P46	73811	intergenic	0.338
1:191043843:C:CA	rs199753126	1	191043843	C	CA	0.008946	NA	0.662643	rs11810836	11	HNRNPA1P46	71311	intergenic	4.836
1:191045121:A:G	rs111350857	1	191045121	A	G	0.005964	NA	1	rs11810836	11	HNRNPA1P46	70033	intergenic	1.915
1:191045165:C:G	rs77868610	1	191045165	C	G	0.005964	NA	1	rs11810836	11	HNRNPA1P46	69989	intergenic	1.825
1:191046133:A:G	rs78411866	1	191046133	G	A	0.005964	NA	1	rs11810836	11	HNRNPA1P46	69021	intergenic	1.021
1:191047736:G:GT	rs199940572	1	191047736	GT	G	0.005964	NA	1	rs11810836	11	HNRNPA1P46	67418	intergenic	0.446
1:191049142:C:T	rs80318235	1	191049142	T	C	0.005964	NA	1	rs11810836	11	HNRNPA1P46	66012	intergenic	0.023
1:191049744:A:AGT	rs140691323	1	191049744	AGT	A	0.005964	NA	1	rs11810836	11	HNRNPA1P46	65410	intergenic	12.07
1:191049793:A:C	rs75969991	1	191049793	C	A	0.005964	NA	1	rs11810836	11	HNRNPA1P46	65361	intergenic	1.491
1:191050227:A:G	rs142599444	1	191050227	G	A	0.005964	NA	1	rs11810836	11	HNRNPA1P46	64927	intergenic	2.318
1:191052795:G:T	rs113568529	1	191052795	T	G	0.005964	NA	1	rs11810836	11	HNRNPA1P46	62359	intergenic	2.894
1:191053101:C:G	rs148209510	1	191053101	G	C	0.005964	NA	1	rs11810836	11	HNRNPA1P46	62053	intergenic	4.633
1:191054466:G:T	rs188420875	1	191054466	T	G	0.00497	NA	0.83166	rs11810836	11	HNRNPA1P46	60688	intergenic	4.56
1:191056286:C:G	rs112119522	1	191056286	C	G	0.005964	NA	1	rs11810836	11	HNRNPA1P46	58868	intergenic	0.274
1:191058481:G:T	rs115459947	1	191058481	T	G	0.005964	NA	1	rs11810836	11	HNRNPA1P46	56673	intergenic	1.073
1:191060290:A:G	rs75983776	1	191060290	A	G	0.005964	NA	1	rs11810836	11	HNRNPA1P46	54864	intergenic	10.72
1:191060766:C:T	rs76845635	1	191060766	T	C	0.005964	NA	1	rs11810836	11	HNRNPA1P46	54388	intergenic	3.89
1:191064537:C:T	rs74876987	1	191064537	T	C	0.005964	NA	1	rs11810836	11	HNRNPA1P46	50617	intergenic	5.854
1:191068041:G:T	rs111378581	1	191068041	T	G	0.005964	NA	1	rs11810836	11	HNRNPA1P46	47113	intergenic	1.125
1:191069971:A:T	rs79105656	1	191069971	T	A	0.005964	NA	1	rs11810836	11	HNRNPA1P46	45183	intergenic	0.682
1:191071472:A:C	rs16833171	1	191071472	C	A	0.005964	NA	1	rs11810836	11	HNRNPA1P46	43682	intergenic	0.631
1:191072885:A:G	rs78006260	1	191072885	G	A	0.006958	NA	0.855418	rs11810836	11	HNRNPA1P46	42269	intergenic	0.684
1:191073806:C:T	rs74467884	1	191073806	T	C	0.005964	NA	1	rs11810836	11	HNRNPA1P46	41348	intergenic	0.011
1:191087680:C:G	rs74466471	1	191087680	G	C	0.005964	NA	1	rs11810836	11	HNRNPA1P46	27474	intergenic	0.377
1:191090060:C:T	rs79338061	1	191090060	T	C	0.005964	NA	1	rs11810836	11	HNRNPA1P46	25094	intergenic	0.82
1:191091261:C:T	rs76804141	1	191091261	C	T	0.005964	NA	1	rs11810836	11	HNRNPA1P46	23893	intergenic	1.699
1:191094418:C:T	rs544675497	1	191094418	T	C	0.003976	NA	0.663995	rs11810836	11	HNRNPA1P46	20736	intergenic	4.744
1:191094860:A:C	rs6428040	1	191094860	C	A	0.005964	NA	1	rs11810836	11	HNRNPA1P46	20294	intergenic	4.056
1:191094940:A:C	rs6699176	1	191094940	C	A	0.005964	NA	1	rs11810836	11	HNRNPA1P46	20214	intergenic	0.191
1:191095210:A:G	rs78252696	1	191095210	G	A	0.005964	NA	1	rs11810836	11	HNRNPA1P46	19944	intergenic	1.447
1:191099775:C:T	rs78319772	1	191099775	T	C	0.005964	NA	1	rs11810836	11	HNRNPA1P46	15379	intergenic	0.118
1:191099844:A:G	rs77882659	1	191099844	G	A	0.005964	NA	1	rs11810836	11	HNRNPA1P46	15310	intergenic	2.542
1:191100718:G:T	rs7530676	1	191100718	G	T	0.005964	NA	1	rs11810836	11	HNRNPA1P46	14436	intergenic	3.706
1:191102388:T:TTTATA	rs149062116	1	191102388	TTTATA	T	0.005964	NA	1	rs11810836	11	HNRNPA1P46	12766	intergenic	3.835
1:191102624:A:AT	rs144013899	1	191102624	AT	A	0.005964	NA	1	rs11810836	11	HNRNPA1P46	12530	intergenic	3.444
1:191104841:T:TAATGAG	rs143972006	1	191104841	TAATGAG	T	0.005964	NA	1	rs11810836	11	HNRNPA1P46	10313	intergenic	1.103
1:191104886:C:T	rs6681927	1	191104886	T	C	0.005964	NA	1	rs11810836	11	HNRNPA1P46	10268	intergenic	3.197
1:191105031:C:G	rs76772729	1	191105031	G	C	0.005964	NA	1	rs11810836	11	HNRNPA1P46	10123	intergenic	1.537
1:191108101:G:T	rs115460189	1	191108101	T	G	0.005964	NA	1	rs11810836	11	HNRNPA1P46	7053	intergenic	0.329
1:191109479:C:T	rs55675561	1	191109479	C	T	0.005964	NA	1	rs11810836	11	HNRNPA1P46	5675	intergenic	0.403
1:191113256:A:C	rs74129885	1	191113256	C	A	0.005964	NA	1	rs11810836	11	HNRNPA1P46	1898	intergenic	0.858
1:191113384:A:C	rs74129886	1	191113384	C	A	0.005964	NA	1	rs11810836	11	HNRNPA1P46	1770	intergenic	9.645
1:191115073:A:G	rs58373773	1	191115073	G	A	0.005964	NA	1	rs11810836	11	HNRNPA1P46	81	downstream	8.147
1:191115178:C:T	rs56180053	1	191115178	C	T	0.005964	NA	1	rs11810836	11	HNRNPA1P46	0	ncRNA_exonic	2.462
1:191117598:A:G	rs997973	1	191117598	A	G	0.005964	NA	1	rs11810836	11	HNRNPA1P46	1506	intergenic	4.79
1:191119309:C:T	rs76255470	1	191119309	C	T	0.005964	NA	1	rs11810836	11	RP11-309H21.3	1330	intergenic	3.652
1:191119368:G:T	rs79446061	1	191119368	T	G	0.005964	NA	1	rs11810836	11	RP11-309H21.3	1271	intergenic	7.131
1:191119452:C:G	rs77931829	1	191119452	G	C	0.005964	NA	1	rs11810836	11	RP11-309H21.3	1187	intergenic	4.963
1:191119503:A:G	rs11805775	1	191119503	G	A	0.005964	NA	1	rs11810836	11	RP11-309H21.3	1136	intergenic	6.818
1:191119557:C:T	rs11809087	1	191119557	C	T	0.005964	NA	1	rs11810836	11	RP11-309H21.3	1082	intergenic	2.998
1:191120658:C:G	rs114673553	1	191120658	C	G	0.005964	NA	1	rs11810836	11	RP11-309H21.3	0	ncRNA_exonic	1.326
1:191121152:A:C	rs11809912	1	191121152	C	A	0.005964	NA	1	rs11810836	11	RP11-309H21.3	0	ncRNA_exonic	1.36
1:191121851:T:TGG	1:191121851:T:TGG	1	191121851	T	TGG	0.006958	NA	0.855418	rs11810836	11	RP11-309H21.3	0	ncRNA_exonic	2.026
1:191121851:T:TG	1:191121851:T:TG	1	191121851	TG	T	0.3797	NA	0.855418	rs11810836	11	RP11-309H21.3	0	NA	2.075
1:191125123:C:T	rs7537284	1	191125123	C	T	0.006958	NA	0.855418	rs11810836	11	RP11-309H21.3	1358	intergenic	4.404
1:191125866:G:GT	rs201335309	1	191125866	G	GT	0.005964	NA	1	rs11810836	11	RP11-309H21.3	2101	intergenic	0.729
1:191125867:G:GT	rs61652454	1	191125867	GT	G	0.3996	NA	1	rs11810836	11	RP11-309H21.3	2102	intergenic	0.749
1:191125867:G:T	rs80301416	1	191125867	G	T	0.005964	NA	1	rs11810836	11	RP11-309H21.3	2102	NA	0.012
1:191127138:G:T	rs76858431	1	191127138	G	T	0.005964	NA	1	rs11810836	11	RP11-309H21.3	3373	intergenic	4.666
1:191127684:A:T	rs77844903	1	191127684	A	T	0.005964	NA	1	rs11810836	11	RP11-309H21.3	3919	intergenic	2.655
1:191128804:G:T	rs11806398	1	191128804	T	G	0.005964	NA	1	rs11810836	11	RP11-309H21.3	5039	intergenic	5.803
1:191129574:A:G	rs58906387	1	191129574	G	A	0.005964	NA	1	rs11810836	11	RP11-309H21.3	5809	intergenic	1.394
1:191130234:A:AAAAT	rs144682322	1	191130234	AAAAT	A	0.005964	NA	1	rs11810836	11	RP11-309H21.3	6469	intergenic	1.484
1:191130484:A:T	rs74129889	1	191130484	A	T	0.005964	NA	1	rs11810836	11	RP11-309H21.3	6719	intergenic	3.856
1:191133412:A:AATTT	rs144145177	1	191133412	AATTT	A	0.005964	NA	1	rs11810836	11	RP11-309H21.3	9647	intergenic	1.835
1:191134564:C:T	rs74129890	1	191134564	T	C	0.005964	NA	1	rs11810836	11	RP11-309H21.3	10799	intergenic	0.038
1:191134634:C:T	rs74129891	1	191134634	C	T	0.005964	NA	1	rs11810836	11	RP11-309H21.3	10869	intergenic	2.087
1:191136658:A:T	rs6670229	1	191136658	T	A	0.005964	NA	1	rs11810836	11	RP11-309H21.4	11992	intergenic	0.321
1:191137181:A:G	rs11807618	1	191137181	A	G	0.005964	NA	1	rs11810836	11	RP11-309H21.4	11469	intergenic	0.198
1:191138017:G:GTA	rs149758759	1	191138017	G	GTA	0.006958	NA	0.855418	rs11810836	11	RP11-309H21.4	10633	intergenic	0.448
1:191138466:A:G	rs74129894	1	191138466	G	A	0.005964	NA	1	rs11810836	11	RP11-309H21.4	10184	intergenic	0.867
1:191139087:C:T	rs6680025	1	191139087	T	C	0.005964	NA	1	rs11810836	11	RP11-309H21.4	9563	intergenic	3.342
1:191140560:C:G	rs77697703	1	191140560	G	C	0.005964	NA	1	rs11810836	11	RP11-309H21.4	8090	intergenic	0.639
1:191140668:A:C	rs74129896	1	191140668	C	A	0.005964	NA	1	rs11810836	11	RP11-309H21.4	7982	intergenic	8.773
1:191141685:C:T	rs151210262	1	191141685	C	T	0.005964	NA	1	rs11810836	11	RP11-309H21.4	6965	intergenic	9.624
1:191141725:C:T	rs111644385	1	191141725	C	T	0.005964	NA	1	rs11810836	11	RP11-309H21.4	6925	intergenic	0.245
1:191142458:C:T	rs74129897	1	191142458	T	C	0.005964	NA	1	rs11810836	11	RP11-309H21.4	6192	intergenic	0.426
1:191143240:T:TC	rs139911427	1	191143240	T	TC	0.005964	NA	1	rs11810836	11	RP11-309H21.4	5410	intergenic	1.658
1:191143571:A:G	rs74129898	1	191143571	G	A	0.005964	NA	1	rs11810836	11	RP11-309H21.4	5079	intergenic	1.941
1:191145771:C:G	rs57186611	1	191145771	C	G	0.005964	NA	1	rs11810836	11	RP11-309H21.4	2879	intergenic	2.48
1:191147940:C:T	rs16833253	1	191147940	C	T	0.006958	NA	0.855418	rs11810836	11	RP11-309H21.4	710	downstream	0.091
1:191148230:A:C	rs16833257	1	191148230	A	C	0.005964	NA	1	rs11810836	11	RP11-309H21.4	420	downstream	5.558
1:191149235:A:G	rs16833261	1	191149235	A	G	0.005964	NA	1	rs11810836	11	RP11-309H21.4	365	upstream	3.703
1:191151059:C:T	rs11801275	1	191151059	T	C	0.005964	4.49715e-08	1	rs11810836	11	RP11-309H21.4	2189	intergenic	0.066
1:191151544:G:T	rs11810836	1	191151544	T	G	0.005964	4.47302e-08	1	rs11810836	11	RP11-309H21.4	2674	intergenic	0.049
1:191179924:A:G	rs16833324	1	191179924	G	A	0.008946	NA	0.662643	rs11810836	11	RP11-309H21.2	10364	intergenic	0.965
1:191211038:C:T	rs181719598	1	191211038	T	C	0.005964	NA	1	rs11810836	11	RP11-309H21.2	13440	intergenic	1.318
1:191249774:C:T	rs76855352	1	191249774	C	T	0.008946	NA	0.662643	rs11810836	11	RP11-309H21.2	52176	intergenic	0.651
1:191254115:A:C	rs114463146	1	191254115	A	C	0.006958	NA	0.855418	rs11810836	11	RP11-309H21.2	56517	intergenic	6.38
1:191254351:C:G	rs377010004	1	191254351	G	C	0.008946	NA	0.662643	rs11810836	11	RP11-309H21.2	56753	intergenic	1.85
1:191254512:C:T	rs190649090	1	191254512	C	T	0.008946	NA	0.662643	rs11810836	11	RP11-309H21.2	56914	intergenic	3.069
1:191283055:A:C	rs12027520	1	191283055	C	A	0.008946	NA	0.662643	rs11810836	11	RP11-309H21.2	85457	intergenic	0.107
1:191286162:A:C	rs12172717	1	191286162	C	A	0.008946	NA	0.662643	rs11810836	11	RP11-309H21.2	88564	intergenic	1.371
1:191292932:G:T	rs12024082	1	191292932	G	T	0.008946	NA	0.662643	rs11810836	11	RP11-309H21.2	95334	intergenic	1.511
1:191296453:C:T	rs16833422	1	191296453	C	T	0.008946	NA	0.662643	rs11810836	11	RP11-309H21.2	98855	intergenic	0.685
1:191340943:A:G	rs6690512	1	191340943	G	A	0.008946	NA	0.662643	rs11810836	11	RP11-309H21.2	143345	intergenic	0.394
1:191346149:A:G	rs12041132	1	191346149	G	A	0.008946	NA	0.662643	rs11810836	11	RP11-309H21.2	148551	intergenic	0.14
1:191347774:A:G	rs116680623	1	191347774	G	A	0.008946	NA	0.662643	rs11810836	11	RP11-309H21.2	150176	intergenic	0.106
1:191347911:A:C	rs113534768	1	191347911	C	A	0.008946	NA	0.662643	rs11810836	11	RP11-309H21.2	150313	intergenic	1.042
1:191361652:C:T	rs12030092	1	191361652	C	T	0.008946	NA	0.662643	rs11810836	11	RP11-309H21.2	164054	intergenic	0.145
1:191361859:G:GATTAGAAGA	rs138927477	1	191361859	GATTAGAAGA	G	0.008946	NA	0.662643	rs11810836	11	RP11-309H21.2	164261	intergenic	11.48
1:191366102:C:T	rs116549351	1	191366102	C	T	0.008946	NA	0.662643	rs11810836	11	RP11-309H21.2	168504	intergenic	2.222
1:191368972:C:T	rs11799591	1	191368972	T	C	0.008946	NA	0.662643	rs11810836	11	RP11-309H21.2	171374	intergenic	4.072
1:191371535:C:T	rs6428057	1	191371535	T	C	0.008946	NA	0.662643	rs11810836	11	RP11-309H21.2	173937	intergenic	3.955
1:191371865:C:T	rs7523195	1	191371865	T	C	0.008946	NA	0.662643	rs11810836	11	RP11-309H21.2	174267	intergenic	1.387
1:191371936:A:C	rs7554210	1	191371936	C	A	0.008946	NA	0.662643	rs11810836	11	RP11-309H21.2	174338	intergenic	0.453
1:191372331:G:GTAGA	rs112169008	1	191372331	GTAGA	G	0.008946	NA	0.662643	rs11810836	11	RP11-309H21.2	174733	intergenic	5.263
1:191373584:C:T	rs12036810	1	191373584	C	T	0.008946	NA	0.662643	rs11810836	11	RP11-309H21.2	175986	intergenic	0.388
1:191375570:G:T	rs12026146	1	191375570	G	T	0.008946	NA	0.662643	rs11810836	11	RP11-309H21.2	177972	intergenic	0.634
1:191380199:A:G	rs7531896	1	191380199	A	G	0.008946	NA	0.662643	rs11810836	11	RP11-309H21.2	182601	intergenic	3.127
1:191380792:A:AAAG	rs35066392	1	191380792	AAAG	A	0.008946	NA	0.662643	rs11810836	11	RP11-309H21.2	183194	intergenic	4.179
1:191381475:A:AACAC	1:191381475:A:AACAC	1	191381475	A	AACAC	0.2207	NA	0.662643	rs11810836	11	RP11-309H21.2	183877	intergenic	1.49
1:191381475:A:AACACAC	1:191381475:A:AACACAC	1	191381475	A	AACACAC	0.008946	NA	0.662643	rs11810836	11	RP11-309H21.2	183877	NA	1.416
1:191381733:A:G	rs59147153	1	191381733	G	A	0.008946	NA	0.662643	rs11810836	11	RP11-309H21.2	184135	intergenic	3.429
1:191395466:G:T	rs79878696	1	191395466	G	T	0.005964	NA	1	rs11810836	11	RP11-309H21.2	197868	intergenic	0.919
1:191405843:A:G	rs77586411	1	191405843	G	A	0.005964	NA	1	rs11810836	11	RP11-309H21.2	208245	intergenic	0.661
1:191405907:A:T	rs9633350	1	191405907	A	T	0.008946	NA	0.662643	rs11810836	11	RP11-309H21.2	208309	intergenic	1.309
1:191407813:C:T	rs73057251	1	191407813	C	T	0.008946	NA	0.662643	rs11810836	11	RP11-309H21.2	210215	intergenic	1.301
1:191407822:C:T	rs74971743	1	191407822	C	T	0.008946	NA	0.662643	rs11810836	11	RP11-309H21.2	210224	intergenic	0.225
1:191411345:A:AATCT	rs150211224	1	191411345	AATCT	A	0.008946	NA	0.662643	rs11810836	11	RP11-309H21.2	213747	intergenic	3.631
1:191414542:A:T	rs12046701	1	191414542	T	A	0.008946	NA	0.662643	rs11810836	11	RP11-309H21.2	216944	intergenic	2.802
1:191414650:A:G	rs12049178	1	191414650	G	A	0.008946	NA	0.662643	rs11810836	11	RP11-309H21.2	217052	intergenic	1.105
2:7045680:C:T	rs112033791	2	7045680	T	C	0.005964	2.7736e-08	1	rs112033791	12	RP11-439M11.1	174	downstream	0.016
2:7062716:C:G	rs576435947	2	7062716	C	G	0.001988	NA	0.665336	rs113540914	12	RNF144A	0	intronic	4.794
2:7063044:C:T	rs113540914	2	7063044	T	C	0.002982	2.01154e-08	1	rs113540914	12	RNF144A	0	intronic	0.429
2:7814061:G:T	rs186627511	2	7814061	G	T	0.003976	NA	0.663995	rs112033791	12	AC092580.3	1683	intergenic	1.633
2:7843683:C:T	rs190488523	2	7843683	C	T	0.003976	NA	0.663995	rs112033791	12	AC092580.4	22248	intergenic	0.012
2:22125755:A:G	rs13001072	2	22125755	G	A	0.02684	1.19433e-08	1	rs13001072	13	AC067959.1	0	ncRNA_intronic	2.977
2:28300314:A:G	rs1506534	2	28300314	A	G	0.0994	NA	0.732146	rs74576866	14	BRE	0	intronic	8.315
2:28301969:A:T	rs72814431	2	28301969	A	T	0.08151	NA	0.921236	rs74576866	14	BRE	0	intronic	1.186
2:28302033:A:G	rs72814433	2	28302033	G	A	0.08449	NA	0.883591	rs74576866	14	BRE	0	intronic	5.654
2:28302189:A:G	rs72814435	2	28302189	A	G	0.08151	NA	0.921236	rs74576866	14	BRE	0	intronic	2.938
2:28303756:C:G	rs72814437	2	28303756	C	G	0.09543	NA	0.768538	rs74576866	14	BRE	0	intronic	14.4
2:28304630:A:G	rs17006489	2	28304630	A	G	0.1103	NA	0.650233	rs74576866	14	BRE	0	intronic	0.778
2:28315094:A:G	rs2063017	2	28315094	A	G	0.0825	NA	0.908399	rs74576866	14	BRE	0	intronic	10.66
2:28329401:A:G	rs74576866	2	28329401	G	A	0.08549	3.49645e-08	1	rs74576866	14	BRE	0	intronic	5.55
2:28333076:T:TG	rs113649898	2	28333076	TG	T	0.09443	NA	0.778087	rs74576866	14	BRE	0	intronic	0.013
2:28333109:A:G	rs55819434	2	28333109	A	G	0.09443	NA	0.778087	rs74576866	14	BRE	0	intronic	1.682
2:28335923:A:T	rs59422102	2	28335923	A	T	0.09443	NA	0.778087	rs74576866	14	BRE	0	intronic	1.928
2:28338264:C:T	rs60112997	2	28338264	C	T	0.08449	NA	0.883591	rs74576866	14	BRE	0	intronic	1.894
2:28355009:C:CT	rs566793506	2	28355009	C	CT	0.09841	NA	0.694254	rs74576866	14	BRE	0	intronic	3.336
2:28364352:A:G	rs72814479	2	28364352	A	G	0.0825	NA	0.857809	rs74576866	14	BRE	0	intronic	3.578
2:28371194:C:T	rs1387573	2	28371194	T	C	0.0825	NA	0.857809	rs74576866	14	BRE	0	intronic	4.138
2:28374098:A:T	rs13392693	2	28374098	T	A	0.0825	NA	0.857809	rs74576866	14	BRE	0	intronic	6.254
2:28374882:G:T	rs55634306	2	28374882	G	T	0.0825	NA	0.857809	rs74576866	14	BRE	0	intronic	0.35
2:28376000:A:C	rs79218046	2	28376000	C	A	0.0825	NA	0.857809	rs74576866	14	BRE	0	intronic	11.27
2:28376810:G:T	rs72814490	2	28376810	G	T	0.0825	NA	0.857809	rs74576866	14	BRE	0	intronic	2.24
2:28383128:A:T	rs72814500	2	28383128	A	T	0.0825	NA	0.857809	rs74576866	14	BRE	0	intronic	4.716
2:28391328:A:G	rs72816414	2	28391328	G	A	0.08648	NA	0.767662	rs74576866	14	BRE	0	intronic	1.057
2:28398241:A:G	2:28398241:A:G	2	28398241	G	A	0.08648	NA	0.767662	rs74576866	14	BRE	0	intronic	5.489
2:77162172:A:C	rs529048599	2	77162172	C	A	0.000994	NA	1	rs112386390	15	LRRTM4	0	intronic	2.171
2:77295664:C:T	rs183046193	2	77295664	T	C	0.000994	NA	1	rs112386390	15	LRRTM4	0	intronic	3.766
2:77378749:A:G	rs547434081	2	77378749	G	A	0.000994	NA	1	rs112386390	15	LRRTM4	0	intronic	0.406
2:77480096:C:G	rs181217799	2	77480096	C	G	0.000994	NA	1	rs112386390	15	LRRTM4	0	intronic	0.412
2:77829139:G:T	rs191401922	2	77829139	T	G	0.000994	NA	1	rs112386390	15	LRRTM4	8693	intergenic	4.439
2:77876701:A:G	rs186634900	2	77876701	G	A	0.000994	NA	1	rs112386390	15	AC084149.2	2837	intergenic	0.704
2:78050253:A:G	rs112386390	2	78050253	A	G	0.000994	3.9987e-08	1	rs112386390	15	AC105399.2	30039	intergenic	0.73
2:78176375:G:T	rs556462297	2	78176375	G	T	0.000994	NA	1	rs112386390	15	AC073628.1	31239	intergenic	0.111
2:78348891:C:T	rs537467731	2	78348891	C	T	0.000994	NA	1	rs112386390	15	AC012494.1	0	ncRNA_intronic	1.732
2:78458356:A:C	rs184421906	2	78458356	A	C	0.000994	NA	1	rs112386390	15	AC012494.1	103423	intergenic	5.963
2:78521356:G:T	rs187770963	2	78521356	G	T	0.000994	NA	1	rs112386390	15	CYCSP6	118562	intergenic	14.18
2:78954039:A:G	rs548559398	2	78954039	A	G	0.000994	NA	1	rs112386390	15	AC092660.1	127506	intergenic	6.622
2:101566234:A:G	rs3820787	2	101566234	A	G	0.3678	1.59596e-08	1	rs3820787	16	NPAS2	0	intronic	3.681
2:105262875:A:G	rs116679990	2	105262875	A	G	0.00994	4.73317e-08	1	rs116679990	17	AC013402.5	12919	intergenic	6.437
2:121127598:C:G	rs117160173	2	121127598	C	G	0.01988	1.81034e-08	1	rs117160173	18	INHBB	18213	intergenic	0.72
2:125751933:A:C	rs112726141	2	125751933	A	C	0.01292	NA	0.863129	rs114931695	19	RNU6-259P	5030	intergenic	3.294
2:125824258:A:G	rs111857335	2	125824258	G	A	0.01292	NA	0.863129	rs114931695	19	snosnR60_Z15	62150	intergenic	8.029
2:125862745:A:AGGACGT	rs143270473	2	125862745	A	AGGACGT	0.01093	NA	0.727371	rs114931695	19	snosnR60_Z15	23663	intergenic	0.96
2:125980498:C:T	2:125980498:C:T	2	125980498	C	T	0.01193	NA	0.795112	rs114931695	19	snosnR60_Z15	94007	intergenic	2.438
2:125987113:C:T	rs113089462	2	125987113	C	T	0.01292	NA	0.863129	rs114931695	19	snosnR60_Z15	100622	intergenic	0.441
2:126015894:C:T	rs113956645	2	126015894	T	C	0.01292	NA	0.863129	rs114931695	19	snosnR60_Z15	129403	intergenic	0.968
2:126029206:A:G	rs313256	2	126029206	G	A	0.02187	NA	0.672038	rs114931695	19	snosnR60_Z15	142715	intergenic	1.26
2:126030534:A:T	rs114528593	2	126030534	A	T	0.01392	NA	0.931425	rs114931695	19	snosnR60_Z15	144043	intergenic	5.578
2:126030715:C:CT	rs150534848	2	126030715	CT	C	0.01392	NA	0.931425	rs114931695	19	snosnR60_Z15	144224	intergenic	1.255
2:126030758:G:T	rs72971756	2	126030758	G	T	0.02386	NA	0.613473	rs114931695	19	snosnR60_Z15	144267	intergenic	0.471
2:126030941:C:T	rs116028012	2	126030941	C	T	0.01392	NA	0.931425	rs114931695	19	snosnR60_Z15	144450	intergenic	0.006
2:126031216:C:T	rs111816095	2	126031216	T	C	0.02286	NA	0.641483	rs114931695	19	snosnR60_Z15	144725	intergenic	0.099
2:126033315:A:T	rs57358490	2	126033315	A	T	0.02286	NA	0.641483	rs114931695	19	snosnR60_Z15	146824	intergenic	1.077
2:126033595:C:T	rs1459164	2	126033595	C	T	0.02286	NA	0.641483	rs114931695	19	snosnR60_Z15	147104	intergenic	0.847
2:126034965:C:T	rs181726519	2	126034965	C	T	0.01392	NA	0.931425	rs114931695	19	snosnR60_Z15	148474	intergenic	0.263
2:126035248:C:T	rs113909308	2	126035248	C	T	0.02286	NA	0.641483	rs114931695	19	snosnR60_Z15	148757	intergenic	0.443
2:126045503:G:T	rs78470722	2	126045503	T	G	0.01392	NA	0.931425	rs114931695	19	snosnR60_Z15	159012	intergenic	1.709
2:126047985:A:C	rs114074732	2	126047985	C	A	0.01392	NA	0.931425	rs114931695	19	snosnR60_Z15	161494	intergenic	0.388
2:126051330:A:G	rs190825975	2	126051330	A	G	0.01392	NA	0.931425	rs114931695	19	snosnR60_Z15	164839	intergenic	0.409
2:126051677:C:T	rs116344647	2	126051677	T	C	0.01392	NA	0.931425	rs114931695	19	snosnR60_Z15	165186	intergenic	1.36
2:126052204:C:T	rs77528396	2	126052204	T	C	0.01392	NA	0.931425	rs114931695	19	snosnR60_Z15	165713	intergenic	0.466
2:126052584:C:T	rs115899521	2	126052584	C	T	0.01392	NA	0.931425	rs114931695	19	snosnR60_Z15	166093	intergenic	8.224
2:126057746:G:GA	rs148321118	2	126057746	G	GA	0.01392	NA	0.931425	rs114931695	19	snosnR60_Z15	171255	intergenic	2.28
2:126057784:A:T	rs117631559	2	126057784	T	A	0.01392	NA	0.931425	rs114931695	19	snosnR60_Z15	171293	intergenic	3.854
2:126058647:C:G	rs79873965	2	126058647	C	G	0.01392	NA	0.931425	rs114931695	19	snosnR60_Z15	172156	intergenic	0.05
2:126058893:G:T	rs117922453	2	126058893	G	T	0.01392	NA	0.931425	rs114931695	19	snosnR60_Z15	172402	intergenic	0.893
2:126061669:A:G	rs201231211	2	126061669	A	G	0.01392	NA	0.931425	rs114931695	19	snosnR60_Z15	175178	intergenic	0.679
2:126062159:A:C	rs140180007	2	126062159	C	A	0.01392	NA	0.931425	rs114931695	19	snosnR60_Z15	175668	intergenic	0.44
2:126062763:A:G	rs114931695	2	126062763	A	G	0.01491	4.72217e-08	1	rs114931695	19	snosnR60_Z15	176272	intergenic	0.102
2:126064569:C:G	rs75385285	2	126064569	G	C	0.01392	NA	0.931425	rs114931695	19	snosnR60_Z15	178078	intergenic	5.848
2:126067513:C:T	rs74932664	2	126067513	T	C	0.01392	NA	0.931425	rs114931695	19	snosnR60_Z15	181022	intergenic	0.366
2:126071279:C:G	rs59413106	2	126071279	G	C	0.01392	NA	0.931425	rs114931695	19	snosnR60_Z15	184788	intergenic	0.364
2:126075706:A:G	rs7577957	2	126075706	G	A	0.01392	NA	0.931425	rs114931695	19	snosnR60_Z15	189215	intergenic	1.746
2:126076238:C:T	rs7578345	2	126076238	C	T	0.01392	NA	0.931425	rs114931695	19	snosnR60_Z15	189747	intergenic	1.197
2:126077090:C:T	rs77932828	2	126077090	T	C	0.01392	NA	0.931425	rs114931695	19	snosnR60_Z15	190599	intergenic	4.972
2:126081541:C:T	rs111335182	2	126081541	T	C	0.01392	NA	0.931425	rs114931695	19	snosnR60_Z15	195050	intergenic	2.8
2:126083098:A:G	rs113875937	2	126083098	G	A	0.01392	NA	0.931425	rs114931695	19	snosnR60_Z15	196607	intergenic	2.16
2:126088594:A:G	rs79943459	2	126088594	G	A	0.01392	NA	0.931425	rs114931695	19	snosnR60_Z15	202103	intergenic	0.145
2:126089125:A:G	rs113829565	2	126089125	G	A	0.01392	NA	0.931425	rs114931695	19	snosnR60_Z15	202634	intergenic	1.21
2:126090700:A:G	rs11896110	2	126090700	A	G	0.01392	NA	0.931425	rs114931695	19	snosnR60_Z15	204209	intergenic	1.853
2:126094230:C:T	rs113610456	2	126094230	T	C	0.01392	NA	0.931425	rs114931695	19	snosnR60_Z15	207739	intergenic	1.986
2:126096551:A:G	rs59320756	2	126096551	G	A	0.01392	NA	0.931425	rs114931695	19	snosnR60_Z15	210060	intergenic	6.552
2:126096828:A:G	rs113944374	2	126096828	G	A	0.01392	NA	0.931425	rs114931695	19	snosnR60_Z15	210337	intergenic	0.187
2:126100661:G:T	rs77411338	2	126100661	T	G	0.01392	NA	0.931425	rs114931695	19	snosnR60_Z15	214170	intergenic	0.506
2:126104475:A:G	rs138388404	2	126104475	G	A	0.01392	NA	0.931425	rs114931695	19	snosnR60_Z15	217984	intergenic	2.202
2:126105787:A:G	rs74491021	2	126105787	A	G	0.01392	NA	0.931425	rs114931695	19	snosnR60_Z15	219296	intergenic	1.487
2:126109029:C:T	rs115062281	2	126109029	C	T	0.01392	NA	0.931425	rs114931695	19	snosnR60_Z15	222538	intergenic	0.257
2:126110147:A:G	rs4577287	2	126110147	A	G	0.01392	NA	0.931425	rs114931695	19	snosnR60_Z15	223656	intergenic	1.525
2:126116467:A:G	rs148924993	2	126116467	G	A	0.01491	NA	0.86729	rs114931695	19	snosnR60_Z15	229976	intergenic	0.05
2:126119260:C:T	rs140936950	2	126119260	C	T	0.01392	NA	0.931425	rs114931695	19	snosnR60_Z15	232769	intergenic	3.507
2:126121850:A:T	rs77496672	2	126121850	A	T	0.01392	NA	0.931425	rs114931695	19	snosnR60_Z15	235359	intergenic	4.902
2:126122035:C:T	rs79903369	2	126122035	T	C	0.01392	NA	0.931425	rs114931695	19	snosnR60_Z15	235544	intergenic	6.144
2:126124417:A:T	rs74821558	2	126124417	A	T	0.01392	NA	0.931425	rs114931695	19	snosnR60_Z15	237926	intergenic	2.342
2:126126622:G:T	rs11900324	2	126126622	G	T	0.02286	NA	0.641483	rs114931695	19	snosnR60_Z15	240131	intergenic	3.009
2:126128153:A:AAAGTC	rs150022436	2	126128153	AAAGTC	A	0.01392	NA	0.931425	rs114931695	19	snosnR60_Z15	241662	intergenic	4.2
2:126131054:A:G	rs74905459	2	126131054	G	A	0.01392	NA	0.931425	rs114931695	19	snosnR60_Z15	244563	intergenic	1.408
2:126132204:A:G	rs79655510	2	126132204	A	G	0.01392	NA	0.931425	rs114931695	19	snosnR60_Z15	245713	intergenic	2.331
2:126132573:C:G	rs79624236	2	126132573	C	G	0.01392	NA	0.931425	rs114931695	19	snosnR60_Z15	246082	intergenic	0.914
2:126138006:A:G	rs11898417	2	126138006	A	G	0.01392	NA	0.931425	rs114931695	19	snosnR60_Z15	251515	intergenic	1.214
2:126152130:G:T	rs78262030	2	126152130	T	G	0.01392	NA	0.931425	rs114931695	19	snosnR60_Z15	265639	intergenic	5.533
2:126152836:A:G	rs11894357	2	126152836	G	A	0.01392	NA	0.931425	rs114931695	19	snosnR60_Z15	266345	intergenic	0.007
2:126156079:C:CT	rs140668699	2	126156079	CT	C	0.01392	NA	0.931425	rs114931695	19	snosnR60_Z15	269588	intergenic	1.416
2:126158443:A:G	rs113946538	2	126158443	G	A	0.01392	NA	0.931425	rs114931695	19	snosnR60_Z15	271952	intergenic	0.034
2:126158478:A:C	rs77295391	2	126158478	C	A	0.01392	NA	0.931425	rs114931695	19	snosnR60_Z15	271987	intergenic	0.896
2:126807468:A:C	rs190468701	2	126807468	C	A	0.000994	NA	1	rs183357745	20	AC114813.1	60207	intergenic	1.227
2:127087025:A:G	rs559169866	2	127087025	A	G	0.000994	NA	1	rs183357745	20	AC023347.1	0	ncRNA_intronic	0.84
2:127101615:C:G	rs534340286	2	127101615	C	G	0.000994	NA	1	rs183357745	20	AC023347.1	45	downstream	0.434
2:127321914:C:G	rs146206027	2	127321914	G	C	0.000994	NA	1	rs183357745	20	YWHAZP2	6174	intergenic	0.747
2:127349571:G:T	rs190087719	2	127349571	T	G	0.000994	NA	1	rs183357745	20	YWHAZP2	33831	intergenic	1.792
2:127426852:A:G	rs142967649	2	127426852	G	A	0.000994	NA	1	rs183357745	20	GYPC	0	intronic	0.139
2:127650611:G:T	rs185674599	2	127650611	G	T	0.000994	NA	1	rs183357745	20	AC114783.1	5860	intergenic	2.275
2:127736645:C:T	rs183357745	2	127736645	C	T	0.000994	1.91717e-08	1	rs183357745	20	RNU7-182P	38351	intergenic	2.296
2:127793736:C:T	rs190652976	2	127793736	C	T	0.000994	NA	1	rs183357745	20	RP11-521O16.2	6473	intergenic	0.975
2:128103900:C:T	rs185530973	2	128103900	C	T	0.000994	NA	1	rs183357745	20	MAP3K2	0	intronic	0.921
2:128240242:C:T	rs183827949	2	128240242	C	T	0.000994	NA	1	rs183357745	20	IWS1:AC010976.2	00:00:00	ncRNA_intronic	9.531
2:128589142:A:G	rs143027211	2	128589142	G	A	0.000994	NA	1	rs183357745	20	Y_RNA	1715	intergenic	0.463
2:128657736:C:T	rs189484106	2	128657736	C	T	0.000994	NA	1	rs183357745	20	RP11-395A13.2	12976	intergenic	0.035
2:158293647:G:T	rs155590	2	158293647	G	T	0.02684	4.02681e-08	0.927123	rs155589	21	CYTIP	0	intronic	1.397
2:158295188:A:G	rs155589	2	158295188	G	A	0.02883	1.35568e-08	1	rs155589	21	CYTIP	0	intronic	2.192
2:236429040:C:T	rs557127000	2	236429040	C	T	0.000994	NA	1	rs145278344	22	AGAP1	0	intronic	1.346
2:236643592:C:T	rs141894800	2	236643592	T	C	0.000994	NA	1	rs145278344	22	AGAP1	0	intronic	0.344
2:236644085:C:T	rs540497725	2	236644085	C	T	0.000994	NA	1	rs145278344	22	AGAP1	0	intronic	0.002
2:236715080:A:C	rs147647110	2	236715080	A	C	0.000994	NA	1	rs145278344	22	AGAP1	0	intronic	0.568
2:236737879:A:G	rs140983536	2	236737879	A	G	0.000994	NA	1	rs145278344	22	AGAP1	0	intronic	0.272
2:236833697:A:T	rs146667537	2	236833697	A	T	0.000994	NA	1	rs145278344	22	AGAP1	0	intronic	3.164
2:236834617:C:T	rs565488899	2	236834617	C	T	0.000994	NA	1	rs145278344	22	AGAP1	0	intronic	0.077
2:236863026:C:T	rs559782071	2	236863026	C	T	0.000994	NA	1	rs145278344	22	AGAP1	0	intronic	0.068
2:236886795:A:T	rs564202880	2	236886795	T	A	0.000994	NA	1	rs145278344	22	AGAP1	0	intronic	4.027
2:236935141:A:G	rs189972053	2	236935141	G	A	0.000994	NA	1	rs145278344	22	AGAP1	0	intronic	2.121
2:236947554:G:T	rs78668481	2	236947554	G	T	0.000994	NA	1	rs145278344	22	AGAP1	0	intronic	0.413
2:237170350:C:T	rs561447947	2	237170350	C	T	0.000994	NA	1	rs145278344	22	AC079135.1:ASB18	00:00:00	ncRNA_intronic	2.503
2:237362057:A:G	rs145278344	2	237362057	A	G	0.000994	4.84077e-08	1	rs145278344	22	IQCA1	0	intronic	2.621
2:237414655:C:T	rs147160384	2	237414655	T	C	0.000994	NA	1	rs145278344	22	IQCA1	0	intronic	3.18
2:237522774:A:G	rs557579903	2	237522774	G	A	0.000994	NA	1	rs145278344	22	ACKR3	31772	intergenic	3.591
2:237892178:C:T	rs185294089	2	237892178	T	C	0.000994	NA	1	rs145278344	22	RNU6-1051P	31668	intergenic	2.562
2:238000593:A:G	rs560883353	2	238000593	A	G	0.000994	NA	1	rs145278344	22	COPS8	0	intronic	6.715
2:238004525:C:T	rs114346618	2	238004525	C	T	0.000994	NA	1	rs145278344	22	COPS8	0	exonic	28.9
2:238066634:C:T	rs145523687	2	238066634	T	C	0.000994	NA	1	rs145278344	22	AC107079.1	33893	intergenic	1.801
2:238102967:C:G	rs142049608	2	238102967	C	G	0.000994	NA	1	rs145278344	22	AC112715.2	62766	intergenic	0.896
2:238129128:A:T	rs540859162	2	238129128	A	T	0.000994	NA	1	rs145278344	22	AC112715.2	36605	intergenic	7.36
3:14055667:C:T	rs184201506	3	14055667	T	C	0.001988	3.80812e-08	1	rs184201506	23	TPRXL	0	intronic	5.081
3:31150602:G:T	rs80261691	3	31150602	G	T	0.2773	NA	0.699757	rs839581	24	hsa-mir-466	52593	intergenic	2.886
3:31163633:C:T	rs839580	3	31163633	T	C	0.1978	NA	0.880257	rs839581	24	hsa-mir-466	39562	intergenic	8.965
3:31163822:G:T	rs839581	3	31163822	G	T	0.2207	4.08767e-08	1	rs839581	24	hsa-mir-466	39373	intergenic	0.469
3:31163906:A:C	rs839582	3	31163906	A	C	0.2028	NA	0.905235	rs839581	24	hsa-mir-466	39289	intergenic	2.901
3:31164225:C:CA	rs5847684	3	31164225	CA	C	0.175	NA	0.741055	rs839581	24	hsa-mir-466	38970	intergenic	3.313
3:31165583:CG:TG	rs112590348	3	31165583	CG	TG	0.006958	NA	0.877724	rs839581	24	hsa-mir-466	37612	intergenic	NA
3:31165583:CG:CGGG	3:31165583:CG:CGGG	3	31165583	CG	CGGG	0.000994	NA	0.877724	rs839581	24	hsa-mir-466	37612	intergenic	NA
3:31165583:CG:CGG	3:31165583:CG:CGG	3	31165583	CG	CGG	0.2058	NA	0.877724	rs839581	24	hsa-mir-466	37612	intergenic	NA
3:31174356:A:G	rs711686	3	31174356	G	A	0.166	NA	0.691645	rs839581	24	hsa-mir-466	28839	intergenic	7.493
3:69629787:A:G	rs144563074	3	69629787	A	G	0.008946	NA	0.706077	rs116828276	25	RP11-62G11.2	9513	intergenic	10.9
3:69673198:C:G	rs141741327	3	69673198	G	C	0.01093	NA	0.907247	rs116828276	25	RP11-444P10.1	30925	intergenic	1.283
3:69700876:C:T	rs116828276	3	69700876	T	C	0.00994	4.51797e-08	1	rs116828276	25	RP11-444P10.1	58603	intergenic	2.783
3:77131697:A:T	rs112461654	3	77131697	A	T	0.01193	4.49745e-08	1	rs112461654	26	ROBO2	0	intronic	3.107
3:111302791:A:G	rs113524867	3	111302791	A	G	0.08151	2.90636e-08	1	rs113524867	27	CD96	0	intronic	1.702
3:111303478:A:G	rs62275480	3	111303478	G	A	0.07555	NA	0.918543	rs113524867	27	CD96	0	intronic	4.163
3:111308734:A:T	rs62275481	3	111308734	A	T	0.07256	NA	0.799542	rs113524867	27	CD96	0	intronic	5.096
3:140343905:C:T	rs527606920	3	140343905	T	C	0.006958	NA	0.711417	rs183651080	28	RP11-13L2.1	5225	intergenic	2.434
3:140451904:G:T	rs183651080	3	140451904	T	G	0.00497	3.99228e-08	1	rs183651080	28	TRIM42	31911	intergenic	5.918
3:160450478:A:G	rs138409215	3	160450478	A	G	0.00497	3.34346e-08	1	rs138409215	29	RP11-16N11.2	20737	intergenic	0.909
3:160490411:A:G	rs192661077	3	160490411	A	G	0.003976	NA	0.798397	rs138409215	29	PPM1L	0	intronic	1.968
3:173479604:G:T	rs180948796	3	173479604	G	T	0.003976	NA	1	rs150242741	30	NLGN1	0	intronic	3.08
3:173491781:G:T	rs150242741	3	173491781	T	G	0.003976	1.64664e-08	1	rs150242741	30	NLGN1	0	intronic	1.159
3:173926198:A:G	rs137946072	3	173926198	G	A	0.002982	NA	0.7485	rs150242741	30	NLGN1	0	intronic	4.246
4:7342135:A:G	rs536364545	4	7342135	G	A	0.00994	4.8854e-08	1	rs536364545	31	SORCS2	0	intronic	0.272
4:7812129:C:T	rs115661801	4	7812129	T	C	0.02584	2.14738e-08	1	rs115661801	32	AFAP1	0	intronic	0.673
4:7840207:A:G	rs141901492	4	7840207	G	A	0.0159	NA	0.633435	rs115661801	32	AFAP1	0	intronic	1.145
4:12489927:C:CTAGTTATGCAT	rs558680295	4	12489927	CTAGTTATGCAT	C	0.006958	NA	0.695766	rs111231944	33	RP11-352E6.1	150782	intergenic	6.501
4:12563844:C:T	rs111231944	4	12563844	T	C	0.00994	7.42372e-09	1	rs111231944	33	RP11-352E6.1	76865	intergenic	0.607
4:13075470:C:T	rs515219	4	13075470	C	T	0.1511	NA	0.680947	rs543108	34	RNU6-962P	22434	intergenic	0.695
4:13078737:A:G	rs2673450	4	13078737	G	A	0.1243	NA	0.861296	rs543108	34	RNU6-962P	25701	intergenic	5.266
4:13079607:C:T	rs561323	4	13079607	C	T	0.1252	NA	0.869819	rs543108	34	RNU6-962P	26571	intergenic	5.8
4:13079970:A:C	rs474869	4	13079970	C	A	0.1252	NA	0.869819	rs543108	34	RNU6-962P	26934	intergenic	2.945
4:13080194:A:C	rs541211	4	13080194	A	C	0.1252	NA	0.869819	rs543108	34	RNU6-962P	27158	intergenic	2.019
4:13082251:C:T	rs538299	4	13082251	C	T	0.1252	NA	0.869819	rs543108	34	RNU6-962P	29215	intergenic	3.503
4:13082344:C:T	rs497117	4	13082344	C	T	0.1252	NA	0.869819	rs543108	34	RNU6-962P	29308	intergenic	5.236
4:13082659:C:G	rs541950	4	13082659	C	G	0.1252	NA	0.869819	rs543108	34	RNU6-962P	29623	intergenic	0.949
4:13082693:A:T	rs500673	4	13082693	A	T	0.1252	NA	0.869819	rs543108	34	RNU6-962P	29657	intergenic	3.921
4:13082731:A:G	rs500757	4	13082731	G	A	0.1252	NA	0.869819	rs543108	34	RNU6-962P	29695	intergenic	4.792
4:13082737:C:G	rs500781	4	13082737	G	C	0.1252	NA	0.869819	rs543108	34	RNU6-962P	29701	intergenic	2.207
4:13082841:C:T	rs501678	4	13082841	C	T	0.1252	NA	0.869819	rs543108	34	RNU6-962P	29805	intergenic	1.699
4:13082919:A:G	rs502533	4	13082919	A	G	0.1252	NA	0.869819	rs543108	34	RNU6-962P	29883	intergenic	0.057
4:13083127:A:C	rs525340	4	13083127	A	C	0.1252	NA	0.869819	rs543108	34	RNU6-962P	30091	intergenic	1.519
4:13083155:A:G	rs525421	4	13083155	A	G	0.1252	NA	0.869819	rs543108	34	RNU6-962P	30119	intergenic	2.671
4:13083554:C:G	rs529131	4	13083554	G	C	0.1252	NA	0.869819	rs543108	34	RNU6-962P	30518	intergenic	2.37
4:13083595:A:G	rs529850	4	13083595	A	G	0.1252	NA	0.869819	rs543108	34	RNU6-962P	30559	intergenic	3.626
4:13084416:C:G	rs558269	4	13084416	G	C	0.1243	NA	0.861296	rs543108	34	RNU6-962P	31380	intergenic	1.226
4:13084418:A:G	rs558272	4	13084418	A	G	0.1243	NA	0.861296	rs543108	34	RNU6-962P	31382	intergenic	1.549
4:13086951:C:T	4:13086951:C:T	4	13086951	C	T	0.000994	NA	0.712463	rs543108	34	RNU6-962P	33915	intergenic	0.889
4:13086951:A:C	4:13086951:A:C	4	13086951	C	A	0.1044	NA	0.712463	rs543108	34	RNU6-962P	33915	NA	1.218
4:13087279:C:T	rs537129	4	13087279	C	T	0.1233	NA	0.851776	rs543108	34	RNU6-962P	34243	intergenic	3.4
4:13087398:A:C	rs538742	4	13087398	C	A	0.1233	NA	0.851776	rs543108	34	RNU6-962P	34362	intergenic	0.587
4:13087600:A:C	rs472166	4	13087600	C	A	0.1243	NA	0.861296	rs543108	34	RNU6-962P	34564	intergenic	0.42
4:13090697:A:G	rs489754	4	13090697	A	G	0.1262	NA	0.878386	rs543108	34	RNU6-962P	37661	intergenic	4.163
4:13092007:C:T	rs541574	4	13092007	C	T	0.1243	NA	0.843499	rs543108	34	RNU6-962P	38971	intergenic	2.806
4:13094286:C:T	rs493825	4	13094286	T	C	0.1233	NA	0.867934	rs543108	34	RNU6-962P	41250	intergenic	0.268
4:13095888:C:G	rs16903	4	13095888	C	G	0.164	NA	0.684983	rs543108	34	RNU6-962P	42852	intergenic	3.832
4:13095942:A:G	rs16902	4	13095942	G	A	0.1272	NA	0.95547	rs543108	34	RNU6-962P	42906	intergenic	0.531
4:13096420:A:T	rs555931	4	13096420	T	A	0.1262	4.65052e-08	0.964351	rs543108	34	RNU6-962P	43384	intergenic	1.755
4:13096599:C:T	rs559930	4	13096599	T	C	0.1262	4.59813e-08	0.964351	rs543108	34	RNU6-962P	43563	intergenic	1.39
4:13097600:C:T	rs479731	4	13097600	C	T	0.1252	NA	0.95553	rs543108	34	RNU6-962P	44564	intergenic	4.887
4:13097877:C:T	rs481820	4	13097877	T	C	0.1252	NA	0.973359	rs543108	34	RNU6-962P	44841	intergenic	2.893
4:13098110:C:T	rs503461	4	13098110	T	C	0.1243	NA	0.964543	rs543108	34	RNU6-962P	45074	intergenic	1.675
4:13098267:C:T	rs504503	4	13098267	C	T	0.1262	NA	0.982221	rs543108	34	RNU6-962P	45231	intergenic	7.107
4:13098882:C:T	rs512244	4	13098882	T	C	0.1272	NA	0.991088	rs543108	34	RNU6-962P	45846	intergenic	0.008
4:13099268:A:T	rs536973	4	13099268	A	T	0.1272	3.43171e-08	0.991088	rs543108	34	RNU6-962P	46232	intergenic	3.934
4:13099886:A:G	rs543108	4	13099886	G	A	0.1282	2.84917e-08	1	rs543108	34	RNU6-962P	46850	intergenic	2.991
4:13100384:C:CAAT	rs34799756	4	13100384	C	CAAT	0.1262	NA	0.982221	rs543108	34	RNU6-962P	47348	intergenic	0.472
4:13100388:A:C	rs60800334	4	13100388	C	A	0.1262	NA	0.982221	rs543108	34	RNU6-962P	47352	intergenic	0.261
4:13100779:C:T	rs495276	4	13100779	T	C	0.1262	4.88826e-08	0.982221	rs543108	34	RNU6-962P	47743	intergenic	3.47
4:13104738:C:T	rs536488	4	13104738	T	C	0.1421	NA	0.839371	rs543108	34	RNU6-962P	51702	intergenic	0.428
4:13107793:C:T	rs28546097	4	13107793	T	C	0.1402	NA	0.664677	rs543108	34	RNU6-962P	54757	intergenic	1.771
4:13107795:A:G	rs28590042	4	13107795	A	G	0.1402	NA	0.664677	rs543108	34	RNU6-962P	54759	intergenic	1.847
4:13110555:C:G	rs74576565	4	13110555	G	C	0.1382	NA	0.645723	rs543108	34	RNU6-962P	57519	intergenic	0.004
4:13113491:C:T	rs11723376	4	13113491	C	T	0.1431	NA	0.616917	rs543108	34	RNU6-962P	60455	intergenic	1.838
4:13116016:T:TACAC	rs35045765	4	13116016	TACAC	T	0.1441	NA	0.611367	rs543108	34	RNU6-962P	62980	intergenic	0.702
4:13116016:TACAC:TACACACACACAC	4:13116016:TACAC:TACACACACACAC	4	13116016	TACAC	TACACACACACAC	0.06561	NA	0.611367	rs543108	34	RNU6-962P	62980	NA	NA
4:24057116:C:T	rs10489104	4	24057116	C	T	0.2286	NA	0.70539	rs66619832	35	PPARGC1A	151403	intergenic	7.27
4:24057548:C:T	rs584374	4	24057548	T	C	0.2316	NA	0.711443	rs66619832	35	PPARGC1A	151835	intergenic	0.684
4:24058013:G:T	rs2324152	4	24058013	G	T	0.2296	NA	0.710584	rs66619832	35	PPARGC1A	152300	intergenic	9.189
4:24066956:C:G	rs2215490	4	24066956	C	G	0.2256	NA	0.699495	rs66619832	35	PPARGC1A	161243	intergenic	0.181
4:24066958:A:G	rs2215489	4	24066958	G	A	0.2286	NA	0.70539	rs66619832	35	PPARGC1A	161245	intergenic	3.514
4:24080831:C:T	rs59228247	4	24080831	C	T	0.2286	NA	0.70539	rs66619832	35	PPARGC1A	175118	intergenic	8.803
4:24081098:A:AT	rs139573361	4	24081098	AT	A	0.2286	NA	0.70539	rs66619832	35	PPARGC1A	175385	intergenic	0.678
4:24095213:C:G	rs11728176	4	24095213	G	C	0.2276	NA	0.709787	rs66619832	35	PPARGC1A	189500	intergenic	0.447
4:24121197:C:T	rs11729607	4	24121197	C	T	0.2276	NA	0.719409	rs66619832	35	PPARGC1A	215484	intergenic	4.718
4:24125547:A:C	rs6816906	4	24125547	A	C	0.2247	NA	0.710138	rs66619832	35	PPARGC1A	219834	intergenic	2.406
4:24130558:A:C	rs66619832	4	24130558	A	C	0.2117	2.044e-08	1	rs66619832	35	PPARGC1A	224845	intergenic	2.559
4:24133750:G:T	rs929530	4	24133750	T	G	0.2157	3.00433e-08	0.94259	rs66619832	35	PPARGC1A	228037	intergenic	0.412
4:24135056:A:G	rs11727825	4	24135056	A	G	0.1769	4.55606e-08	0.652878	rs66619832	35	PPARGC1A	229343	intergenic	16.98
4:64234183:A:G	rs189447452	4	64234183	G	A	0.005964	2.72236e-08	1	rs189447452	36	LARP1BP1	16992	intergenic	1.119
4:144727047:A:C	rs150494924	4	144727047	A	C	0.01093	NA	0.907247	rs190468172	37	RP13-578N3.3	0	ncRNA_intronic	0.324
4:144769571:A:C	rs183409197	4	144769571	C	A	0.01093	3.52761e-08	0.907247	rs190468172	37	RP13-578N3.3	0	ncRNA_intronic	6.32
4:144801465:C:T	rs181633886	4	144801465	T	C	0.01093	NA	0.907247	rs190468172	37	GYPE	0	intronic	13.66
4:144953483:G:T	rs190468172	4	144953483	T	G	0.00994	1.58321e-08	1	rs190468172	37	RP11-673E1.4:GYPB	00:00:00	ncRNA_intronic	2.038
4:150789439:A:G	rs555951306	4	150789439	G	A	0.000994	NA	1	rs559440611	38	RP11-526A4.1	0	ncRNA_intronic	0.725
4:150818502:C:T	rs541540895	4	150818502	T	C	0.000994	NA	1	rs559440611	38	RP11-526A4.1	1116	intergenic	6.034
4:151037335:C:T	rs193215491	4	151037335	C	T	0.000994	NA	1	rs559440611	38	DCLK2	0	intronic	10.3
4:151491501:C:T	rs543647166	4	151491501	C	T	0.000994	NA	1	rs559440611	38	LRBA	0	intronic	18.41
4:151682531:C:T	rs559440611	4	151682531	T	C	0.000994	3.04235e-10	1	rs559440611	38	LRBA	0	intronic	0.728
4:152042181:A:T	rs533904106	4	152042181	A	T	0.000994	NA	1	rs559440611	38	SH3D19	0	UTR3	3.62
4:152302720:A:G	rs549355185	4	152302720	G	A	0.000994	NA	1	rs559440611	38	RP11-610P16.1	25982	intergenic	11.18
4:155298643:A:G	rs75194430	4	155298643	A	G	0.06362	NA	0.637138	rs6536005	39	DCHS2	0	intronic	5.075
4:155298909:A:G	rs76596573	4	155298909	G	A	0.06362	NA	0.637138	rs6536005	39	DCHS2	0	intronic	0.686
4:155301705:C:T	rs78518210	4	155301705	T	C	0.06362	NA	0.637138	rs6536005	39	DCHS2	0	intronic	9.139
4:155306065:T:TTTTTTA	rs199679639	4	155306065	TTTTTTA	T	0.06362	NA	0.637138	rs6536005	39	DCHS2	0	intronic	1.391
4:155306921:A:G	rs114767542	4	155306921	G	A	0.06362	NA	0.637138	rs6536005	39	DCHS2	0	intronic	2.082
4:155307549:C:T	rs77982749	4	155307549	T	C	0.06561	NA	0.617016	rs6536005	39	DCHS2	0	intronic	1.06
4:155308684:G:T	rs73854730	4	155308684	G	T	0.06262	NA	0.705828	rs6536005	39	DCHS2	0	intronic	10.64
4:155309595:A:AT	rs201394308	4	155309595	A	AT	0.06362	NA	0.694531	rs6536005	39	DCHS2	0	intronic	3.343
4:155310708:A:C	rs115965983	4	155310708	A	C	0.06362	NA	0.694531	rs6536005	39	DCHS2	0	intronic	2.395
4:155310929:A:G	rs116242556	4	155310929	A	G	0.06362	NA	0.694531	rs6536005	39	DCHS2	0	intronic	9.397
4:155312958:G:T	rs78012549	4	155312958	G	T	0.06362	NA	0.694531	rs6536005	39	DCHS2	0	intronic	6.157
4:155315988:C:T	rs80217634	4	155315988	C	T	0.06362	NA	0.694531	rs6536005	39	DCHS2	0	intronic	3.445
4:155316675:A:G	rs114964272	4	155316675	A	G	0.06362	NA	0.694531	rs6536005	39	DCHS2	0	intronic	6.045
4:155317086:C:T	rs76835816	4	155317086	C	T	0.06362	NA	0.694531	rs6536005	39	DCHS2	0	intronic	8.419
4:155324656:A:G	rs79410835	4	155324656	G	A	0.0507	NA	0.868177	rs6536005	39	DCHS2	0	intronic	0.04
4:155325552:A:G	rs73854735	4	155325552	A	G	0.0507	NA	0.868177	rs6536005	39	DCHS2	0	intronic	1.299
4:155326270:C:T	rs114203084	4	155326270	C	T	0.0507	NA	0.868177	rs6536005	39	DCHS2	0	intronic	0.12
4:155326645:C:T	rs114131286	4	155326645	C	T	0.0507	NA	0.868177	rs6536005	39	DCHS2	0	intronic	0.229
4:155326731:A:T	rs56155318	4	155326731	A	T	0.0507	NA	0.868177	rs6536005	39	DCHS2	0	intronic	0.927
4:155328505:A:G	rs77693626	4	155328505	A	G	0.0507	NA	0.868177	rs6536005	39	DCHS2	0	intronic	2.624
4:155328557:A:T	rs73854737	4	155328557	A	T	0.0507	NA	0.868177	rs6536005	39	DCHS2	0	intronic	1.703
4:155330056:A:G	rs28423376	4	155330056	A	G	0.0507	NA	0.868177	rs6536005	39	DCHS2	0	intronic	3.664
4:155330651:A:G	rs10007868	4	155330651	A	G	0.0507	NA	0.868177	rs6536005	39	DCHS2	0	intronic	7.669
4:155332367:A:C	rs10019687	4	155332367	C	A	0.0507	NA	0.868177	rs6536005	39	DCHS2	0	intronic	0.633
4:155335578:A:G	rs6839125	4	155335578	A	G	0.05268	4.03643e-08	0.980593	rs6536005	39	DCHS2	0	intronic	7.505
4:155335897:G:T	rs114256572	4	155335897	G	T	0.04771	NA	0.921676	rs6536005	39	DCHS2	0	intronic	0.419
4:155336095:C:T	rs6536005	4	155336095	T	C	0.05169	3.88674e-08	1	rs6536005	39	DCHS2	0	intronic	8.511
4:180291532:A:C	rs112577862	4	180291532	C	A	0.0835	NA	0.669623	rs78348575	40	RP11-404J23.1	18755	intergenic	7.685
4:180292110:C:T	rs10034981	4	180292110	T	C	0.06064	3.13889e-08	0.935212	rs78348575	40	RP11-404J23.1	18177	intergenic	7.338
4:180292649:G:GC	rs59826219	4	180292649	GC	G	0.06064	NA	0.935212	rs78348575	40	RP11-404J23.1	17638	intergenic	0.771
4:180293384:G:GC	rs112020975	4	180293384	GC	G	0.06064	NA	0.935212	rs78348575	40	RP11-404J23.1	16903	intergenic	0.784
4:180293716:C:CTACTT	rs113343163	4	180293716	CTACTT	C	0.06064	NA	0.935212	rs78348575	40	RP11-404J23.1	16571	intergenic	1.299
4:180294979:A:G	rs79433364	4	180294979	A	G	0.05865	4.51257e-08	1	rs78348575	40	RP11-404J23.1	15308	intergenic	2.242
4:180299161:T:TA	rs551951124	4	180299161	T	TA	0.06064	NA	0.935212	rs78348575	40	RP11-404J23.1	11126	intergenic	2.192
4:180303606:G:T	rs78348575	4	180303606	G	T	0.05865	1.55074e-08	1	rs78348575	40	RP11-404J23.1	6681	intergenic	2.077
5:111237779:C:G	rs72782135	5	111237779	C	G	0.06362	4.45013e-08	1	rs72782135	41	NREP	0	intronic	1.067
5:127629510:A:C	rs546172613	5	127629510	C	A	0.00497	2.2053e-08	1	rs546172613	42	FBN2	0	intronic	3.344
5:127666298:C:T	rs56168072	5	127666298	C	T	0.005964	NA	0.83166	rs546172613	42	FBN2	0	exonic	23
5:127754712:C:G	rs143093730	5	127754712	C	G	0.006958	NA	0.711417	rs546172613	42	FBN2	0	intronic	6.122
5:127852558:C:T	rs185620067	5	127852558	T	C	0.003976	NA	0.798397	rs546172613	42	FBN2	0	intronic	1.344
5:127872721:C:T	rs567063128	5	127872721	C	T	0.006958	NA	0.711417	rs546172613	42	FBN2	0	intronic	10.51
5:128024687:A:G	rs115314	5	128024687	A	G	0.003976	NA	0.798397	rs546172613	42	SLC27A6:CTC-573M9.1	00:00:00	ncRNA_intronic	2.712
5:128024788:A:G	rs115315	5	128024788	A	G	0.003976	NA	0.798397	rs546172613	42	SLC27A6:CTC-573M9.1	00:00:00	ncRNA_intronic	9.548
5:128114267:A:G	rs247103	5	128114267	G	A	0.00497	NA	0.636791	rs546172613	42	SLC27A6	0	intronic	1.393
5:128199442:C:T	rs543283507	5	128199442	T	C	0.00497	NA	0.636791	rs546172613	42	SLC27A6	0	intronic	1.531
5:128271035:C:T	rs188491045	5	128271035	C	T	0.003976	NA	0.798397	rs546172613	42	SLC27A6	0	intronic	2.443
5:138030070:A:T	rs182101445	5	138030070	A	T	0.002982	NA	1	rs187415681	43	CTNNA1	0	intronic	11.01
5:138030923:A:G	rs183538431	5	138030923	G	A	0.002982	NA	1	rs187415681	43	CTNNA1	0	intronic	4.012
5:138146217:C:G	rs187812208	5	138146217	G	C	0.002982	NA	1	rs187415681	43	CTNNA1	0	intronic	0.072
5:138189009:A:C	rs187415681	5	138189009	A	C	0.002982	2.38873e-08	1	rs187415681	43	CTNNA1	0	intronic	0.712
5:139256795:C:T	rs77864329	5	139256795	T	C	0.05368	2.91039e-08	1	rs77864329	44	NRG2	0	intronic	4.799
5:157258322:A:G	rs187273641	5	157258322	G	A	0.01392	NA	0.771416	rs189073674	45	CLINT1	0	intronic	0.302
5:157268990:A:G	rs189073674	5	157268990	A	G	0.01789	4.30588e-08	1	rs189073674	45	CLINT1	0	intronic	0.22
5:157341079:A:G	rs138233269	5	157341079	A	G	0.01292	NA	0.714853	rs189073674	45	CTB-47B8.1	17186	intergenic	0.307
5:159260665:A:G	rs187670424	5	159260665	A	G	0.00497	2.75992e-08	1	rs187670424	46	AC011343.1	0	ncRNA_intronic	1.725
5:165285433:C:T	rs567899776	5	165285433	C	T	0.000994	NA	1	rs548024794	47	CTC-425K20.1	46697	intergenic	2.254
5:165311007:G:T	rs568808633	5	165311007	G	T	0.000994	NA	1	rs548024794	47	CTC-425K20.1	21123	intergenic	0.747
5:165792879:A:G	rs186288182	5	165792879	G	A	0.000994	NA	1	rs548024794	47	CTB-63M22.1	16430	intergenic	1.492
5:165903581:A:T	rs568347261	5	165903581	A	T	0.000994	NA	1	rs548024794	47	CTB-63M22.1	93976	intergenic	2.964
5:166039555:A:G	rs527879531	5	166039555	G	A	0.000994	NA	1	rs548024794	47	CTB-63M22.1	229950	intergenic	2.495
5:166062036:C:T	rs548024794	5	166062036	T	C	0.000994	1.5377e-08	1	rs548024794	47	CTB-63M22.1	252431	intergenic	1.061
5:166337282:C:T	rs556415677	5	166337282	T	C	0.000994	NA	1	rs548024794	47	CTB-7E3.1	0	ncRNA_intronic	2.621
5:166527534:G:T	rs560921392	5	166527534	G	T	0.000994	NA	1	rs548024794	47	CTC-264O10.2	15788	intergenic	4.268
5:166666653:C:T	rs576866820	5	166666653	C	T	0.000994	NA	1	rs548024794	47	TENM2	45150	intergenic	8.501
5:167038386:C:T	rs552037515	5	167038386	C	T	0.000994	NA	1	rs548024794	47	TENM2	0	intronic	0.2
5:177808203:C:T	rs34176122	5	177808203	T	C	0.06958	NA	0.985943	rs71611432	48	COL23A1	0	intronic	2.81
5:177808748:C:T	rs71611431	5	177808748	C	T	0.06958	NA	0.985943	rs71611432	48	COL23A1	0	intronic	0.497
5:177809105:G:GA	rs35931019	5	177809105	GA	G	0.07555	NA	0.881273	rs71611432	48	COL23A1	0	intronic	3.138
5:177809739:C:T	rs71611432	5	177809739	T	C	0.07058	2.65342e-08	1	rs71611432	48	COL23A1	0	intronic	2.981
5:177811754:A:G	rs13178731	5	177811754	A	G	0.07455	NA	0.921341	rs71611432	48	COL23A1	0	intronic	0.689
6:8830596:C:T	rs6940341	6	8830596	C	T	0.2276	3.11253e-08	0.957617	rs35609807	49	RP11-314C16.1	44917	intergenic	0.484
6:8831321:A:T	rs34105774	6	8831321	T	A	0.2883	NA	0.705311	rs35609807	49	RP11-314C16.1	45642	intergenic	4.516
6:8840793:C:T	rs35609807	6	8840793	C	T	0.2316	1.86133e-08	1	rs35609807	49	RP11-314C16.1	55114	intergenic	0.921
6:34287912:C:T	rs181522640	6	34287912	C	T	0.02087	3.5939e-09	1	rs181522640	50	NUDT3:RPS10-NUDT3	00:00:00	intronic	1.194
6:35707288:T:TC	rs112966699	6	35707288	T	TC	0.2296	NA	0.713819	rs75842115	51	ARMC12	0	intronic	9.621
6:35713090:C:T	rs75842115	6	35713090	C	T	0.1799	2.37e-08	1	rs75842115	51	ARMC12	0	intronic	5.545
6:35718751:A:C	rs138308084	6	35718751	C	A	0.164	NA	0.895752	rs75842115	51	ARMC12	1894	intergenic	0.36
6:35723417:A:C	rs7752049	6	35723417	A	C	0.1928	NA	0.871112	rs75842115	51	ARMC12	6560	intergenic	1.232
6:35724029:C:CT	rs539341859	6	35724029	C	CT	0.1859	NA	0.799599	rs75842115	51	ARMC12	7172	intergenic	1.518
6:35724151:C:G	rs12196319	6	35724151	G	C	0.1759	NA	0.82151	rs75842115	51	ARMC12	7294	intergenic	0.298
6:35724634:C:T	rs57915701	6	35724634	C	T	0.1988	NA	0.701623	rs75842115	51	ARMC12	7777	intergenic	1.128
6:40249180:C:T	rs78659671	6	40249180	T	C	0.003976	1.57928e-08	1	rs78659671	52	RP11-552E20.1	5203	intergenic	0.786
6:67272850:A:G	rs113464059	6	67272850	G	A	0.001988	NA	1	rs191178238	53	RP11-24C14.1	147284	intergenic	0.581
6:67273120:T:TGC	6:67273120:T:TGC	6	67273120	T	TGC	0.002982	NA	0.665336	rs191178238	53	RP11-24C14.1	147014	intergenic	0.541
6:67276473:A:T	rs181497715	6	67276473	T	A	0.001988	NA	1	rs191178238	53	RP11-24C14.1	143661	intergenic	3.112
6:67279109:T:TGAGAGA	6:67279109:T:TGAGAGA	6	67279109	T	TGAGAGA	0.001988	NA	1	rs191178238	53	RP11-24C14.1	141025	intergenic	0.736
6:67281043:G:T	rs184000988	6	67281043	T	G	0.001988	NA	1	rs191178238	53	RP11-24C14.1	139091	intergenic	1.728
6:67302820:A:AC	rs528649415	6	67302820	A	AC	0.002982	NA	0.665336	rs191178238	53	RP11-24C14.1	117314	intergenic	2.815
6:67319208:A:T	rs191178238	6	67319208	A	T	0.001988	3.51023e-08	1	rs191178238	53	RP11-24C14.1	100926	intergenic	0.615
6:67319709:C:T	rs182798116	6	67319709	C	T	0.001988	3.60785e-08	1	rs191178238	53	RP11-24C14.1	100425	intergenic	3.598
6:67369711:A:T	rs186948984	6	67369711	A	T	0.001988	NA	1	rs191178238	53	RP11-24C14.1	50423	intergenic	0.601
6:67436924:G:T	rs142553871	6	67436924	T	G	0.002982	NA	0.665336	rs191178238	53	RNU7-66P	1811	intergenic	5.875
6:67442895:C:G	rs188732577	6	67442895	G	C	0.002982	NA	0.665336	rs191178238	53	RNU7-66P	4097	intergenic	6.697
6:67909609:C:T	rs186229355	6	67909609	C	T	0.001988	NA	1	rs191178238	53	SNORD65	10691	intergenic	0.736
6:100953047:A:AC	rs11458788	6	100953047	A	AC	0.493	NA	0.697317	rs9390675	54	ASCC3	3022	intergenic	2.083
6:100953148:A:G	rs240764	6	100953148	G	A	0.4652	NA	0.608893	rs9390675	54	ASCC3	2921	intergenic	2.366
6:100953883:C:T	rs240765	6	100953883	T	C	0.4672	NA	0.79022	rs9390675	54	ASCC3	2186	intergenic	6.181
6:100954036:A:G	rs240766	6	100954036	A	G	0.4592	NA	0.825509	rs9390675	54	ASCC3	2033	intergenic	6.013
6:100955752:C:T	rs12374612	6	100955752	C	T	0.4662	NA	0.648798	rs9390675	54	ASCC3	317	downstream	0.29
6:100964147:C:G	rs240780	6	100964147	C	G	0.4205	NA	0.692	rs9390675	54	ASCC3	0	exonic	19.31
6:100967531:A:G	rs17303769	6	100967531	G	A	0.4662	NA	0.648798	rs9390675	54	ASCC3	0	intronic	12.37
6:100968737:C:T	rs240783	6	100968737	C	T	0.4205	NA	0.692	rs9390675	54	ASCC3	0	intronic	3.344
6:100970472:C:T	rs240784	6	100970472	T	C	0.4592	NA	0.825509	rs9390675	54	ASCC3	0	intronic	6.483
6:100977940:C:T	rs4461738	6	100977940	T	C	0.4662	NA	0.648798	rs9390675	54	ASCC3	0	intronic	5.138
6:100978351:C:T	rs2001102	6	100978351	C	T	0.4662	NA	0.648798	rs9390675	54	ASCC3:RP1-121G13.3	00:00:00	ncRNA_exonic	17.78
6:100978570:C:T	rs12660725	6	100978570	C	T	0.4662	NA	0.648798	rs9390675	54	ASCC3:RP1-121G13.3	00:00:00	ncRNA_exonic	18.97
6:100979506:A:T	rs10457808	6	100979506	A	T	0.4662	NA	0.648798	rs9390675	54	ASCC3	0	intronic	14.14
6:100981200:A:C	rs2398132	6	100981200	A	C	0.4662	NA	0.648798	rs9390675	54	ASCC3	0	intronic	1.278
6:100983505:C:T	rs12190903	6	100983505	C	T	0.4662	NA	0.648798	rs9390675	54	ASCC3	0	intronic	1.918
6:100983589:C:T	rs12200565	6	100983589	T	C	0.4662	NA	0.648798	rs9390675	54	ASCC3	0	intronic	0.433
6:100984106:G:T	rs240788	6	100984106	G	T	0.4205	NA	0.692	rs9390675	54	ASCC3	0	intronic	0.393
6:100984400:C:T	rs10457809	6	100984400	C	T	0.4662	NA	0.648798	rs9390675	54	ASCC3	0	intronic	0.432
6:100985574:C:T	rs240762	6	100985574	T	C	0.4205	NA	0.692	rs9390675	54	ASCC3	0	intronic	1.21
6:100987009:C:T	rs12206564	6	100987009	T	C	0.4821	NA	0.694731	rs9390675	54	ASCC3	0	intronic	2.02
6:100988939:C:T	rs11155496	6	100988939	T	C	0.4662	NA	0.648798	rs9390675	54	ASCC3	0	intronic	0.176
6:100991104:T:TA	rs35741413	6	100991104	TA	T	0.4652	NA	0.645851	rs9390675	54	ASCC3	0	intronic	0.918
6:100993125:C:T	rs10782302	6	100993125	T	C	0.4821	NA	0.694731	rs9390675	54	ASCC3	0	intronic	2.553
6:101002618:C:G	rs2062634	6	101002618	G	C	0.4642	NA	0.642914	rs9390675	54	ASCC3	0	intronic	6.258
6:101002659:A:G	rs2062635	6	101002659	G	A	0.4642	NA	0.642914	rs9390675	54	ASCC3	0	intronic	6.573
6:101003796:C:CAGG	rs148511033	6	101003796	CAGG	C	0.4642	NA	0.642914	rs9390675	54	ASCC3	0	intronic	5.975
6:101005474:A:G	rs9485165	6	101005474	G	A	0.4195	NA	0.696286	rs9390675	54	ASCC3	0	intronic	1.11
6:101007686:C:T	rs240773	6	101007686	C	T	0.4195	NA	0.696286	rs9390675	54	ASCC3	0	intronic	2.804
6:101007895:C:T	rs240772	6	101007895	T	C	0.4662	NA	0.794004	rs9390675	54	ASCC3	0	intronic	6.44
6:101008093:C:T	rs12191199	6	101008093	C	T	0.4652	NA	0.651453	rs9390675	54	ASCC3	0	intronic	1.506
6:101009823:C:T	rs240771	6	101009823	C	T	0.4145	NA	0.681483	rs9390675	54	ASCC3	0	intronic	4.835
6:101010200:A:G	rs240770	6	101010200	A	G	0.4195	NA	0.696286	rs9390675	54	ASCC3	0	intronic	4.891
6:101012187:A:C	rs240769	6	101012187	C	A	0.4036	NA	0.654211	rs9390675	54	ASCC3	0	intronic	2.856
6:101017321:A:G	rs240774	6	101017321	G	A	0.4583	NA	0.829424	rs9390675	54	ASCC3	0	intronic	1.201
6:101018032:A:G	rs12206945	6	101018032	A	G	0.4672	NA	0.657355	rs9390675	54	ASCC3	0	intronic	0.13
6:101019551:C:G	rs11155498	6	101019551	G	C	0.4672	NA	0.657355	rs9390675	54	ASCC3	0	intronic	9.433
6:101020453:C:T	rs240776	6	101020453	C	T	0.4662	NA	0.794004	rs9390675	54	ASCC3	0	intronic	0.802
6:101020968:C:T	rs1875400	6	101020968	T	C	0.4672	NA	0.657355	rs9390675	54	ASCC3	0	intronic	3.246
6:101023588:A:G	rs1875401	6	101023588	G	A	0.4652	NA	0.651453	rs9390675	54	ASCC3	0	intronic	0.325
6:101028702:A:T	rs12192249	6	101028702	T	A	0.4662	NA	0.655505	rs9390675	54	ASCC3	0	intronic	0.786
6:101028721:G:T	rs12196783	6	101028721	G	T	0.4662	NA	0.655505	rs9390675	54	ASCC3	0	intronic	0.344
6:101030124:C:G	rs9377058	6	101030124	G	C	0.4662	NA	0.794004	rs9390675	54	ASCC3	0	intronic	0.42
6:101030273:G:T	rs75628333	6	101030273	T	G	0.4672	NA	0.657355	rs9390675	54	ASCC3	0	intronic	0.701
6:101030348:G:T	rs201528531	6	101030348	G	T	0.4592	NA	0.825509	rs9390675	54	ASCC3	0	intronic	0.317
6:101030631:C:T	rs145634441	6	101030631	T	C	0.4672	NA	0.657355	rs9390675	54	ASCC3	0	intronic	0.666
6:101031703:C:T	rs151233653	6	101031703	C	T	0.4483	NA	0.605298	rs9390675	54	ASCC3	0	intronic	0.298
6:101033379:A:C	rs12206182	6	101033379	A	C	0.4662	NA	0.646554	rs9390675	54	ASCC3	0	intronic	0.637
6:101034270:A:G	rs6910738	6	101034270	G	A	0.4682	NA	0.786449	rs9390675	54	ASCC3	0	intronic	0.493
6:101036713:C:T	rs997229	6	101036713	T	C	0.4592	NA	0.833514	rs9390675	54	ASCC3	0	intronic	2.693
6:101037718:A:T	rs1006398	6	101037718	T	A	0.4722	NA	0.802632	rs9390675	54	ASCC3	0	intronic	3.734
6:101039279:C:G	rs108422	6	101039279	C	G	0.4612	NA	0.664425	rs9390675	54	ASCC3	0	intronic	9.763
6:101039470:A:G	rs1006399	6	101039470	G	A	0.4622	NA	0.845267	rs9390675	54	ASCC3	0	intronic	0.216
6:101043798:A:G	rs9386193	6	101043798	A	G	0.4324	NA	0.791423	rs9390675	54	ASCC3	0	intronic	2.402
6:101044487:A:T	rs240164	6	101044487	A	T	0.4612	NA	0.664425	rs9390675	54	ASCC3	0	intronic	3.225
6:101046360:C:CT	rs11448655	6	101046360	CT	C	0.4751	NA	0.755144	rs9390675	54	ASCC3	0	intronic	1.296
6:101053069:C:T	rs240115	6	101053069	C	T	0.4592	NA	0.70876	rs9390675	54	ASCC3	0	intronic	5.688
6:101053726:C:T	rs7452753	6	101053726	C	T	0.4642	NA	0.891109	rs9390675	54	ASCC3	0	intronic	0.4
6:101054999:C:T	rs395521	6	101054999	T	C	0.4592	NA	0.70876	rs9390675	54	ASCC3	0	intronic	1.606
6:101055566:C:T	rs454747	6	101055566	C	T	0.4742	NA	0.745758	rs9390675	54	ASCC3	0	intronic	1.313
6:101057478:A:G	rs9390502	6	101057478	G	A	0.4642	NA	0.891109	rs9390675	54	ASCC3	0	intronic	4.653
6:101058886:A:G	rs240113	6	101058886	A	G	0.4612	NA	0.714496	rs9390675	54	ASCC3	0	intronic	1.254
6:101059253:A:C	rs240112	6	101059253	A	C	0.4523	NA	0.696014	rs9390675	54	ASCC3	0	intronic	10.08
6:101059499:A:C	rs240111	6	101059499	A	C	0.4682	NA	0.740066	rs9390675	54	ASCC3	0	intronic	1.406
6:101059629:C:T	rs240110	6	101059629	C	T	0.4523	NA	0.696014	rs9390675	54	ASCC3	0	intronic	1.799
6:101059742:T:TA	rs34931211	6	101059742	TA	T	0.4841	NA	0.813392	rs9390675	54	ASCC3	0	intronic	0.674
6:101060812:G:GA	rs5878641	6	101060812	GA	G	0.4732	NA	0.851556	rs9390675	54	ASCC3	0	intronic	0.826
6:101063149:C:G	rs240156	6	101063149	G	C	0.4503	NA	0.690463	rs9390675	54	ASCC3	0	intronic	0.219
6:101063195:A:G	rs9377085	6	101063195	A	G	0.4423	NA	0.812798	rs9390675	54	ASCC3	0	intronic	4.038
6:101065792:G:T	rs240154	6	101065792	T	G	0.4592	NA	0.70876	rs9390675	54	ASCC3	0	intronic	2.443
6:101067135:A:C	rs240153	6	101067135	C	A	0.4493	NA	0.687705	rs9390675	54	ASCC3	0	intronic	4.389
6:101067489:C:G	rs240152	6	101067489	C	G	0.4662	NA	0.734172	rs9390675	54	ASCC3	0	intronic	0.49
6:101067720:A:T	rs240151	6	101067720	T	A	0.4662	NA	0.734172	rs9390675	54	ASCC3	0	intronic	7.948
6:101072307:A:G	rs240150	6	101072307	A	G	0.4901	NA	0.651347	rs9390675	54	ASCC3	0	intronic	1.584
6:101073730:G:T	rs240149	6	101073730	G	T	0.494	NA	0.70123	rs9390675	54	ASCC3	0	intronic	0.819
6:101075354:A:C	rs2134044	6	101075354	C	A	0.4632	NA	0.887404	rs9390675	54	ASCC3	0	intronic	5.293
6:101076767:C:T	rs240148	6	101076767	T	C	0.4513	NA	0.692192	rs9390675	54	ASCC3	0	intronic	3.956
6:101078300:A:G	rs240147	6	101078300	A	G	0.4592	NA	0.70876	rs9390675	54	ASCC3	0	intronic	3.482
6:101078438:A:G	rs7356804	6	101078438	A	G	0.4751	NA	0.84414	rs9390675	54	ASCC3	0	intronic	5.76
6:101078718:A:G	rs240146	6	101078718	A	G	0.4592	NA	0.70876	rs9390675	54	ASCC3	0	intronic	4.645
6:101079610:A:C	rs240145	6	101079610	C	A	0.4592	NA	0.70876	rs9390675	54	ASCC3	0	intronic	2.738
6:101080621:A:G	rs240143	6	101080621	A	G	0.4592	NA	0.70876	rs9390675	54	ASCC3	0	intronic	6.538
6:101084946:A:G	rs240141	6	101084946	A	G	0.4513	NA	0.692192	rs9390675	54	ASCC3	0	intronic	2.05
6:101086333:C:T	rs151573	6	101086333	C	T	0.4592	NA	0.70876	rs9390675	54	ASCC3	0	intronic	0.902
6:101086372:C:G	rs3818233	6	101086372	G	C	0.4642	NA	0.891109	rs9390675	54	ASCC3	0	intronic	3.246
6:101087081:A:G	rs239249	6	101087081	A	G	0.4592	NA	0.70876	rs9390675	54	ASCC3	0	intronic	4.522
6:101087507:C:G	rs4329121	6	101087507	G	C	0.4781	NA	0.833734	rs9390675	54	ASCC3	0	intronic	0.513
6:101088315:A:T	rs239248	6	101088315	A	T	0.4592	NA	0.70876	rs9390675	54	ASCC3	0	intronic	4.436
6:101088350:C:T	rs239247	6	101088350	C	T	0.4592	NA	0.70876	rs9390675	54	ASCC3	0	intronic	5.852
6:101089134:A:G	rs239246	6	101089134	A	G	0.4592	NA	0.70876	rs9390675	54	ASCC3	0	intronic	0.678
6:101089879:C:G	6:101089879:C:G	6	101089879	C	G	0.0159	NA	0.755144	rs9390675	54	ASCC3	0	intronic	1.418
6:101089879:C:T	6:101089879:C:T	6	101089879	T	C	0.4751	NA	0.755144	rs9390675	54	ASCC3	0	NA	0.973
6:101090377:A:C	rs239245	6	101090377	A	C	0.4592	NA	0.70876	rs9390675	54	ASCC3	0	intronic	3.943
6:101092776:C:T	rs239242	6	101092776	T	C	0.4592	NA	0.70876	rs9390675	54	ASCC3	0	intronic	1.129
6:101094554:A:G	rs239239	6	101094554	G	A	0.4592	NA	0.70876	rs9390675	54	ASCC3	0	exonic	10.97
6:101094880:G:T	rs239238	6	101094880	T	G	0.4592	NA	0.70876	rs9390675	54	ASCC3	0	intronic	13.74
6:101094940:A:G	rs239237	6	101094940	G	A	0.4592	NA	0.70876	rs9390675	54	ASCC3	0	intronic	0.266
6:101099217:A:G	rs239236	6	101099217	G	A	0.4751	NA	0.755144	rs9390675	54	ASCC3	0	intronic	9.233
6:101100528:A:G	rs239235	6	101100528	G	A	0.4592	NA	0.70876	rs9390675	54	ASCC3	0	intronic	1.712
6:101100783:C:T	rs9399641	6	101100783	T	C	0.4642	NA	0.891109	rs9390675	54	ASCC3	0	intronic	0.05
6:101101234:A:G	rs239234	6	101101234	A	G	0.4751	NA	0.755144	rs9390675	54	ASCC3	0	intronic	0.274
6:101103038:A:G	rs239232	6	101103038	A	G	0.4592	NA	0.70876	rs9390675	54	ASCC3	0	intronic	2.975
6:101104191:C:T	rs151637	6	101104191	T	C	0.4592	NA	0.70876	rs9390675	54	ASCC3	0	intronic	4.137
6:101105022:A:G	rs239231	6	101105022	A	G	0.4592	NA	0.70876	rs9390675	54	ASCC3	0	intronic	0.624
6:101105862:A:C	rs239230	6	101105862	A	C	0.4592	NA	0.70876	rs9390675	54	ASCC3	0	intronic	1.428
6:101105975:C:T	rs239229	6	101105975	C	T	0.4592	NA	0.70876	rs9390675	54	ASCC3	0	intronic	1.35
6:101107089:C:G	rs239227	6	101107089	G	C	0.4592	NA	0.70876	rs9390675	54	ASCC3	0	intronic	0.327
6:101107831:C:CT	rs80195194	6	101107831	CT	C	0.4632	NA	0.886948	rs9390675	54	ASCC3	0	intronic	3.352
6:101107969:C:G	rs239226	6	101107969	C	G	0.4592	NA	0.70876	rs9390675	54	ASCC3	0	intronic	0.149
6:101110984:C:T	rs151572	6	101110984	T	C	0.4592	NA	0.70876	rs9390675	54	ASCC3	0	intronic	0.652
6:101111521:A:C	rs151640	6	101111521	C	A	0.4751	NA	0.755144	rs9390675	54	ASCC3	0	intronic	1.36
6:101112345:A:G	rs239223	6	101112345	G	A	0.4592	NA	0.70876	rs9390675	54	ASCC3	0	intronic	11.98
6:101112817:A:T	rs239222	6	101112817	A	T	0.4592	NA	0.70876	rs9390675	54	ASCC3	0	intronic	0.966
6:101113085:A:G	rs239221	6	101113085	A	G	0.4592	NA	0.70876	rs9390675	54	ASCC3	0	intronic	4.604
6:101113622:C:CA	rs35000547	6	101113622	CA	C	0.4602	NA	0.703714	rs9390675	54	ASCC3	0	intronic	0.685
6:101113781:C:T	rs12526352	6	101113781	T	C	0.4642	NA	0.891109	rs9390675	54	ASCC3	0	intronic	1.926
6:101116146:C:T	rs239219	6	101116146	T	C	0.4592	NA	0.70876	rs9390675	54	ASCC3	0	intronic	3.538
6:101118109:A:T	rs11756783	6	101118109	A	T	0.4642	NA	0.891109	rs9390675	54	ASCC3	0	intronic	9.947
6:101118400:A:G	rs369125	6	101118400	A	G	0.4592	NA	0.70876	rs9390675	54	ASCC3	0	intronic	1.169
6:101119546:G:T	rs239203	6	101119546	G	T	0.4592	NA	0.70876	rs9390675	54	ASCC3	0	intronic	4.306
6:101120006:A:G	rs9399652	6	101120006	A	G	0.4751	NA	0.84414	rs9390675	54	ASCC3	0	intronic	5.118
6:101123006:G:GT	rs562151800	6	101123006	G	GT	0.4692	NA	0.731609	rs9390675	54	ASCC3	0	intronic	0.482
6:101123993:A:T	rs239201	6	101123993	A	T	0.4592	NA	0.709717	rs9390675	54	ASCC3	0	intronic	0.27
6:101127124:C:T	rs9399656	6	101127124	C	T	0.4642	NA	0.891109	rs9390675	54	ASCC3	0	intronic	0.797
6:101127213:C:T	rs180963	6	101127213	C	T	0.4761	NA	0.758977	rs9390675	54	ASCC3	0	intronic	5.745
6:101128686:A:ACTC	rs556037419	6	101128686	A	ACTC	0.4334	NA	0.838711	rs9390675	54	ASCC3	0	intronic	2.418
6:101128787:C:T	rs239189	6	101128787	T	C	0.4592	NA	0.709717	rs9390675	54	ASCC3	0	intronic	3.467
6:101129067:C:T	rs239190	6	101129067	T	C	0.4592	NA	0.709717	rs9390675	54	ASCC3	0	intronic	0.134
6:101129997:A:T	rs9403962	6	101129997	T	A	0.4642	NA	0.891109	rs9390675	54	ASCC3	0	intronic	4.478
6:101130099:T:TATTC	rs149772389	6	101130099	T	TATTC	0.3996	NA	0.709205	rs9390675	54	ASCC3	0	intronic	1.043
6:101131687:C:CT	rs34473265	6	101131687	C	CT	0.493	NA	0.785566	rs9390675	54	ASCC3	0	intronic	1.585
6:101131848:C:T	rs239193	6	101131848	T	C	0.493	NA	0.785566	rs9390675	54	ASCC3	0	intronic	0.053
6:101131959:A:G	rs239194	6	101131959	G	A	0.493	NA	0.785566	rs9390675	54	ASCC3	0	intronic	2.509
6:101132368:C:T	rs239195	6	101132368	T	C	0.493	NA	0.785566	rs9390675	54	ASCC3	0	intronic	3.046
6:101132506:C:CTTGT	rs140275264	6	101132506	CTTGT	C	0.4761	NA	0.840453	rs9390675	54	ASCC3	0	intronic	1.494
6:101132925:C:T	rs239196	6	101132925	C	T	0.4761	NA	0.840453	rs9390675	54	ASCC3	0	intronic	0.163
6:101133600:C:T	rs239197	6	101133600	C	T	0.4592	NA	0.709717	rs9390675	54	ASCC3	0	intronic	8.174
6:101133834:A:T	rs9373571	6	101133834	T	A	0.4642	NA	0.891109	rs9390675	54	ASCC3	0	intronic	3.463
6:101134077:C:T	rs239198	6	101134077	C	T	0.4742	NA	0.847258	rs9390675	54	ASCC3	0	intronic	2.829
6:101134108:C:T	rs239199	6	101134108	C	T	0.493	NA	0.785566	rs9390675	54	ASCC3	0	intronic	2.396
6:101134156:C:T	rs370757	6	101134156	T	C	0.493	NA	0.785566	rs9390675	54	ASCC3	0	intronic	0.412
6:101134908:A:T	rs1691442	6	101134908	T	A	0.3787	NA	0.604338	rs9390675	54	ASCC3	0	intronic	0.548
6:101134910:A:T	rs9403967	6	101134910	T	A	0.3787	NA	0.604338	rs9390675	54	ASCC3	0	intronic	0.402
6:101135580:C:T	rs239204	6	101135580	C	T	0.4592	NA	0.709717	rs9390675	54	ASCC3	0	intronic	1.39
6:101136153:A:AC	rs149006293	6	101136153	AC	A	0.4592	NA	0.709717	rs9390675	54	ASCC3	0	intronic	0.58
6:101137332:G:T	rs239206	6	101137332	G	T	0.4612	NA	0.714496	rs9390675	54	ASCC3	0	intronic	1.797
6:101137765:A:C	rs239207	6	101137765	C	A	0.4612	NA	0.714496	rs9390675	54	ASCC3	0	intronic	0.052
6:101139285:A:G	rs239208	6	101139285	A	G	0.4781	NA	0.764308	rs9390675	54	ASCC3	0	intronic	0.74
6:101140977:C:T	rs239209	6	101140977	C	T	0.4781	NA	0.764308	rs9390675	54	ASCC3	0	intronic	2.73
6:101142605:A:T	rs183566	6	101142605	T	A	0.4781	NA	0.764308	rs9390675	54	ASCC3	0	intronic	2.951
6:101144965:G:T	rs239211	6	101144965	G	T	0.4612	NA	0.714496	rs9390675	54	ASCC3	0	intronic	5.001
6:101145178:A:G	rs239212	6	101145178	G	A	0.4911	NA	0.79169	rs9390675	54	ASCC3	0	intronic	9.477
6:101145292:C:CA	rs34378817	6	101145292	C	CA	0.4821	NA	0.648405	rs9390675	54	ASCC3	0	intronic	0.022
6:101145421:T:TA	rs35793750	6	101145421	TA	T	0.493	NA	0.784778	rs9390675	54	ASCC3	0	intronic	0.43
6:101147426:A:G	rs239215	6	101147426	G	A	0.4781	NA	0.764308	rs9390675	54	ASCC3	0	intronic	2.729
6:101147892:G:T	rs239216	6	101147892	G	T	0.4612	NA	0.714496	rs9390675	54	ASCC3	0	intronic	3.569
6:101148234:C:T	rs6903665	6	101148234	T	C	0.4722	NA	0.854707	rs9390675	54	ASCC3	0	intronic	3.301
6:101148311:C:T	rs239217	6	101148311	T	C	0.4612	NA	0.714496	rs9390675	54	ASCC3	0	intronic	2.806
6:101148692:C:T	rs239218	6	101148692	C	T	0.4781	NA	0.764308	rs9390675	54	ASCC3	0	intronic	11
6:101148909:C:T	rs9373574	6	101148909	C	T	0.4622	NA	0.898441	rs9390675	54	ASCC3	0	intronic	0.487
6:101149540:C:T	rs9386233	6	101149540	C	T	0.4712	NA	0.850439	rs9390675	54	ASCC3	0	intronic	1.666
6:101149576:C:T	rs12201852	6	101149576	T	C	0.4622	NA	0.710446	rs9390675	54	ASCC3	0	intronic	1.287
6:101150326:C:T	rs12193960	6	101150326	C	T	0.4612	NA	0.714496	rs9390675	54	ASCC3	0	intronic	2.168
6:101150463:A:G	rs12207086	6	101150463	G	A	0.4622	NA	0.709476	rs9390675	54	ASCC3	0	intronic	10.26
6:101151410:C:T	rs12212736	6	101151410	C	T	0.4612	NA	0.714496	rs9390675	54	ASCC3	0	intronic	0.676
6:101151537:A:G	rs6905221	6	101151537	G	A	0.4612	NA	0.714496	rs9390675	54	ASCC3	0	intronic	8.796
6:101151925:AT:ATT	rs543430938	6	101151925	AT	ATT	0.01988	NA	0.679924	rs9390675	54	ASCC3	0	intronic	NA
6:101151925:A:AT	rs35170339	6	101151925	AT	A	0.4742	NA	0.679924	rs9390675	54	ASCC3	0	intronic	0.613
6:101152009:C:T	rs6938440	6	101152009	T	C	0.4612	NA	0.714496	rs9390675	54	ASCC3	0	intronic	3.862
6:101152562:G:GAC	rs72018914	6	101152562	GAC	G	0.4612	NA	0.714496	rs9390675	54	ASCC3	0	intronic	1.189
6:101152631:A:G	rs11155596	6	101152631	G	A	0.4612	NA	0.714496	rs9390675	54	ASCC3	0	intronic	3.893
6:101152723:A:C	rs12216199	6	101152723	C	A	0.4612	NA	0.714496	rs9390675	54	ASCC3	0	intronic	8.021
6:101153665:A:G	rs7740826	6	101153665	G	A	0.4911	NA	0.79169	rs9390675	54	ASCC3	0	intronic	3.686
6:101153782:C:T	rs6907240	6	101153782	T	C	0.4612	NA	0.714496	rs9390675	54	ASCC3	0	intronic	2.926
6:101153907:C:G	rs6922219	6	101153907	G	C	0.4622	NA	0.710446	rs9390675	54	ASCC3	0	intronic	0.704
6:101154419:A:T	rs12199888	6	101154419	T	A	0.4612	NA	0.714496	rs9390675	54	ASCC3	0	intronic	7.401
6:101154909:A:G	rs2036052	6	101154909	G	A	0.4612	NA	0.714496	rs9390675	54	ASCC3	0	intronic	3.876
6:101156284:C:T	rs58266877	6	101156284	C	T	0.4612	NA	0.714496	rs9390675	54	ASCC3	0	intronic	0.452
6:101156639:A:G	rs12209777	6	101156639	G	A	0.4781	NA	0.764308	rs9390675	54	ASCC3	0	intronic	4.101
6:101156806:A:G	rs12209887	6	101156806	G	A	0.4771	NA	0.76124	rs9390675	54	ASCC3	0	intronic	3.452
6:101157916:C:T	rs6904959	6	101157916	C	T	0.4771	NA	0.76124	rs9390675	54	ASCC3	0	intronic	3.65
6:101158143:A:C	rs17190683	6	101158143	A	C	0.4622	NA	0.898441	rs9390675	54	ASCC3	0	intronic	5.053
6:101159516:G:T	rs12214151	6	101159516	G	T	0.4612	NA	0.714496	rs9390675	54	ASCC3	0	intronic	2.556
6:101160325:C:G	rs6916468	6	101160325	G	C	0.4771	NA	0.76124	rs9390675	54	ASCC3	0	intronic	0.199
6:101160656:C:T	rs13201267	6	101160656	C	T	0.4622	NA	0.898441	rs9390675	54	ASCC3	0	intronic	2.554
6:101161812:A:G	rs1039031	6	101161812	G	A	0.4771	NA	0.76124	rs9390675	54	ASCC3	0	intronic	2.084
6:101161931:C:T	rs1039032	6	101161931	T	C	0.4771	NA	0.76124	rs9390675	54	ASCC3	0	intronic	2.517
6:101162545:T:TA	rs35198523	6	101162545	TA	T	0.4722	NA	0.854707	rs9390675	54	ASCC3	0	intronic	0.481
6:101163109:C:T	rs9390626	6	101163109	T	C	0.4632	NA	0.894553	rs9390675	54	ASCC3	0	UTR3	14.75
6:101163433:A:C	rs9403997	6	101163433	A	C	0.4722	NA	0.854707	rs9390675	54	ASCC3	0	intronic	9.831
6:101163606:G:T	rs6907444	6	101163606	G	T	0.4771	NA	0.76124	rs9390675	54	ASCC3	0	intronic	1.91
6:101163915:C:T	rs11155606	6	101163915	T	C	0.4612	NA	0.714496	rs9390675	54	ASCC3	0	intronic	3.409
6:101165017:C:T	rs10872622	6	101165017	C	T	0.4771	NA	0.76124	rs9390675	54	ASCC3	0	intronic	4.911
6:101165047:A:G	rs10872623	6	101165047	G	A	0.4751	NA	0.843555	rs9390675	54	ASCC3	0	intronic	6.583
6:101166095:A:G	rs41288423	6	101166095	G	A	0.4771	NA	0.76124	rs9390675	54	ASCC3	0	exonic	9.667
6:101166809:G:T	rs7748644	6	101166809	T	G	0.4791	NA	0.760228	rs9390675	54	ASCC3	0	intronic	0.34
6:101168439:A:G	rs12194255	6	101168439	G	A	0.4781	NA	0.764308	rs9390675	54	ASCC3	0	intronic	4.406
6:101168679:A:G	rs12189562	6	101168679	G	A	0.4911	NA	0.79169	rs9390675	54	ASCC3	0	intronic	4.872
6:101169677:G:T	rs34578923	6	101169677	G	T	0.4771	NA	0.76124	rs9390675	54	ASCC3	0	intronic	3.339
6:101170233:C:T	rs11155610	6	101170233	T	C	0.4612	NA	0.714496	rs9390675	54	ASCC3	0	intronic	0.068
6:101170849:A:G	rs12210312	6	101170849	G	A	0.4751	NA	0.843555	rs9390675	54	ASCC3	0	intronic	0.828
6:101172024:C:CA	rs574759618	6	101172024	C	CA	0.4592	NA	0.70876	rs9390675	54	ASCC3	0	intronic	0.018
6:101172328:A:T	rs11758891	6	101172328	A	T	0.4344	NA	0.834469	rs9390675	54	ASCC3	0	intronic	1.215
6:101173735:C:T	rs6937520	6	101173735	T	C	0.4742	NA	0.839834	rs9390675	54	ASCC3	0	intronic	0.536
6:101173840:CG:TG	rs12190572	6	101173840	CG	TG	0.4751	NA	0.843555	rs9390675	54	ASCC3	0	intronic	NA
6:101173842:G:T	rs12190574	6	101173842	G	T	0.4911	NA	0.79169	rs9390675	54	ASCC3	0	intronic	1.279
6:101174161:A:G	rs12216304	6	101174161	A	G	0.4612	NA	0.714496	rs9390675	54	ASCC3	0	intronic	10.06
6:101174245:A:G	rs12525128	6	101174245	G	A	0.4622	NA	0.898441	rs9390675	54	ASCC3	0	intronic	4.189
6:101175014:C:T	rs13208757	6	101175014	C	T	0.4761	NA	0.751837	rs9390675	54	ASCC3	0	intronic	3.746
6:101175347:C:T	rs6928418	6	101175347	T	C	0.4742	NA	0.847258	rs9390675	54	ASCC3	0	intronic	0.23
6:101176285:A:C	rs12213201	6	101176285	C	A	0.4791	NA	0.773834	rs9390675	54	ASCC3	0	intronic	5.616
6:101176349:A:G	rs10872628	6	101176349	A	G	0.4781	NA	0.770757	rs9390675	54	ASCC3	0	intronic	5.884
6:101176642:C:T	rs11155613	6	101176642	C	T	0.493	NA	0.820403	rs9390675	54	ASCC3	0	intronic	4.727
6:101177262:C:T	rs6570922	6	101177262	C	T	0.4781	NA	0.770757	rs9390675	54	ASCC3	0	intronic	2.809
6:101177456:A:G	rs17794439	6	101177456	G	A	0.4473	NA	0.964648	rs9390675	54	ASCC3	0	intronic	0.422
6:101177663:A:C	rs2132169	6	101177663	C	A	0.4781	NA	0.770757	rs9390675	54	ASCC3	0	intronic	0.397
6:101177728:A:G	rs9404016	6	101177728	A	G	0.493	NA	0.820403	rs9390675	54	ASCC3	0	intronic	0.31
6:101178491:A:G	rs2132168	6	101178491	G	A	0.4791	NA	0.773834	rs9390675	54	ASCC3	0	intronic	4.904
6:101178856:C:T	rs6925065	6	101178856	T	C	0.493	NA	0.820403	rs9390675	54	ASCC3	0	intronic	2.241
6:101179273:A:C	rs6925823	6	101179273	C	A	0.4791	NA	0.773834	rs9390675	54	ASCC3	0	intronic	8.724
6:101179354:G:T	rs6909880	6	101179354	T	G	0.4781	NA	0.770757	rs9390675	54	ASCC3	0	intronic	7.054
6:101180128:A:G	rs12206838	6	101180128	G	A	0.4791	NA	0.773834	rs9390675	54	ASCC3	0	intronic	1.86
6:101181258:A:C	rs6570930	6	101181258	C	A	0.4791	NA	0.773834	rs9390675	54	ASCC3	0	intronic	0.105
6:101181811:C:T	rs11155618	6	101181811	C	T	0.4791	NA	0.773834	rs9390675	54	ASCC3	0	intronic	0.886
6:101182323:C:T	rs4840147	6	101182323	T	C	0.4791	NA	0.773834	rs9390675	54	ASCC3	0	intronic	6.591
6:101182500:A:G	rs4840148	6	101182500	G	A	0.4791	NA	0.773834	rs9390675	54	ASCC3	0	intronic	6.269
6:101183499:C:T	rs35168784	6	101183499	C	T	0.4781	NA	0.770757	rs9390675	54	ASCC3	0	intronic	7.773
6:101183774:C:T	rs4840150	6	101183774	C	T	0.493	NA	0.820403	rs9390675	54	ASCC3	0	intronic	0.565
6:101183819:C:T	rs7759463	6	101183819	C	T	0.4473	NA	0.964648	rs9390675	54	ASCC3	0	intronic	3.65
6:101184038:C:CT	rs34589212	6	101184038	CT	C	0.4791	NA	0.773834	rs9390675	54	ASCC3	0	intronic	2.596
6:101184373:A:G	rs11155623	6	101184373	A	G	0.4781	NA	0.770757	rs9390675	54	ASCC3	0	intronic	9.074
6:101184915:C:T	rs4840151	6	101184915	C	T	0.4791	NA	0.773834	rs9390675	54	ASCC3	0	intronic	5.742
6:101187540:C:G	rs12210255	6	101187540	G	C	0.4791	NA	0.773834	rs9390675	54	ASCC3	0	intronic	1.455
6:101187858:G:T	rs35967345	6	101187858	T	G	0.4791	NA	0.773834	rs9390675	54	ASCC3	0	intronic	2.448
6:101188052:A:T	rs13196803	6	101188052	A	T	0.4781	NA	0.770757	rs9390675	54	ASCC3	0	intronic	11.19
6:101188198:C:T	rs9377193	6	101188198	C	T	0.4473	NA	0.964648	rs9390675	54	ASCC3	0	intronic	1.408
6:101188708:A:G	rs7746947	6	101188708	G	A	0.4791	NA	0.773834	rs9390675	54	ASCC3	0	intronic	9.283
6:101189901:C:T	rs7451736	6	101189901	C	T	0.4791	NA	0.773834	rs9390675	54	ASCC3	0	intronic	2.605
6:101191397:C:T	rs1039033	6	101191397	T	C	0.4722	NA	0.869167	rs9390675	54	ASCC3	0	intronic	2.943
6:101193247:C:G	rs7742011	6	101193247	G	C	0.493	NA	0.820403	rs9390675	54	ASCC3	0	intronic	1.552
6:101194481:A:G	rs9498252	6	101194481	G	A	0.493	NA	0.820403	rs9390675	54	ASCC3	0	intronic	4.578
6:101195012:C:CA	6:101195012:C:CA	6	101195012	C	CA	0.4583	NA	0.706175	rs9390675	54	ASCC3	0	intronic	0.005
6:101195253:C:T	rs7738319	6	101195253	T	C	0.4563	NA	1	rs9390675	54	ASCC3	0	intronic	1.778
6:101195720:A:G	rs12664626	6	101195720	A	G	0.4791	NA	0.773834	rs9390675	54	ASCC3	0	intronic	7.711
6:101196080:C:T	rs12212435	6	101196080	T	C	0.4791	NA	0.773834	rs9390675	54	ASCC3	0	intronic	3.241
6:101196532:A:T	rs10457844	6	101196532	T	A	0.4781	NA	0.770757	rs9390675	54	ASCC3	0	intronic	1.552
6:101196767:C:T	rs10457077	6	101196767	C	T	0.4791	NA	0.773834	rs9390675	54	ASCC3	0	intronic	1.782
6:101197640:A:T	rs1336245	6	101197640	A	T	0.4791	NA	0.773834	rs9390675	54	ASCC3	0	intronic	4.969
6:101197953:C:T	rs1336244	6	101197953	C	T	0.4791	NA	0.773834	rs9390675	54	ASCC3	0	intronic	0.921
6:101198422:T:TATC	rs142015994	6	101198422	TATC	T	0.4781	NA	0.770757	rs9390675	54	ASCC3	0	intronic	1.332
6:101198707:A:G	rs1039030	6	101198707	G	A	0.4791	NA	0.773834	rs9390675	54	ASCC3	0	intronic	3.166
6:101199367:C:T	rs11155635	6	101199367	C	T	0.4791	NA	0.773834	rs9390675	54	ASCC3	0	intronic	6.13
6:101199579:C:T	rs10872634	6	101199579	C	T	0.4781	NA	0.770757	rs9390675	54	ASCC3	0	intronic	1.816
6:101199634:C:T	rs1336242	6	101199634	T	C	0.4871	NA	0.802225	rs9390675	54	ASCC3	0	intronic	0.053
6:101199726:C:T	rs9404022	6	101199726	T	C	0.4573	NA	0.995978	rs9390675	54	ASCC3	0	intronic	4.333
6:101201191:A:C	rs60658003	6	101201191	C	A	0.4791	NA	0.773834	rs9390675	54	ASCC3	0	intronic	1.149
6:101201191:C:CA	rs66945941	6	101201191	CA	C	0.001988	NA	0.773834	rs9390675	54	ASCC3	0	NA	0.998
6:101201243:C:T	rs11155636	6	101201243	C	T	0.4781	NA	0.770757	rs9390675	54	ASCC3	0	intronic	3.814
6:101201823:C:T	rs1414734	6	101201823	C	T	0.493	NA	0.820403	rs9390675	54	ASCC3	0	intronic	1.417
6:101201898:G:T	rs7747014	6	101201898	T	G	0.4781	NA	0.770757	rs9390675	54	ASCC3	0	intronic	1.41
6:101202822:A:T	rs2101814	6	101202822	T	A	0.4563	NA	1	rs9390675	54	ASCC3	0	intronic	0.547
6:101203242:C:CT	rs56147910	6	101203242	C	CT	0.4732	NA	0.747591	rs9390675	54	ASCC3	0	intronic	1.765
6:101203592:A:G	rs11155637	6	101203592	A	G	0.4781	NA	0.770757	rs9390675	54	ASCC3	0	intronic	4.95
6:101203801:A:T	rs11155638	6	101203801	T	A	0.4781	NA	0.770757	rs9390675	54	ASCC3	0	intronic	1.691
6:101203889:A:G	rs9322173	6	101203889	G	A	0.497	NA	0.852132	rs9390675	54	ASCC3	0	intronic	2.917
6:101204106:A:G	rs12195369	6	101204106	G	A	0.4781	NA	0.770757	rs9390675	54	ASCC3	0	intronic	0.158
6:101204126:A:G	rs9386250	6	101204126	A	G	0.4891	NA	0.803163	rs9390675	54	ASCC3	0	intronic	0.69
6:101204193:C:G	rs9322174	6	101204193	G	C	0.4881	NA	0.799959	rs9390675	54	ASCC3	0	intronic	2.244
6:101204318:C:G	rs9399685	6	101204318	C	G	0.4901	NA	0.798393	rs9390675	54	ASCC3	0	intronic	0.112
6:101204973:A:G	rs9390675	6	101204973	G	A	0.4563	4.9295e-08	1	rs9390675	54	ASCC3	0	intronic	0.769
6:101205118:A:AT	rs35392283	6	101205118	A	AT	0.497	NA	0.852132	rs9390675	54	ASCC3	0	intronic	0.748
6:101207589:A:G	rs10223467	6	101207589	A	G	0.4891	NA	0.803163	rs9390675	54	ASCC3	0	intronic	5.353
6:101209137:C:G	rs6925316	6	101209137	C	G	0.4891	NA	0.803163	rs9390675	54	ASCC3	0	intronic	2.158
6:101209368:A:G	rs6905113	6	101209368	A	G	0.4891	NA	0.803163	rs9390675	54	ASCC3	0	intronic	4.931
6:101209386:C:T	rs6925840	6	101209386	C	T	0.4781	NA	0.770757	rs9390675	54	ASCC3	0	intronic	0.341
6:101211298:C:T	rs9404031	6	101211298	T	C	0.4563	NA	1	rs9390675	54	ASCC3	0	intronic	0.287
6:101211541:A:T	rs9404033	6	101211541	A	T	0.4563	NA	1	rs9390675	54	ASCC3	0	intronic	0.307
6:101211838:A:AT	rs36027888	6	101211838	A	AT	0.497	NA	0.852132	rs9390675	54	ASCC3	0	intronic	2.325
6:101212001:A:T	rs9373590	6	101212001	A	T	0.497	NA	0.852132	rs9390675	54	ASCC3	0	intronic	7.381
6:101212146:A:G	rs9377214	6	101212146	G	A	0.4891	NA	0.803163	rs9390675	54	ASCC3	0	intronic	2.954
6:101212241:A:G	rs11752659	6	101212241	A	G	0.4781	NA	0.770757	rs9390675	54	ASCC3	0	intronic	3.22
6:101213723:A:G	rs4840153	6	101213723	A	G	0.499	NA	0.838353	rs9390675	54	ASCC3	0	intronic	1.851
6:101215244:A:G	rs7746961	6	101215244	A	G	0.4901	NA	0.798393	rs9390675	54	ASCC3	0	intronic	5.932
6:101215651:A:AT	rs529793121	6	101215651	A	AT	0.4334	NA	0.644742	rs9390675	54	ASCC3	0	intronic	0.524
6:101215786:C:T	rs9399688	6	101215786	C	T	0.497	NA	0.852132	rs9390675	54	ASCC3	0	intronic	2.009
6:101216086:G:GC	rs55719950	6	101216086	GC	G	0.4781	NA	0.770757	rs9390675	54	ASCC3	0	intronic	3.273
6:101216102:C:T	rs9390679	6	101216102	C	T	0.4891	NA	0.803163	rs9390675	54	ASCC3	0	intronic	1.427
6:101216645:A:G	rs2050549	6	101216645	A	G	0.4891	NA	0.803163	rs9390675	54	ASCC3	0	intronic	0.84
6:101217123:A:G	rs11155653	6	101217123	G	A	0.4781	NA	0.770757	rs9390675	54	ASCC3	0	intronic	2.53
6:101218375:A:G	rs966741	6	101218375	A	G	0.4891	NA	0.803163	rs9390675	54	ASCC3	0	intronic	0.16
6:101218378:G:GA	rs11337645	6	101218378	GA	G	0.4891	NA	0.803163	rs9390675	54	ASCC3	0	intronic	0.229
6:101218994:A:T	rs9390681	6	101218994	A	T	0.4891	NA	0.803163	rs9390675	54	ASCC3	0	intronic	7.826
6:101219119:C:T	rs9390682	6	101219119	T	C	0.4563	NA	1	rs9390675	54	ASCC3	0	intronic	6.016
6:101219511:A:T	rs12175456	6	101219511	A	T	0.4891	NA	0.803163	rs9390675	54	ASCC3	0	intronic	11.64
6:101219581:C:T	rs12174806	6	101219581	C	T	0.4891	NA	0.803163	rs9390675	54	ASCC3	0	intronic	4.024
6:101219662:T:TGAG	rs113261431	6	101219662	T	TGAG	0.4891	NA	0.803163	rs9390675	54	ASCC3	0	intronic	3.306
6:101220056:A:C	rs12202621	6	101220056	C	A	0.4891	NA	0.803163	rs9390675	54	ASCC3	0	intronic	1.424
6:101220432:C:T	rs7740006	6	101220432	T	C	0.4891	NA	0.803163	rs9390675	54	ASCC3	0	intronic	0.467
6:101220433:A:G	rs7753317	6	101220433	G	A	0.4891	NA	0.803163	rs9390675	54	ASCC3	0	intronic	1.419
6:101220806:A:T	rs7754085	6	101220806	T	A	0.4891	NA	0.803163	rs9390675	54	ASCC3	0	intronic	2.923
6:101221630:A:C	rs9322181	6	101221630	C	A	0.4891	NA	0.803163	rs9390675	54	ASCC3	0	intronic	5.87
6:101221888:C:CATAT	rs68161827	6	101221888	CATAT	C	0.4891	NA	0.803163	rs9390675	54	ASCC3	0	intronic	0.912
6:101222568:A:G	rs11155659	6	101222568	A	G	0.4781	NA	0.770757	rs9390675	54	ASCC3	0	intronic	14.45
6:101223295:A:G	rs9322182	6	101223295	G	A	0.4891	NA	0.803163	rs9390675	54	ASCC3	0	intronic	0.835
6:101223955:A:T	rs4571568	6	101223955	T	A	0.4781	NA	0.770757	rs9390675	54	ASCC3	0	intronic	2.856
6:101223997:C:T	rs4463266	6	101223997	C	T	0.4891	NA	0.803163	rs9390675	54	ASCC3	0	intronic	0.862
6:101224725:A:T	rs9390685	6	101224725	A	T	0.4891	NA	0.803163	rs9390675	54	ASCC3	0	intronic	5.479
6:101225121:A:G	rs9322183	6	101225121	G	A	0.4891	NA	0.803163	rs9390675	54	ASCC3	0	intronic	1.909
6:101225723:A:C	rs4840154	6	101225723	A	C	0.4891	NA	0.803163	rs9390675	54	ASCC3	0	intronic	6.109
6:101226282:C:CTAAAA	rs66466404	6	101226282	CTAAAA	C	0.4891	NA	0.803163	rs9390675	54	ASCC3	0	intronic	3.661
6:101227598:C:T	rs12215909	6	101227598	T	C	0.4901	NA	0.803814	rs9390675	54	ASCC3	0	intronic	1.069
6:101229025:A:G	rs11155661	6	101229025	A	G	0.4563	NA	1	rs9390675	54	ASCC3	0	intronic	0.729
6:101229346:A:G	rs9404045	6	101229346	G	A	0.497	NA	0.852132	rs9390675	54	ASCC3	0	intronic	1.857
6:101229426:A:AT	rs11289263	6	101229426	A	AT	0.499	NA	0.829812	rs9390675	54	ASCC3	0	intronic	0.587
6:101231905:A:G	rs11967951	6	101231905	G	A	0.497	NA	0.852132	rs9390675	54	ASCC3	0	intronic	2.607
6:101232729:C:T	rs6927598	6	101232729	T	C	0.497	NA	0.852132	rs9390675	54	ASCC3	0	intronic	3.955
6:101232902:A:AT	rs11313677	6	101232902	AT	A	0.4563	NA	1	rs9390675	54	ASCC3	0	intronic	2.735
6:101233016:A:T	rs6570969	6	101233016	T	A	0.4563	NA	1	rs9390675	54	ASCC3	0	intronic	3.908
6:101233082:A:C	rs6570970	6	101233082	C	A	0.497	NA	0.852132	rs9390675	54	ASCC3	0	intronic	12.37
6:101233235:A:T	rs4839789	6	101233235	T	A	0.4891	NA	0.803163	rs9390675	54	ASCC3	0	intronic	9.261
6:101234841:C:G	rs11155666	6	101234841	G	C	0.4781	NA	0.770757	rs9390675	54	ASCC3	0	intronic	0.101
6:101235769:C:T	rs6919283	6	101235769	C	T	0.497	NA	0.852132	rs9390675	54	ASCC3	0	intronic	2.99
6:101237129:A:C	rs9404049	6	101237129	C	A	0.4891	NA	0.803163	rs9390675	54	ASCC3	0	intronic	5.572
6:101237174:A:T	rs723742	6	101237174	T	A	0.497	NA	0.852132	rs9390675	54	ASCC3	0	intronic	2.805
6:101237504:C:T	rs723743	6	101237504	T	C	0.497	NA	0.852132	rs9390675	54	ASCC3	0	intronic	6.412
6:101239935:C:T	rs9390693	6	101239935	T	C	0.497	NA	0.852132	rs9390675	54	ASCC3	0	intronic	3.126
6:101240430:A:G	rs9377232	6	101240430	G	A	0.4563	NA	1	rs9390675	54	ASCC3	0	intronic	0.173
6:101241438:A:T	rs9498390	6	101241438	T	A	0.4891	NA	0.803163	rs9390675	54	ASCC3	0	intronic	0.004
6:101243283:A:T	rs11155673	6	101243283	A	T	0.4891	NA	0.803163	rs9390675	54	ASCC3	0	intronic	3.523
6:101245065:A:C	rs12210550	6	101245065	C	A	0.4781	NA	0.770757	rs9390675	54	ASCC3	0	intronic	1.147
6:101245366:A:C	rs7758556	6	101245366	A	C	0.4771	NA	0.756761	rs9390675	54	ASCC3	0	intronic	1.869
6:101245591:C:T	rs10457849	6	101245591	C	T	0.4771	NA	0.767693	rs9390675	54	ASCC3	0	intronic	6.987
6:101246010:C:T	rs6932158	6	101246010	T	C	0.4871	NA	0.796768	rs9390675	54	ASCC3	0	intronic	4.121
6:101246872:C:CAA	rs66480968	6	101246872	CAA	C	0.4881	NA	0.799959	rs9390675	54	ASCC3	0	intronic	9.845
6:101247503:C:T	rs3811078	6	101247503	T	C	0.4891	NA	0.803163	rs9390675	54	ASCC3	0	intronic	1.124
6:101247698:C:T	rs1336251	6	101247698	C	T	0.4881	NA	0.799959	rs9390675	54	ASCC3	0	intronic	7.384
6:101248474:C:T	rs9322212	6	101248474	T	C	0.4891	NA	0.803163	rs9390675	54	ASCC3	0	intronic	3.799
6:101248480:C:T	rs9322213	6	101248480	T	C	0.4881	NA	0.799959	rs9390675	54	ASCC3	0	intronic	0.442
6:101249718:C:T	rs9404052	6	101249718	T	C	0.4891	NA	0.803163	rs9390675	54	ASCC3	0	intronic	2.486
6:101250982:A:T	rs964223	6	101250982	T	A	0.4563	NA	1	rs9390675	54	ASCC3	0	intronic	1.075
6:101251720:A:C	rs9322216	6	101251720	C	A	0.497	NA	0.852132	rs9390675	54	ASCC3	0	intronic	0.884
6:101252069:A:T	rs9386257	6	101252069	A	T	0.4891	NA	0.803163	rs9390675	54	ASCC3	0	intronic	5.91
6:101253788:A:T	rs4839792	6	101253788	A	T	0.4871	NA	0.796768	rs9390675	54	ASCC3	0	intronic	5.298
6:101253942:G:T	rs4840155	6	101253942	G	T	0.4891	NA	0.803163	rs9390675	54	ASCC3	0	intronic	0.826
6:101254456:A:G	rs9404053	6	101254456	G	A	0.4891	NA	0.803163	rs9390675	54	ASCC3	0	intronic	1.716
6:101256109:A:C	rs13217436	6	101256109	A	C	0.4364	NA	0.901773	rs9390675	54	ASCC3	0	intronic	1.815
6:101256162:T:TA	rs35050146	6	101256162	T	TA	0.4891	NA	0.803163	rs9390675	54	ASCC3	0	intronic	0.747
6:101256597:A:G	rs9404054	6	101256597	A	G	0.4891	NA	0.803163	rs9390675	54	ASCC3	0	intronic	0.533
6:101257877:A:G	rs9399694	6	101257877	A	G	0.4891	NA	0.803163	rs9390675	54	ASCC3	0	intronic	0.999
6:101260131:A:G	rs12528607	6	101260131	A	G	0.497	NA	0.852132	rs9390675	54	ASCC3	0	intronic	8.844
6:101260827:G:T	rs62422070	6	101260827	T	G	0.497	NA	0.852132	rs9390675	54	ASCC3	0	intronic	0.011
6:101260839:C:CAGAT	rs148170498	6	101260839	C	CAGAT	0.4911	NA	0.816279	rs9390675	54	ASCC3	0	intronic	1.102
6:101261007:C:T	rs9485410	6	101261007	C	T	0.4911	NA	0.816279	rs9390675	54	ASCC3	0	intronic	12.25
6:101261352:A:C	rs9485411	6	101261352	A	C	0.4712	NA	0.942616	rs9390675	54	ASCC3	0	intronic	2.446
6:101261408:A:C	rs705583	6	101261408	A	C	0.4781	NA	0.770757	rs9390675	54	ASCC3	0	intronic	0.941
6:101261494:C:T	rs7768210	6	101261494	T	C	0.4911	NA	0.816279	rs9390675	54	ASCC3	0	intronic	1.571
6:101261553:C:T	rs705584	6	101261553	T	C	0.4781	NA	0.770757	rs9390675	54	ASCC3	0	intronic	1.652
6:101262409:A:G	rs705585	6	101262409	G	A	0.4781	NA	0.770757	rs9390675	54	ASCC3	0	intronic	0.129
6:101263035:C:T	rs9377234	6	101263035	C	T	0.497	NA	0.852132	rs9390675	54	ASCC3	0	intronic	10.41
6:101263484:C:T	rs12525818	6	101263484	C	T	0.4563	NA	1	rs9390675	54	ASCC3	0	intronic	10.52
6:101263516:C:T	rs7740783	6	101263516	T	C	0.4901	NA	0.81305	rs9390675	54	ASCC3	0	intronic	10.59
6:101264412:A:T	rs1070990	6	101264412	A	T	0.4781	NA	0.770757	rs9390675	54	ASCC3	0	intronic	9.773
6:101265489:T:TA	rs35771171	6	101265489	T	TA	0.4781	NA	0.770757	rs9390675	54	ASCC3	0	intronic	4.281
6:101266444:C:CA	rs529493065	6	101266444	C	CA	0.4781	NA	0.68239	rs9390675	54	ASCC3	0	intronic	1.266
6:101266711:G:GACAA	rs57848478	6	101266711	GACAA	G	0.4781	NA	0.770757	rs9390675	54	ASCC3	0	intronic	2.372
6:101266770:A:G	rs9390695	6	101266770	A	G	0.4583	NA	0.992048	rs9390675	54	ASCC3	0	intronic	12.51
6:101267013:A:G	rs1099916	6	101267013	G	A	0.499	NA	0.838353	rs9390675	54	ASCC3	0	intronic	0.063
6:101267790:G:GA	rs551349288	6	101267790	G	GA	0.4334	NA	0.895512	rs9390675	54	ASCC3	0	intronic	4.245
6:101268046:C:G	rs705586	6	101268046	C	G	0.499	NA	0.838353	rs9390675	54	ASCC3	0	intronic	5.708
6:101268166:T:TACACAGAC	rs71547415	6	101268166	TACACAGAC	T	0.497	NA	0.852132	rs9390675	54	ASCC3	0	intronic	8.487
6:101269282:C:CAT	rs71547416	6	101269282	CAT	C	0.498	NA	0.848743	rs9390675	54	ASCC3	0	intronic	4.621
6:101270290:A:G	rs9377235	6	101270290	G	A	0.497	NA	0.852132	rs9390675	54	ASCC3	0	intronic	0.762
6:101270345:A:G	rs846799	6	101270345	G	A	0.4881	NA	0.799959	rs9390675	54	ASCC3	0	intronic	0.459
6:101270412:C:CAA	rs71547417	6	101270412	CAA	C	0.4821	NA	0.901973	rs9390675	54	ASCC3	0	intronic	0.864
6:101270498:C:G	rs846800	6	101270498	G	C	0.4781	NA	0.770757	rs9390675	54	ASCC3	0	intronic	2.91
6:101272801:C:T	rs846803	6	101272801	C	T	0.4781	NA	0.770757	rs9390675	54	ASCC3	0	intronic	2.332
6:101273147:C:T	rs846778	6	101273147	C	T	0.4891	NA	0.795175	rs9390675	54	ASCC3	0	intronic	3.686
6:101273149:A:AT	rs71028036	6	101273149	A	AT	0.4911	NA	0.816279	rs9390675	54	ASCC3	0	intronic	1.297
6:101277926:C:T	rs6917195	6	101277926	C	T	0.4811	NA	0.831482	rs9390675	54	ASCC3	0	intronic	0.527
6:101284416:C:T	rs34716527	6	101284416	T	C	0.4493	NA	0.71874	rs9390675	54	ASCC3	0	intronic	4.989
6:101286336:A:C	6:101286336:A:C	6	101286336	C	A	0.00497	NA	0.695423	rs9390675	54	ASCC3	0	intronic	10.32
6:101286336:C:G	6:101286336:C:G	6	101286336	C	G	0.4443	NA	0.695423	rs9390675	54	ASCC3	0	NA	10.25
6:101288160:C:T	rs17672397	6	101288160	C	T	0.4493	NA	0.71874	rs9390675	54	ASCC3	0	intronic	2.503
6:101289960:A:G	rs9377236	6	101289960	A	G	0.4493	NA	0.71874	rs9390675	54	ASCC3	0	intronic	10.26
6:101290415:A:C	rs9399695	6	101290415	A	C	0.4284	NA	0.641078	rs9390675	54	ASCC3	0	intronic	9.604
6:101292189:A:G	rs11155708	6	101292189	G	A	0.4493	NA	0.71874	rs9390675	54	ASCC3	0	intronic	8.437
6:101294780:C:CAATT	rs10565511	6	101294780	CAATT	C	0.4493	NA	0.71874	rs9390675	54	ASCC3	0	intronic	1.595
6:101296389:A:G	rs9390698	6	101296389	G	A	0.4493	NA	0.71874	rs9390675	54	ASCC3	0	exonic	20.8
6:101297793:C:T	rs62422111	6	101297793	T	C	0.4493	NA	0.71874	rs9390675	54	ASCC3	0	intronic	0.645
6:101299602:A:T	rs13193416	6	101299602	A	T	0.4503	NA	0.714807	rs9390675	54	ASCC3	0	intronic	0.888
6:101322202:C:T	rs9399697	6	101322202	C	T	0.4463	NA	0.702153	rs9390675	54	ASCC3	0	intronic	2.456
6:101322469:A:C	rs11755579	6	101322469	A	C	0.4493	NA	0.71874	rs9390675	54	ASCC3	0	intronic	6.412
6:101322595:A:G	rs11758174	6	101322595	G	A	0.4493	NA	0.71874	rs9390675	54	ASCC3	0	intronic	0.832
6:101323041:T:TAGA	rs150615664	6	101323041	TAGA	T	0.4493	NA	0.71874	rs9390675	54	ASCC3	0	intronic	1.959
6:101323752:C:T	rs9377240	6	101323752	C	T	0.4493	NA	0.71874	rs9390675	54	ASCC3	0	intronic	0.071
6:101326375:A:G	rs4840157	6	101326375	A	G	0.4493	NA	0.71874	rs9390675	54	ASCC3	0	intronic	0.79
6:101327153:C:G	rs34555037	6	101327153	G	C	0.4493	NA	0.71874	rs9390675	54	ASCC3	0	intronic	2.684
6:101327535:C:CT	rs71547418	6	101327535	C	CT	0.4473	NA	0.717769	rs9390675	54	ASCC3	0	intronic	0.28
6:101331497:C:T	rs9404059	6	101331497	T	C	0.4543	NA	0.701287	rs9390675	54	RP3-467N11.1	633	downstream	5.342
6:101331909:C:T	rs1813223	6	101331909	C	T	0.4543	NA	0.701287	rs9390675	54	RP3-467N11.1	1045	intergenic	4.756
6:101332215:C:T	rs979122	6	101332215	T	C	0.4553	NA	0.704249	rs9390675	54	RP3-467N11.1	1351	intergenic	0.707
6:101334265:C:T	rs9377241	6	101334265	C	T	0.4543	NA	0.701287	rs9390675	54	RP3-467N11.2	3213	intergenic	2.807
6:101337779:C:T	rs13198473	6	101337779	C	T	0.4543	NA	0.701287	rs9390675	54	RP3-467N11.2	0	ncRNA_exonic	9.206
6:101342022:T:TTTTTG	rs151254496	6	101342022	TTTTTG	T	0.000994	NA	0.609509	rs9390675	54	RP3-467N11.2	3807	intergenic	11.21
6:101342022:TTTTTG:TTTTTGTTTTG	rs574864493	6	101342022	TTTTTG	TTTTTGTTTTG	0.4324	NA	0.609509	rs9390675	54	RP3-467N11.2	3807	NA	NA
6:101343118:A:T	rs11759127	6	101343118	T	A	0.4781	NA	0.608532	rs9390675	54	RP3-467N11.2	4903	intergenic	5.093
6:101344552:C:T	rs9404060	6	101344552	T	C	0.4881	NA	0.645187	rs9390675	54	RP3-467N11.2	6337	intergenic	6.728
6:101344780:A:G	rs9390701	6	101344780	G	A	0.4781	NA	0.608532	rs9390675	54	RP3-467N11.2	6565	intergenic	7.053
6:101346496:A:G	rs9322270	6	101346496	A	G	0.4354	NA	0.620754	rs9390675	54	RP3-467N11.2	8281	intergenic	1.4
6:101346812:G:T	rs9322271	6	101346812	G	T	0.4354	NA	0.620754	rs9390675	54	RP3-467N11.2	8597	intergenic	2.42
6:101347843:C:T	rs9322276	6	101347843	T	C	0.4354	NA	0.620754	rs9390675	54	RP3-467N11.2	9628	intergenic	14.99
6:101348125:A:G	rs9791225	6	101348125	A	G	0.4354	NA	0.620754	rs9390675	54	RP3-467N11.2	9910	intergenic	0.477
6:101351095:C:T	rs2004276	6	101351095	T	C	0.4354	NA	0.620754	rs9390675	54	RP3-467N11.2	12880	intergenic	11.75
6:101351390:A:G	rs2398247	6	101351390	G	A	0.4354	NA	0.620754	rs9390675	54	RP3-467N11.2	13175	intergenic	0.836
6:101352914:A:G	rs4840160	6	101352914	A	G	0.4354	NA	0.620754	rs9390675	54	RP3-467N11.2	14699	intergenic	3.96
6:101357223:A:T	rs9399698	6	101357223	A	T	0.4354	NA	0.620754	rs9390675	54	RP3-467N11.2	19008	intergenic	5.716
6:101357518:C:T	rs76193423	6	101357518	T	C	0.4354	NA	0.620754	rs9390675	54	RP3-467N11.2	19303	intergenic	4.656
6:101366305:C:CTG	rs35281459	6	101366305	C	CTG	0.4354	NA	0.620754	rs9390675	54	RP3-467N11.2	28090	intergenic	0.451
6:101374185:C:T	rs13220881	6	101374185	T	C	0.4354	NA	0.620754	rs9390675	54	snoU13	30850	intergenic	3.101
6:101380234:C:T	rs116526614	6	101380234	T	C	0.4354	NA	0.620754	rs9390675	54	snoU13	24801	intergenic	1.933
6:101387710:A:G	rs62420689	6	101387710	G	A	0.4354	NA	0.620754	rs9390675	54	snoU13	17325	intergenic	4.152
6:101388811:C:T	rs13212730	6	101388811	C	T	0.4354	NA	0.620754	rs9390675	54	snoU13	16224	intergenic	2.56
6:101390457:A:T	rs4840164	6	101390457	A	T	0.4354	NA	0.620754	rs9390675	54	snoU13	14578	intergenic	2.383
6:101395846:A:G	rs13205402	6	101395846	A	G	0.4354	NA	0.620754	rs9390675	54	snoU13	9189	intergenic	6.772
6:101398501:A:G	rs9390708	6	101398501	A	G	0.4354	NA	0.620754	rs9390675	54	snoU13	6534	intergenic	8.62
6:101402879:C:T	rs7453078	6	101402879	C	T	0.4364	NA	0.616798	rs9390675	54	snoU13	2156	intergenic	1.484
6:101405448:A:C	rs62420692	6	101405448	C	A	0.4354	NA	0.620754	rs9390675	54	snoU13	308	downstream	2.163
6:101408835:G:T	rs9404064	6	101408835	G	T	0.4354	NA	0.620754	rs9390675	54	snoU13	3695	intergenic	1.047
6:101411874:A:T	rs9390709	6	101411874	A	T	0.4354	NA	0.620754	rs9390675	54	snoU13	6734	intergenic	2.114
6:101416175:A:T	rs36048597	6	101416175	A	T	0.4364	NA	0.623226	rs9390675	54	snoU13	11035	intergenic	9.221
6:101417216:A:T	rs2398250	6	101417216	T	A	0.4324	NA	0.612151	rs9390675	54	snoU13	12076	intergenic	1.457
6:101425618:C:T	rs4839794	6	101425618	T	C	0.4304	NA	0.604712	rs9390675	54	snoU13	20478	intergenic	4.55
6:101426120:C:T	rs62420718	6	101426120	C	T	0.4304	NA	0.604712	rs9390675	54	snoU13	20980	intergenic	11.31
6:101426759:C:T	rs4240589	6	101426759	T	C	0.4304	NA	0.604712	rs9390675	54	snoU13	21619	intergenic	7.839
6:102236312:C:T	rs530782815	6	102236312	T	C	0.005964	NA	0.746982	rs118111526	55	GRIK2	0	intronic	0.812
6:102380879:C:T	rs117525654	6	102380879	C	T	0.006958	NA	0.873236	rs118111526	55	GRIK2	0	intronic	0.182
6:102467826:A:G	rs118111526	6	102467826	G	A	0.007952	2.77774e-08	1	rs118111526	55	GRIK2	0	intronic	4.829
6:124165848:A:G	rs185814291	6	124165848	A	G	0.001988	1.12191e-08	1	rs185814291	56	NKAIN2	0	intronic	0.503
6:124168251:A:G	rs138868819	6	124168251	A	G	0.002982	1.38031e-08	0.665336	rs185814291	56	NKAIN2	0	intronic	1.315
6:129232643:A:G	rs371754374	6	129232643	A	G	0.005964	NA	0.746982	rs139476223	57	LAMA2	0	intronic	1.377
6:129251117:A:C	rs80287289	6	129251117	A	C	0.005964	NA	0.746982	rs139476223	57	LAMA2:MESTP1	00:00:00	ncRNA_exonic	7.501
6:129281417:A:G	rs117073313	6	129281417	A	G	0.005964	NA	0.746982	rs139476223	57	LAMA2	0	intronic	0.633
6:129281548:A:T	rs56373437	6	129281548	A	T	0.005964	NA	0.746982	rs139476223	57	LAMA2	0	intronic	0.075
6:129308272:G:T	rs562364807	6	129308272	T	G	0.005964	NA	0.746982	rs139476223	57	LAMA2	0	intronic	1.036
6:129336467:C:G	rs74547473	6	129336467	G	C	0.005964	NA	0.746982	rs139476223	57	LAMA2	0	intronic	3.127
6:129343464:C:T	rs117519966	6	129343464	T	C	0.005964	NA	0.746982	rs139476223	57	LAMA2	0	intronic	11.34
6:129346403:A:T	rs187475046	6	129346403	T	A	0.006958	NA	0.638109	rs139476223	57	LAMA2	0	intronic	0.004
6:129416059:A:G	rs145259006	6	129416059	G	A	0.006958	NA	0.873236	rs139476223	57	LAMA2	0	intronic	1.23
6:129481044:C:T	rs140388905	6	129481044	T	C	0.006958	NA	0.873236	rs139476223	57	LAMA2	0	intronic	2.724
6:129483332:C:T	rs140932992	6	129483332	C	T	0.005964	NA	0.746982	rs139476223	57	LAMA2	0	intronic	4.747
6:129507971:A:G	rs117365423	6	129507971	A	G	0.006958	NA	0.873236	rs139476223	57	LAMA2	0	intronic	1.427
6:129531719:A:AG	rs368018971	6	129531719	AG	A	0.006958	NA	0.873236	rs139476223	57	LAMA2	0	intronic	0.237
6:129531914:A:G	rs9482999	6	129531914	A	G	0.007952	NA	0.762094	rs139476223	57	LAMA2	0	intronic	3.524
6:129539191:C:CAG	rs369973967	6	129539191	CAG	C	0.007952	NA	1	rs139476223	57	LAMA2	0	intronic	2.538
6:129552161:A:G	rs146911230	6	129552161	G	A	0.007952	NA	1	rs139476223	57	LAMA2	0	intronic	0.747
6:129569812:C:T	rs139476223	6	129569812	T	C	0.007952	4.22748e-08	1	rs139476223	57	LAMA2	0	intronic	2.153
6:129571509:C:T	rs140467482	6	129571509	T	C	0.007952	NA	1	rs139476223	57	LAMA2	0	intronic	5.389
6:129651161:G:T	rs185389796	6	129651161	T	G	0.003976	3.75959e-08	1	rs185389796	57	LAMA2	0	intronic	2.705
7:37363792:C:T	rs138148197	7	37363792	T	C	0.00994	NA	1	rs191946704	58	ELMO1	0	intronic	13.78
7:37370842:C:T	rs191946704	7	37370842	T	C	0.00994	1.45418e-08	1	rs191946704	58	ELMO1	0	intronic	0.34
7:156925623:C:T	rs62491902	7	156925623	T	C	0.06461	NA	0.611077	rs1182393	59	UBE3C	5983	intergenic	0.251
7:156931058:C:T	rs35824397	7	156931058	C	T	0.06064	NA	0.692325	rs1182393	59	UBE3C	548	upstream	6.554
7:156933902:C:G	rs35344384	7	156933902	C	G	0.06064	NA	0.692325	rs1182393	59	UBE3C	0	intronic	3.443
7:156938001:C:CAA	rs35892200	7	156938001	CAA	C	0.06064	NA	0.692325	rs1182393	59	UBE3C	0	intronic	1.325
7:156938062:A:G	rs12698033	7	156938062	A	G	0.06064	NA	0.692325	rs1182393	59	UBE3C	0	intronic	1.835
7:156939759:C:CA	rs71522069	7	156939759	C	CA	0.06064	NA	0.692325	rs1182393	59	UBE3C	0	intronic	5.783
7:156947676:A:G	rs13229593	7	156947676	G	A	0.06064	NA	0.692325	rs1182393	59	UBE3C	0	intronic	3.683
7:156947754:A:AT	rs35493254	7	156947754	AT	A	0.06064	NA	0.692325	rs1182393	59	UBE3C	0	intronic	1.028
7:156951179:C:G	rs17645539	7	156951179	G	C	0.06163	NA	0.680011	rs1182393	59	UBE3C	0	intronic	6.212
7:156951697:C:T	rs56058704	7	156951697	C	T	0.06163	NA	0.680011	rs1182393	59	UBE3C	0	intronic	0.037
7:156955450:C:G	rs67286782	7	156955450	G	C	0.06064	NA	0.692325	rs1182393	59	UBE3C	0	intronic	4.882
7:156959594:C:T	rs13310211	7	156959594	C	T	0.06064	NA	0.692325	rs1182393	59	UBE3C	0	intronic	1.483
7:156961716:A:C	rs35192251	7	156961716	C	A	0.06064	NA	0.692325	rs1182393	59	UBE3C	0	intronic	9.052
7:156966078:A:G	rs1002388	7	156966078	A	G	0.06064	NA	0.692325	rs1182393	59	UBE3C	0	intronic	9.8
7:156969268:C:T	rs62491951	7	156969268	C	T	0.06064	NA	0.692325	rs1182393	59	UBE3C	0	intronic	1.872
7:156971100:A:G	rs34788888	7	156971100	G	A	0.06064	NA	0.692325	rs1182393	59	UBE3C	0	intronic	6.514
7:156971801:C:CAT	rs34923864	7	156971801	CAT	C	0.06064	NA	0.692325	rs1182393	59	UBE3C	0	intronic	1.734
7:156974354:A:G	rs17646047	7	156974354	G	A	0.06064	NA	0.692325	rs1182393	59	UBE3C	0	exonic	7.612
7:156979801:G:T	rs35610996	7	156979801	G	T	0.06064	NA	0.692325	rs1182393	59	UBE3C	0	intronic	0.716
7:156982161:A:G	rs34981031	7	156982161	G	A	0.0497	NA	0.622308	rs1182393	59	UBE3C	0	intronic	2.649
7:156984042:A:G	rs35775709	7	156984042	G	A	0.06163	NA	0.680011	rs1182393	59	UBE3C	0	intronic	2.929
7:156985755:C:T	rs13221911	7	156985755	C	T	0.06362	NA	0.656471	rs1182393	59	UBE3C	0	intronic	3.513
7:156988395:G:T	rs1859550	7	156988395	T	G	0.06362	NA	0.656471	rs1182393	59	UBE3C	0	intronic	13.04
7:156989208:A:G	rs62493393	7	156989208	G	A	0.06064	NA	0.692325	rs1182393	59	UBE3C	0	intronic	0.243
7:156990823:A:T	rs35978696	7	156990823	T	A	0.06362	NA	0.656471	rs1182393	59	UBE3C:RP4-814D15.1	00:00:00	ncRNA_exonic	14.26
7:156992075:G:GA	rs71189988	7	156992075	GA	G	0.06362	NA	0.656471	rs1182393	59	UBE3C	0	intronic	5.785
7:156992077:G:GA	rs66662472	7	156992077	GA	G	0.06362	NA	0.656471	rs1182393	59	UBE3C	0	intronic	5.688
7:156992504:A:G	rs13242040	7	156992504	A	G	0.06362	NA	0.656471	rs1182393	59	UBE3C	0	intronic	5.935
7:156993199:A:G	rs17719085	7	156993199	A	G	0.06064	NA	0.692325	rs1182393	59	UBE3C	0	intronic	1.588
7:156995207:C:T	rs13239285	7	156995207	C	T	0.06262	NA	0.668065	rs1182393	59	UBE3C	0	intronic	0.408
7:157002407:A:G	rs10488093	7	157002407	A	G	0.06362	NA	0.656471	rs1182393	59	UBE3C	0	intronic	4.391
7:157002979:C:CT	rs35887132	7	157002979	C	CT	0.06759	NA	0.613316	rs1182393	59	UBE3C	0	intronic	0.766
7:157003408:A:G	rs886679	7	157003408	G	A	0.06362	NA	0.656471	rs1182393	59	UBE3C	0	intronic	5.918
7:157006673:C:T	rs13234625	7	157006673	C	T	0.06064	NA	0.692325	rs1182393	59	UBE3C	0	intronic	1.233
7:157016269:T:TA	rs11350696	7	157016269	T	TA	0.06064	NA	0.692325	rs1182393	59	UBE3C	0	intronic	0.825
7:157020158:C:T	rs1182361	7	157020158	C	T	0.06064	NA	0.692325	rs1182393	59	UBE3C	0	intronic	0.9
7:157024610:T:TG	rs34507522	7	157024610	T	TG	0.06064	NA	0.692325	rs1182393	59	UBE3C	0	intronic	0.95
7:157026820:T:TCTTC	rs10648532	7	157026820	TCTTC	T	0.06262	NA	0.668065	rs1182393	59	UBE3C	0	intronic	0.334
7:157027135:A:G	rs1182440	7	157027135	A	G	0.06064	NA	0.692325	rs1182393	59	UBE3C	0	intronic	1.348
7:157028864:A:G	rs1182434	7	157028864	A	G	0.06064	NA	0.692325	rs1182393	59	UBE3C	0	intronic	15.37
7:157029716:A:G	rs1636602	7	157029716	G	A	0.06064	NA	0.692325	rs1182393	59	UBE3C	0	intronic	0.961
7:157030976:A:G	rs1182399	7	157030976	A	G	0.06064	NA	0.692325	rs1182393	59	UBE3C	0	intronic	2.564
7:157031269:A:G	rs1182398	7	157031269	G	A	0.06064	NA	0.692325	rs1182393	59	UBE3C	0	intronic	0.749
7:157035938:C:G	rs1182393	7	157035938	C	G	0.05765	7.45956e-09	1	rs1182393	59	UBE3C	0	intronic	1.825
7:157039586:A:G	rs1182387	7	157039586	A	G	0.05964	2.73648e-08	0.966328	rs1182393	59	UBE3C	0	intronic	0.608
7:157042553:A:T	rs1182383	7	157042553	T	A	0.05964	3.23042e-08	0.966328	rs1182393	59	UBE3C	0	intronic	0.69
7:157042938:C:T	rs1182382	7	157042938	T	C	0.05964	3.2688e-08	0.966328	rs1182393	59	UBE3C	0	intronic	0.83
7:157045265:A:G	rs1182380	7	157045265	G	A	0.05964	3.38537e-08	0.966328	rs1182393	59	UBE3C	0	intronic	0.148
7:157046130:A:G	7:157046130:A:G	7	157046130	A	G	0.07952	NA	0.720595	rs1182393	59	UBE3C	0	intronic	0.126
7:157046130:G:T	7:157046130:G:T	7	157046130	G	T	0.01988	NA	0.720595	rs1182393	59	UBE3C	0	NA	0.089
7:157047091:T:TATTA	rs138233488	7	157047091	TATTA	T	0.06362	NA	0.622142	rs1182393	59	UBE3C	0	intronic	0.108
7:157048788:C:T	rs1182376	7	157048788	T	C	0.05964	2.81597e-08	0.966328	rs1182393	59	UBE3C	0	intronic	0.249
7:157048940:A:G	rs1182374	7	157048940	A	G	0.05964	2.96658e-08	0.966328	rs1182393	59	UBE3C	0	intronic	2.908
7:157049530:G:T	rs1182373	7	157049530	T	G	0.05964	2.93693e-08	0.966328	rs1182393	59	UBE3C	0	intronic	0.61
7:157051220:C:T	rs1182372	7	157051220	T	C	0.05964	2.87619e-08	0.966328	rs1182393	59	UBE3C	0	intronic	1.81
7:157062753:C:T	rs1182411	7	157062753	C	T	0.05865	3.03836e-08	0.948385	rs1182393	59	UBE3C	686	downstream	0.085
7:157065893:C:CCACA	rs5888713	7	157065893	CCACA	C	0.0666	NA	0.862054	rs1182393	59	UBE3C	3826	intergenic	1.24
7:157066584:A:G	rs1182409	7	157066584	A	G	0.05169	NA	0.821478	rs1182393	59	UBE3C	4517	intergenic	4.899
7:157068335:A:G	rs1182407	7	157068335	A	G	0.06064	1.55396e-08	0.916447	rs1182393	59	RP5-1142J19.1	5894	intergenic	0.089
7:157070476:C:T	rs1182405	7	157070476	T	C	0.06759	2.30163e-08	0.818274	rs1182393	59	RP5-1142J19.1	3753	intergenic	1.725
7:157071853:A:G	rs1182403	7	157071853	A	G	0.0666	2.66637e-08	0.765701	rs1182393	59	RP5-1142J19.1	2376	intergenic	5.867
7:157072483:A:G	rs3735651	7	157072483	G	A	0.07952	NA	0.687192	rs1182393	59	RP5-1142J19.1	1746	intergenic	7.939
7:157074903:C:T	rs7809093	7	157074903	T	C	0.0666	4.45195e-08	0.800799	rs1182393	59	RP5-1142J19.1	0	ncRNA_exonic	0.023
7:157075148:A:G	rs1182431	7	157075148	A	G	0.0666	4.47966e-08	0.800799	rs1182393	59	RP5-1142J19.1	0	ncRNA_exonic	0.18
7:157075239:G:T	rs1182430	7	157075239	G	T	0.06561	NA	0.753795	rs1182393	59	RP5-1142J19.1	0	ncRNA_exonic	0.341
7:157075289:C:T	rs1182429	7	157075289	C	T	0.0666	NA	0.800799	rs1182393	59	RP5-1142J19.1	0	ncRNA_exonic	6.19
7:157075341:C:CAGCAGACATTGTCGAGA	rs150180344	7	157075341	CAGCAGACATTGTCGAGA	C	0.06859	NA	0.776204	rs1182393	59	RP5-1142J19.1	0	ncRNA_exonic	0.536
7:157076039:C:CAA	rs72092577	7	157076039	C	CAA	0.0666	NA	0.741802	rs1182393	59	RP5-1142J19.1	658	upstream	3.09
7:157076600:A:G	rs1182426	7	157076600	G	A	0.06461	NA	0.736666	rs1182393	59	RP5-1142J19.1	1219	intergenic	2.766
7:157078213:C:T	rs1182423	7	157078213	C	T	0.06362	NA	0.690918	rs1182393	59	RP5-1142J19.1	2832	intergenic	0.283
7:157078220:A:G	rs1182422	7	157078220	A	G	0.06958	NA	0.626794	rs1182393	59	RP5-1142J19.1	2839	intergenic	1.329
7:157078904:C:G	rs1182421	7	157078904	C	G	0.0666	NA	0.657537	rs1182393	59	RP5-1142J19.1	3523	intergenic	0.998
7:157081218:A:AC	rs34538970	7	157081218	A	AC	0.06859	NA	0.610536	rs1182393	59	RP5-1142J19.1	5837	intergenic	8.506
7:157085842:G:T	rs2527871	7	157085842	G	T	0.06064	NA	0.669094	rs1182393	59	RP5-1142J19.1	10461	intergenic	1.285
7:157088810:C:T	rs4716697	7	157088810	C	T	0.06064	NA	0.669094	rs1182393	59	RN7SL142P	9676	intergenic	0.062
7:157089188:A:G	rs10268021	7	157089188	A	G	0.06064	NA	0.669094	rs1182393	59	RN7SL142P	9298	intergenic	0.267
7:157094139:C:T	rs757851	7	157094139	C	T	0.06064	NA	0.669094	rs1182393	59	RN7SL142P	4347	intergenic	2.799
8:1874081:C:T	rs138312109	8	1874081	C	T	0.006958	4.33669e-08	1	rs138312109	60	ARHGEF10	0	intronic	2.985
8:28946729:A:G	rs140800213	8	28946729	G	A	0.01292	NA	0.76455	rs146665256	61	KIF13B	0	intronic	2.063
8:28975530:C:T	rs146665256	8	28975530	T	C	0.00994	2.70371e-08	1	rs146665256	61	KIF13B:CTD-2647L4.1	00:00:00	ncRNA_intronic	1.804
8:35557765:A:G	rs572911018	8	35557765	G	A	0.001988	2.36062e-08	1	rs572911018	62	UNC5D	0	intronic	18.06
8:35560591:A:G	rs540223832	8	35560591	G	A	0.001988	NA	1	rs572911018	62	UNC5D	0	intronic	11.66
8:35687454:A:C	rs556196653	8	35687454	A	C	0.001988	NA	1	rs572911018	62	RP11-473J6.1	32186	intergenic	6.752
8:35810809:A:G	rs189222982	8	35810809	G	A	0.001988	NA	1	rs572911018	62	RP11-473J6.1	0	ncRNA_intronic	1.315
8:35915325:A:T	rs181112435	8	35915325	A	T	0.001988	NA	1	rs572911018	62	RP11-89M20.2	0	ncRNA_intronic	2.994
8:60036697:G:T	rs189943070	8	60036697	G	T	0.002982	NA	0.665336	rs147019462	63	RP11-25K19.1	2791	intergenic	9.203
8:60179641:C:T	rs145865955	8	60179641	C	T	0.002982	NA	0.665336	rs147019462	63	SNORA51	129579	intergenic	5.888
8:60188044:C:G	rs180972776	8	60188044	G	C	0.002982	NA	0.665336	rs147019462	63	SNORA51	137982	intergenic	2.229
8:60448427:G:T	rs544776508	8	60448427	T	G	0.001988	1.17142e-09	1	rs147019462	63	RP11-379I19.2	21659	intergenic	0.229
8:60460796:A:G	rs188317370	8	60460796	A	G	0.001988	3.21939e-09	1	rs147019462	63	RP11-379I19.2	9290	intergenic	0.059
8:60542332:C:T	rs147019462	8	60542332	C	T	0.001988	1.08266e-09	1	rs147019462	63	RP11-379I19.3	15997	intergenic	8.553
8:60604569:C:T	rs555845442	8	60604569	C	T	0.002982	1.11382e-08	0.7485	rs143604736	63	RP11-960H2.2	68036	intergenic	1.459
8:60627698:A:T	rs572565300	8	60627698	T	A	0.01193	4.57756e-08	1	rs572565300	63	RP11-960H2.2	44907	intergenic	0.23
8:61143074:C:T	rs143604736	8	61143074	T	C	0.003976	1.19767e-09	1	rs143604736	63	CA8	0	intronic	1.074
8:61380362:G:T	rs151252400	8	61380362	G	T	0.005964	NA	0.779528	rs143604736	63	RP11-163N6.2	0	ncRNA_intronic	4.815
8:61424310:A:C	rs185870336	8	61424310	C	A	0.00994	8.69511e-09	1	rs185870336	63	RP11-163N6.2	0	ncRNA_intronic	0.783
8:61531616:C:G	rs145442423	8	61531616	G	C	0.00497	NA	0.798397	rs143604736	63	RAB2A	0	UTR3	1.327
8:61557767:A:G	rs118104084	8	61557767	A	G	0.00994	3.92112e-08	0.806353	rs185870336	63	RP11-91I20.2	7293	intergenic	0.084
8:61853170:C:T	rs150845069	8	61853170	C	T	0.005964	NA	0.663995	rs143604736	63	AC022182.1	0	ncRNA_intronic	0.787
8:61903350:C:T	rs140530850	8	61903350	C	T	0.005964	NA	0.663995	rs143604736	63	AC022182.3	23015	intergenic	0.734
8:78052385:C:T	rs79953944	8	78052385	T	C	0.02982	NA	0.602918	rs76517173	64	HIGD1AP18	126120	intergenic	2.763
8:78099163:C:T	rs79996979	8	78099163	C	T	0.05666	NA	0.750473	rs76517173	64	AC105242.1	99888	intergenic	0.07
8:78106698:C:G	rs76517173	8	78106698	G	C	0.04274	2.85464e-08	1	rs76517173	64	AC105242.1	92353	intergenic	1.567
8:78122128:A:G	rs117710830	8	78122128	A	G	0.03082	NA	0.716596	rs76517173	64	AC105242.1	76923	intergenic	6.759
8:78132181:C:T	rs75420863	8	78132181	T	C	0.04274	NA	1	rs76517173	64	AC105242.1	66870	intergenic	4.164
8:78175370:C:G	rs75081552	8	78175370	C	G	0.05467	NA	0.705311	rs76517173	64	AC105242.1	23681	intergenic	0.612
8:102990512:A:G	rs149947991	8	102990512	A	G	0.002982	4.11433e-08	1	rs149947991	65	NCALD	0	intronic	5.714
8:106159971:C:T	rs141782817	8	106159971	T	C	0.01093	2.58915e-08	1	rs141782817	66	RP11-127H5.1:RP11-574O7.1	00:00:00	ncRNA_intronic	0.594
8:124476686:A:G	rs118073676	8	124476686	A	G	0.01988	1.95744e-08	1	rs118073676	67	WDYHV1	0	intergenic	2.732
9:103905118:A:G	rs532715912	9	103905118	G	A	0.000994	NA	1	rs185631077	68	LPPR1	0	intronic	5.642
9:104083167:A:T	rs147696389	9	104083167	A	T	0.000994	NA	1	rs185631077	68	LPPR1	0	intronic	4.745
9:104152730:C:G	rs146115634	9	104152730	G	C	0.000994	NA	1	rs185631077	68	MRPL50	0	UTR3	0.933
9:104174389:A:G	rs191451396	9	104174389	A	G	0.000994	NA	1	rs185631077	68	ZNF189	1446	intergenic	3.137
9:104599086:A:G	rs551775923	9	104599086	A	G	0.000994	NA	1	rs185631077	68	MTND3P4	43047	intergenic	10.75
9:104723464:A:T	rs144525801	9	104723464	A	T	0.000994	NA	1	rs185631077	68	ARL2BPP7	94069	intergenic	2.017
9:104737860:C:T	rs10989736	9	104737860	C	T	0.000994	NA	1	rs185631077	68	ARL2BPP7	79673	intergenic	0.04
9:104812473:A:T	rs185631077	9	104812473	T	A	0.000994	4.317e-08	1	rs185631077	68	ARL2BPP7	5060	intergenic	0.05
9:105131255:G:T	rs528305969	9	105131255	G	T	0.000994	NA	1	rs185631077	68	AL391867.1	73508	intergenic	0.192
9:105319051:C:G	rs551533223	9	105319051	C	G	0.000994	NA	1	rs185631077	68	LINC00587	0	ncRNA_intronic	0.319
9:105742997:G:T	rs561567099	9	105742997	T	G	0.000994	NA	1	rs185631077	68	CYLC2	14595	intergenic	6.293
9:105763319:C:G	rs534717599	9	105763319	C	G	0.000994	NA	1	rs185631077	68	CYLC2	0	intronic	1.566
9:122607953:C:T	rs530961764	9	122607953	C	T	0.000994	NA	1	rs146077857	69	RP11-360A18.2	89377	intergenic	17.44
9:122688969:A:G	rs537123837	9	122688969	G	A	0.000994	NA	1	rs146077857	69	RP11-360A18.2	8361	intergenic	21.4
9:122844876:C:T	rs145112664	9	122844876	T	C	0.000994	NA	1	rs146077857	69	RP11-360A18.1	108275	intergenic	1.278
9:122914073:G:T	rs564423288	9	122914073	T	G	0.000994	NA	1	rs146077857	69	MIR147A	93183	intergenic	1.54
9:122968403:A:G	rs556240315	9	122968403	G	A	0.000994	NA	1	rs146077857	69	MIR147A	38853	intergenic	2.726
9:122994398:C:T	rs533333164	9	122994398	C	T	0.000994	NA	1	rs146077857	69	MIR147A	12858	intergenic	0.635
9:123205887:C:T	rs147083853	9	123205887	T	C	0.000994	NA	1	rs146077857	69	CDK5RAP2	0	intronic	7.263
9:123398620:C:T	rs539940742	9	123398620	T	C	0.000994	NA	1	rs146077857	69	MEGF9	0	intronic	0.288
9:123416809:C:T	rs146244178	9	123416809	C	T	0.000994	NA	1	rs146077857	69	MEGF9	0	intronic	8.547
9:123541197:A:G	rs146077857	9	123541197	G	A	0.000994	8.89688e-09	1	rs146077857	69	FBXW2	0	intronic	13.14
9:123602826:A:T	rs543283966	9	123602826	T	A	0.000994	NA	1	rs143465319	69	PSMD5:PSMD5-AS1	00:00:00	ncRNA_intronic	1.278
9:123602831:C:G	rs561463110	9	123602831	G	C	0.000994	NA	1	rs143465319	69	PSMD5:PSMD5-AS1	00:00:00	ncRNA_intronic	0.534
9:123602984:A:G	rs532542137	9	123602984	G	A	0.000994	NA	1	rs143465319	69	PSMD5:PSMD5-AS1	00:00:00	ncRNA_intronic	0.424
9:123634607:A:G	rs575991279	9	123634607	A	G	0.000994	NA	1	rs143465319	69	PHF19	0	intronic	1.01
9:123640773:C:T	rs561665264	9	123640773	T	C	0.000994	NA	1	rs143465319	69	PHF19	1166	intergenic	8.845
9:123671527:A:G	rs182675772	9	123671527	G	A	0.000994	NA	1	rs146077857	69	TRAF1	0	exonic	26.2
9:123719334:C:T	rs111231518	9	123719334	C	T	0.000994	NA	1	rs143465319	69	C5	0	intronic	1.349
9:123728551:C:T	rs372568821	9	123728551	T	C	0.000994	NA	1	rs143465319	69	C5	0	intronic	13.09
9:123774167:C:T	rs546524845	9	123774167	C	T	0.000994	NA	1	rs143465319	69	C5	0	intronic	0.506
9:123783984:A:C	rs201760167	9	123783984	A	C	0.000994	NA	1	rs146077857	69	C5	0	intronic	16.39
9:123790418:C:T	rs547162250	9	123790418	T	C	0.000994	NA	1	rs143465319	69	C5	0	intronic	3.726
9:123821263:C:T	rs537842256	9	123821263	C	T	0.000994	NA	1	rs146077857	69	C5	8708	intergenic	3.354
9:123837677:C:G	rs537494177	9	123837677	G	C	0.000994	NA	1	rs146077857	69	CNTRL	0	intronic	8.726
9:123903998:A:C	rs559741979	9	123903998	C	A	0.000994	NA	1	rs143465319	69	CNTRL	0	intronic	2.108
9:123936741:A:C	rs560140879	9	123936741	C	A	0.000994	NA	1	rs143465319	69	CNTRL	0	intronic	0.581
9:124136712:C:T	rs538231148	9	124136712	T	C	0.000994	NA	1	rs143465319	69	RP11-162D16.2	806	upstream	3.679
9:124158754:A:G	rs572077468	9	124158754	G	A	0.000994	NA	1	rs146077857	69	RP11-162D16.2	0	ncRNA_intronic	1.405
9:124180788:A:G	rs548678548	9	124180788	G	A	0.000994	NA	1	rs146077857	69	RP11-162D16.2	0	ncRNA_intronic	0.566
9:124181856:C:T	rs527840093	9	124181856	T	C	0.000994	NA	1	rs143465319	69	RP11-162D16.2	0	ncRNA_intronic	1.089
9:124205840:A:G	rs190525235	9	124205840	G	A	0.000994	NA	1	rs146077857	69	RP11-162D16.2	0	ncRNA_intronic	0.15
9:124272604:A:C	rs529379409	9	124272604	C	A	0.000994	NA	1	rs143465319	69	HMGB1P37	9490	intergenic	3.988
9:124286258:C:T	rs539085386	9	124286258	C	T	0.000994	NA	1	rs143465319	69	HMGB1P37	3554	intergenic	2.91
9:124443404:A:G	rs184118910	9	124443404	G	A	0.000994	NA	1	rs146077857	69	DAB2IP	0	intronic	5.423
9:124499227:C:G	rs143465319	9	124499227	G	C	0.000994	7.24177e-09	1	rs143465319	69	DAB2IP	0	intronic	4.486
9:124579192:A:C	rs550863133	9	124579192	C	A	0.000994	NA	1	rs143465319	69	RP11-244O19.1	0	ncRNA_exonic	3.354
9:124579641:A:G	rs142194967	9	124579641	A	G	0.000994	NA	1	rs143465319	69	RP11-244O19.1	0	ncRNA_exonic	1.018
9:124625514:C:T	rs543583954	9	124625514	C	T	0.000994	NA	1	rs143465319	69	TTLL11	0	intronic	12.6
9:124626474:C:T	rs575373120	9	124626474	T	C	0.000994	NA	1	rs143465319	69	TTLL11	0	intronic	0.114
9:124643711:A:T	rs561414585	9	124643711	A	T	0.000994	NA	1	rs143465319	69	TTLL11	0	intronic	0.46
9:124705410:A:T	rs559440621	9	124705410	A	T	0.000994	NA	1	rs143465319	69	TTLL11:TTLL11-IT1	00:00:00	ncRNA_intronic	15.65
9:124877070:A:G	rs560103636	9	124877070	G	A	0.000994	NA	1	rs143465319	69	MIR4478	5290	intergenic	3.081
9:125106657:C:T	rs190003332	9	125106657	C	T	0.000994	NA	1	rs143465319	69	RP11-498E2.8	13034	intergenic	2.298
9:125200497:C:T	rs572428962	9	125200497	T	C	0.000994	NA	1	rs143465319	69	RP11-542K23.7	0	ncRNA_intronic	2.593
9:125343389:A:G	rs548262449	9	125343389	G	A	0.000994	NA	1	rs143465319	69	OR1L8	12550	intergenic	5.351
9:125411854:A:T	rs528007860	9	125411854	A	T	0.000994	NA	1	rs143465319	69	RP11-64P14.7	9889	intergenic	0.477
9:126061178:C:G	rs62579038	9	126061178	C	G	0.1223	NA	0.638737	rs10739625	70	STRBP	30322	intergenic	5.155
9:126066449:C:T	rs12376736	9	126066449	C	T	0.1203	NA	0.651062	rs10739625	70	STRBP	35593	intergenic	3.857
9:126067541:C:T	rs10985953	9	126067541	C	T	0.1143	NA	0.614648	rs10739625	70	STRBP	36685	intergenic	5.587
9:126071100:A:C	rs10985956	9	126071100	C	A	0.1262	NA	0.701413	rs10739625	70	STRBP	40244	intergenic	0.17
9:126073680:G:T	rs10739625	9	126073680	T	G	0.1541	4.28969e-08	1	rs10739625	70	STRBP	42824	intergenic	1.139
9:138949005:C:T	rs150731093	9	138949005	T	C	0.01292	1.61904e-08	1	rs150731093	71	NACC2	0	intronic	2.327
9:138949007:A:G	rs189540441	9	138949007	A	G	0.01292	NA	1	rs150731093	71	NACC2	0	intronic	2.029
10:3157982:A:G	rs74451751	10	3157982	G	A	0.04473	NA	0.611774	rs76496015	72	PFKP	0	intronic	2.636
10:3158187:A:G	rs76496015	10	3158187	G	A	0.07157	1.69444e-08	1	rs76496015	72	PFKP	0	intronic	4.303
10:3485229:A:G	rs17135258	10	3485229	G	A	0.2594	NA	0.863764	rs7068283	73	RP11-482E14.1	43856	intergenic	0.975
10:3485609:A:T	rs60032423	10	3485609	A	T	0.2296	NA	0.767641	rs7068283	73	RP11-482E14.1	43476	intergenic	6.89
10:3485920:A:C	rs7067778	10	3485920	A	C	0.2644	NA	0.848552	rs7068283	73	RP11-482E14.1	43165	intergenic	0.219
10:3487425:A:C	rs4881170	10	3487425	A	C	0.2922	NA	0.972574	rs7068283	73	RP11-482E14.1	41660	intergenic	3.176
10:3488484:A:G	rs883634	10	3488484	A	G	0.2565	NA	0.869799	rs7068283	73	RP11-482E14.1	40601	intergenic	5.391
10:3488513:C:T	rs883633	10	3488513	C	T	0.2833	NA	0.986147	rs7068283	73	RP11-482E14.1	40572	intergenic	0.113
10:3488883:A:G	rs11251890	10	3488883	G	A	0.2545	NA	0.861933	rs7068283	73	RP11-482E14.1	40202	intergenic	0.03
10:3489133:A:G	rs1890072	10	3489133	A	G	0.2893	NA	0.958475	rs7068283	73	RP11-482E14.1	39952	intergenic	1.59
10:3490398:C:T	rs7068025	10	3490398	T	C	0.2922	NA	0.972574	rs7068283	73	RP11-482E14.1	38687	intergenic	5.386
10:3490587:C:T	rs7068283	10	3490587	C	T	0.2863	4.78322e-08	1	rs7068283	73	RP11-482E14.1	38498	intergenic	3.572
10:3490932:C:T	rs7894316	10	3490932	T	C	0.2863	NA	1	rs7068283	73	RP11-482E14.1	38153	intergenic	5.56
10:3490988:C:CT	rs58750503	10	3490988	C	CT	0.2843	NA	0.97216	rs7068283	73	RP11-482E14.1	38097	intergenic	3.198
10:3491719:A:G	rs55725670	10	3491719	A	G	0.2873	NA	0.949298	rs7068283	73	RP11-482E14.1	37366	intergenic	0.294
10:3492476:A:G	rs11251896	10	3492476	G	A	0.2545	NA	0.861933	rs7068283	73	RP11-482E14.1	36609	intergenic	2.347
10:3492570:C:T	rs11251897	10	3492570	T	C	0.2833	NA	0.986147	rs7068283	73	RP11-482E14.1	36515	intergenic	0.298
10:3493666:C:T	rs10795048	10	3493666	C	T	0.2863	4.99677e-08	1	rs7068283	73	RP11-482E14.1	35419	intergenic	3.731
10:3493718:C:T	rs10795049	10	3493718	C	T	0.2604	NA	0.886352	rs7068283	73	RP11-482E14.1	35367	intergenic	3.171
10:3494007:A:AG	rs35069456	10	3494007	A	AG	0.2863	NA	1	rs7068283	73	RP11-482E14.1	35078	intergenic	4.707
10:3494097:C:T	rs10904044	10	3494097	C	T	0.2922	NA	0.972574	rs7068283	73	RP11-482E14.1	34988	intergenic	2.66
10:3495037:C:T	rs4881172	10	3495037	T	C	0.337	NA	0.689459	rs7068283	73	RP11-482E14.1	34048	intergenic	7.95
10:3496301:A:G	rs12049661	10	3496301	A	G	0.329	NA	0.721987	rs7068283	73	RP11-482E14.1	32784	intergenic	1.697
10:3496772:A:G	rs60977746	10	3496772	A	G	0.341	NA	0.75662	rs7068283	73	RP11-482E14.1	32313	intergenic	2.624
10:3498982:A:G	rs12250998	10	3498982	A	G	0.337	NA	0.731375	rs7068283	73	RP11-482E14.1	30103	intergenic	1.048
10:3499016:T:TG	rs112060699	10	3499016	T	TG	0.2684	NA	0.839266	rs7068283	73	RP11-482E14.1	30069	intergenic	5.723
10:3499052:C:G	rs12244869	10	3499052	G	C	0.335	4.85066e-08	0.737938	rs7068283	73	RP11-482E14.1	30033	intergenic	4.122
10:3499417:A:C	rs66544849	10	3499417	C	A	0.2654	NA	0.825665	rs7068283	73	RP11-482E14.1	29668	intergenic	0.832
10:3499441:C:T	rs2583115	10	3499441	T	C	0.3449	NA	0.705738	rs7068283	73	RP11-482E14.1	29644	intergenic	3.828
10:3499625:C:T	rs112048300	10	3499625	T	C	0.2833	NA	0.699113	rs7068283	73	RP11-482E14.1	29460	intergenic	4.844
10:3499710:A:G	rs111712589	10	3499710	A	G	0.338	NA	0.719142	rs7068283	73	RP11-482E14.1	29375	intergenic	4.141
10:3499787:C:T	rs61830520	10	3499787	T	C	0.3569	NA	0.669049	rs7068283	73	RP11-482E14.1	29298	intergenic	0.954
10:3499882:A:G	rs61830521	10	3499882	G	A	0.337	NA	0.707338	rs7068283	73	RP11-482E14.1	29203	intergenic	0.54
10:3500154:A:G	rs1668532	10	3500154	A	G	0.334	NA	0.717124	rs7068283	73	RP11-482E14.1	28931	intergenic	8.016
10:3500567:C:T	rs61561139	10	3500567	C	T	0.2187	NA	0.652277	rs7068283	73	RP11-482E14.1	28518	intergenic	6.605
10:3500570:A:T	rs474512	10	3500570	T	A	0.3539	NA	0.654429	rs7068283	73	RP11-482E14.1	28515	intergenic	3.302
10:3500809:A:G	rs61830526	10	3500809	G	A	0.2664	NA	0.822604	rs7068283	73	RP11-482E14.1	28276	intergenic	1.335
10:3500867:A:G	rs56111506	10	3500867	G	A	0.2883	NA	0.91004	rs7068283	73	RP11-482E14.1	28218	intergenic	4.151
10:3501358:C:T	rs11251903	10	3501358	C	T	0.2654	NA	0.826719	rs7068283	73	RP11-482E14.1	27727	intergenic	0.267
10:3501670:C:CA	rs57493834	10	3501670	C	CA	0.2853	NA	0.867696	rs7068283	73	RP11-482E14.1	27415	intergenic	1.286
10:3502520:A:G	10:3502520:A:G	10	3502520	G	A	0.4056	NA	0.914008	rs7068283	73	RP11-482E14.1	26565	intergenic	0.025
10:3502520:G:T	10:3502520:G:T	10	3502520	G	T	0.2873	NA	0.914008	rs7068283	73	RP11-482E14.1	26565	NA	0.017
10:3503962:A:G	rs12250340	10	3503962	A	G	0.2654	NA	0.826719	rs7068283	73	RP11-482E14.1	25123	intergenic	9.88
10:3504440:A:G	rs4881175	10	3504440	G	A	0.2664	NA	0.822005	rs7068283	73	RP11-482E14.1	24645	intergenic	2.112
10:3504711:A:G	rs4881176	10	3504711	G	A	0.2654	NA	0.826719	rs7068283	73	RP11-482E14.1	24374	intergenic	2.121
10:3505030:A:G	rs1964428	10	3505030	A	G	0.2654	NA	0.826719	rs7068283	73	RP11-482E14.1	24055	intergenic	0.584
10:3506218:A:G	rs1961463	10	3506218	G	A	0.3211	NA	0.680096	rs7068283	73	RP11-482E14.1	22867	intergenic	2.281
10:5363215:A:G	rs142629297	10	5363215	G	A	0.003976	NA	0.798397	rs186901456	74	RP11-445P17.5	16386	intergenic	1.413
10:5388520:C:T	rs186901456	10	5388520	T	C	0.00497	5.16764e-09	1	rs186901456	74	UCN3	18451	intergenic	0.761
10:12170174:C:T	rs6602563	10	12170174	C	T	0.4205	3.96737e-08	0.75169	rs7082294	75	SEC61A2	1461	intergenic	0.776
10:12170659:C:T	rs6602564	10	12170659	C	T	0.4215	NA	0.748419	rs7082294	75	SEC61A2	976	upstream	0.117
10:12171188:A:ACT	rs34431727	10	12171188	A	ACT	0.4235	NA	0.735502	rs7082294	75	SEC61A2	447	upstream	5.776
10:12173172:A:G	rs10752256	10	12173172	A	G	0.4235	NA	0.749578	rs7082294	75	SEC61A2	0	intronic	0.284
10:12173757:C:T	rs67465850	10	12173757	T	C	0.4235	NA	0.749578	rs7082294	75	SEC61A2	0	intronic	0.844
10:12174567:C:T	rs7080933	10	12174567	C	T	0.3917	NA	0.862297	rs7082294	75	SEC61A2	0	intronic	2.042
10:12174655:A:AT	rs34211090	10	12174655	A	AT	0.3936	NA	0.855641	rs7082294	75	SEC61A2	0	intronic	0.952
10:12176866:C:T	rs9663717	10	12176866	C	T	0.3907	NA	0.857947	rs7082294	75	SEC61A2	0	intronic	0.048
10:12176997:C:T	rs4747964	10	12176997	C	T	0.3907	NA	0.857947	rs7082294	75	SEC61A2	0	intronic	0.337
10:12178339:A:G	rs11257558	10	12178339	G	A	0.4205	NA	0.750545	rs7082294	75	SEC61A2	0	intronic	0.379
10:12179187:A:G	rs11257559	10	12179187	G	A	0.3907	NA	0.857947	rs7082294	75	SEC61A2	0	intronic	3.233
10:12179270:A:G	rs10906083	10	12179270	G	A	0.4205	NA	0.750545	rs7082294	75	SEC61A2	0	intronic	0.312
10:12180465:A:G	rs35710960	10	12180465	A	G	0.3936	NA	0.855641	rs7082294	75	SEC61A2	0	intronic	0.37
10:12180569:A:C	rs34170068	10	12180569	C	A	0.3926	NA	0.858549	rs7082294	75	SEC61A2	0	intronic	0.837
10:12181892:C:T	rs12218478	10	12181892	C	T	0.3917	NA	0.862297	rs7082294	75	SEC61A2	0	intronic	1.205
10:12182446:C:T	rs7080938	10	12182446	T	C	0.3917	NA	0.862297	rs7082294	75	SEC61A2	0	intronic	0.368
10:12183140:A:G	rs35693884	10	12183140	G	A	0.3907	NA	0.857947	rs7082294	75	SEC61A2	0	intronic	2.815
10:12183858:C:T	rs11257563	10	12183858	C	T	0.3907	NA	0.857947	rs7082294	75	SEC61A2	0	intronic	0.185
10:12184961:C:CT	rs531642508	10	12184961	C	CT	0.3658	NA	0.668824	rs7082294	75	SEC61A2	0	intronic	0.453
10:12187121:C:T	rs12777445	10	12187121	T	C	0.3917	NA	0.862297	rs7082294	75	SEC61A2	0	intronic	4.435
10:12187256:A:G	rs4750171	10	12187256	G	A	0.3917	NA	0.862297	rs7082294	75	SEC61A2	0	intronic	0.041
10:12188806:C:T	rs11594985	10	12188806	C	T	0.3917	NA	0.862297	rs7082294	75	SEC61A2	0	intronic	0.299
10:12190321:C:T	rs7897731	10	12190321	C	T	0.4056	NA	0.81595	rs7082294	75	SEC61A2	0	intronic	0.104
10:12190525:C:T	rs11257565	10	12190525	T	C	0.4056	NA	0.81595	rs7082294	75	SEC61A2	0	intronic	1.89
10:12190896:A:C	rs11257566	10	12190896	C	A	0.4076	NA	0.802154	rs7082294	75	SEC61A2	0	intronic	0.474
10:12190911:G:T	rs7072486	10	12190911	G	T	0.4056	NA	0.81595	rs7082294	75	SEC61A2	0	intronic	1.705
10:12191237:C:T	rs7077306	10	12191237	C	T	0.4056	NA	0.81595	rs7082294	75	SEC61A2	0	intronic	0.565
10:12191307:C:T	rs7077434	10	12191307	C	T	0.4056	NA	0.81595	rs7082294	75	SEC61A2	0	intronic	0.105
10:12191933:C:T	rs10466280	10	12191933	C	T	0.4056	NA	0.81595	rs7082294	75	SEC61A2	0	exonic	12.89
10:12192317:C:T	rs9329337	10	12192317	C	T	0.3877	NA	0.744238	rs7082294	75	SEC61A2	0	intronic	1.843
10:12193066:A:G	rs7082294	10	12193066	A	G	0.3588	1.70964e-08	1	rs7082294	75	SEC61A2	0	intronic	1.859
10:12194279:A:G	rs7914422	10	12194279	G	A	0.4046	NA	0.810599	rs7082294	75	SEC61A2	0	intronic	1.049
10:12194989:C:T	rs10906088	10	12194989	C	T	0.4056	NA	0.81595	rs7082294	75	SEC61A2	0	intronic	0.323
10:12195881:A:G	rs2895501	10	12195881	G	A	0.4036	NA	0.806269	rs7082294	75	SEC61A2	0	intronic	10.72
10:12196690:A:G	rs3758375	10	12196690	A	G	0.4036	NA	0.806269	rs7082294	75	SEC61A2	0	intronic	13.17
10:12196930:A:G	rs2895502	10	12196930	G	A	0.3897	NA	0.852799	rs7082294	75	SEC61A2	0	intronic	5.977
10:12198019:A:G	rs3758376	10	12198019	G	A	0.4036	NA	0.806269	rs7082294	75	SEC61A2	0	intronic	8.799
10:12199473:G:T	rs11257570	10	12199473	G	T	0.4632	NA	0.628339	rs7082294	75	SEC61A2	0	intronic	2.361
10:12199742:C:T	rs4750174	10	12199742	T	C	0.4314	NA	0.728883	rs7082294	75	SEC61A2	0	intronic	2.529
10:12200125:C:T	rs4750175	10	12200125	C	T	0.4036	NA	0.806269	rs7082294	75	SEC61A2	0	intronic	2.986
10:12200406:A:G	rs4589194	10	12200406	A	G	0.4046	NA	0.811605	rs7082294	75	SEC61A2	0	intronic	9.095
10:12200905:C:T	rs12267387	10	12200905	C	T	0.4046	NA	0.811605	rs7082294	75	SEC61A2	0	intronic	0.663
10:12201176:C:T	rs7099650	10	12201176	T	C	0.4781	NA	0.601552	rs7082294	75	SEC61A2	0	intronic	2.305
10:12201594:G:T	rs2399782	10	12201594	T	G	0.4056	NA	0.81595	rs7082294	75	SEC61A2	0	intronic	0.801
10:12201632:C:T	rs2399783	10	12201632	T	C	0.3917	NA	0.862297	rs7082294	75	SEC61A2	0	intronic	1.138
10:12201835:G:GCT	rs574763763	10	12201835	G	GCT	0.3638	NA	0.794237	rs7082294	75	SEC61A2	0	intronic	NA
10:12202408:C:T	rs10906090	10	12202408	T	C	0.4046	NA	0.810599	rs7082294	75	SEC61A2	0	intronic	1.585
10:12202496:C:G	rs10906091	10	12202496	G	C	0.4046	NA	0.810599	rs7082294	75	SEC61A2	0	intronic	0.678
10:12202708:C:CAA	rs34165047	10	12202708	CAA	C	0.4046	NA	0.810599	rs7082294	75	SEC61A2	0	intronic	5.596
10:12202866:A:T	rs10906092	10	12202866	A	T	0.4046	NA	0.810599	rs7082294	75	SEC61A2	0	intronic	0.865
10:12203321:A:G	rs1573986	10	12203321	G	A	0.4046	NA	0.810599	rs7082294	75	SEC61A2	0	intronic	0.263
10:12203356:G:T	rs1573987	10	12203356	G	T	0.4046	NA	0.810599	rs7082294	75	SEC61A2	0	intronic	1.754
10:12205964:A:T	rs2002024	10	12205964	T	A	0.3946	NA	0.844762	rs7082294	75	SEC61A2	0	intronic	5.371
10:12207508:A:G	rs11972	10	12207508	A	G	0.3946	NA	0.844762	rs7082294	75	SEC61A2:NUDT5	00:00:00	UTR3	3.502
10:12207887:A:T	rs4750179	10	12207887	A	T	0.4085	NA	0.799757	rs7082294	75	SEC61A2:NUDT5	00:00:00	UTR3	3.56
10:12208307:A:G	rs1053403	10	12208307	G	A	0.4056	NA	0.800273	rs7082294	75	SEC61A2:NUDT5	00:00:00	UTR3	0.722
10:12209399:C:G	rs2280619	10	12209399	C	G	0.4076	NA	0.794375	rs7082294	75	SEC61A2:NUDT5	00:00:00	UTR3	1.426
10:12209936:G:GT	rs71513318	10	12209936	GT	G	0.4076	NA	0.794375	rs7082294	75	SEC61A2:NUDT5	00:00:00	intronic	0.774
10:12210404:A:G	rs4747967	10	12210404	G	A	0.4066	NA	0.804595	rs7082294	75	SEC61A2:NUDT5	00:00:00	intronic	3.402
10:12210657:A:G	rs4750180	10	12210657	G	A	0.3936	NA	0.839557	rs7082294	75	SEC61A2:NUDT5	00:00:00	intronic	5.683
10:12211590:C:T	rs9633765	10	12211590	T	C	0.4085	NA	0.799757	rs7082294	75	SEC61A2:NUDT5	00:00:00	UTR3	2.142
10:12211761:A:T	rs1054067	10	12211761	A	T	0.4085	NA	0.799757	rs7082294	75	SEC61A2:NUDT5	00:00:00	UTR3	5.753
10:12213686:T:TTTTA	rs374655673	10	12213686	TTTTA	T	0.4195	NA	0.696305	rs7082294	75	NUDT5	0	intronic	1.508
10:12219592:A:G	rs4750184	10	12219592	G	A	0.3897	NA	0.812798	rs7082294	75	NUDT5	0	intronic	0.313
10:12224233:A:G	rs4750185	10	12224233	G	A	0.3569	NA	0.691364	rs7082294	75	NUDT5	0	intronic	2.897
10:12234302:C:CA	rs66550394	10	12234302	CA	C	0.3787	NA	0.738372	rs7082294	75	NUDT5	0	intronic	6.261
10:68436242:A:G	rs113582806	10	68436242	G	A	0.007952	1.38156e-08	0.887093	rs113411809	76	CTNNA3	0	intronic	16.01
10:68487894:A:G	rs113411809	10	68487894	G	A	0.008946	7.49248e-09	1	rs113411809	76	CTNNA3	0	intronic	2.06
11:6833412:C:G	rs147533806	11	6833412	G	C	0.01392	9.99026e-09	1	rs147533806	77	OR6A2	16283	intergenic	5.085
11:6846551:C:G	rs117574225	11	6846551	C	G	0.01292	NA	0.926676	rs147533806	77	RP11-560B16.5	18343	intergenic	0.075
11:6875320:A:T	11:6875320:A:T	11	6875320	T	A	0.01193	NA	0.853651	rs147533806	77	OR10A5	7383	intergenic	3.979
11:6875320:G:T	11:6875320:G:T	11	6875320	T	G	0.4891	NA	0.853651	rs147533806	77	OR10A5	7383	NA	3.864
11:6901971:T:TAG	rs201259835	11	6901971	TAG	T	0.01193	NA	0.853651	rs147533806	77	OR10A4	3120	intergenic	7.908
11:11284452:A:T	rs573738905	11	11284452	A	T	0.000994	NA	1	rs193014577	78	GALNT18	7970	intergenic	8.048
11:11503482:G:T	rs566704914	11	11503482	T	G	0.000994	NA	1	rs193014577	78	GALNT18	0	intronic	9.274
11:11518658:C:G	rs573002376	11	11518658	G	C	0.000994	NA	1	rs193014577	78	GALNT18	0	intronic	1.382
11:11599770:C:T	rs535283031	11	11599770	C	T	0.000994	NA	1	rs193014577	78	GALNT18	0	intronic	1.965
11:11801828:C:G	rs193014577	11	11801828	G	C	0.000994	1.57774e-08	1	rs193014577	78	RP11-756D7.1	20847	intergenic	9.211
11:12015264:C:T	rs185757250	11	12015264	C	T	0.000994	NA	1	rs193014577	78	DKK3	0	intronic	3.546
11:12138593:A:C	rs185557719	11	12138593	C	A	0.000994	NA	1	rs193014577	78	MICAL2	0	intronic	4.534
11:12148403:A:G	rs181286876	11	12148403	G	A	0.000994	NA	1	rs193014577	78	MICAL2	0	intronic	9.262
11:12548721:C:T	rs150708707	11	12548721	C	T	0.000994	NA	1	rs193014577	78	PARVA	0	intronic	9.712
11:12591665:A:T	rs561958954	11	12591665	A	T	0.000994	NA	1	rs193014577	78	RP11-51B23.3	29150	intergenic	4.502
11:12786072:A:C	rs138639619	11	12786072	A	C	0.000994	NA	1	rs193014577	78	TEAD1	0	intronic	3.877
11:16488293:C:T	rs188449836	11	16488293	C	T	0.02386	NA	0.919866	rs117796564	79	SOX6	0	intronic	2.212
11:16511208:G:T	rs117796564	11	16511208	G	T	0.02187	2.06855e-08	1	rs117796564	79	SOX6	0	intronic	3.591
11:16570387:A:G	rs148365184	11	16570387	A	G	0.02286	NA	0.95833	rs117796564	79	SOX6	0	intronic	4.441
11:16608778:C:T	rs143884028	11	16608778	T	C	0.01491	NA	0.700494	rs117796564	79	SOX6	0	intronic	2.91
11:20362633:A:G	rs145542878	11	20362633	A	G	0.02087	NA	0.950409	rs189049461	80	HTATIP2	22597	intergenic	12.81
11:20364511:A:C	rs189049461	11	20364511	A	C	0.01988	4.18877e-08	1	rs189049461	80	HTATIP2	20719	intergenic	4.373
11:45186126:C:T	rs573899238	11	45186126	T	C	0.00497	2.37419e-08	1	rs150609099	81	PRDM11	0	intronic	2.094
11:45210973:A:G	rs150609099	11	45210973	G	A	0.00497	8.71842e-09	1	rs150609099	81	PRDM11	0	intronic	0.561
11:45276922:C:T	rs139621843	11	45276922	T	C	0.00497	NA	0.636791	rs150609099	81	SYT13	0	intronic	0.803
11:45355370:A:G	rs145797628	11	45355370	G	A	0.005964	NA	0.83166	rs150609099	81	RP11-430H10.1	21551	intergenic	2.348
11:45481224:C:T	rs188955522	11	45481224	T	C	0.006958	1.82093e-08	0.711417	rs150609099	81	RP11-430H10.4	0	ncRNA_intronic	8.353
11:45570723:A:G	rs140106218	11	45570723	G	A	0.005964	NA	0.83166	rs150609099	81	RP11-958J22.1	6698	intergenic	0.557
11:110911280:C:T	rs188468658	11	110911280	T	C	0.00497	2.99408e-08	1	rs188468658	82	RNA5SP350	347	upstream	0.566
11:116466299:C:T	rs187596840	11	116466299	T	C	0.000994	NA	1	rs367779753	83	AP000770.1	43839	intergenic	10.19
11:116626792:C:T	rs184421176	11	116626792	C	T	0.000994	NA	1	rs367779753	83	BUD13	0	intronic	0.072
11:116679121:C:T	rs192916870	11	116679121	T	C	0.000994	NA	1	rs367779753	83	AP006216.5	4798	intergenic	8.158
11:116765601:C:G	rs186711846	11	116765601	C	G	0.000994	NA	1	rs367779753	83	SIK3	0	intronic	0.114
11:116778602:G:GA	rs571191851	11	116778602	G	GA	0.000994	NA	1	rs367779753	83	SIK3	0	intronic	1.223
11:116817631:A:G	rs183127196	11	116817631	A	G	0.000994	NA	1	rs367779753	83	SIK3	0	intronic	2.574
11:116898755:C:G	rs192412679	11	116898755	G	C	0.000994	NA	1	rs367779753	83	SIK3	0	intronic	9.215
11:117134298:A:T	rs182767200	11	117134298	A	T	0.000994	NA	1	rs367779753	83	RNF214	0	intronic	0.263
11:117184721:C:T	rs558431628	11	117184721	C	T	0.000994	NA	1	rs367779753	83	BACE1	0	intronic	15.63
11:117357165:G:T	rs367779753	11	117357165	G	T	0.000994	4.11698e-08	1	rs367779753	83	DSCAML1	0	intronic	0.745
11:117417098:C:T	rs181131230	11	117417098	T	C	0.000994	NA	1	rs367779753	83	DSCAML1	0	intronic	6.795
11:117810075:A:T	rs538918318	11	117810075	A	T	0.000994	NA	1	rs367779753	83	TMPRSS13	9900	intergenic	1.435
11:118036521:G:T	rs551793501	11	118036521	G	T	0.000994	NA	1	rs367779753	83	SCN2B	0	UTR3	4.88
11:118054456:A:G	rs530016885	11	118054456	A	G	0.000994	NA	1	rs367779753	83	SCN2B	7067	intergenic	4.621
11:118280269:C:G	rs193159290	11	118280269	C	G	0.000994	NA	1	rs367779753	83	ATP5L	0	UTR3	3.12
11:122731480:A:C	rs116528706	11	122731480	C	A	0.01093	NA	0.722865	rs139597846	84	CRTAM	0	intronic	1.277
11:122736118:C:T	rs28455114	11	122736118	C	T	0.007952	NA	1	rs139597846	84	CRTAM	0	intronic	2.375
11:122754676:C:T	rs139597846	11	122754676	C	T	0.007952	3.77676e-08	1	rs139597846	84	C11orf63	0	intronic	6.745
11:122767555:GGTTT:GGTTTGTTT	rs570773575	11	122767555	GGTTT	GGTTTGTTT	0.00497	NA	0.621235	rs139597846	84	C11orf63	0	intronic	NA
11:122767555:G:GGTTT	rs112894471	11	122767555	GGTTT	G	0.000994	NA	0.621235	rs139597846	84	C11orf63	0	intronic	0.664
11:134413678:C:G	rs77470911	11	134413678	G	C	0.00497	4.82481e-08	1	rs115605519	85	AP004550.1	19611	intergenic	0.519
11:134414340:A:C	rs78499762	11	134414340	C	A	0.00497	NA	1	rs115605519	85	AP004550.1	18949	intergenic	0.792
11:134414714:A:T	rs115605519	11	134414714	A	T	0.00497	3.6449e-08	1	rs115605519	85	AP004550.1	18575	intergenic	4.366
12:3373942:C:T	rs740768	12	3373942	C	T	0.4513	NA	0.620496	rs564247	86	TSPAN9	0	intronic	10.69
12:3382253:A:G	rs683865	12	3382253	G	A	0.4145	NA	0.672535	rs564247	86	TSPAN9	0	intronic	0.765
12:3382563:C:T	rs479105	12	3382563	C	T	0.4135	NA	0.668515	rs564247	86	TSPAN9	0	intronic	1.62
12:3383557:C:T	rs559359	12	3383557	T	C	0.4245	NA	0.710835	rs564247	86	TSPAN9	0	intronic	2.47
12:3384899:C:G	rs618964	12	3384899	G	C	0.4245	NA	0.710835	rs564247	86	TSPAN9	0	intronic	4.828
12:3384986:A:G	rs525157	12	3384986	A	G	0.4245	NA	0.710835	rs564247	86	TSPAN9	0	intronic	0.732
12:3385957:C:T	rs495697	12	3385957	T	C	0.3519	NA	0.986886	rs564247	86	TSPAN9	0	intronic	2.074
12:3386273:A:G	rs635332	12	3386273	G	A	0.341	NA	0.940708	rs564247	86	TSPAN9	0	intronic	1.037
12:3387190:C:T	rs649697	12	3387190	C	T	0.3509	NA	0.982564	rs564247	86	TSPAN9	0	intronic	2.431
12:3387281:C:T	rs650180	12	3387281	C	T	0.4145	NA	0.760099	rs564247	86	TSPAN9	0	intronic	0.554
12:3387449:A:G	rs571206	12	3387449	A	G	0.4155	NA	0.756937	rs564247	86	TSPAN9	0	intronic	5.487
12:3387521:C:G	rs651196	12	3387521	C	G	0.4145	NA	0.760099	rs564247	86	TSPAN9	0	intronic	1.742
12:3387555:C:T	rs651243	12	3387555	C	T	0.4145	NA	0.760099	rs564247	86	TSPAN9	0	intronic	0.4
12:3388004:C:T	rs544668	12	3388004	T	C	0.4175	NA	0.744431	rs564247	86	TSPAN9	0	intronic	8.557
12:3388932:C:T	rs12580347	12	3388932	C	T	0.4414	NA	0.70482	rs564247	86	TSPAN9	0	intronic	0.571
12:3388975:G:T	rs678462	12	3388975	G	T	0.341	NA	0.940708	rs564247	86	TSPAN9	0	intronic	0.7
12:3389305:C:T	rs679825	12	3389305	C	T	0.4125	NA	0.75679	rs564247	86	TSPAN9	0	intronic	0.033
12:3389784:A:G	rs877090	12	3389784	A	G	0.4195	NA	0.749134	rs564247	86	TSPAN9	0	intronic	0.009
12:3389921:A:G	rs2335819	12	3389921	G	A	0.4245	NA	0.737598	rs564247	86	TSPAN9	0	intronic	3.324
12:3391032:G:T	rs564247	12	3391032	G	T	0.3529	4.25879e-08	1	rs564247	86	TSPAN9	0	exonic	0.267
12:3392351:A:G	rs632887	12	3392351	A	G	0.4394	NA	0.697694	rs564247	86	TSPAN9	0	UTR3	13.44
12:3392558:C:T	rs634076	12	3392558	C	T	0.335	NA	0.92528	rs564247	86	TSPAN9	0	UTR3	0.428
12:3393503:A:G	rs6489451	12	3393503	A	G	0.335	NA	0.740237	rs564247	86	TSPAN9	0	UTR3	1.807
12:24159878:G:GCC	rs200463768	12	24159878	GCC	G	0.01093	NA	0.914804	rs12302052	87	SOX5	55911	intergenic	3.179
12:24163821:C:T	rs143025500	12	24163821	C	T	0.01093	NA	0.914804	rs12302052	87	SOX5	59854	intergenic	0.79
12:24164709:A:C	rs182271291	12	24164709	C	A	0.01093	NA	0.914804	rs12302052	87	SOX5	60742	intergenic	0.693
12:24165062:A:AGA	12:24165062:A:AGA	12	24165062	AGA	A	0.1292	NA	0.914804	rs12302052	87	SOX5	61095	intergenic	NA
12:24165062:A:AGG	12:24165062:A:AGG	12	24165062	A	AGG	0.01093	NA	0.914804	rs12302052	87	SOX5	61095	NA	NA
12:24166263:C:T	rs76238099	12	24166263	T	C	0.01093	4.85799e-08	0.914804	rs12302052	87	SOX5	62296	intergenic	0.405
12:24166633:C:T	rs149771557	12	24166633	T	C	0.01093	4.81616e-08	0.914804	rs12302052	87	SOX5	62666	intergenic	1.519
12:24170743:A:G	rs117856131	12	24170743	A	G	0.01093	4.67412e-08	0.914804	rs12302052	87	SOX5	66776	intergenic	3.795
12:24173507:C:G	rs78682270	12	24173507	G	C	0.01093	3.9258e-08	0.914804	rs12302052	87	SOX5	69540	intergenic	18.11
12:24175767:C:T	rs76669340	12	24175767	T	C	0.00994	4.58931e-08	0.829953	rs12302052	87	SOX5	71800	intergenic	2.422
12:24182105:G:T	rs79901815	12	24182105	T	G	0.01093	3.49723e-08	0.914804	rs12302052	87	SOX5	78138	intergenic	4.042
12:24183349:A:C	rs149098283	12	24183349	A	C	0.01093	NA	0.914804	rs12302052	87	SOX5	79382	intergenic	4.645
12:24189388:G:T	rs75167924	12	24189388	G	T	0.01093	NA	0.914804	rs12302052	87	SOX5	85421	intergenic	5.151
12:24197047:G:GAAT	rs141999863	12	24197047	GAAT	G	0.01093	NA	0.914804	rs12302052	87	SOX5	93080	intergenic	2.648
12:24197197:A:G	rs74659668	12	24197197	A	G	0.01093	4.61941e-08	0.914804	rs12302052	87	SOX5	93230	intergenic	0.212
12:24197650:A:G	rs16927079	12	24197650	G	A	0.01093	3.15782e-08	0.914804	rs12302052	87	SOX5	93683	intergenic	0.4
12:24197748:A:G	rs74879742	12	24197748	G	A	0.01093	NA	0.914804	rs12302052	87	SOX5	93781	intergenic	1.72
12:24197868:A:T	rs116901776	12	24197868	A	T	0.01093	4.64708e-08	0.914804	rs12302052	87	SOX5	93901	intergenic	1.784
12:24198408:G:T	rs78793992	12	24198408	G	T	0.01093	4.61746e-08	0.914804	rs12302052	87	SOX5	94441	intergenic	3.123
12:24200121:C:T	rs118133542	12	24200121	T	C	0.01093	NA	0.914804	rs12302052	87	SOX5	96154	intergenic	0.078
12:24201935:A:G	rs76349759	12	24201935	A	G	0.01093	NA	0.914804	rs12302052	87	SOX5	97968	intergenic	3.165
12:24202277:A:G	rs75700550	12	24202277	A	G	0.01093	NA	0.914804	rs12302052	87	SOX5	98310	intergenic	5.501
12:24205248:C:G	rs78504663	12	24205248	G	C	0.01093	NA	0.914804	rs12302052	87	SOX5	101281	intergenic	0.58
12:24205484:C:T	rs76529784	12	24205484	C	T	0.01093	4.65335e-08	0.914804	rs12302052	87	SOX5	101517	intergenic	3.266
12:24205933:A:C	rs147072107	12	24205933	C	A	0.01093	4.64692e-08	0.914804	rs12302052	87	SOX5	101966	intergenic	0.666
12:24206092:C:T	rs117607129	12	24206092	C	T	0.01093	4.53152e-08	0.914804	rs12302052	87	SOX5	102125	intergenic	5.486
12:24207989:C:CA	rs59615409	12	24207989	CA	C	0.2306	NA	0.914804	rs12302052	87	SOX5	104022	intergenic	0.374
12:24207989:CA:CAA	rs544843862	12	24207989	CA	CAA	0.01093	NA	0.914804	rs12302052	87	SOX5	104022	NA	NA
12:24208032:A:T	rs150763076	12	24208032	T	A	0.01093	4.5049e-08	0.914804	rs12302052	87	SOX5	104065	intergenic	1.03
12:24208229:C:T	rs76432241	12	24208229	C	T	0.01093	2.14995e-08	0.914804	rs12302052	87	SOX5	104262	intergenic	4.469
12:24209178:C:T	rs77890142	12	24209178	T	C	0.01093	2.69833e-08	0.914804	rs12302052	87	SOX5	105211	intergenic	1.299
12:24209804:A:G	rs377754000	12	24209804	G	A	0.01093	4.49065e-08	0.914804	rs12302052	87	SOX5	105837	intergenic	1.664
12:24210164:A:G	rs142414966	12	24210164	A	G	0.01093	NA	0.914804	rs12302052	87	SOX5	106197	intergenic	2.41
12:24210542:A:G	rs79625595	12	24210542	A	G	0.01093	NA	0.914804	rs12302052	87	SOX5	106575	intergenic	7.958
12:24211730:T:TATAA	12:24211730:T:TATAA	12	24211730	T	TATAA	0.3469	NA	0.829953	rs12302052	87	SOX5	107763	NA	0.324
12:24211730:T:TATAAATAA	12:24211730:T:TATAAATAA	12	24211730	T	TATAAATAA	0.00994	NA	0.829953	rs12302052	87	SOX5	107763	intergenic	0.291
12:24212717:A:C	rs75506754	12	24212717	A	C	0.01093	NA	0.914804	rs12302052	87	SOX5	108750	intergenic	2.001
12:24213125:A:T	rs74882538	12	24213125	A	T	0.01093	NA	0.914804	rs12302052	87	SOX5	109158	intergenic	3.235
12:24213568:C:T	rs117215313	12	24213568	T	C	0.01093	NA	0.914804	rs12302052	87	SOX5	109601	intergenic	5.785
12:24214920:A:AG	rs112800106	12	24214920	AG	A	0.01193	NA	1	rs12302052	87	SOX5	110953	intergenic	0.816
12:24216951:G:T	rs79384534	12	24216951	T	G	0.01093	NA	0.914804	rs12302052	87	SOX5	112984	intergenic	1.495
12:24217252:C:T	rs77282339	12	24217252	C	T	0.01093	NA	0.914804	rs12302052	87	SOX5	113285	intergenic	1.216
12:24218263:C:T	rs75165312	12	24218263	T	C	0.01093	NA	0.914804	rs12302052	87	SOX5	114296	intergenic	1.805
12:24218838:C:G	rs79204941	12	24218838	C	G	0.01093	4.15285e-08	0.914804	rs12302052	87	SOX5	114871	intergenic	0.412
12:24219676:C:T	rs77497616	12	24219676	T	C	0.01093	NA	0.914804	rs12302052	87	SOX5	115709	intergenic	2.215
12:24220903:A:AC	rs200963996	12	24220903	AC	A	0.01093	NA	0.914804	rs12302052	87	SOX5	116936	intergenic	1.994
12:24230701:A:AT	rs201433726	12	24230701	AT	A	0.01093	NA	0.914804	rs12302052	87	SOX5	126734	intergenic	14.75
12:24230981:A:C	rs138725814	12	24230981	C	A	0.01093	NA	0.914804	rs12302052	87	SOX5	127014	intergenic	0.472
12:24233332:A:G	rs74722408	12	24233332	A	G	0.01093	NA	0.914804	rs12302052	87	SOX5	129365	intergenic	0.814
12:24237008:G:T	rs78867381	12	24237008	G	T	0.01093	1.24464e-08	0.914804	rs12302052	87	MIR920	128346	intergenic	4.705
12:24238076:A:C	rs76524784	12	24238076	C	A	0.01093	4.46916e-08	0.914804	rs12302052	87	MIR920	127278	intergenic	3.206
12:24239711:C:G	rs116977108	12	24239711	C	G	0.01093	4.45025e-08	0.914804	rs12302052	87	MIR920	125643	intergenic	2.776
12:24239835:A:G	rs75864570	12	24239835	G	A	0.01093	4.44234e-08	0.914804	rs12302052	87	MIR920	125519	intergenic	7.134
12:24240050:A:G	rs79772768	12	24240050	A	G	0.01093	4.42233e-08	0.914804	rs12302052	87	MIR920	125304	intergenic	8.672
12:24240230:C:T	rs78674098	12	24240230	C	T	0.01093	4.45686e-08	0.914804	rs12302052	87	MIR920	125124	intergenic	0.952
12:24240308:A:AATTG	rs201386945	12	24240308	AATTG	A	0.01093	NA	0.914804	rs12302052	87	MIR920	125046	intergenic	2.093
12:24249134:A:G	rs117112230	12	24249134	A	G	0.01093	4.36648e-08	0.914804	rs12302052	87	MIR920	116220	intergenic	1.986
12:24250926:A:G	rs76097284	12	24250926	G	A	0.01093	4.48353e-08	0.914804	rs12302052	87	MIR920	114428	intergenic	2.081
12:24251344:C:T	rs78736625	12	24251344	C	T	0.01193	NA	0.836548	rs12302052	87	MIR920	114010	intergenic	0.036
12:24252856:A:C	rs117168461	12	24252856	C	A	0.01093	4.37805e-08	0.914804	rs12302052	87	MIR920	112498	intergenic	4.356
12:24253314:A:AAAT	rs143238421	12	24253314	A	AAAT	0.01093	NA	0.914804	rs12302052	87	MIR920	112040	intergenic	2.041
12:24254057:C:T	rs12301847	12	24254057	T	C	0.01193	1.72356e-08	1	rs12302052	87	MIR920	111297	intergenic	2.144
12:24254231:C:G	rs12302052	12	24254231	C	G	0.01193	5.94516e-09	1	rs12302052	87	MIR920	111123	intergenic	0.789
12:24254748:A:T	rs60475662	12	24254748	A	T	0.01193	1.54656e-08	1	rs12302052	87	MIR920	110606	intergenic	1.84
12:24255025:C:T	rs140702757	12	24255025	C	T	0.01093	4.94428e-08	0.914804	rs12302052	87	MIR920	110329	intergenic	17.96
12:24255281:C:T	rs11047258	12	24255281	C	T	0.01193	9.49667e-09	1	rs12302052	87	MIR920	110073	intergenic	15.94
12:24255755:G:T	rs75892276	12	24255755	G	T	0.01093	4.39623e-08	0.914804	rs12302052	87	MIR920	109599	intergenic	17.71
12:24259784:A:G	rs150167551	12	24259784	G	A	0.01093	4.4792e-08	0.914804	rs12302052	87	MIR920	105570	intergenic	0.69
12:24259903:C:T	rs77666186	12	24259903	C	T	0.01093	4.44802e-08	0.914804	rs12302052	87	MIR920	105451	intergenic	0.642
12:24261884:C:T	rs79139080	12	24261884	T	C	0.01093	NA	0.914804	rs12302052	87	MIR920	103470	intergenic	8.441
12:24263591:A:G	rs145477201	12	24263591	A	G	0.01093	4.9229e-08	0.914804	rs12302052	87	MIR920	101763	intergenic	0.516
12:24263999:A:G	rs78264947	12	24263999	A	G	0.01093	4.54854e-08	0.914804	rs12302052	87	MIR920	101355	intergenic	0.85
12:24268159:A:G	rs149686997	12	24268159	G	A	0.01093	NA	0.914804	rs12302052	87	MIR920	97195	intergenic	0.839
12:24274257:A:C	rs118068797	12	24274257	A	C	0.00994	NA	0.829953	rs12302052	87	MIR920	91097	intergenic	1.983
12:24275775:G:GA	rs201088438	12	24275775	G	GA	0.00994	NA	0.829953	rs12302052	87	MIR920	89579	intergenic	13.71
12:24279774:A:ATC	rs149841760	12	24279774	ATC	A	0.00994	NA	0.829953	rs12302052	87	MIR920	85580	intergenic	0.851
12:24281909:C:T	rs79755655	12	24281909	T	C	0.00994	NA	0.829953	rs12302052	87	MIR920	83445	intergenic	0.686
12:24281953:G:T	rs78069524	12	24281953	T	G	0.00994	NA	0.829953	rs12302052	87	MIR920	83401	intergenic	6.6
12:24282787:A:G	rs114215759	12	24282787	A	G	0.00994	NA	0.829953	rs12302052	87	MIR920	82567	intergenic	1.582
12:24282812:A:G	rs145452108	12	24282812	A	G	0.00994	NA	0.829953	rs12302052	87	MIR920	82542	intergenic	1.703
12:24283555:A:G	rs77972671	12	24283555	A	G	0.00994	NA	0.829953	rs12302052	87	MIR920	81799	intergenic	4.529
12:24285011:A:G	rs76998705	12	24285011	A	G	0.00994	NA	0.829953	rs12302052	87	MIR920	80343	intergenic	9.322
12:24285233:A:C	rs78827515	12	24285233	A	C	0.00994	NA	0.829953	rs12302052	87	MIR920	80121	intergenic	0.317
12:24285236:C:T	rs118067475	12	24285236	C	T	0.00994	NA	0.829953	rs12302052	87	MIR920	80118	intergenic	0.43
12:24285372:A:G	rs75223421	12	24285372	G	A	0.00994	NA	0.829953	rs12302052	87	MIR920	79982	intergenic	1.331
12:24285515:A:G	rs79646347	12	24285515	G	A	0.00994	NA	0.829953	rs12302052	87	MIR920	79839	intergenic	1.514
12:24285537:A:C	rs78672271	12	24285537	A	C	0.00994	NA	0.829953	rs12302052	87	MIR920	79817	intergenic	3.32
12:24285938:C:T	rs116745860	12	24285938	T	C	0.00994	NA	0.829953	rs12302052	87	MIR920	79416	intergenic	0.616
12:24286520:A:G	rs77177695	12	24286520	G	A	0.00994	NA	0.829953	rs12302052	87	MIR920	78834	intergenic	5.929
12:24287831:T:TA	rs555323404	12	24287831	T	TA	0.008946	NA	0.745445	rs12302052	87	MIR920	77523	intergenic	0.669
12:24287832:A:T	rs560925043	12	24287832	T	A	0.008946	NA	0.745445	rs12302052	87	MIR920	77522	intergenic	0.04
12:24288188:G:T	rs115027433	12	24288188	G	T	0.00994	NA	0.668616	rs12302052	87	MIR920	77166	intergenic	0.436
12:24288404:C:T	rs12316739	12	24288404	T	C	0.00994	NA	0.668616	rs12302052	87	MIR920	76950	intergenic	7.926
12:73995236:A:G	rs184806842	12	73995236	A	G	0.000994	NA	1	rs188192905	88	RP11-166B14.1	47209	intergenic	1.414
12:74008445:C:G	rs180907166	12	74008445	C	G	0.000994	NA	1	rs188192905	88	RP11-166B14.1	34000	intergenic	0.904
12:74199250:C:G	rs536089129	12	74199250	G	C	0.000994	NA	1	rs188192905	88	RP11-295G12.1	6742	intergenic	0.95
12:74402588:C:T	rs193231967	12	74402588	T	C	0.000994	NA	1	rs188192905	88	AC090015.1	8966	intergenic	1.544
12:74432774:A:G	rs192825322	12	74432774	G	A	0.000994	NA	1	rs188192905	88	RP11-711C17.2	91	upstream	0.126
12:74549354:A:G	rs574768449	12	74549354	G	A	0.000994	NA	1	rs188192905	88	RP11-81H3.2	0	ncRNA_intronic	1.454
12:74672620:C:G	rs188192905	12	74672620	G	C	0.000994	2.92882e-09	1	rs188192905	88	RP11-81H3.2:RP11-274M17.3	00:00:00	ncRNA_intronic	9.437
12:75028614:A:G	rs555969722	12	75028614	A	G	0.000994	NA	1	rs188192905	88	RP11-361A23.1	21726	intergenic	3.401
12:77594777:G:T	rs549722968	12	77594777	T	G	0.000994	NA	1	rs61932076	89	RP1-81P11.1	18605	intergenic	1.178
12:77753666:G:T	rs546139866	12	77753666	G	T	0.000994	NA	1	rs61932076	89	RP1-34H18.1	0	ncRNA_intronic	5.277
12:77841339:C:T	rs75185925	12	77841339	C	T	0.000994	NA	1	rs61932076	89	RP1-34H18.1	0	ncRNA_intronic	0.335
12:77938491:C:T	rs543593405	12	77938491	C	T	0.000994	NA	1	rs61932076	89	RP1-34H18.1	0	ncRNA_intronic	0.285
12:78028682:C:G	rs61932076	12	78028682	C	G	0.000994	4.82511e-08	1	rs61932076	89	RP1-34H18.1	62626	intergenic	0.25
12:78382007:C:T	rs535809884	12	78382007	T	C	0.000994	NA	1	rs61932076	89	NAV3	0	intronic	6.845
12:78570570:A:G	rs79422653	12	78570570	G	A	0.000994	NA	1	rs61932076	89	NAV3	0	intronic	18.73
12:78602436:C:T	rs140241789	12	78602436	T	C	0.000994	NA	1	rs61932076	89	NAV3	0	intronic	6.384
12:78665266:C:T	rs571870965	12	78665266	C	T	0.000994	NA	1	rs61932076	89	RP11-38F22.1	55193	intergenic	1.06
12:78692727:G:T	rs569262118	12	78692727	G	T	0.000994	NA	1	rs61932076	89	RP11-38F22.1	27732	intergenic	2.953
12:78793158:A:T	rs184010299	12	78793158	T	A	0.000994	NA	1	rs61932076	89	RP11-754N21.1	0	ncRNA_intronic	1.309
12:78815643:C:T	rs77513691	12	78815643	C	T	0.000994	NA	1	rs61932076	89	RP11-754N21.1	0	ncRNA_intronic	0.611
12:78875105:A:C	rs553140940	12	78875105	A	C	0.000994	NA	1	rs61932076	89	RP11-754N21.1:RP11-171L9.1	00:00:00	ncRNA_intronic	7.025
12:94957076:A:G	rs567162385	12	94957076	A	G	0.001988	NA	0.665336	rs139119920	90	MIR5700	1440	intergenic	2.184
12:95025862:C:T	rs185231144	12	95025862	C	T	0.001988	NA	0.665336	rs139119920	90	TMCC3	0	intronic	3.067
12:95153413:A:G	rs139119920	12	95153413	G	A	0.002982	4.3956e-08	1	rs139119920	90	KRT19P2	74509	intergenic	0.126
12:123974039:A:G	rs183110538	12	123974039	A	G	0.001988	4.87227e-08	1	rs183110538	91	RILPL1	0	intronic	0.423
13:20880713:C:G	rs9315462	13	20880713	G	C	0.3857	NA	0.624254	rs6490548	92	GJB6	74178	intergenic	0.339
13:20880886:A:T	rs9315463	13	20880886	A	T	0.3867	NA	0.62025	rs6490548	92	GJB6	74351	intergenic	0.836
13:20880889:A:T	rs9315464	13	20880889	A	T	0.3867	NA	0.62025	rs6490548	92	GJB6	74354	intergenic	1.804
13:20881255:A:G	rs9550629	13	20881255	A	G	0.3867	NA	0.627393	rs6490548	92	GJB6	74720	intergenic	9.07
13:20881858:G:T	rs9315465	13	20881858	G	T	0.3877	NA	0.616262	rs6490548	92	GJB6	75323	intergenic	0.767
13:20881859:A:G	rs9315466	13	20881859	A	G	0.3877	NA	0.616262	rs6490548	92	GJB6	75324	intergenic	2.054
13:20883895:C:T	rs4065542	13	20883895	T	C	0.3857	NA	0.624254	rs6490548	92	GJB6	77360	intergenic	0.774
13:20884063:A:G	rs1932427	13	20884063	G	A	0.3857	NA	0.624254	rs6490548	92	GJB6	77528	intergenic	5.441
13:20887781:A:G	rs1007767	13	20887781	G	A	0.3857	NA	0.631411	rs6490548	92	GJB6	81246	intergenic	3.794
13:20890752:C:T	rs9552144	13	20890752	C	T	0.3877	NA	0.657472	rs6490548	92	GJB6	84217	intergenic	0.779
13:20910359:C:T	rs6490548	13	20910359	T	C	0.3867	3.25435e-08	1	rs6490548	92	CRYL1	67446	intergenic	0.127
13:112731808:C:T	rs60587286	13	112731808	C	T	0.03479	2.54634e-08	0.920726	rs4907648	93	SOX1	5787	intergenic	3.062
13:112732124:A:G	rs9604189	13	112732124	G	A	0.03678	2.68125e-08	0.92248	rs4907648	93	RP11-450H6.3	5738	intergenic	0.594
13:112733972:C:T	rs4907648	13	112733972	C	T	0.03579	1.79159e-08	1	rs4907648	93	RP11-450H6.3	3890	intergenic	0.022
13:112734326:A:G	rs55692498	13	112734326	G	A	0.03777	3.55409e-08	0.949105	rs4907648	93	RP11-450H6.3	3536	intergenic	0.052
14:89789645:A:AG	rs113302027	14	89789645	A	AG	0.1531	NA	0.673987	rs3825669	94	FOXN3	0	intronic	0.521
14:89793335:C:T	rs12587090	14	89793335	C	T	0.1561	NA	0.690428	rs3825669	94	FOXN3	0	intronic	4.097
14:89793412:T:TGAAAGA	rs80162827	14	89793412	TGAAAGA	T	0.1561	NA	0.690428	rs3825669	94	FOXN3	0	intronic	2.473
14:89793486:C:T	rs3825670	14	89793486	C	T	0.1561	NA	0.690428	rs3825669	94	FOXN3	0	intronic	7.2
14:89794058:C:T	rs12587725	14	89794058	C	T	0.1561	NA	0.690428	rs3825669	94	FOXN3	0	intronic	8.895
14:89795111:C:T	rs76186975	14	89795111	C	T	0.1561	NA	0.690428	rs3825669	94	FOXN3	0	intronic	2.175
14:89795329:C:T	rs17125695	14	89795329	C	T	0.1561	NA	0.690428	rs3825669	94	FOXN3	0	intronic	3.994
14:89795670:A:C	rs17125698	14	89795670	C	A	0.1561	NA	0.690428	rs3825669	94	FOXN3	0	intronic	1.434
14:89796311:A:G	rs17125700	14	89796311	G	A	0.1571	NA	0.683672	rs3825669	94	FOXN3	0	intronic	1.021
14:89798069:C:T	rs60007302	14	89798069	T	C	0.1779	NA	0.900182	rs3825669	94	FOXN3	0	intronic	5.262
14:89798125:C:T	rs8020112	14	89798125	C	T	0.1789	NA	0.90661	rs3825669	94	FOXN3	0	intronic	1.684
14:89798388:C:T	rs3783855	14	89798388	C	T	0.1789	NA	0.906787	rs3825669	94	FOXN3	0	intronic	0.334
14:89799382:C:T	rs4904549	14	89799382	C	T	0.1809	NA	0.919691	rs3825669	94	FOXN3	0	intronic	3.071
14:89800052:C:T	rs2080308	14	89800052	C	T	0.1799	NA	0.900162	rs3825669	94	FOXN3	0	intronic	2.292
14:89800823:G:T	rs4899982	14	89800823	G	T	0.1789	NA	0.906787	rs3825669	94	FOXN3	0	intronic	0.709
14:89802600:A:G	14:89802600:A:G	14	89802600	A	G	0.17	NA	0.764899	rs3825669	94	FOXN3	0	intronic	2.088
14:89802600:A:T	14:89802600:A:T	14	89802600	A	T	0.1561	NA	0.764899	rs3825669	94	FOXN3	0	NA	1.888
14:89804276:A:G	rs3825669	14	89804276	A	G	0.1909	2.68645e-08	1	rs3825669	94	FOXN3	0	intronic	9.886
14:89804373:A:T	rs3825667	14	89804373	T	A	0.1909	3.2056e-08	1	rs3825669	94	FOXN3	0	intronic	7.369
14:89804507:C:T	rs7141800	14	89804507	T	C	0.1889	2.83774e-08	0.972817	rs3825669	94	FOXN3	0	intronic	0.35
14:89804856:A:G	rs4904550	14	89804856	G	A	0.1918	4.23905e-08	0.940112	rs3825669	94	FOXN3	0	intronic	0.069
14:89804876:A:G	rs7400805	14	89804876	G	A	0.168	NA	0.786164	rs3825669	94	FOXN3	0	intronic	0.627
14:96675762:A:G	rs183399931	14	96675762	A	G	0.001988	4.4357e-08	1	rs183399931	95	BDKRB2:RP11-404P21.8	00:00:00	intronic	0.069
14:103726948:C:T	rs117049348	14	103726948	T	C	0.02286	4.54291e-08	1	rs117049348	96	RAP2CP1	18611	intergenic	4.554
15:54477113:C:T	rs183034186	15	54477113	T	C	0.04771	4.09308e-09	1	rs183034186	97	UNC13C	0	intronic	0.07
15:54480379:A:G	rs77335028	15	54480379	G	A	0.03579	NA	0.753392	rs183034186	97	UNC13C	0	intronic	1.448
15:54481196:C:T	rs79399761	15	54481196	T	C	0.03976	4.49308e-08	0.834185	rs183034186	97	UNC13C	0	intronic	3.063
15:74488929:A:C	rs545444974	15	74488929	A	C	0.001988	9.44097e-09	1	rs545444974	98	STRA6	0	intronic	1.802
16:3118536:A:C	rs2283468	16	3118536	C	A	0.3936	NA	0.631948	rs2360169	99	IL32	0	intronic	1.477
16:3118849:C:T	rs12922880	16	3118849	T	C	0.4245	NA	0.73527	rs2360169	99	IL32	0	intronic	1.255
16:3118865:C:T	rs12934561	16	3118865	C	T	0.4125	NA	0.753999	rs2360169	99	IL32	0	intronic	0.814
16:3120641:A:G	rs2360169	16	3120641	A	G	0.3559	4.12052e-08	1	rs2360169	99	IL32	0	intronic	2.177
16:3120703:A:G	rs4322666	16	3120703	A	G	0.3588	NA	0.987649	rs2360169	99	IL32	0	intronic	4.572
16:3120719:A:C	rs11077156	16	3120719	A	C	0.4195	NA	0.764222	rs2360169	99	IL32	0	intronic	2.864
16:3121084:C:T	rs4786375	16	3121084	C	T	0.3648	NA	0.955403	rs2360169	99	IL32	0	intronic	3.833
16:3122282:A:G	rs12447486	16	3122282	A	G	0.4135	NA	0.776148	rs2360169	99	IL32	0	intronic	2.03
16:3122328:A:G	rs3865210	16	3122328	G	A	0.3777	NA	0.91374	rs2360169	99	IL32	0	intronic	0.207
16:3122645:C:G	rs2257551	16	3122645	G	C	0.4145	NA	0.811368	rs2360169	99	IL32	0	intronic	0.113
16:3123112:G:T	rs2741905	16	3123112	T	G	0.3698	NA	0.93754	rs2360169	99	IL32	0	intronic	0.828
16:3123561:A:T	rs2015620	16	3123561	T	A	0.3638	NA	0.95937	rs2360169	99	IL32	0	intronic	1.429
16:3124710:A:G	rs1969616	16	3124710	A	G	0.3588	NA	0.979357	rs2360169	99	IL32	0	intronic	2.823
16:3124866:C:CA	rs373229640	16	3124866	CA	C	0.3817	NA	0.85897	rs2360169	99	IL32	0	intronic	1.272
16:3124908:C:T	rs12598118	16	3124908	T	C	0.4264	NA	0.732738	rs2360169	99	IL32	0	intronic	6.747
16:3124920:A:G	rs4349147	16	3124920	G	A	0.3588	NA	0.979357	rs2360169	99	IL32	0	intronic	2.959
16:3125151:C:G	rs4786376	16	3125151	G	C	0.3598	NA	0.966987	rs2360169	99	IL32	0	intronic	0.397
16:3125203:C:T	rs12917910	16	3125203	T	C	0.4274	NA	0.721779	rs2360169	99	IL32	0	intronic	5.507
16:3125691:A:G	rs4786379	16	3125691	G	A	0.4235	NA	0.731181	rs2360169	99	IL32	0	intronic	1.278
16:3125715:A:G	rs2360170	16	3125715	A	G	0.3658	NA	0.935055	rs2360169	99	IL32	0	intronic	1.668
16:3125808:C:G	rs4238845	16	3125808	G	C	0.3598	NA	0.975278	rs2360169	99	IL32	0	intronic	9.808
16:3126691:A:C	rs760412	16	3126691	C	A	0.3569	NA	0.954592	rs2360169	99	IL32	0	intronic	5.011
16:3126699:A:G	rs760413	16	3126699	A	G	0.3569	NA	0.954592	rs2360169	99	IL32	0	intronic	0.309
16:3126714:A:AG	rs34774619	16	3126714	A	AG	0.3579	NA	0.958689	rs2360169	99	IL32	0	intronic	1.029
16:3126854:C:T	rs2360171	16	3126854	T	C	0.4483	NA	0.64916	rs2360169	99	IL32	0	intronic	2.023
16:3127448:C:T	rs2005948	16	3127448	C	T	0.4264	NA	0.709673	rs2360169	99	IL32:RP11-473M20.9	00:00:00	ncRNA_intronic	2.634
16:3128201:C:G	rs2142476	16	3128201	C	G	0.3579	NA	0.950505	rs2360169	99	IL32:RP11-473M20.9	00:00:00	ncRNA_intronic	0.596
16:3128428:C:G	rs2179016	16	3128428	G	C	0.3579	NA	0.958689	rs2360169	99	IL32:RP11-473M20.9	00:00:00	ncRNA_exonic	1.263
16:3128648:A:AG	rs35898289	16	3128648	AG	A	0.3579	NA	0.958689	rs2360169	99	IL32:RP11-473M20.9	00:00:00	ncRNA_exonic	0.641
16:3128977:A:G	rs9931409	16	3128977	G	A	0.3579	NA	0.958689	rs2360169	99	IL32:RP11-473M20.9	00:00:00	ncRNA_intronic	1.472
16:3129237:A:T	rs8044503	16	3129237	T	A	0.3509	NA	0.922419	rs2360169	99	IL32:RP11-473M20.9	00:00:00	ncRNA_intronic	1.085
16:3130640:A:G	rs4502216	16	3130640	G	A	0.3648	NA	0.906565	rs2360169	99	IL32:RP11-473M20.9	00:00:00	ncRNA_intronic	2.249
16:3130653:C:T	rs7187835	16	3130653	T	C	0.3698	NA	0.88753	rs2360169	99	IL32:RP11-473M20.9	00:00:00	ncRNA_intronic	4.398
16:3131810:C:T	rs148052546	16	3131810	C	T	0.3817	NA	0.844235	rs2360169	99	IL32:RP11-473M20.9	00:00:00	exonic	0.702
16:3131940:C:CGG	rs58826170	16	3131940	C	CGG	0.3509	NA	0.610259	rs2360169	99	RP11-473M20.9	0	ncRNA_intronic	0.345
16:3132197:A:G	rs11077173	16	3132197	G	A	0.3588	NA	0.851621	rs2360169	99	RP11-473M20.9	0	ncRNA_intronic	0.173
16:71076218:A:C	rs559488924	16	71076218	A	C	0.000994	NA	1	rs544477611	100	HYDIN	0	intronic	5.401
16:71078763:A:G	rs188402107	16	71078763	G	A	0.000994	NA	1	rs544477611	100	HYDIN	0	intronic	2.542
16:71159028:C:T	rs538690782	16	71159028	C	T	0.000994	NA	1	rs544477611	100	HYDIN	0	intronic	2.008
16:71360971:A:T	rs146299777	16	71360971	A	T	0.000994	NA	1	rs544477611	100	AC106736.1	4120	intergenic	9.378
16:71433103:C:T	rs182795740	16	71433103	C	T	0.000994	NA	1	rs544477611	100	CALB2	8761	intergenic	3.631
16:71520276:G:T	rs183717113	16	71520276	G	T	0.000994	NA	1	rs544477611	100	AC010547.9:ZNF19	00:00:00	intronic	0.258
16:71520279:C:T	rs189205445	16	71520279	T	C	0.000994	NA	1	rs544477611	100	AC010547.9:ZNF19	00:00:00	intronic	0.708
16:71554290:A:G	rs574232514	16	71554290	A	G	0.000994	NA	1	rs544477611	100	ZNF19	0	intronic	3.456
16:71566508:C:G	rs182155000	16	71566508	C	G	0.000994	NA	1	rs544477611	100	ZNF19:CHST4	00:00:00	intronic	0.738
16:71700046:A:C	rs192310733	16	71700046	A	C	0.000994	NA	1	rs544477611	100	PHLPP2:RNU6-208P	00:00:00	ncRNA_exonic	2.971
16:71790656:C:T	rs147396326	16	71790656	C	T	0.000994	NA	1	rs544477611	100	AP1G1	0	intronic	0.509
16:71873678:A:C	rs538835393	16	71873678	C	A	0.000994	NA	1	rs544477611	100	RP11-417N10.3	3842	intergenic	1.072
16:72019936:C:T	rs544477611	16	72019936	C	T	0.000994	7.02588e-09	1	rs544477611	100	PKD1L3	0	ncRNA_intronic	0.555
16:72056320:C:T	rs61757214	16	72056320	C	T	0.000994	NA	1	rs544477611	100	DHODH	0	exonic	7.746
16:72448583:A:G	rs528874300	16	72448583	G	A	0.000994	NA	1	rs544477611	100	AC004158.2	10800	intergenic	0.049
16:72589966:A:T	rs575120100	16	72589966	A	T	0.000994	NA	1	rs544477611	100	AC004158.2	0	ncRNA_intronic	2.605
17:1053148:C:T	rs181117702	17	1053148	C	T	0.001988	3.5061e-08	1	rs181117702	101	ABR	0	intronic	4.333
17:1053896:A:G	rs142521093	17	1053896	G	A	0.001988	NA	1	rs181117702	101	ABR	0	intronic	6.562
18:1624956:G:T	rs143400211	18	1624956	G	T	0.003976	7.91945e-10	1	rs143400211	102	RP11-476K15.1	0	ncRNA_intronic	2.585
19:12529905:C:G	rs148199490	19	12529905	G	C	0.007952	1.18237e-08	1	rs117597130	103	CTD-3105H18.16	0	intronic	1.83
19:12568064:A:G	rs141669192	19	12568064	A	G	0.00497	1.39678e-08	0.621235	rs117597130	103	CTD-3105H18.18:CTD-3105H18.7	00:00:00	ncRNA_intronic	0.051
19:12568392:C:T	rs117597130	19	12568392	C	T	0.007952	7.02305e-09	1	rs117597130	103	CTD-3105H18.18:CTD-3105H18.7	00:00:00	splicing	12.82
19:12635490:C:G	rs117421926	19	12635490	G	C	0.007952	NA	0.762094	rs117597130	103	ZNF709	0	intronic	4.67
19:21198467:A:G	rs62122570	19	21198467	G	A	0.1302	NA	0.601544	rs59827445	104	ZNF430	4958	intergenic	1.609
19:21287673:C:T	rs62124881	19	21287673	C	T	0.1014	NA	0.859995	rs59827445	104	ZNF714	0	intronic	0.299
19:21289307:A:G	rs139679748	19	21289307	G	A	0.1034	NA	0.840475	rs59827445	104	ZNF714	0	intronic	1.213
19:21289308:A:G	rs151167851	19	21289308	G	A	0.1024	NA	0.850149	rs59827445	104	ZNF714	0	intronic	1.346
19:21298687:G:GT	rs148942347	19	21298687	G	GT	0.1024	NA	0.850149	rs59827445	104	ZNF714	0	intronic	0.703
19:21315605:G:GAATGTTGTCC	rs151337615	19	21315605	GAATGTTGTCC	G	0.1004	NA	0.87002	rs59827445	104	ZNF714	7531	intergenic	2.526
19:21319618:C:G	rs62124910	19	21319618	C	G	0.1054	NA	0.915929	rs59827445	104	ZNF431	5208	intergenic	0.554
19:21319622:A:G	rs62124911	19	21319622	A	G	0.1054	NA	0.915929	rs59827445	104	ZNF431	5204	intergenic	0.069
19:21319695:C:T	rs62124912	19	21319695	C	T	0.1143	NA	1	rs59827445	104	ZNF431	5131	intergenic	1.835
19:21320159:G:T	rs61433331	19	21320159	T	G	0.1143	NA	1	rs59827445	104	ZNF431	4667	intergenic	0.023
19:21320230:G:T	rs59827445	19	21320230	T	G	0.1143	2.85753e-08	1	rs59827445	104	ZNF431	4596	intergenic	0.04
19:21320231:A:G	rs59254688	19	21320231	A	G	0.1143	2.94718e-08	1	rs59827445	104	ZNF431	4595	intergenic	0.017
19:21320541:C:T	rs57929570	19	21320541	C	T	0.1143	NA	1	rs59827445	104	ZNF431	4285	intergenic	0.065
19:21387559:C:T	rs11085435	19	21387559	C	T	0.1083	NA	0.924443	rs59827445	104	ZNF431	14524	intergenic	0.449
19:21387808:A:G	rs11085436	19	21387808	G	A	0.1083	NA	0.924443	rs59827445	104	ZNF431	14773	intergenic	6.242
19:58808073:G:T	rs192093293	19	58808073	T	G	0.001988	1.53251e-08	1	rs144187501	105	AC010642.1	0	intronic	3.091
19:58808074:A:G	rs144187501	19	58808074	A	G	0.001988	7.13984e-09	1	rs144187501	105	AC010642.1	0	intronic	0.369
19:58809170:C:T	rs571715159	19	58809170	T	C	0.001988	NA	1	rs144187501	105	AC010642.1	0	intronic	1.583
19:58810700:A:G	rs574129739	19	58810700	A	G	0.001988	NA	1	rs144187501	105	AC010642.1	0	intronic	1.029
19:58813026:C:T	rs184141797	19	58813026	T	C	0.002982	NA	0.665336	rs144187501	105	AC010642.1	0	intronic	6.749
20:39019985:A:G	rs118090006	20	39019985	A	G	0.001988	2.60405e-08	1	rs118090006	106	SNORD112	25529	intergenic	1.322
20:39022346:C:T	rs116916501	20	39022346	T	C	0.001988	NA	1	rs118090006	106	SNORD112	23168	intergenic	0.804
20:56185070:A:G	rs78469622	20	56185070	A	G	0.02584	5.33995e-09	1	rs78469622	107	ZBP1	0	intronic	0.623
20:61273836:C:T	rs144733635	20	61273836	T	C	0.01093	3.51711e-08	1	rs144733635	108	RP11-93B14.6:SLCO4A1	00:00:00	UTR5	10.51
21:33699372:C:T	rs543522434	21	33699372	T	C	0.000994	NA	1	rs188461273	109	URB1	0	intronic	1.219
21:33780033:A:T	rs559766756	21	33780033	T	A	0.000994	NA	1	rs188461273	109	EVA1C	4280	intergenic	4.121
21:33836053:A:C	rs551406385	21	33836053	A	C	0.000994	NA	1	rs188461273	109	EVA1C	0	intronic	11.96
21:33864576:A:C	rs181408602	21	33864576	C	A	0.000994	NA	1	rs188461273	109	EVA1C	0	intronic	3.98
21:33893898:G:T	rs181769827	21	33893898	T	G	0.000994	NA	1	rs188461273	109	EVA1C	6190	intergenic	5.47
21:33952629:C:G	rs191015807	21	33952629	G	C	0.000994	NA	1	rs188461273	109	TCP10L:AP000275.65	00:00:00	intronic	1.887
21:34004698:C:CTT	rs535534076	21	34004698	C	CTT	0.000994	NA	1	rs188461273	109	SYNJ1	0	intronic	0.035
21:34213323:C:T	rs188461273	21	34213323	T	C	0.000994	4.63793e-08	1	rs188461273	109	C21orf49	0	intronic	5
21:34215469:A:G	rs186335208	21	34215469	A	G	0.000994	NA	1	rs188461273	109	C21orf49	0	intronic	0.058
21:34303019:C:T	rs529680321	21	34303019	C	T	0.000994	NA	1	rs188461273	109	AP000282.2	0	ncRNA_intronic	1.928
21:34549664:C:T	rs560231787	21	34549664	T	C	0.000994	NA	1	rs188461273	109	C21orf54	7122	intergenic	8.653
21:34578502:A:G	rs549392510	21	34578502	A	G	0.000994	NA	1	rs188461273	109	IFNAR2	23703	intergenic	9.414
21:41270532:A:T	rs537773196	21	41270532	A	T	0.001988	2.9908e-08	1	rs537773196	110	PCP4	0	intronic	7.542
23:13362664:C:T	rs73192265	23	13362664	C	T	0.006958	3.19762e-09	1	rs73192265	111	RP11-142G7.2	0	ncRNA_intronic	4.443
23:53892198:A:G	rs781872885	23	53892198	G	A	0.001988	3.59962e-08	1	rs781872885	112	RP13-444K19.1	39390	intergenic	0.679
23:64054240:A:G	rs139797049	23	64054240	G	A	0.001988	1.1205e-08	1	rs139797049	113	ZC4H2	82009	intergenic	0.725
23:88131062:A:G	rs138330545	23	88131062	G	A	0.04871	NA	0.826698	rs5942344	114	RP11-137D19.1	32341	intergenic	2.131
23:88198968:C:T	rs5942344	23	88198968	C	T	0.04175	2.90815e-08	1	rs5942344	114	RP11-137D19.1	35203	intergenic	3.647
23:88204844:C:G	rs147848936	23	88204844	G	C	0.04175	3.8886e-08	1	rs5942344	114	RP13-324D24.1	32371	intergenic	2.157
23:103278373:A:G	rs140689096	23	103278373	A	G	0.008946	1.86529e-08	1	rs140689096	115	H2BFM	0	intronic	0.202
23:139621702:T:TTG	23:139621702:T:TTG	23	139621702	T	TTG	0.003976	NA	0.666225	rs781874980	116	SOX3	34476	intergenic	0.887
23:139662610:AAAAAA:CAAAAA	23:139662610:AAAAAA:CAAAAA	23	139662610	AAAAAA	CAAAAA	0.002982	NA	0.666225	rs781874980	116	SOX3	75384	intergenic	NA
23:139662610:AAAAAA:CA	23:139662610:AAAAAA:CA	23	139662610	AAAAAA	CA	0.002982	NA	0.666225	rs781874980	116	SOX3	75384	intergenic	NA
23:139662610:AAAAAA:TAAAAA	23:139662610:AAAAAA:TAAAAA	23	139662610	AAAAAA	TAAAAA	0.003976	NA	0.666225	rs781874980	116	SOX3	75384	intergenic	NA
23:140542835:G:T	rs781874980	23	140542835	T	G	0.001988	1.05585e-08	1	rs781874980	116	SPANXA2-OT1	48007	intergenic	1.993
23:140733849:A:G	rs191424620	23	140733849	A	G	0.001988	NA	1	rs781874980	116	SPANXA2-OT1	0	ncRNA_intronic	8.319
Supplementary Data 18B: Protein-coding genes mapped by positional mapping of candidate SNPs with 10kb window using FUMA.
ensg	symbol	chr	start	end	strand	type	entrezID	HUGO	pLI	ncRVIS	posMapSNPs	posMapMaxCADD	minGwasP	IndSigSNPs
ENSG00000116685	KIAA2013	1	11979648	11986485	-1	protein_coding	101930060	KIAA2013	NA	-0.184161	1	25.1	5.66809174047e-09	rs61776478
ENSG00000162407	PPAP2B	1	56960419	57110974	-1	protein_coding	8613	PPAP2B	0.961834	-0.0493806	2	7.164	3.82328864441e-08	rs115939287
ENSG00000162409	PRKAA2	1	57110995	57181008	1	protein_coding	5563	PRKAA2	1.44261719898224e-05	-1.054	1	7.164	3.82328864441e-08	rs115939287
ENSG00000132849	INADL	1	62208149	62629592	1	protein_coding	10207	INADL	6.18135248541528e-26	0.297697	1	4.274	4.04618755029e-08	rs143693596
ENSG00000137936	BCAR3	1	94027347	94312706	-1	protein_coding	8412	BCAR3	0.91678	-0.636257	1	0.043	NA	rs144253753
ENSG00000023909	GCLM	1	94350761	94374966	-1	protein_coding	2730	GCLM	0.414918	1.34247	1	8.049	NA	rs144253753
ENSG00000198691	ABCA4	1	94458393	94586688	-1	protein_coding	24	ABCA4	1.26762782980402e-28	0.105968	19	13.46	3.70501769161e-08	rs144253753
ENSG00000137962	ARHGAP29	1	94614544	94740624	-1	protein_coding	9411	ARHGAP29	0.999987	-0.240387	3	5.316	NA	rs144253753
ENSG00000117528	ABCD3	1	94883933	94984222	1	protein_coding	5825	ABCD3	0.999696	-0.252524	1	0.27	NA	rs144253753
ENSG00000117525	F3	1	94994781	95007356	-1	protein_coding	2152	F3	0.132021	0.472591	2	13.1	NA	rs144253753
ENSG00000143036	SLC44A3	1	95285898	95360802	1	protein_coding	126969	SLC44A3	1.8199523853244e-24	NA	1	9.962	NA	rs144253753
ENSG00000183853	KIRREL	1	157963063	158070052	1	protein_coding	101928229	KIRREL	0.95946	NA	1	6.484	NA	rs532334306
ENSG00000163564	PYHIN1	1	158900586	158946844	1	protein_coding	149628	PYHIN1	0.000917068	0.223971	2	1.562	1.29221465309e-09	rs532334306
ENSG00000163565	IFI16	1	158969758	159024945	1	protein_coding	3428	IFI16	0.00295604	0.171557	2	0.738	NA	rs532334306
ENSG00000213085	CCDC19	1	159842154	159869953	-1	protein_coding	25790	CCDC19	2.35996200641365e-10	-0.13242	1	4.134	NA	rs532334306
ENSG00000269620	AL590560.1	1	159879884	159880159	-1	protein_coding	NA	NA	NA	NA	1	4.134	NA	rs532334306
ENSG00000197959	DNM3	1	171810621	172387606	1	protein_coding	26052	DNM3	0.028277	-0.434631	2	6.588	NA	rs181328568
ENSG00000180999	C1orf105	1	172389828	172437971	1	protein_coding	92346	C1orf105	0.000319848	-0.148951	1	10.96	NA	rs181328568
ENSG00000121454	LHX4	1	180199421	180249380	1	protein_coding	89884	LHX4	0.401094	-0.115174	1	0.392	NA	rs190835240
ENSG00000135847	ACBD6	1	180244515	180472089	-1	protein_coding	84320	ACBD6	0.0649593	-0.700233	2	0.618	4.68186490989e-08	rs190835240
ENSG00000143324	XPR1	1	180601140	180859387	1	protein_coding	9213	XPR1	0.99812	1.64824	1	11.35	NA	rs190835240
ENSG00000134321	RSAD2	2	7005937	7038370	1	protein_coding	91543	RSAD2	4.58535841046995e-12	2.62187	1	0.016	2.77359741675e-08	rs112033791
ENSG00000151692	RNF144A	2	7057523	7208417	1	protein_coding	9781	RNF144A	0.988258	0.0301936	2	4.794	2.01154020822e-08	rs113540914
ENSG00000158019	BRE	2	28112808	28561768	1	protein_coding	9577	BRE	0.279976	NA	22	14.4	3.4964505902e-08	rs74576866
ENSG00000176204	LRRTM4	2	76974845	77820445	-1	protein_coding	80059	LRRTM4	0.748069	-0.147913	5	4.439	NA	rs112386390
ENSG00000170485	NPAS2	2	101436614	101613291	1	protein_coding	4862	NPAS2	0.990889	-0.0272151	1	3.681	1.59595547996e-08	rs3820787
ENSG00000136732	GYPC	2	127413509	127454246	1	protein_coding	2995	GYPC	0.0138698	-0.582196	1	0.139	NA	rs183357745
ENSG00000237524	AC114783.1	2	127656472	127659673	1	protein_coding	101929926	NA	NA	NA	1	2.275	NA	rs183357745
ENSG00000169967	MAP3K2	2	128056306	128146041	-1	protein_coding	10746	MAP3K2	0.999561	-1.31838	1	0.921	NA	rs183357745
ENSG00000163166	IWS1	2	128193783	128284462	-1	protein_coding	55677	IWS1	0.986445	-0.459784	1	9.531	NA	rs183357745
ENSG00000115165	CYTIP	2	158271131	158345473	-1	protein_coding	9595	CYTIP	0.0487987	0.499794	2	2.192	1.3556822497e-08	rs155589
ENSG00000157985	AGAP1	2	236402733	237040444	1	protein_coding	116987	AGAP1	0.999356	NA	11	4.027	NA	rs145278344
ENSG00000182177	ASB18	2	237102095	237173052	-1	protein_coding	401036	ASB18	0.00457337	-0.169051	1	2.503	NA	rs145278344
ENSG00000132321	IQCA1	2	237232794	237416185	-1	protein_coding	79781	IQCA1	0.00138117	0.186253	2	3.18	4.84076761746e-08	rs145278344
ENSG00000198612	COPS8	2	237993955	238009109	1	protein_coding	10920	COPS8	0.138824	-0.44816	2	28.9	NA	rs145278344
ENSG00000180438	TPRXL	3	13978756	14124311	1	protein_coding	NA	TPRXL	NA	NA	1	5.081	3.80811922899e-08	rs184201506
ENSG00000185008	ROBO2	3	75955846	77699115	1	protein_coding	6092	ROBO2	0.999996	-0.391564	1	3.107	4.49745207512e-08	rs112461654
ENSG00000153283	CD96	3	111011566	111384597	1	protein_coding	10225	CD96	1.00320569768936e-05	-0.130346	3	5.096	2.90635633909e-08	rs113524867
ENSG00000177494	ZBED2	3	111311747	111314290	-1	protein_coding	79413	ZBED2	0.00205866	-0.507778	3	5.096	2.90635633909e-08	rs113524867
ENSG00000163590	PPM1L	3	160473390	160796695	1	protein_coding	151742	PPM1L	0.570549	-2.32725	1	1.968	NA	rs138409215
ENSG00000169760	NLGN1	3	173114074	174004434	1	protein_coding	22871	NLGN1	0.755798	0.192552	3	4.246	1.6466381078e-08	rs150242741
ENSG00000184985	SORCS2	4	7194265	7744554	1	protein_coding	57537	SORCS2	0.00264629	1.15193	1	0.272	4.88539578101e-08	rs536364545
ENSG00000196526	AFAP1	4	7760441	7941653	-1	protein_coding	60312	AFAP1	0.376072	4.19987	2	1.145	2.14737965324e-08	rs115661801
ENSG00000197465	GYPE	4	144792020	144826716	-1	protein_coding	2996	GYPE	0.0016391	0.218462	1	13.66	NA	rs190468172
ENSG00000250361	GYPB	4	144917257	145061844	-1	protein_coding	2994	GYPB	0.442246	-0.283671	1	2.038	1.5832081617e-08	rs190468172
ENSG00000170390	DCLK2	4	150999426	151178609	1	protein_coding	166614	DCLK2	0.96631	-0.308394	1	10.3	NA	rs559440611
ENSG00000198589	LRBA	4	151185594	151936879	-1	protein_coding	987	LRBA	0.0442294	-0.895763	2	18.41	3.04234579373e-10	rs559440611
ENSG00000109686	SH3D19	4	152023903	152246784	-1	protein_coding	152503	SH3D19	0.375087	-1.13305	1	3.62	NA	rs559440611
ENSG00000197410	DCHS2	4	155153399	155412930	-1	protein_coding	54798	DCHS2	7.24816951158799e-28	-0.206244	27	10.64	3.88673621178e-08	rs6536005
ENSG00000134986	NREP	5	110998318	111333161	-1	protein_coding	9315	NREP	0.563643	0.149146	1	1.067	4.45012973503e-08	rs72782135
ENSG00000138829	FBN2	5	127593601	127994878	-1	protein_coding	2201	FBN2	1	0.322457	5	23	2.20529946103e-08	rs546172613
ENSG00000113396	SLC27A6	5	127873706	128369335	1	protein_coding	28965	SLC27A6	2.858831106907e-09	0.536585	6	10.51	NA	rs546172613
ENSG00000044115	CTNNA1	5	137946656	138270723	1	protein_coding	1495	CTNNA1	0.970554	-0.172314	4	11.01	2.38872952305e-08	rs187415681
ENSG00000158458	NRG2	5	139226364	139422884	-1	protein_coding	9542	NRG2	0.995154	-0.430874	1	4.799	2.91039283803e-08	rs77864329
ENSG00000113282	CLINT1	5	157212751	157286183	-1	protein_coding	9685	CLINT1	0.800888	-0.519965	2	0.302	4.30587685327e-08	rs189073674
ENSG00000145934	TENM2	5	166711804	167691162	1	protein_coding	57451	TENM2	0.999951	NA	1	0.2	NA	rs548024794
ENSG00000050767	COL23A1	5	177664619	178017556	-1	protein_coding	91522	COL23A1	9.57449236414112e-10	0.774166	5	3.138	2.6534157058e-08	rs71611432
ENSG00000272325	NUDT3	6	34247456	34360451	-1	protein_coding	11165	NUDT3	0.876817	0.134938	1	1.194	3.59389752156e-09	rs181522640
ENSG00000270800	RPS10-NUDT3	6	34256547	34393825	-1	protein_coding	100529239	RPS10-NUDT3	NA	NA	1	1.194	3.59389752156e-09	rs181522640
ENSG00000157343	ARMC12	6	35704809	35716856	1	protein_coding	221481	ARMC12	0.000270202	0.274184	7	9.621	2.37000266716e-08	rs75842115
ENSG00000112249	ASCC3	6	100956070	101329248	-1	protein_coding	10973	ASCC3	1.42788116112326e-10	0.106686	402	20.8	4.92949672002e-08	rs9390675
ENSG00000164418	GRIK2	6	101846664	102517958	1	protein_coding	2898	GRIK2	0.994568	-0.622432	3	4.829	2.77774368675e-08	rs118111526
ENSG00000188580	NKAIN2	6	124125286	125146803	1	protein_coding	154215	NKAIN2	0.00783239	-0.975111	2	1.315	1.1219129379e-08	rs185814291
ENSG00000196569	LAMA2	6	129204342	129837714	1	protein_coding	3908	LAMA2	1.1846527263111e-24	0.0236552	19	11.34	3.75958764817e-08	rs139476223;rs185389796
ENSG00000155849	ELMO1	7	36893961	37488852	-1	protein_coding	9844	ELMO1	0.993001	-1.16518	2	13.78	1.45417561939e-08	rs191946704
ENSG00000009335	UBE3C	7	156931607	157062066	1	protein_coding	9690	UBE3C	0.999999	-0.292213	61	15.37	7.45956326295e-09	rs1182393
ENSG00000104728	ARHGEF10	8	1772142	1906807	1	protein_coding	9639	ARHGEF10	1.10804741351534e-13	0.272458	1	2.985	4.33669195558e-08	rs138312109
ENSG00000197892	KIF13B	8	28924796	29120641	-1	protein_coding	23303	KIF13B	0.000199447	-0.0283555	2	2.063	2.70370974365e-08	rs146665256
ENSG00000156687	UNC5D	8	35092975	35654068	1	protein_coding	137970	UNC5D	0.849202	NA	2	18.06	2.36062285836e-08	rs572911018
ENSG00000198846	TOX	8	59717977	60031767	-1	protein_coding	9760	TOX	0.892971	-0.50401	1	9.203	NA	rs147019462
ENSG00000178538	CA8	8	61099906	61193971	-1	protein_coding	767	CA8	0.783927	0.803921	1	1.074	1.19767359204e-09	rs143604736
ENSG00000104388	RAB2A	8	61429416	61536186	1	protein_coding	5862	RAB2A	0.970736	-0.412665	2	1.327	8.69510910975e-09	rs185870336;rs143604736
ENSG00000104490	NCALD	8	102698771	103137135	-1	protein_coding	83988	NCALD	0.817423	0.20564	1	5.714	4.11433092868e-08	rs149947991
ENSG00000253350	RP11-127H5.1	8	105602961	106431488	1	protein_coding	NA	NA	NA	NA	1	0.594	2.58914986829e-08	rs141782817
ENSG00000156795	WDYHV1	8	124428965	124479470	1	protein_coding	55093	WDYHV1	0.000384005	NA	1	2.732	1.95743512681e-08	rs118073676
ENSG00000148123	LPPR1	9	103790991	104087417	1	protein_coding	54886	NA	0.683214	NA	2	5.642	NA	rs185631077
ENSG00000136881	BAAT	9	104122699	104145801	-1	protein_coding	570	BAAT	7.96375042041763e-06	1.24585	1	0.933	NA	rs185631077
ENSG00000136897	MRPL50	9	104149915	104160896	-1	protein_coding	54534	MRPL50	0.00031841	-0.540541	1	0.933	NA	rs185631077
ENSG00000136870	ZNF189	9	104161155	104172942	1	protein_coding	7743	ZNF189	0.00461789	0.217279	2	3.137	NA	rs185631077
ENSG00000136872	ALDOB	9	104182860	104198105	-1	protein_coding	229	ALDOB	0.000813754	1.01996	1	3.137	NA	rs185631077
ENSG00000155833	CYLC2	9	105757593	105780770	1	protein_coding	1539	CYLC2	5.14081582239004e-07	1.40862	1	1.566	NA	rs185631077
ENSG00000136861	CDK5RAP2	9	123151147	123342448	-1	protein_coding	55755	CDK5RAP2	5.70875541213003e-16	-0.167916	1	7.263	NA	rs146077857
ENSG00000106780	MEGF9	9	123363091	123476748	-1	protein_coding	1955	MEGF9	0.921919	-0.638378	2	8.547	NA	rs146077857
ENSG00000119402	FBXW2	9	123514256	123555690	-1	protein_coding	26190	FBXW2	0.976204	-0.800477	1	13.14	8.89688276821e-09	rs146077857
ENSG00000095261	PSMD5	9	123577774	123605262	-1	protein_coding	5711	PSMD5	1.26579691239429e-05	-0.681329	3	1.278	NA	rs143465319
ENSG00000119403	PHF19	9	123617977	123639606	-1	protein_coding	26147	PHF19	0.995642	-1.10905	2	8.845	NA	rs143465319
ENSG00000056558	TRAF1	9	123664671	123691451	-1	protein_coding	7185	TRAF1	0.0567443	-0.263088	1	26.2	NA	rs146077857
ENSG00000106804	C5	9	123714616	123812554	-1	protein_coding	727	C5	5.61068968015523e-11	-0.378972	6	16.39	NA	rs143465319;rs146077857
ENSG00000119397	CNTRL	9	123837141	123939888	1	protein_coding	11064	CNTRL	4.16998709620411e-35	-0.89591	3	8.726	NA	rs146077857;rs143465319
ENSG00000119396	RAB14	9	123940415	123985292	-1	protein_coding	51552	RAB14	0.973483	-0.543681	1	0.581	NA	rs143465319
ENSG00000148175	STOM	9	124101355	124132531	-1	protein_coding	2040	STOM	0.000669923	0.0983683	1	3.679	NA	rs143465319
ENSG00000136848	DAB2IP	9	124329336	124547809	1	protein_coding	153090	DAB2IP	0.999652	-1.29814	2	5.423	7.24176830333e-09	rs146077857;rs143465319
ENSG00000175764	TTLL11	9	124584207	124855885	-1	protein_coding	158135	TTLL11	0.0182318	-0.579681	6	15.65	NA	rs143465319
ENSG00000148411	NACC2	9	138898383	138987131	-1	protein_coding	138151	NACC2	0.134607	1.64858	2	2.327	1.61903675782e-08	rs150731093
ENSG00000067057	PFKP	10	3108525	3179904	1	protein_coding	5214	PFKP	7.08342752970718e-15	NA	2	4.303	1.69444051248e-08	rs76496015
ENSG00000181192	DHTKD1	10	12110971	12165224	1	protein_coding	55526	DHTKD1	1.97824193673953e-16	0.0357214	7	5.776	3.96736549487e-08	rs7082294
ENSG00000065665	SEC61A2	10	12171636	12211960	1	protein_coding	55176	SEC61A2	0.950042	NA	64	13.17	1.7096434543e-08	rs7082294
ENSG00000165609	NUDT5	10	12207324	12238143	-1	protein_coding	11164	NUDT5	0.00946069	-1.19396	30	9.095	NA	rs7082294
ENSG00000151465	CDC123	10	12237964	12292588	1	protein_coding	8872	CDC123	0.239628	0.222689	1	6.261	NA	rs7082294
ENSG00000183230	CTNNA3	10	67672276	69455927	-1	protein_coding	29119	CTNNA3	6.54257200440676e-08	-0.295589	2	16.01	7.49247913351e-09	rs113411809
ENSG00000166363	OR10A5	11	6866883	6867936	1	protein_coding	144124	OR10A5	0.00842213	1.13955	2	3.979	NA	rs147533806
ENSG00000170790	OR10A2	11	6890924	6891976	1	protein_coding	341276	OR10A2	0.000920372	0.692163	1	7.908	NA	rs147533806
ENSG00000170782	OR10A4	11	6897856	6898850	1	protein_coding	283297	OR10A4	2.78490991495933e-05	0.0936536	1	7.908	NA	rs147533806
ENSG00000110328	GALNT18	11	11292423	11643552	-1	protein_coding	374378	GALNT18	0.0476852	0.0273189	4	9.274	NA	rs193014577
ENSG00000050165	DKK3	11	11984653	12031316	-1	protein_coding	27122	DKK3	1.88888907624104e-05	-0.662985	1	3.546	NA	rs193014577
ENSG00000133816	MICAL2	11	12115543	12285334	1	protein_coding	9645	MICAL2	0.132224	NA	2	9.262	NA	rs193014577
ENSG00000197702	PARVA	11	12398732	12552348	1	protein_coding	55742	PARVA	0.343764	0.207651	1	9.712	NA	rs193014577
ENSG00000187079	TEAD1	11	12695969	12966298	1	protein_coding	7003	TEAD1	NA	-1.70212	1	3.877	NA	rs193014577
ENSG00000110693	SOX6	11	15987995	16761138	-1	protein_coding	55553	SOX6	0.999531	-2.52258	4	4.441	2.06855244462e-08	rs117796564
ENSG00000019485	PRDM11	11	45115564	45247734	1	protein_coding	101060179	PRDM11	0.942264	NA	2	2.094	8.71842175067e-09	rs150609099
ENSG00000019505	SYT13	11	45261852	45307870	-1	protein_coding	57586	SYT13	0.220166	0.352873	1	0.803	NA	rs150609099
ENSG00000137656	BUD13	11	116618886	116643704	-1	protein_coding	84811	BUD13	0.00229543	NA	1	0.072	NA	rs367779753
ENSG00000160584	SIK3	11	116714118	116969153	-1	protein_coding	23387	SIK3	0.999883	0.278236	4	9.215	NA	rs367779753
ENSG00000167257	RNF214	11	117103341	117157161	1	protein_coding	257160	RNF214	0.830018	NA	1	0.263	NA	rs367779753
ENSG00000186318	BACE1	11	117156402	117186975	-1	protein_coding	23621	BACE1	0.944279	-0.91909	1	15.63	NA	rs367779753
ENSG00000110274	CEP164	11	117185273	117283984	1	protein_coding	22897	CEP164	9.66879225304467e-18	0.753352	1	15.63	NA	rs367779753
ENSG00000177103	DSCAML1	11	117298489	117688240	-1	protein_coding	57453	DSCAML1	0.999999	NA	2	6.795	4.11697636541e-08	rs367779753
ENSG00000137747	TMPRSS13	11	117771358	117800174	-1	protein_coding	84000	TMPRSS13	6.08622571727962e-05	2.05302	1	1.435	NA	rs367779753
ENSG00000149575	SCN2B	11	118032666	118047388	-1	protein_coding	6327	SCN2B	0.133477	4.70964	2	4.88	NA	rs367779753
ENSG00000160593	AMICA1	11	118064455	118095809	-1	protein_coding	120425	AMICA1	0.00405909	0.46209	1	4.621	NA	rs367779753
ENSG00000254873	RP11-770J1.5	11	118267810	118272610	-1	protein_coding	NA	NA	NA	NA	1	3.12	NA	rs367779753
ENSG00000167283	ATP5L	11	118271869	118302211	1	protein_coding	10632	ATP5L	0.337891	-0.416063	1	3.12	NA	rs367779753
ENSG00000109943	CRTAM	11	122709208	122743347	1	protein_coding	56253	CRTAM	1.15272875885834e-06	1.43002	2	2.375	NA	rs139597846
ENSG00000109944	C11orf63	11	122753391	122830506	1	protein_coding	79864	C11orf63	1.16452328608552e-11	NA	3	6.745	3.77676135481e-08	rs139597846
ENSG00000011105	TSPAN9	12	3186521	3395730	1	protein_coding	10867	TSPAN9	0.779778	1.65356	23	13.44	4.25878597216e-08	rs564247
ENSG00000067798	NAV3	12	78224685	78606790	1	protein_coding	89795	NAV3	0.999999	1.95028	3	18.73	NA	rs61932076
ENSG00000057704	TMCC3	12	94960900	95044338	-1	protein_coding	57458	TMCC3	0.000392184	0.54855	2	3.067	NA	rs139119920
ENSG00000188026	RILPL1	12	123955925	124018265	-1	protein_coding	353116	RILPL1	0.0660196	-0.388983	1	0.423	4.87226733863e-08	rs183110538
ENSG00000182968	SOX1	13	112721913	112726020	1	protein_coding	6656	SOX1	NA	-1.10453	4	3.062	1.7915864961e-08	rs4907648
ENSG00000053254	FOXN3	14	89591215	90085493	-1	protein_coding	1112	FOXN3	0.907799	-2.96401	22	9.886	2.68644715435e-08	rs3825669
ENSG00000168398	BDKRB2	14	96671016	96710666	1	protein_coding	624	BDKRB2	0.269901	1.94938	1	0.069	4.43569642498e-08	rs183399931
ENSG00000258691	RP11-404P21.8	14	96671181	96730266	1	protein_coding	NA	NA	NA	NA	1	0.069	4.43569642498e-08	rs183399931
ENSG00000137766	UNC13C	15	54305101	54920806	1	protein_coding	440279	UNC13C	NA	2.70778	3	3.063	4.09308137594e-09	rs183034186
ENSG00000137868	STRA6	15	74471807	74504608	-1	protein_coding	64220	STRA6	3.24590579415562e-08	-0.108782	1	1.802	9.44096818615e-09	rs545444974
ENSG00000008516	MMP25	16	3096682	3110727	1	protein_coding	64386	MMP25	1.64577846493364e-06	NA	6	4.572	4.12052362293e-08	rs2360169
ENSG00000008517	IL32	16	3115298	3131908	1	protein_coding	9235	IL32	3.7703925155889e-07	0.316727	36	9.808	4.12052362293e-08	rs2360169
ENSG00000130182	ZSCAN10	16	3138891	3149318	-1	protein_coding	84891	ZSCAN10	0.00606606	-0.0254499	7	4.398	NA	rs2360169
ENSG00000157423	HYDIN	16	70841281	71264625	-1	protein_coding	101930373	HYDIN	NA	-0.249721	3	5.401	NA	rs544477611
ENSG00000172137	CALB2	16	71392616	71424341	1	protein_coding	794	CALB2	0.0012389	-0.281638	1	3.631	NA	rs544477611
ENSG00000261611	AC010547.9	16	71481503	71523214	-1	protein_coding	7571	NA	NA	NA	2	0.708	NA	rs544477611
ENSG00000157429	ZNF19	16	71498453	71598992	-1	protein_coding	7567	ZNF19	1.78277433532571e-05	-0.369655	4	3.456	NA	rs544477611
ENSG00000140835	CHST4	16	71559136	71572649	1	protein_coding	10164	CHST4	5.59232486282113e-09	-0.0369774	2	3.456	NA	rs544477611
ENSG00000040199	PHLPP2	16	71671738	71758604	-1	protein_coding	23035	PHLPP2	0.0157973	-0.244889	1	2.971	NA	rs544477611
ENSG00000166747	AP1G1	16	71762913	71843104	-1	protein_coding	164	AP1G1	0.999976	-1.06285	1	0.509	NA	rs544477611
ENSG00000224470	ATXN1L	16	71879894	71919171	1	protein_coding	342371	ATXN1L	NA	-2.03957	1	1.072	NA	rs544477611
ENSG00000182149	IST1	16	71879899	71962913	1	protein_coding	9798	IST1	0.0231107	0.00939117	1	1.072	NA	rs544477611
ENSG00000102967	DHODH	16	72042487	72058954	1	protein_coding	1723	DHODH	0.0128239	0.964115	1	7.746	NA	rs544477611
ENSG00000159842	ABR	17	906758	1132315	-1	protein_coding	29	ABR	0.999949	0.124864	2	6.562	3.50609542718e-08	rs181117702
ENSG00000268870	CTD-3105H18.16	19	12502763	12551896	-1	protein_coding	NA	NA	NA	NA	1	1.83	1.18236913471e-08	rs117597130
ENSG00000269755	CTD-3105H18.18	19	12543917	12595630	-1	protein_coding	NA	NA	NA	NA	2	12.82	7.02304818116e-09	rs117597130
ENSG00000242852	ZNF709	19	12571998	12624668	-1	protein_coding	163051	ZNF709	5.65103851089128e-06	-1.40586	2	12.82	7.02304818116e-09	rs117597130
ENSG00000196826	ZNF709	19	12572373	12662288	-1	protein_coding	163051	NA	NA	-1.40586	3	12.82	7.02304818116e-09	rs117597130
ENSG00000249709	ZNF564	19	12636184	12662356	-1	protein_coding	163050	ZNF564	8.59098537312022e-05	-0.922759	1	4.67	NA	rs117597130
ENSG00000269693	CTD-2192J16.20	19	12636534	12691789	-1	protein_coding	163050	NA	NA	NA	1	4.67	NA	rs117597130
ENSG00000118620	ZNF430	19	21203426	21242856	1	protein_coding	80264	ZNF430	0.000180791	0.502387	1	1.609	NA	rs59827445
ENSG00000160352	ZNF714	19	21264965	21308073	1	protein_coding	148206	ZNF714	7.33708061274363e-06	0.728801	5	2.526	NA	rs59827445
ENSG00000196705	ZNF431	19	21324827	21373034	1	protein_coding	170959	ZNF431	0.000233579	-1.17964	8	2.526	2.85753394072e-08	rs59827445
ENSG00000269545	CTD-3138B18.4	19	58740831	58798173	1	protein_coding	NA	NA	NA	NA	2	3.091	7.13984260351e-09	rs144187501
ENSG00000083842	ZNF8	19	58790317	58807254	1	protein_coding	7554	NA	NA	-0.283654	5	6.749	7.13984260351e-09	rs144187501
ENSG00000273439	ZNF8	19	58790318	58807254	1	protein_coding	7554	ZNF8	NA	-0.283654	5	6.749	7.13984260351e-09	rs144187501
ENSG00000267216	AC010642.1	19	58790332	58826563	1	protein_coding	NA	NA	NA	NA	5	6.749	7.13984260351e-09	rs144187501
ENSG00000124256	ZBP1	20	56178902	56195632	-1	protein_coding	81030	ZBP1	1.29679362994319e-10	0.164943	1	0.623	5.33995242703e-09	rs78469622
ENSG00000167046	RP11-93B14.6	20	61272071	61274656	-1	protein_coding	NA	NA	NA	NA	1	10.51	3.51710926682e-08	rs144733635
ENSG00000101187	SLCO4A1	20	61273797	61317137	1	protein_coding	28231	SLCO4A1	5.34100932440508e-07	NA	1	10.51	3.51710926682e-08	rs144733635
ENSG00000142207	URB1	21	33683329	33765335	-1	protein_coding	9875	URB1	NA	-0.491509	1	1.219	NA	rs188461273
ENSG00000166979	EVA1C	21	33784314	33887707	1	protein_coding	59271	EVA1C	0.325815	NA	4	11.96	NA	rs188461273
ENSG00000242220	TCP10L	21	33948862	33959683	-1	protein_coding	140290	TCP10L	0.00191361	0.273608	1	1.887	NA	rs188461273
ENSG00000265590	AP000275.65	21	33951132	33984591	-1	protein_coding	NA	NA	NA	NA	1	1.887	NA	rs188461273
ENSG00000159082	SYNJ1	21	34001069	34100359	-1	protein_coding	8867	SYNJ1	0.214295	-0.316615	1	0.035	NA	rs188461273
ENSG00000205930	C21orf49	21	34144411	34266043	1	protein_coding	NA	C21orf49	NA	NA	2	5	4.6379310293e-08	rs188461273
ENSG00000229086	C21orf54	21	34537776	34542541	-1	protein_coding	NA	C21orf54	NA	NA	1	8.653	NA	rs188461273
ENSG00000183036	PCP4	21	41239243	41301322	1	protein_coding	5121	PCP4	0.0751039	0.134655	1	7.542	2.99079998742e-08	rs537773196
ENSG00000101812	H2BFM	23	103268269	103297021	1	protein_coding	286436	H2BFM	0.186492	-0.679136	1	0.202	1.86528872298e-08	rs140689096
