# Supplementary material for: A sex-stratified analysis of the genetic architecture of human brain anatomy
Source: Nat Commun. 2024 Sep 13;15:8041. doi: 10.1038/s41467-024-52244-2 (PMC11399304; doi:10.1038/s41467-024-52244-2)
Supplement: Supplementary file 22 — Supplementary Data 19 [file 41467_2024_52244_MOESM22_ESM.xlsx]

## Sheet: Sheet1
Supplementary Data 19A: List of Candidate SNPs tagged by independently significant SNPs in the SNP-level sex difference analysis of subcortical volumes. Results are shown for the "relaxed" theshold.
Summary statistics of the SNP-level sex-difference analysis were analyzed using FUMA (Watanabe et al. 2017, https://fuma.ctglab.nl/) to obtain the results below.
uniqID	rsID	chr	pos	non_effect_allele	effect_allele	MAF	gwasP	r2	IndSigSNP	GenomicLocus	nearestGene	dist	func	CADD
2:165565343:A:T	rs17185226	2	165565343	A	T	0.0835	1.31825087498e-08	1	rs17185226	1	COBLL1	0	intronic	4.212
2:165589829:C:CATTTT	rs200188928	2	165589829	CATTTT	C	0.07952	NA	0.871167	rs17185226	1	COBLL1	0	intronic	4.781
2:165594756:C:T	rs1074545	2	165594756	T	C	0.08052	NA	0.834471	rs17185226	1	COBLL1	0	intronic	9.095
4:106083853:A:T	rs551350564	4	106083853	A	T	0.000994	NA	1	rs180757454	2	TET2	0	intronic	3.382
4:106205625:A:G	rs550062408	4	106205625	A	G	0.000994	NA	1	rs180757454	2	TET2	4651	intergenic	11.42
4:106306109:C:T	rs567551832	4	106306109	T	C	0.000994	NA	1	rs180757454	2	PPA2	0	intronic	3.818
4:106652387:A:G	rs563536520	4	106652387	A	G	0.000994	NA	1	rs180757454	2	INTS12:GSTCD	00:00:00	intronic	4.497
4:106702538:A:G	rs533500719	4	106702538	A	G	0.000994	NA	1	rs180757454	2	INTS12:GSTCD:RP11-45L9.1	00:00:00	ncRNA_intronic	1.818
4:106861764:C:G	rs141847563	4	106861764	G	C	0.006958	NA	0.604014	rs111353083	2	NPNT	0	exonic	23
4:106886890:A:G	rs551371501	4	106886890	A	G	0.000994	NA	1	rs180757454	2	NPNT	0	intronic	2.474
4:106903059:C:T	rs532142308	4	106903059	T	C	0.000994	NA	1	rs180757454	2	NPNT	0	intronic	0.16
4:106929716:A:C	rs573392993	4	106929716	C	A	0.000994	NA	1	rs180757454	2	RP11-710F7.3	0	ncRNA_intronic	1.729
4:107012839:C:T	rs180757454	4	107012839	T	C	0.000994	3.4931808499e-09	1	rs180757454	2	TBCK	0	intronic	4.31
4:107137539:A:G	rs185291912	4	107137539	G	A	0.01093	NA	0.864164	rs111353083	2	TBCK	0	intronic	0.429
4:107204916:A:G	rs111353083	4	107204916	G	A	0.01292	1.07289067472e-08	1	rs111353083	2	TBCK	0	intronic	0.047
4:107217521:A:G	rs72660520	4	107217521	A	G	0.01193	4.61834084477e-08	0.931944	rs111353083	2	TBCK	0	intronic	0.388
4:107238759:A:G	rs72660534	4	107238759	G	A	0.01292	3.70842651292e-08	1	rs111353083	2	TBCK:AIMP1	00:00:00	intronic	1.315
4:107281522:A:G	rs72660547	4	107281522	G	A	0.008946	2.78008307215e-08	0.736043	rs111353083	2	GIMD1	0	ncRNA_intronic	5.263
4:107467499:A:G	rs565669229	4	107467499	A	G	0.000994	2.94524262045e-08	1	rs180757454	2	RP13-612N21.1	92893	intergenic	1.462
4:107672674:A:G	rs554787011	4	107672674	A	G	0.000994	NA	1	rs180757454	2	ACTR6P1	84980	intergenic	2.117
4:107916823:A:G	rs552717259	4	107916823	G	A	0.000994	NA	1	rs180757454	2	DKK2	0	intronic	1.268
11:125291129:C:T	11:125291129:C:T	11	125291129	C	T	0.172	NA	0.661477	rs4937014	3	PKNOX2	0	intronic	3.547
11:125291129:G:T	11:125291129:G:T	11	125291129	T	G	0.1501	NA	0.661477	rs4937014	3	PKNOX2	0	NA	3.151
11:125312146:A:G	rs12417742	11	125312146	G	A	0.1948	NA	0.643482	rs4937014	3	FEZ1	3499	intergenic	4.603
11:125320017:A:G	rs10790736	11	125320017	G	A	0.1978	NA	0.631795	rs4937014	3	FEZ1	0	intronic	0.249
11:125322855:C:CT	rs200708862	11	125322855	CT	C	0.172	NA	0.721451	rs4937014	3	FEZ1	0	intronic	0.429
11:125323198:G:T	rs10893382	11	125323198	G	T	0.1471	NA	0.882347	rs4937014	3	FEZ1	0	intronic	0.594
11:125340171:G:T	rs72645490	11	125340171	T	G	0.1461	NA	0.932894	rs4937014	3	FEZ1	0	intronic	0.08
11:125344065:A:C	rs112911003	11	125344065	C	A	0.1481	NA	0.918857	rs4937014	3	FEZ1	0	intronic	0.567
11:125387276:G:T	rs11220111	11	125387276	T	G	0.1402	NA	0.992349	rs4937014	3	AP000708.1	17851	intergenic	3.731
11:125417482:A:G	rs4937014	11	125417482	G	A	0.1412	4.41017847069e-08	1	rs4937014	3	EI24	21629	intergenic	2.078
11:125488006:A:AATCT	rs138722617	11	125488006	A	AATCT	0.1342	NA	0.711482	rs4937014	3	STT3A	0	intronic	5.755
11:125491899:C:T	rs12421948	11	125491899	C	T	0.1342	NA	0.711482	rs4937014	3	STT3A	0	UTR3	4.525
11:125495022:C:T	rs2298483	11	125495022	C	T	0.1342	NA	0.711482	rs4937014	3	STT3A	0	upstream	3.08
11:125497247:C:T	rs3731399	11	125497247	T	C	0.1183	NA	0.600045	rs4937014	3	CHEK1	0	intronic	1.547
Supplementary Data 19B: Protein-coding genes mapped by positional mapping of candidate SNPs with 10kb window using FUMA.
ensg	symbol	chr	start	end	strand	type	entrezID	HUGO	pLI	ncRVIS	posMapSNPs	posMapMaxCADD	minGwasP	IndSigSNPs
ENSG00000082438	COBLL1	2	165510134	165700189	-1	protein_coding	22837	COBLL1	0.0121974	0.157057	3	9.095	1.31825087498e-08	rs17185226
ENSG00000168769	TET2	4	106067032	106200973	1	protein_coding	54790	TET2	7.05368251291393e-26	-0.493869	2	11.42	NA	rs180757454
ENSG00000138777	PPA2	4	106290234	106395238	-1	protein_coding	27068	PPA2	9.23378955160168e-06	0.321968	1	3.818	NA	rs180757454
ENSG00000138785	INTS12	4	106603784	106817143	-1	protein_coding	57117	INTS12	0.687399	-0.558547	2	4.497	NA	rs180757454
ENSG00000138780	GSTCD	4	106629935	106768885	1	protein_coding	79807	GSTCD	1.33356519642071e-07	-0.495954	2	4.497	NA	rs180757454
ENSG00000168743	NPNT	4	106815932	106925184	1	protein_coding	255743	NPNT	7.28477742725992e-06	NA	4	23	NA	rs111353083;rs180757454
ENSG00000145348	TBCK	4	106962756	107242652	-1	protein_coding	93627	TBCK	3.2154815637914e-06	-0.2718	5	4.31	3.4931808499e-09	rs180757454;rs111353083
ENSG00000164022	AIMP1	4	107236701	107270383	1	protein_coding	9255	AIMP1	0.000209309	0.614414	1	1.315	3.70842651292e-08	rs111353083
ENSG00000155011	DKK2	4	107842959	108204963	-1	protein_coding	27123	DKK2	0.864038	-0.569518	1	1.268	NA	rs180757454
ENSG00000165495	PKNOX2	11	125034583	125303285	1	protein_coding	63876	PKNOX2	0.917369	-0.0575897	3	4.603	NA	rs4937014
ENSG00000149557	FEZ1	11	125315646	125366213	-1	protein_coding	9638	FEZ1	0.540112	NA	6	4.603	NA	rs4937014
ENSG00000134910	STT3A	11	125461607	125495110	1	protein_coding	3703	STT3A	0.978952	0.402777	4	5.755	NA	rs4937014
ENSG00000149554	CHEK1	11	125495036	125546150	1	protein_coding	1111	CHEK1	0.00024911	-0.923065	4	5.755	NA	rs4937014
