# Supplementary material for: A sex-stratified analysis of the genetic architecture of human brain anatomy
Source: Nat Commun. 2024 Sep 13;15:8041. doi: 10.1038/s41467-024-52244-2 (PMC11399304; doi:10.1038/s41467-024-52244-2)
Supplement: Supplementary file 23 — Supplementary Data 20 [file 41467_2024_52244_MOESM23_ESM.xlsx]

## Sheet: Sheet1
Supplemetary Data 20A: List of Candidate SNPs tagged by independently significant SNPs in the SNP-level sex difference analysis of regional GMV, SA, CT and subcortical volumes. Results are shown for the "relaxed" theshold with p_sex-difference < 5e-8
Summary statistics of the SNP-level sex-difference analysis were analyzed using FUMA (Watanabe et al. 2017, https://fuma.ctglab.nl/) to obtain the results below.
uniqID	rsID	chr	pos	non_effect_allele	effect_allele	MAF	gwasP	r2	IndSigSNP	GenomicLocus	nearestGene	dist	func	CADD
1:3458244:C:T	rs72633400	1	3458244	C	T	0.002982	4.89543517034e-09	1	rs72633400	1	MEGF6	0	intronic	8.052
1:11940380:A:T	rs61774663	1	11940380	A	T	0.0169	NA	0.758463	rs61776478	2	RP5-934G17.6	0	ncRNA_exonic	6.918
1:11941322:A:G	rs77562907	1	11941322	A	G	0.0159	2.14471777814e-08	0.807526	rs61776478	2	RP5-934G17.6	858	downstream	7.187
1:11945098:C:G	rs61774665	1	11945098	G	C	0.0169	NA	0.758463	rs61776478	2	RP5-934G17.6	4634	intergenic	0.327
1:11983091:C:T	rs61776478	1	11983091	T	C	0.01292	5.66809174047e-09	1	rs61776478	2	KIAA2013	0	exonic	25.1
1:34261406:A:G	rs12044291	1	34261406	G	A	0.05567	NA	0.611378	rs4369198	3	CSMD2	0	intronic	0.182
1:34264138:A:G	rs74069187	1	34264138	A	G	0.0666	NA	0.720755	rs4369198	3	CSMD2	0	intronic	4.755
1:34269374:A:AT	rs58799327	1	34269374	AT	A	0.05169	NA	0.963263	rs4369198	3	CSMD2	0	intronic	0.393
1:34269930:A:C	rs12058074	1	34269930	C	A	0.05169	NA	0.963263	rs4369198	3	CSMD2	0	intronic	3.478
1:34271055:A:G	rs10914783	1	34271055	G	A	0.04374	NA	0.819182	rs4369198	3	CSMD2	0	intronic	0.194
1:34273244:C:T	rs1998714	1	34273244	T	C	0.05368	NA	0.927565	rs4369198	3	CSMD2	0	intronic	4.382
1:34274579:G:GA	rs573504223	1	34274579	GA	G	0.04473	NA	0.800295	rs4369198	3	CSMD2	0	intronic	1.474
1:34274579:GA:GAA	rs541891817	1	34274579	GAA	GA	0.493	NA	0.800295	rs4369198	3	CSMD2	0	NA	NA
1:34279215:T:TATC	rs3072766	1	34279215	TATC	T	0.04374	NA	0.819182	rs4369198	3	CSMD2	0	intronic	2.011
1:34282417:C:T	rs10489913	1	34282417	C	T	0.04374	NA	0.819182	rs4369198	3	CSMD2	0	intronic	17.92
1:34282939:C:T	rs12061647	1	34282939	C	T	0.04374	NA	0.819182	rs4369198	3	CSMD2	0	intronic	0.893
1:34285874:C:G	rs12066051	1	34285874	C	G	0.05169	NA	0.963263	rs4369198	3	CSMD2	0	intronic	1.838
1:34286986:A:T	rs7514631	1	34286986	A	T	0.05268	NA	0.945111	rs4369198	3	CSMD2	0	intronic	5.314
1:34288935:A:C	rs12096149	1	34288935	A	C	0.05368	NA	1	rs4369198	3	CSMD2	0	intronic	2.694
1:34292935:A:G	rs7527126	1	34292935	G	A	0.04573	NA	0.854783	rs4369198	3	CSMD2	0	intronic	0.007
1:34294726:C:G	rs10914788	1	34294726	C	G	0.05467	NA	0.981854	rs4369198	3	CSMD2	0	intronic	3.503
1:34295076:C:T	rs10914790	1	34295076	C	T	0.04672	NA	0.835923	rs4369198	3	CSMD2	0	intronic	2.413
1:34295375:C:T	rs12071720	1	34295375	C	T	0.04573	NA	0.854783	rs4369198	3	CSMD2	0	intronic	1.623
1:34296426:C:T	rs4369198	1	34296426	C	T	0.05368	4.4014043995e-08	1	rs4369198	3	CSMD2	0	intronic	1.812
1:34303956:A:T	rs12062628	1	34303956	T	A	0.05666	NA	0.947291	rs4369198	3	CSMD2	0	intronic	0.544
1:34304418:C:T	rs10914799	1	34304418	C	T	0.04573	NA	0.854783	rs4369198	3	CSMD2:HSPD1P14	00:00:00	ncRNA_exonic	13
1:34308080:A:G	rs12067526	1	34308080	G	A	0.05368	4.63337530685e-08	1	rs4369198	3	CSMD2	0	intronic	2.814
1:34309736:A:G	rs10128010	1	34309736	G	A	0.04871	NA	0.800342	rs4369198	3	CSMD2	0	intronic	0.534
1:36129144:A:T	rs74913373	1	36129144	A	T	0.03877	3.43344302455e-08	1	rs74913373	4	PSMB2	21698	intergenic	10.52
1:56243580:G:T	rs567377811	1	56243580	G	T	0.000994	NA	1	rs185002503	5	RP11-466L17.1	42904	intergenic	0.349
1:56293242:C:G	rs575982323	1	56293242	C	G	0.000994	NA	1	rs185002503	5	RP11-90C4.1	0	ncRNA_intronic	4.071
1:56335358:C:G	rs567108653	1	56335358	C	G	0.000994	NA	1	rs185002503	5	RP11-90C4.1	1436	intergenic	0.161
1:56366427:A:G	rs575912151	1	56366427	A	G	0.000994	NA	1	rs185002503	5	RP11-90C4.2	14854	intergenic	2.121
1:56431116:A:G	rs527513671	1	56431116	A	G	0.000994	NA	1	rs185002503	5	RP11-90C4.3	15323	intergenic	8.968
1:56437881:A:G	rs569604399	1	56437881	G	A	0.000994	NA	1	rs185002503	5	RP11-90C4.3	22088	intergenic	1.046
1:56497826:C:T	rs143128364	1	56497826	C	T	0.000994	NA	1	rs185002503	5	RP11-90C4.3	82033	intergenic	0.417
1:56629712:A:G	rs570028369	1	56629712	G	A	0.000994	NA	1	rs185002503	5	RP1-158P9.1	8815	intergenic	14.29
1:56988221:C:T	rs571509036	1	56988221	T	C	0.000994	NA	1	rs185002503	5	PPAP2B	0	intronic	3.161
1:57008751:C:T	rs547356538	1	57008751	T	C	0.000994	NA	1	rs185002503	5	PPAP2B	0	intronic	1.854
1:57011722:C:T	rs529675644	1	57011722	C	T	0.000994	NA	1	rs185002503	5	PPAP2B	0	intronic	1.365
1:57090503:C:G	rs12408357	1	57090503	G	C	0.02584	NA	1	rs115939287	5	PPAP2B	0	intergenic	0.092
1:57105308:G:T	rs115939287	1	57105308	G	T	0.02584	3.82328864441e-08	1	rs115939287	5	PPAP2B	0	intergenic	7.164
1:57132519:A:G	rs542380117	1	57132519	A	G	0.000994	NA	1	rs185002503	5	PRKAA2	0	intronic	3.025
1:57231673:G:T	rs185002503	1	57231673	T	G	0.000994	4.00626988766e-08	1	rs185002503	5	C1orf168	0	intronic	3.135
1:57255862:C:T	rs576437008	1	57255862	T	C	0.000994	NA	1	rs185002503	5	C1orf168	0	intronic	3.837
1:57337798:C:T	rs547788995	1	57337798	T	C	0.000994	NA	1	rs185002503	5	C8A	0	intronic	9.208
1:57346547:C:T	rs541041818	1	57346547	T	C	0.000994	NA	1	rs185002503	5	C8A	0	intronic	7.606
1:57368297:G:T	rs576766533	1	57368297	G	T	0.000994	NA	1	rs185002503	5	C8A	0	intronic	0.033
1:57462840:C:T	rs189658124	1	57462840	T	C	0.000994	NA	1	rs185002503	5	DAB1	0	UTR3	18.84
1:57522469:A:G	rs528491803	1	57522469	G	A	0.000994	NA	1	rs185002503	5	DAB1	0	intronic	1.247
1:57566643:A:G	rs143067747	1	57566643	G	A	0.000994	NA	1	rs185002503	5	DAB1	0	intronic	0.045
1:57623393:C:T	rs547559943	1	57623393	T	C	0.000994	NA	1	rs185002503	5	DAB1	0	intronic	0.073
1:57690289:A:G	rs193056107	1	57690289	G	A	0.000994	NA	1	rs185002503	5	DAB1	0	intronic	4.993
1:57732001:C:T	rs569972721	1	57732001	C	T	0.000994	NA	1	rs185002503	5	DAB1	0	intronic	2.624
1:58010750:A:T	rs567104836	1	58010750	T	A	0.000994	NA	1	rs185002503	5	DAB1	0	intronic	7.519
1:62556897:A:G	rs143693596	1	62556897	G	A	0.0328	4.04618755029e-08	1	rs143693596	6	INADL	0	intronic	4.274
1:72020731:C:T	rs186115458	1	72020731	C	T	0.001988	NA	1	rs547302739	7	NEGR1	0	intronic	0.375
1:72066153:C:G	rs576037115	1	72066153	G	C	0.001988	NA	1	rs547302739	7	NEGR1	0	intronic	1.639
1:72070761:A:T	rs532505850	1	72070761	A	T	0.001988	NA	1	rs547302739	7	NEGR1	0	intronic	5.026
1:72457106:A:G	rs547302739	1	72457106	A	G	0.001988	2.29342275941e-08	1	rs547302739	7	NEGR1	0	intronic	3.531
1:72544164:C:T	rs541351512	1	72544164	C	T	0.001988	NA	1	rs547302739	7	NEGR1	0	intronic	3.89
1:73294048:A:T	rs530329363	1	73294048	T	A	0.002982	NA	0.665336	rs547302739	7	RP4-660H19.1	0	ncRNA_intronic	5.111
1:87070591:G:T	rs543249932	1	87070591	G	T	0.000994	NA	1	rs562270409	8	RP4-651E10.4	0	ncRNA_intronic	4.906
1:87345735:C:G	rs537338780	1	87345735	G	C	0.000994	NA	1	rs562270409	8	SEP15	0	intronic	0.39
1:87560795:A:T	rs568220499	1	87560795	A	T	0.000994	NA	1	rs562270409	8	HS2ST1:RP5-1052I5.2	00:00:00	intronic	0.387
1:87826199:A:G	rs562270409	1	87826199	A	G	0.000994	2.29135767666e-08	1	rs562270409	8	RP4-544H6.2	0	ncRNA_intronic	0.022
1:88135690:G:T	rs568867549	1	88135690	T	G	0.000994	NA	1	rs562270409	8	RNA5SP52	216633	intergenic	2.261
1:88395129:A:G	rs145610722	1	88395129	G	A	0.000994	NA	1	rs562270409	8	RP5-1027O11.1	23731	intergenic	1.477
1:88722310:A:G	rs568075964	1	88722310	A	G	0.000994	NA	1	rs562270409	8	CTA-21C21.1	56525	intergenic	1.616
1:94321210:A:G	rs184352025	1	94321210	G	A	0.000994	NA	1	rs144253753	9	RP4-561L24.3	6714	intergenic	0.043
1:94361283:A:G	rs141163735	1	94361283	A	G	0.000994	NA	1	rs144253753	9	GCLM	0	intronic	8.049
1:94483379:G:T	rs150818052	1	94483379	T	G	0.000994	NA	1	rs144253753	9	ABCA4	0	intronic	0.591
1:94510415:C:T	rs72958486	1	94510415	C	T	0.000994	NA	1	rs144253753	9	ABCA4	0	intronic	1.422
1:94531771:C:T	rs144253753	1	94531771	T	C	0.000994	3.70501769161e-08	1	rs144253753	9	ABCA4	0	intronic	2.597
1:94539129:C:T	rs146713976	1	94539129	C	T	0.000994	NA	1	rs144253753	9	ABCA4	0	intronic	0.637
1:94539298:A:C	rs79442833	1	94539298	A	C	0.000994	NA	1	rs144253753	9	ABCA4	0	intronic	0.985
1:94539614:C:T	rs79186122	1	94539614	C	T	0.000994	NA	1	rs144253753	9	ABCA4	0	intronic	0.493
1:94539682:C:T	rs76730927	1	94539682	C	T	0.000994	NA	1	rs144253753	9	ABCA4	0	intronic	0.511
1:94539764:C:T	rs189766988	1	94539764	C	T	0.000994	NA	1	rs144253753	9	ABCA4	0	intronic	1.388
1:94539889:C:T	rs149455936	1	94539889	T	C	0.000994	NA	1	rs144253753	9	ABCA4	0	intronic	0.326
1:94545203:A:C	rs17111014	1	94545203	A	C	0.000994	NA	1	rs144253753	9	ABCA4	0	intronic	11.81
1:94545911:A:G	rs6682366	1	94545911	A	G	0.000994	NA	1	rs144253753	9	ABCA4	0	intronic	4.973
1:94546604:C:T	rs190162870	1	94546604	C	T	0.000994	NA	1	rs144253753	9	ABCA4	0	intronic	3.81
1:94546637:C:T	rs181085883	1	94546637	C	T	0.000994	NA	1	rs144253753	9	ABCA4	0	intronic	1.127
1:94547303:C:T	rs75017380	1	94547303	T	C	0.000994	NA	1	rs144253753	9	ABCA4	0	intronic	1.719
1:94547432:A:G	rs3789419	1	94547432	G	A	0.000994	NA	1	rs144253753	9	ABCA4	0	intronic	9.111
1:94548011:A:T	rs17111019	1	94548011	A	T	0.000994	NA	1	rs144253753	9	ABCA4	0	intronic	13.46
1:94549971:C:T	rs17111021	1	94549971	T	C	0.000994	NA	1	rs144253753	9	ABCA4	0	intronic	0.112
1:94557238:A:G	rs536555615	1	94557238	A	G	0.000994	NA	1	rs144253753	9	ABCA4	0	intronic	8.64
1:94570163:A:G	rs571182549	1	94570163	G	A	0.000994	NA	1	rs144253753	9	ABCA4	0	intronic	1.624
1:94633349:C:CT	rs577427433	1	94633349	C	CT	0.000994	NA	1	rs144253753	9	ARHGAP29	0	intronic	1.331
1:94686825:C:T	rs182576676	1	94686825	C	T	0.000994	NA	1	rs144253753	9	ARHGAP29	0	intronic	5.316
1:94688823:C:T	rs185496198	1	94688823	T	C	0.000994	NA	1	rs144253753	9	ARHGAP29	0	intronic	0.255
1:94827213:A:G	rs186497550	1	94827213	G	A	0.000994	NA	1	rs144253753	9	RP11-148B18.3	26808	intergenic	0.107
1:94985345:C:G	rs140712334	1	94985345	C	G	0.000994	NA	1	rs144253753	9	ABCD3	1122	intergenic	0.27
1:94998750:A:G	rs5901	1	94998750	G	A	0.000994	NA	1	rs144253753	9	F3	0	exonic	13.1
1:95121645:C:T	rs183089060	1	95121645	C	T	0.000994	NA	1	rs144253753	9	LINC01057	0	ncRNA_intronic	4.793
1:95201162:A:G	rs143072770	1	95201162	G	A	0.000994	NA	1	rs144253753	9	LINC01057	0	ncRNA_intronic	7.859
1:95334063:G:T	rs187123880	1	95334063	T	G	0.000994	NA	1	rs144253753	9	SLC44A3	0	intronic	9.962
1:104844001:A:G	1:104844001:A:G	1	104844001	G	A	0.3579	NA	0.771303	rs66507560	10	FTLP17	147548	intergenic	8.102
1:104844001:C:G	1:104844001:C:G	1	104844001	G	C	0.09742	NA	0.771303	rs66507560	10	FTLP17	147548	NA	7.432
1:104846922:A:T	rs6699478	1	104846922	A	T	0.3588	4.8865618985e-08	0.767756	rs66507560	10	FTLP17	150469	intergenic	3.882
1:104848927:G:GAA	1:104848927:G:GAA	1	104848927	G	GAA	0.3569	NA	0.765646	rs66507560	10	FTLP17	152474	intergenic	14.41
1:104848927:G:GA	1:104848927:G:GA	1	104848927	G	GA	0.0994	NA	0.765646	rs66507560	10	FTLP17	152474	NA	14.43
1:104853110:G:T	rs538591077	1	104853110	G	T	0.2684	NA	0.729807	rs66507560	10	FTLP17	156657	intergenic	1.808
1:104853926:A:G	rs11185428	1	104853926	G	A	0.3738	NA	0.758441	rs66507560	10	FTLP17	157473	intergenic	0.25
1:104853997:A:G	rs2055235	1	104853997	A	G	0.3757	NA	0.759745	rs66507560	10	FTLP17	157544	intergenic	6.481
1:104854868:G:GT	rs34795391	1	104854868	G	GT	0.4095	NA	0.661284	rs66507560	10	FTLP17	158415	intergenic	0.51
1:104857369:CT:CTT	rs549189573	1	104857369	CTT	CT	0.4105	NA	0.64487	rs66507560	10	FTLP17	160916	intergenic	NA
1:104857369:C:CTT	rs368250427	1	104857369	CTT	C	0.4155	NA	0.64487	rs66507560	10	FTLP17	160916	intergenic	3.172
1:104857952:A:G	rs12723087	1	104857952	G	A	0.3141	4.23843719438e-10	1	rs66507560	10	FTLP17	161499	intergenic	5.659
1:104862834:A:C	rs66507560	1	104862834	C	A	0.3141	3.49619345588e-10	1	rs66507560	10	FTLP17	166381	intergenic	12.62
1:104865231:C:T	rs12131837	1	104865231	T	C	0.4115	2.06618270004e-08	0.661012	rs66507560	10	FTLP17	168778	intergenic	0.066
1:104875626:G:T	rs12081473	1	104875626	G	T	0.2962	3.03975873851e-09	0.831149	rs66507560	10	FTLP17	179173	intergenic	0.633
1:104876239:A:G	rs10748517	1	104876239	A	G	0.2962	1.18454514575e-09	0.831149	rs66507560	10	FTLP17	179786	intergenic	4.73
1:104876301:C:T	rs10736049	1	104876301	T	C	0.2962	2.6697729476e-09	0.831149	rs66507560	10	FTLP17	179848	intergenic	0.038
1:104877392:A:T	rs12735724	1	104877392	A	T	0.2942	8.92866315369e-10	0.839868	rs66507560	10	FTLP17	180939	intergenic	4.676
1:104879804:A:T	rs4344337	1	104879804	T	A	0.2962	1.22100206089e-09	0.831149	rs66507560	10	FTLP17	183351	intergenic	1.15
1:104882927:C:T	rs4388712	1	104882927	C	T	0.2962	1.16681760268e-09	0.831149	rs66507560	10	FTLP17	186474	intergenic	0.656
1:104885377:A:G	rs10748518	1	104885377	A	G	0.2962	1.01440767197e-09	0.831149	rs66507560	10	FTLP17	188924	intergenic	3.851
1:104887259:A:G	rs10785866	1	104887259	G	A	0.2982	1.051627408e-09	0.822628	rs66507560	10	FTLP17	190806	intergenic	0.658
1:104888820:A:G	rs9325371	1	104888820	A	G	0.2962	1.30718031481e-09	0.831149	rs66507560	10	FTLP17	192367	intergenic	0.301
1:104889223:A:C	rs9325373	1	104889223	C	A	0.2992	1.02014636175e-09	0.818016	rs66507560	10	FTLP17	192770	intergenic	0.701
1:158045757:A:G	rs545257283	1	158045757	G	A	0.000994	NA	1	rs532334306	11	KIRREL	0	intronic	6.484
1:158910671:C:T	rs532334306	1	158910671	C	T	0.000994	1.29221465309e-09	1	rs532334306	11	PYHIN1	0	intronic	1.562
1:158919264:C:T	rs573169743	1	158919264	T	C	0.000994	NA	1	rs532334306	11	PYHIN1	0	intronic	0.996
1:158930388:G:T	rs146956576	1	158930388	T	G	0.007952	4.45705383728e-08	1	rs146956576	11	PYHIN1	0	intronic	1.451
1:158984175:A:ACT	rs571254012	1	158984175	ACT	A	0.005964	NA	0.746982	rs146956576	11	IFI16	0	intronic	1.164
1:159006998:A:G	rs560468731	1	159006998	A	G	0.000994	NA	1	rs532334306	11	IFI16	0	intronic	0.738
1:159008216:A:G	rs564356122	1	159008216	G	A	0.000994	NA	1	rs532334306	11	IFI16	0	intronic	0.031
1:159479411:A:G	rs566112366	1	159479411	G	A	0.000994	NA	1	rs532334306	11	OR10J5	25381	intergenic	2.469
1:159609778:A:G	rs577867881	1	159609778	G	A	0.000994	NA	1	rs532334306	11	OR10J6P	40760	intergenic	1.109
1:159876385:A:G	rs544060274	1	159876385	G	A	0.000994	NA	1	rs532334306	11	AL590560.1	3498	intergenic	4.134
1:168768602:A:C	rs192765494	1	168768602	C	A	0.00497	8.76399927315e-09	1	rs192765494	12	LINC00626	6477	intergenic	1.202
1:170228319:C:T	rs183899720	1	170228319	T	C	0.001988	3.69014410467e-08	1	rs183899720	13	LINC01142	12424	intergenic	5.59
1:170235179:A:G	rs144769331	1	170235179	A	G	0.001988	4.94618445186e-08	1	rs183899720	13	LINC01142	5564	intergenic	7.071
1:170253275:C:G	rs182054128	1	170253275	C	G	0.001988	NA	1	rs183899720	13	LINC01142	0	ncRNA_intronic	0.262
1:170319975:A:AAGG	rs564624660	1	170319975	A	AAGG	0.001988	NA	1	rs183899720	13	HAUS4P1	18388	intergenic	2.106
1:170396986:C:T	rs538306962	1	170396986	T	C	0.001988	NA	1	rs183899720	13	RP11-576I22.2	32607	intergenic	4.604
1:170490696:C:T	rs566815985	1	170490696	T	C	0.001988	NA	1	rs183899720	13	RP11-576I22.2	0	ncRNA_intronic	5.168
1:172201208:G:T	rs554492280	1	172201208	T	G	0.001988	NA	1	rs181328568	14	DNM3	0	intronic	6.588
1:172201209:A:G	rs569594387	1	172201209	G	A	0.001988	NA	1	rs181328568	14	DNM3	0	intronic	5.425
1:172430806:C:CA	rs141423428	1	172430806	CA	C	0.002982	NA	0.665336	rs181328568	14	C1orf105	0	intronic	10.96
1:172976102:A:G	rs527573316	1	172976102	G	A	0.001988	1.40210669278e-09	1	rs181328568	14	RP1-15D23.2	0	ncRNA_intronic	4.071
1:173101316:C:G	rs6658264	1	173101316	C	G	0.003976	2.99446256648e-08	1	rs114658174	14	GOT2P2	8922	intergenic	0.216
1:173108335:C:G	rs114658174	1	173108335	C	G	0.003976	5.11406965498e-09	1	rs114658174	14	GOT2P2	1903	intergenic	10.54
1:173111751:C:G	rs143376077	1	173111751	C	G	0.003976	5.86336925236e-09	1	rs114658174	14	GOT2P2	261	upstream	0.741
1:173198455:C:T	rs181328568	1	173198455	T	C	0.001988	4.40575651226e-10	1	rs181328568	14	TNFSF4	22002	intergenic	0.458
1:177823412:C:T	rs534327089	1	177823412	C	T	0.000994	NA	1	rs561482567	15	SEC16B	69678	intergenic	0.689
1:178186036:G:T	rs566088329	1	178186036	T	G	0.000994	NA	1	rs561482567	15	RASAL2	0	intronic	9.118
1:178794317:C:T	rs561482567	1	178794317	T	C	0.000994	2.61030489131e-08	1	rs561482567	15	RALGPS2	0	intronic	9.078
1:179288426:A:G	rs573238391	1	179288426	A	G	0.000994	NA	1	rs561482567	15	SOAT1	0	intronic	1.082
1:179581659:C:T	rs562785247	1	179581659	T	C	0.000994	NA	1	rs561482567	15	TDRD5	0	intronic	9.266
1:179706737:A:G	rs550932073	1	179706737	G	A	0.000994	NA	1	rs561482567	15	RP11-12M5.1	0	ncRNA_intronic	1.916
1:180236164:A:G	rs575809187	1	180236164	G	A	0.002982	NA	1	rs190835240	16	LHX4	0	intronic	0.392
1:180456235:A:G	rs190835240	1	180456235	A	G	0.002982	4.68186490989e-08	1	rs190835240	16	ACBD6	0	intronic	0.618
1:180684290:A:G	rs183541252	1	180684290	A	G	0.001988	NA	0.665336	rs190835240	16	XPR1	0	intronic	11.35
1:190525698:G:T	rs149000032	1	190525698	G	T	0.005964	NA	0.691095	rs11810836	17	RP11-161I10.1	62270	intergenic	0.122
1:190559490:C:T	rs185731811	1	190559490	C	T	0.005964	NA	0.691095	rs11810836	17	RP11-463J7.2	34529	intergenic	0.126
1:190573930:A:G	rs572261568	1	190573930	A	G	0.005964	NA	0.691095	rs11810836	17	RP11-463J7.2	20089	intergenic	1.229
1:190596479:A:G	rs616807	1	190596479	A	G	0.006958	NA	0.855418	rs11810836	17	RP11-463J7.2	0	ncRNA_intronic	1.158
1:190598029:T:TTGTCTCTTCTGGTTATTAATCTCTTGTCATATGGGTAGTTTGGAAATACTCCCATTCTGTGGG	esv3588305	1	190598029	T	TTGTCTCTTCTGGTTATTAATCTCTTGTCATATGGGTAGTTTGGAAATACTCCCATTCTGTGGG	0.008946	NA	0.662643	rs11810836	17	RP11-463J7.2	0	ncRNA_intronic	4.318
1:190607642:C:CA	rs5779549	1	190607642	C	CA	0.006958	NA	0.855418	rs11810836	17	RP11-463J7.2	0	ncRNA_intronic	1.033
1:190627917:A:C	rs73060681	1	190627917	C	A	0.006958	NA	0.855418	rs11810836	17	RP11-463J7.2	0	ncRNA_intronic	0.715
1:190635602:A:C	rs16832596	1	190635602	C	A	0.006958	NA	0.855418	rs11810836	17	RP11-463J7.2	0	ncRNA_intronic	0.98
1:190637782:G:T	rs73062607	1	190637782	T	G	0.006958	NA	0.855418	rs11810836	17	RP11-463J7.2	0	ncRNA_intronic	2.15
1:190642674:C:T	rs78471048	1	190642674	T	C	0.006958	NA	0.855418	rs11810836	17	RP11-463J7.2	0	ncRNA_intronic	0.368
1:190644092:A:G	rs184462464	1	190644092	A	G	0.005964	NA	0.691095	rs11810836	17	RP11-463J7.2	0	ncRNA_intronic	3.129
1:190658429:C:T	rs16832634	1	190658429	T	C	0.006958	NA	0.855418	rs11810836	17	RP11-463J7.2	0	ncRNA_intronic	9.007
1:190665221:A:G	rs73062662	1	190665221	G	A	0.006958	NA	0.855418	rs11810836	17	RP11-463J7.2	0	ncRNA_intronic	13.83
1:190665566:A:G	rs76551747	1	190665566	A	G	0.006958	NA	0.855418	rs11810836	17	RP11-463J7.2	0	ncRNA_intronic	4.318
1:190667812:C:G	rs4448519	1	190667812	G	C	0.006958	NA	0.855418	rs11810836	17	RP11-463J7.2	0	ncRNA_intronic	0.075
1:190668018:A:G	rs185276765	1	190668018	G	A	0.003976	NA	0.663995	rs11810836	17	RP11-463J7.2	0	ncRNA_intronic	1.076
1:190669564:A:G	rs57631879	1	190669564	G	A	0.006958	NA	0.855418	rs11810836	17	RP11-463J7.2	0	ncRNA_intronic	1.232
1:190672705:A:G	rs73062682	1	190672705	A	G	0.006958	NA	0.855418	rs11810836	17	RP11-463J7.2	0	ncRNA_intronic	4.965
1:190673791:A:G	rs6691219	1	190673791	G	A	0.006958	NA	0.855418	rs11810836	17	RP11-463J7.2	0	ncRNA_intronic	0.394
1:190675914:G:T	rs111642889	1	190675914	T	G	0.006958	NA	0.855418	rs11810836	17	RP11-463J7.2	0	ncRNA_intronic	2.286
1:190679394:A:AT	rs144798908	1	190679394	A	AT	0.007952	NA	0.746982	rs11810836	17	RP11-463J7.2	0	ncRNA_intronic	0.701
1:190681577:C:G	rs73062688	1	190681577	G	C	0.006958	NA	0.855418	rs11810836	17	RP11-463J7.2	0	ncRNA_intronic	0.226
1:190683114:G:T	rs16832665	1	190683114	G	T	0.006958	NA	0.855418	rs11810836	17	RP11-463J7.2	0	ncRNA_intronic	11.68
1:190683613:C:T	rs16832669	1	190683613	T	C	0.006958	NA	0.855418	rs11810836	17	RP11-463J7.2	0	ncRNA_intronic	5.679
1:190683663:C:T	rs16832672	1	190683663	C	T	0.006958	NA	0.855418	rs11810836	17	RP11-463J7.2	0	ncRNA_intronic	1.651
1:190689141:C:T	rs13376606	1	190689141	T	C	0.006958	NA	0.855418	rs11810836	17	RP11-463J7.2	0	ncRNA_intronic	5.118
1:190690248:C:T	rs28897191	1	190690248	T	C	0.006958	NA	0.855418	rs11810836	17	RP11-463J7.2	0	ncRNA_intronic	9.19
1:190694065:A:G	rs12061778	1	190694065	A	G	0.006958	NA	0.855418	rs11810836	17	RP11-463J7.2	0	ncRNA_intronic	5.248
1:190696097:A:C	rs12072375	1	190696097	C	A	0.006958	NA	0.855418	rs11810836	17	RP11-463J7.2	0	ncRNA_intronic	3.113
1:190702083:G:T	rs372582814	1	190702083	G	T	0.008946	NA	0.662643	rs11810836	17	RP11-463J7.2	0	ncRNA_intronic	1.87
1:190708689:C:T	rs597716	1	190708689	T	C	0.007952	NA	0.746982	rs11810836	17	RP11-463J7.2	0	ncRNA_intronic	3.067
1:190708700:A:G	rs572375	1	190708700	A	G	0.006958	NA	0.855418	rs11810836	17	RP11-463J7.2	0	ncRNA_intronic	0.704
1:190711868:C:T	rs659334	1	190711868	T	C	0.006958	NA	0.855418	rs11810836	17	RP11-463J7.2	0	ncRNA_intronic	1.835
1:190712765:A:G	rs546544	1	190712765	A	G	0.007952	NA	0.746982	rs11810836	17	RP11-463J7.2	0	ncRNA_intronic	1.798
1:190713394:C:T	rs686714	1	190713394	C	T	0.006958	NA	0.855418	rs11810836	17	RP11-463J7.2	0	ncRNA_intronic	0.034
1:190714600:A:G	rs16832713	1	190714600	A	G	0.006958	NA	0.855418	rs11810836	17	RP11-463J7.2	0	ncRNA_intronic	1.228
1:190722425:C:T	rs526611	1	190722425	T	C	0.006958	NA	0.855418	rs11810836	17	RP11-463J7.2	0	ncRNA_intronic	0.551
1:190724993:A:T	rs684714	1	190724993	A	T	0.006958	NA	0.855418	rs11810836	17	RP11-463J7.2	0	ncRNA_intronic	0.786
1:190730243:C:T	rs678791	1	190730243	T	C	0.006958	NA	0.855418	rs11810836	17	RP11-463J7.2	0	ncRNA_intronic	2.975
1:190730525:A:G	rs472124	1	190730525	A	G	0.006958	NA	0.855418	rs11810836	17	RP11-463J7.2	0	ncRNA_intronic	3.433
1:190730591:A:G	rs472345	1	190730591	A	G	0.006958	NA	0.855418	rs11810836	17	RP11-463J7.2	0	ncRNA_intronic	6.228
1:190734565:A:G	rs483017	1	190734565	A	G	0.006958	NA	0.855418	rs11810836	17	RP11-463J7.2	0	ncRNA_intronic	4.779
1:190738624:A:G	rs483025	1	190738624	A	G	0.006958	NA	0.855418	rs11810836	17	RP11-463J7.2	0	ncRNA_intronic	4.843
1:190739392:C:G	rs192561799	1	190739392	G	C	0.006958	NA	0.855418	rs11810836	17	RP11-463J7.2	0	ncRNA_intronic	0.372
1:190739878:G:T	rs12093674	1	190739878	G	T	0.006958	NA	0.855418	rs11810836	17	RP11-463J7.2	0	ncRNA_intronic	0.075
1:190740634:A:T	rs532937	1	190740634	T	A	0.006958	NA	0.855418	rs11810836	17	RP11-463J7.2	0	ncRNA_intronic	1.444
1:190755504:A:G	rs558602	1	190755504	G	A	0.006958	NA	0.855418	rs11810836	17	RP11-463J7.2	0	ncRNA_intronic	2.502
1:190762473:A:G	rs622966	1	190762473	G	A	0.006958	NA	0.855418	rs11810836	17	RP11-463J7.2	0	ncRNA_intronic	2.079
1:190767446:A:T	rs560374	1	190767446	A	T	0.006958	NA	0.855418	rs11810836	17	RP11-463J7.2	0	ncRNA_intronic	7.237
1:190775791:A:T	rs644206	1	190775791	T	A	0.007952	NA	0.746982	rs11810836	17	RP11-463J7.2	5002	intergenic	0.421
1:190776011:A:T	rs556834	1	190776011	A	T	0.006958	NA	0.855418	rs11810836	17	RP11-463J7.2	5222	intergenic	13.52
1:190776264:C:T	rs646098	1	190776264	C	T	0.006958	NA	0.855418	rs11810836	17	RP11-463J7.2	5475	intergenic	1.975
1:190776649:G:T	rs563136	1	190776649	G	T	0.007952	NA	0.746982	rs11810836	17	RP11-463J7.2	5860	intergenic	4.17
1:190776743:A:G	rs658733	1	190776743	A	G	0.007952	NA	0.746982	rs11810836	17	RP11-463J7.2	5954	intergenic	1.271
1:190776913:C:T	rs580764	1	190776913	C	T	0.007952	NA	0.746982	rs11810836	17	RP11-463J7.2	6124	intergenic	4.591
1:190777292:A:T	rs479312	1	190777292	T	A	0.006958	NA	0.855418	rs11810836	17	RP11-463J7.2	6503	intergenic	0.512
1:190777567:C:T	rs482039	1	190777567	C	T	0.007952	NA	0.746982	rs11810836	17	RP11-463J7.2	6778	intergenic	1.541
1:190777826:A:T	1:190777826:A:T	1	190777826	A	T	0.000994	NA	0.855418	rs11810836	17	RP11-463J7.2	7037	intergenic	0.641
1:190777826:A:G	1:190777826:A:G	1	190777826	A	G	0.006958	NA	0.855418	rs11810836	17	RP11-463J7.2	7037	NA	0.713
1:190777836:A:G	rs551500	1	190777836	A	G	0.008946	NA	0.662643	rs11810836	17	RP11-463J7.2	7047	intergenic	2.43
1:190779177:A:C	rs539061	1	190779177	A	C	0.007952	NA	0.746982	rs11810836	17	RP11-463J7.2	8388	intergenic	3.123
1:190779758:T:TGAAA	rs146647587	1	190779758	TGAAA	T	0.007952	NA	0.746982	rs11810836	17	RP11-463J7.2	8969	intergenic	2.024
1:190780060:A:C	rs568339	1	190780060	C	A	0.006958	NA	0.855418	rs11810836	17	RP11-463J7.2	9271	intergenic	0.285
1:190780066:A:G	rs568343	1	190780066	A	G	0.006958	NA	0.855418	rs11810836	17	RP11-463J7.2	9277	intergenic	4.318
1:190780088:A:C	rs488394	1	190780088	C	A	0.007952	NA	0.746982	rs11810836	17	RP11-463J7.2	9299	intergenic	2.06
1:190781107:A:G	rs568440	1	190781107	G	A	0.007952	NA	0.746982	rs11810836	17	RP11-463J7.2	10318	intergenic	1.434
1:190781610:A:G	rs492980	1	190781610	G	A	0.007952	NA	0.746982	rs11810836	17	RP11-463J7.2	10821	intergenic	2.113
1:190781749:C:T	rs494667	1	190781749	C	T	0.007952	NA	0.746982	rs11810836	17	RP11-463J7.2	10960	intergenic	2.166
1:190782034:C:T	rs539038	1	190782034	C	T	0.007952	NA	0.746982	rs11810836	17	RP11-463J7.2	11245	intergenic	0.324
1:190782385:C:G	rs514419	1	190782385	G	C	0.007952	NA	0.746982	rs11810836	17	RP11-463J7.2	11596	intergenic	1.807
1:190782434:A:C	rs514248	1	190782434	C	A	0.007952	NA	0.746982	rs11810836	17	RP11-463J7.2	11645	intergenic	3.794
1:190782861:A:G	rs510002	1	190782861	A	G	0.007952	NA	0.746982	rs11810836	17	RP11-463J7.2	12072	intergenic	6.992
1:190782902:C:T	rs640866	1	190782902	C	T	0.006958	NA	0.855418	rs11810836	17	RP11-463J7.2	12113	intergenic	13.14
1:190783895:A:T	rs479354	1	190783895	T	A	0.006958	NA	0.855418	rs11810836	17	RP11-463J7.2	13106	intergenic	0.979
1:190785546:A:AT	rs202032431	1	190785546	AT	A	0.006958	NA	0.855418	rs11810836	17	RP11-463J7.2	14757	intergenic	2.811
1:190785548:G:T	rs201970816	1	190785548	T	G	0.006958	NA	0.855418	rs11810836	17	RP11-463J7.2	14759	intergenic	0.338
1:190786170:C:G	rs561436	1	190786170	C	G	0.006958	NA	0.855418	rs11810836	17	RP11-463J7.2	15381	intergenic	0.447
1:190787464:A:G	rs486458	1	190787464	A	G	0.006958	NA	0.855418	rs11810836	17	RP11-463J7.2	16675	intergenic	2.485
1:190789070:C:T	rs471503	1	190789070	C	T	0.006958	NA	0.855418	rs11810836	17	RP11-463J7.2	18281	intergenic	1.191
1:190791390:A:T	rs669936	1	190791390	A	T	0.006958	NA	0.855418	rs11810836	17	RP11-463J7.2	20601	intergenic	4.657
1:190794272:G:GACAA	rs146156903	1	190794272	GACAA	G	0.006958	NA	0.855418	rs11810836	17	RP11-463J7.2	23483	intergenic	12.9
1:190794872:A:T	rs1583672	1	190794872	A	T	0.006958	NA	0.855418	rs11810836	17	RP11-463J7.2	24083	intergenic	9.053
1:190795558:G:T	rs1595530	1	190795558	G	T	0.006958	NA	0.855418	rs11810836	17	RP11-463J7.2	24769	intergenic	0.155
1:190796081:A:G	rs1780664	1	190796081	A	G	0.006958	NA	0.855418	rs11810836	17	RP11-463J7.2	25292	intergenic	0.196
1:190798325:C:T	rs1837223	1	190798325	T	C	0.006958	NA	0.855418	rs11810836	17	RP11-463J7.2	27536	intergenic	2.354
1:190798999:C:T	rs1658930	1	190798999	C	T	0.006958	NA	0.855418	rs11810836	17	RP11-463J7.2	28210	intergenic	0.584
1:190799155:A:G	rs10920804	1	190799155	A	G	0.006958	NA	0.855418	rs11810836	17	RP11-463J7.2	28366	intergenic	3.328
1:190800020:C:T	rs75915710	1	190800020	T	C	0.006958	NA	0.855418	rs11810836	17	RP11-463J7.2	29231	intergenic	5.218
1:190800133:C:T	rs1438523	1	190800133	C	T	0.006958	NA	0.855418	rs11810836	17	RP11-463J7.2	29344	intergenic	0.364
1:190801072:C:T	rs1837222	1	190801072	T	C	0.006958	NA	0.855418	rs11810836	17	RP11-463J7.2	30283	intergenic	1.983
1:190802532:A:T	rs16832838	1	190802532	A	T	0.006958	NA	0.855418	rs11810836	17	RP11-463J7.2	31743	intergenic	0.246
1:190805564:C:T	rs1658927	1	190805564	T	C	0.006958	NA	0.855418	rs11810836	17	RP11-463J7.2	34775	intergenic	7.878
1:190806624:C:T	rs116251818	1	190806624	C	T	0.006958	NA	0.855418	rs11810836	17	RP11-463J7.2	35835	intergenic	0.289
1:190807130:C:T	rs1658928	1	190807130	T	C	0.006958	NA	0.855418	rs11810836	17	RP11-463J7.2	36341	intergenic	3.821
1:190808459:C:G	rs12091571	1	190808459	G	C	0.006958	NA	0.855418	rs11810836	17	RP11-463J7.2	37670	intergenic	3.966
1:190808473:C:T	rs12061149	1	190808473	C	T	0.006958	NA	0.855418	rs11810836	17	RP11-463J7.2	37684	intergenic	4.04
1:190809023:A:G	rs1615424	1	190809023	G	A	0.006958	NA	0.855418	rs11810836	17	RP11-463J7.2	38234	intergenic	1.685
1:190809292:A:T	rs2996689	1	190809292	A	T	0.006958	NA	0.855418	rs11810836	17	RP11-463J7.2	38503	intergenic	0.019
1:190809750:C:T	rs73053478	1	190809750	T	C	0.006958	NA	0.855418	rs11810836	17	RP11-463J7.2	38961	intergenic	2.092
1:190811488:A:C	rs7529733	1	190811488	C	A	0.003976	NA	0.663995	rs11810836	17	RP11-463J7.2	40699	intergenic	0.476
1:190811681:C:G	rs180975586	1	190811681	G	C	0.006958	NA	0.855418	rs11810836	17	RP11-463J7.2	40892	intergenic	1.119
1:190815680:C:G	rs1658936	1	190815680	G	C	0.006958	NA	0.855418	rs11810836	17	RP11-463J7.2	44891	intergenic	12.54
1:190820943:A:G	rs188834039	1	190820943	G	A	0.003976	NA	0.663995	rs11810836	17	RP11-463J7.2	50154	intergenic	2.75
1:190829914:A:AG	rs143600366	1	190829914	AG	A	0.006958	NA	0.855418	rs11810836	17	RP11-463J7.2	59125	intergenic	0.934
1:190831565:C:T	rs1170713	1	190831565	C	T	0.006958	NA	0.855418	rs11810836	17	RP11-463J7.2	60776	intergenic	7.104
1:190843209:G:T	rs1185678	1	190843209	G	T	0.006958	NA	0.855418	rs11810836	17	RP11-463J7.2	72420	intergenic	2.474
1:190854375:A:G	rs1030923	1	190854375	A	G	0.006958	NA	0.855418	rs11810836	17	RP11-463J7.2	83586	intergenic	3.715
1:190854988:G:GC	rs61623660	1	190854988	G	GC	0.006958	NA	0.855418	rs11810836	17	RP11-463J7.2	84199	intergenic	0.979
1:190863526:A:G	rs12080176	1	190863526	A	G	0.006958	NA	0.855418	rs11810836	17	RP11-463J7.2	92737	intergenic	0.05
1:190872183:A:G	rs76978899	1	190872183	A	G	0.006958	NA	0.855418	rs11810836	17	RP11-463J7.2	101394	intergenic	9.832
1:190874085:A:G	rs6691752	1	190874085	G	A	0.006958	NA	0.855418	rs11810836	17	RP11-463J7.2	103296	intergenic	0.337
1:190889541:T:TC	rs150148098	1	190889541	TC	T	0.006958	NA	0.855418	rs11810836	17	RP11-463J7.2	118752	intergenic	1.566
1:190894637:A:G	rs12065838	1	190894637	G	A	0.006958	NA	0.855418	rs11810836	17	RP11-463J7.2	123848	intergenic	0.825
1:190896859:A:C	rs12071814	1	190896859	C	A	0.006958	NA	0.855418	rs11810836	17	RP11-463J7.2	126070	intergenic	7.768
1:190898473:A:G	rs12063813	1	190898473	G	A	0.006958	NA	0.855418	rs11810836	17	RP11-463J7.2	127684	intergenic	8.342
1:190902207:A:C	rs149729010	1	190902207	C	A	0.006958	NA	0.855418	rs11810836	17	RP11-463J7.2	131418	intergenic	0.006
1:190919706:A:G	rs60612018	1	190919706	G	A	0.006958	NA	0.855418	rs11810836	17	RP11-463J7.2	148917	intergenic	0.683
1:190921925:C:T	rs12092570	1	190921925	C	T	0.006958	NA	0.855418	rs11810836	17	RP11-463J7.2	151136	intergenic	0.095
1:190925744:G:T	rs12076536	1	190925744	T	G	0.006958	NA	0.855418	rs11810836	17	RP11-463J7.2	154955	intergenic	0.121
1:190927966:T:TA	rs148784024	1	190927966	T	TA	0.006958	NA	0.855418	rs11810836	17	RP11-463J7.2	157177	intergenic	3.184
1:190932270:A:G	rs12085376	1	190932270	A	G	0.006958	NA	0.855418	rs11810836	17	RP11-463J7.2	161481	intergenic	4.526
1:190941419:C:T	rs13374306	1	190941419	C	T	0.006958	NA	0.855418	rs11810836	17	RP11-463J7.2	170630	intergenic	1.458
1:190964522:C:T	rs78483190	1	190964522	T	C	0.005964	NA	1	rs11810836	17	HNRNPA1P46	150632	intergenic	5.057
1:190983048:C:G	rs76482175	1	190983048	G	C	0.005964	NA	1	rs11810836	17	HNRNPA1P46	132106	intergenic	2.449
1:190983198:A:G	rs78654164	1	190983198	G	A	0.005964	NA	1	rs11810836	17	HNRNPA1P46	131956	intergenic	2.04
1:190983683:C:T	rs78593501	1	190983683	T	C	0.005964	NA	1	rs11810836	17	HNRNPA1P46	131471	intergenic	11.98
1:190986730:C:CTGCTT	rs144180063	1	190986730	CTGCTT	C	0.005964	NA	1	rs11810836	17	HNRNPA1P46	128424	intergenic	12.25
1:190987608:A:G	rs78150437	1	190987608	A	G	0.005964	NA	1	rs11810836	17	HNRNPA1P46	127546	intergenic	7.352
1:191001361:A:C	rs193090908	1	191001361	A	C	0.00497	NA	0.83166	rs11810836	17	HNRNPA1P46	113793	intergenic	12.23
1:191001993:A:C	rs150317836	1	191001993	C	A	0.005964	NA	1	rs11810836	17	HNRNPA1P46	113161	intergenic	4.708
1:191002884:A:C	rs143316674	1	191002884	A	C	0.00497	NA	0.83166	rs11810836	17	HNRNPA1P46	112270	intergenic	0.215
1:191008952:C:T	rs149605277	1	191008952	C	T	0.005964	NA	1	rs11810836	17	HNRNPA1P46	106202	intergenic	0.923
1:191010391:G:T	rs201029476	1	191010391	T	G	0.005964	NA	1	rs11810836	17	HNRNPA1P46	104763	intergenic	0.882
1:191011108:C:T	rs76883280	1	191011108	C	T	0.005964	NA	1	rs11810836	17	HNRNPA1P46	104046	intergenic	1.382
1:191015089:A:G	rs10494647	1	191015089	G	A	0.006958	NA	0.855418	rs11810836	17	HNRNPA1P46	100065	intergenic	0.059
1:191020512:C:T	rs76668154	1	191020512	C	T	0.005964	NA	1	rs11810836	17	HNRNPA1P46	94642	intergenic	5.65
1:191020634:G:T	rs77414728	1	191020634	G	T	0.005964	NA	1	rs11810836	17	HNRNPA1P46	94520	intergenic	5.045
1:191020676:G:T	rs112000685	1	191020676	T	G	0.005964	NA	1	rs11810836	17	HNRNPA1P46	94478	intergenic	0.029
1:191021059:A:G	rs74668234	1	191021059	G	A	0.005964	NA	1	rs11810836	17	HNRNPA1P46	94095	intergenic	1.562
1:191035184:C:T	rs74800970	1	191035184	T	C	0.005964	NA	1	rs11810836	17	HNRNPA1P46	79970	intergenic	9.409
1:191035330:A:T	rs79568091	1	191035330	T	A	0.005964	NA	1	rs11810836	17	HNRNPA1P46	79824	intergenic	1.899
1:191036393:A:T	rs79772194	1	191036393	A	T	0.005964	NA	1	rs11810836	17	HNRNPA1P46	78761	intergenic	4.235
1:191038057:A:C	rs112539012	1	191038057	C	A	0.005964	NA	1	rs11810836	17	HNRNPA1P46	77097	intergenic	0.138
1:191038695:A:C	rs201002157	1	191038695	C	A	0.005964	NA	1	rs11810836	17	HNRNPA1P46	76459	intergenic	0.355
1:191039545:A:G	rs113150707	1	191039545	G	A	0.005964	NA	1	rs11810836	17	HNRNPA1P46	75609	intergenic	1.058
1:191041343:C:G	rs188401821	1	191041343	G	C	0.005964	NA	1	rs11810836	17	HNRNPA1P46	73811	intergenic	0.338
1:191043843:C:CA	rs199753126	1	191043843	C	CA	0.008946	NA	0.662643	rs11810836	17	HNRNPA1P46	71311	intergenic	4.836
1:191045121:A:G	rs111350857	1	191045121	A	G	0.005964	NA	1	rs11810836	17	HNRNPA1P46	70033	intergenic	1.915
1:191045165:C:G	rs77868610	1	191045165	C	G	0.005964	NA	1	rs11810836	17	HNRNPA1P46	69989	intergenic	1.825
1:191046133:A:G	rs78411866	1	191046133	G	A	0.005964	NA	1	rs11810836	17	HNRNPA1P46	69021	intergenic	1.021
1:191047736:G:GT	rs199940572	1	191047736	GT	G	0.005964	NA	1	rs11810836	17	HNRNPA1P46	67418	intergenic	0.446
1:191049142:C:T	rs80318235	1	191049142	T	C	0.005964	NA	1	rs11810836	17	HNRNPA1P46	66012	intergenic	0.023
1:191049744:A:AGT	rs140691323	1	191049744	AGT	A	0.005964	NA	1	rs11810836	17	HNRNPA1P46	65410	intergenic	12.07
1:191049793:A:C	rs75969991	1	191049793	C	A	0.005964	NA	1	rs11810836	17	HNRNPA1P46	65361	intergenic	1.491
1:191050227:A:G	rs142599444	1	191050227	G	A	0.005964	NA	1	rs11810836	17	HNRNPA1P46	64927	intergenic	2.318
1:191052795:G:T	rs113568529	1	191052795	T	G	0.005964	NA	1	rs11810836	17	HNRNPA1P46	62359	intergenic	2.894
1:191053101:C:G	rs148209510	1	191053101	G	C	0.005964	NA	1	rs11810836	17	HNRNPA1P46	62053	intergenic	4.633
1:191054466:G:T	rs188420875	1	191054466	T	G	0.00497	NA	0.83166	rs11810836	17	HNRNPA1P46	60688	intergenic	4.56
1:191056286:C:G	rs112119522	1	191056286	C	G	0.005964	NA	1	rs11810836	17	HNRNPA1P46	58868	intergenic	0.274
1:191058481:G:T	rs115459947	1	191058481	T	G	0.005964	NA	1	rs11810836	17	HNRNPA1P46	56673	intergenic	1.073
1:191060290:A:G	rs75983776	1	191060290	A	G	0.005964	NA	1	rs11810836	17	HNRNPA1P46	54864	intergenic	10.72
1:191060766:C:T	rs76845635	1	191060766	T	C	0.005964	NA	1	rs11810836	17	HNRNPA1P46	54388	intergenic	3.89
1:191064537:C:T	rs74876987	1	191064537	T	C	0.005964	NA	1	rs11810836	17	HNRNPA1P46	50617	intergenic	5.854
1:191068041:G:T	rs111378581	1	191068041	T	G	0.005964	NA	1	rs11810836	17	HNRNPA1P46	47113	intergenic	1.125
1:191069971:A:T	rs79105656	1	191069971	T	A	0.005964	NA	1	rs11810836	17	HNRNPA1P46	45183	intergenic	0.682
1:191071472:A:C	rs16833171	1	191071472	C	A	0.005964	NA	1	rs11810836	17	HNRNPA1P46	43682	intergenic	0.631
1:191072885:A:G	rs78006260	1	191072885	G	A	0.006958	NA	0.855418	rs11810836	17	HNRNPA1P46	42269	intergenic	0.684
1:191073806:C:T	rs74467884	1	191073806	T	C	0.005964	NA	1	rs11810836	17	HNRNPA1P46	41348	intergenic	0.011
1:191087680:C:G	rs74466471	1	191087680	G	C	0.005964	NA	1	rs11810836	17	HNRNPA1P46	27474	intergenic	0.377
1:191090060:C:T	rs79338061	1	191090060	T	C	0.005964	NA	1	rs11810836	17	HNRNPA1P46	25094	intergenic	0.82
1:191091261:C:T	rs76804141	1	191091261	C	T	0.005964	NA	1	rs11810836	17	HNRNPA1P46	23893	intergenic	1.699
1:191094418:C:T	rs544675497	1	191094418	T	C	0.003976	NA	0.663995	rs11810836	17	HNRNPA1P46	20736	intergenic	4.744
1:191094860:A:C	rs6428040	1	191094860	C	A	0.005964	NA	1	rs11810836	17	HNRNPA1P46	20294	intergenic	4.056
1:191094940:A:C	rs6699176	1	191094940	C	A	0.005964	NA	1	rs11810836	17	HNRNPA1P46	20214	intergenic	0.191
1:191095210:A:G	rs78252696	1	191095210	G	A	0.005964	NA	1	rs11810836	17	HNRNPA1P46	19944	intergenic	1.447
1:191099775:C:T	rs78319772	1	191099775	T	C	0.005964	NA	1	rs11810836	17	HNRNPA1P46	15379	intergenic	0.118
1:191099844:A:G	rs77882659	1	191099844	G	A	0.005964	NA	1	rs11810836	17	HNRNPA1P46	15310	intergenic	2.542
1:191100718:G:T	rs7530676	1	191100718	G	T	0.005964	NA	1	rs11810836	17	HNRNPA1P46	14436	intergenic	3.706
1:191102388:T:TTTATA	rs149062116	1	191102388	TTTATA	T	0.005964	NA	1	rs11810836	17	HNRNPA1P46	12766	intergenic	3.835
1:191102624:A:AT	rs144013899	1	191102624	AT	A	0.005964	NA	1	rs11810836	17	HNRNPA1P46	12530	intergenic	3.444
1:191104841:T:TAATGAG	rs143972006	1	191104841	TAATGAG	T	0.005964	NA	1	rs11810836	17	HNRNPA1P46	10313	intergenic	1.103
1:191104886:C:T	rs6681927	1	191104886	T	C	0.005964	NA	1	rs11810836	17	HNRNPA1P46	10268	intergenic	3.197
1:191105031:C:G	rs76772729	1	191105031	G	C	0.005964	NA	1	rs11810836	17	HNRNPA1P46	10123	intergenic	1.537
1:191108101:G:T	rs115460189	1	191108101	T	G	0.005964	NA	1	rs11810836	17	HNRNPA1P46	7053	intergenic	0.329
1:191109479:C:T	rs55675561	1	191109479	C	T	0.005964	NA	1	rs11810836	17	HNRNPA1P46	5675	intergenic	0.403
1:191113256:A:C	rs74129885	1	191113256	C	A	0.005964	NA	1	rs11810836	17	HNRNPA1P46	1898	intergenic	0.858
1:191113384:A:C	rs74129886	1	191113384	C	A	0.005964	NA	1	rs11810836	17	HNRNPA1P46	1770	intergenic	9.645
1:191115073:A:G	rs58373773	1	191115073	G	A	0.005964	NA	1	rs11810836	17	HNRNPA1P46	81	downstream	8.147
1:191115178:C:T	rs56180053	1	191115178	C	T	0.005964	NA	1	rs11810836	17	HNRNPA1P46	0	ncRNA_exonic	2.462
1:191117598:A:G	rs997973	1	191117598	A	G	0.005964	NA	1	rs11810836	17	HNRNPA1P46	1506	intergenic	4.79
1:191119309:C:T	rs76255470	1	191119309	C	T	0.005964	NA	1	rs11810836	17	RP11-309H21.3	1330	intergenic	3.652
1:191119368:G:T	rs79446061	1	191119368	T	G	0.005964	NA	1	rs11810836	17	RP11-309H21.3	1271	intergenic	7.131
1:191119452:C:G	rs77931829	1	191119452	G	C	0.005964	NA	1	rs11810836	17	RP11-309H21.3	1187	intergenic	4.963
1:191119503:A:G	rs11805775	1	191119503	G	A	0.005964	NA	1	rs11810836	17	RP11-309H21.3	1136	intergenic	6.818
1:191119557:C:T	rs11809087	1	191119557	C	T	0.005964	NA	1	rs11810836	17	RP11-309H21.3	1082	intergenic	2.998
1:191120658:C:G	rs114673553	1	191120658	C	G	0.005964	NA	1	rs11810836	17	RP11-309H21.3	0	ncRNA_exonic	1.326
1:191121152:A:C	rs11809912	1	191121152	C	A	0.005964	NA	1	rs11810836	17	RP11-309H21.3	0	ncRNA_exonic	1.36
1:191121851:T:TG	1:191121851:T:TG	1	191121851	TG	T	0.3797	NA	0.855418	rs11810836	17	RP11-309H21.3	0	ncRNA_exonic	2.075
1:191121851:T:TGG	1:191121851:T:TGG	1	191121851	T	TGG	0.006958	NA	0.855418	rs11810836	17	RP11-309H21.3	0	NA	2.026
1:191125123:C:T	rs7537284	1	191125123	C	T	0.006958	NA	0.855418	rs11810836	17	RP11-309H21.3	1358	intergenic	4.404
1:191125866:G:GT	rs201335309	1	191125866	G	GT	0.005964	NA	1	rs11810836	17	RP11-309H21.3	2101	intergenic	0.729
1:191125867:G:T	rs80301416	1	191125867	G	T	0.005964	NA	1	rs11810836	17	RP11-309H21.3	2102	intergenic	0.012
1:191125867:G:GT	rs61652454	1	191125867	GT	G	0.3996	NA	1	rs11810836	17	RP11-309H21.3	2102	NA	0.749
1:191127138:G:T	rs76858431	1	191127138	G	T	0.005964	NA	1	rs11810836	17	RP11-309H21.3	3373	intergenic	4.666
1:191127684:A:T	rs77844903	1	191127684	A	T	0.005964	NA	1	rs11810836	17	RP11-309H21.3	3919	intergenic	2.655
1:191128804:G:T	rs11806398	1	191128804	T	G	0.005964	NA	1	rs11810836	17	RP11-309H21.3	5039	intergenic	5.803
1:191129574:A:G	rs58906387	1	191129574	G	A	0.005964	NA	1	rs11810836	17	RP11-309H21.3	5809	intergenic	1.394
1:191130234:A:AAAAT	rs144682322	1	191130234	AAAAT	A	0.005964	NA	1	rs11810836	17	RP11-309H21.3	6469	intergenic	1.484
1:191130484:A:T	rs74129889	1	191130484	A	T	0.005964	NA	1	rs11810836	17	RP11-309H21.3	6719	intergenic	3.856
1:191133412:A:AATTT	rs144145177	1	191133412	AATTT	A	0.005964	NA	1	rs11810836	17	RP11-309H21.3	9647	intergenic	1.835
1:191134564:C:T	rs74129890	1	191134564	T	C	0.005964	NA	1	rs11810836	17	RP11-309H21.3	10799	intergenic	0.038
1:191134634:C:T	rs74129891	1	191134634	C	T	0.005964	NA	1	rs11810836	17	RP11-309H21.3	10869	intergenic	2.087
1:191136658:A:T	rs6670229	1	191136658	T	A	0.005964	NA	1	rs11810836	17	RP11-309H21.4	11992	intergenic	0.321
1:191137181:A:G	rs11807618	1	191137181	A	G	0.005964	NA	1	rs11810836	17	RP11-309H21.4	11469	intergenic	0.198
1:191138017:G:GTA	rs149758759	1	191138017	G	GTA	0.006958	NA	0.855418	rs11810836	17	RP11-309H21.4	10633	intergenic	0.448
1:191138466:A:G	rs74129894	1	191138466	G	A	0.005964	NA	1	rs11810836	17	RP11-309H21.4	10184	intergenic	0.867
1:191139087:C:T	rs6680025	1	191139087	T	C	0.005964	NA	1	rs11810836	17	RP11-309H21.4	9563	intergenic	3.342
1:191140560:C:G	rs77697703	1	191140560	G	C	0.005964	NA	1	rs11810836	17	RP11-309H21.4	8090	intergenic	0.639
1:191140668:A:C	rs74129896	1	191140668	C	A	0.005964	NA	1	rs11810836	17	RP11-309H21.4	7982	intergenic	8.773
1:191141685:C:T	rs151210262	1	191141685	C	T	0.005964	NA	1	rs11810836	17	RP11-309H21.4	6965	intergenic	9.624
1:191141725:C:T	rs111644385	1	191141725	C	T	0.005964	NA	1	rs11810836	17	RP11-309H21.4	6925	intergenic	0.245
1:191142458:C:T	rs74129897	1	191142458	T	C	0.005964	NA	1	rs11810836	17	RP11-309H21.4	6192	intergenic	0.426
1:191143240:T:TC	rs139911427	1	191143240	T	TC	0.005964	NA	1	rs11810836	17	RP11-309H21.4	5410	intergenic	1.658
1:191143571:A:G	rs74129898	1	191143571	G	A	0.005964	NA	1	rs11810836	17	RP11-309H21.4	5079	intergenic	1.941
1:191145771:C:G	rs57186611	1	191145771	C	G	0.005964	NA	1	rs11810836	17	RP11-309H21.4	2879	intergenic	2.48
1:191147940:C:T	rs16833253	1	191147940	C	T	0.006958	NA	0.855418	rs11810836	17	RP11-309H21.4	710	downstream	0.091
1:191148230:A:C	rs16833257	1	191148230	A	C	0.005964	NA	1	rs11810836	17	RP11-309H21.4	420	downstream	5.558
1:191149235:A:G	rs16833261	1	191149235	A	G	0.005964	NA	1	rs11810836	17	RP11-309H21.4	365	upstream	3.703
1:191151059:C:T	rs11801275	1	191151059	T	C	0.005964	4.49715070762e-08	1	rs11810836	17	RP11-309H21.4	2189	intergenic	0.066
1:191151544:G:T	rs11810836	1	191151544	T	G	0.005964	4.4730196688e-08	1	rs11810836	17	RP11-309H21.4	2674	intergenic	0.049
1:191179924:A:G	rs16833324	1	191179924	G	A	0.008946	NA	0.662643	rs11810836	17	RP11-309H21.2	10364	intergenic	0.965
1:191211038:C:T	rs181719598	1	191211038	T	C	0.005964	NA	1	rs11810836	17	RP11-309H21.2	13440	intergenic	1.318
1:191249774:C:T	rs76855352	1	191249774	C	T	0.008946	NA	0.662643	rs11810836	17	RP11-309H21.2	52176	intergenic	0.651
1:191254115:A:C	rs114463146	1	191254115	A	C	0.006958	NA	0.855418	rs11810836	17	RP11-309H21.2	56517	intergenic	6.38
1:191254351:C:G	rs377010004	1	191254351	G	C	0.008946	NA	0.662643	rs11810836	17	RP11-309H21.2	56753	intergenic	1.85
1:191254512:C:T	rs190649090	1	191254512	C	T	0.008946	NA	0.662643	rs11810836	17	RP11-309H21.2	56914	intergenic	3.069
1:191283055:A:C	rs12027520	1	191283055	C	A	0.008946	NA	0.662643	rs11810836	17	RP11-309H21.2	85457	intergenic	0.107
1:191286162:A:C	rs12172717	1	191286162	C	A	0.008946	NA	0.662643	rs11810836	17	RP11-309H21.2	88564	intergenic	1.371
1:191292932:G:T	rs12024082	1	191292932	G	T	0.008946	NA	0.662643	rs11810836	17	RP11-309H21.2	95334	intergenic	1.511
1:191296453:C:T	rs16833422	1	191296453	C	T	0.008946	NA	0.662643	rs11810836	17	RP11-309H21.2	98855	intergenic	0.685
1:191340943:A:G	rs6690512	1	191340943	G	A	0.008946	NA	0.662643	rs11810836	17	RP11-309H21.2	143345	intergenic	0.394
1:191346149:A:G	rs12041132	1	191346149	G	A	0.008946	NA	0.662643	rs11810836	17	RP11-309H21.2	148551	intergenic	0.14
1:191347774:A:G	rs116680623	1	191347774	G	A	0.008946	NA	0.662643	rs11810836	17	RP11-309H21.2	150176	intergenic	0.106
1:191347911:A:C	rs113534768	1	191347911	C	A	0.008946	NA	0.662643	rs11810836	17	RP11-309H21.2	150313	intergenic	1.042
1:191361652:C:T	rs12030092	1	191361652	C	T	0.008946	NA	0.662643	rs11810836	17	RP11-309H21.2	164054	intergenic	0.145
1:191361859:G:GATTAGAAGA	rs138927477	1	191361859	GATTAGAAGA	G	0.008946	NA	0.662643	rs11810836	17	RP11-309H21.2	164261	intergenic	11.48
1:191366102:C:T	rs116549351	1	191366102	C	T	0.008946	NA	0.662643	rs11810836	17	RP11-309H21.2	168504	intergenic	2.222
1:191368972:C:T	rs11799591	1	191368972	T	C	0.008946	NA	0.662643	rs11810836	17	RP11-309H21.2	171374	intergenic	4.072
1:191371535:C:T	rs6428057	1	191371535	T	C	0.008946	NA	0.662643	rs11810836	17	RP11-309H21.2	173937	intergenic	3.955
1:191371865:C:T	rs7523195	1	191371865	T	C	0.008946	NA	0.662643	rs11810836	17	RP11-309H21.2	174267	intergenic	1.387
1:191371936:A:C	rs7554210	1	191371936	C	A	0.008946	NA	0.662643	rs11810836	17	RP11-309H21.2	174338	intergenic	0.453
1:191372331:G:GTAGA	rs112169008	1	191372331	GTAGA	G	0.008946	NA	0.662643	rs11810836	17	RP11-309H21.2	174733	intergenic	5.263
1:191373584:C:T	rs12036810	1	191373584	C	T	0.008946	NA	0.662643	rs11810836	17	RP11-309H21.2	175986	intergenic	0.388
1:191375570:G:T	rs12026146	1	191375570	G	T	0.008946	NA	0.662643	rs11810836	17	RP11-309H21.2	177972	intergenic	0.634
1:191380199:A:G	rs7531896	1	191380199	A	G	0.008946	NA	0.662643	rs11810836	17	RP11-309H21.2	182601	intergenic	3.127
1:191380792:A:AAAG	rs35066392	1	191380792	AAAG	A	0.008946	NA	0.662643	rs11810836	17	RP11-309H21.2	183194	intergenic	4.179
1:191381475:A:AACAC	1:191381475:A:AACAC	1	191381475	A	AACAC	0.2207	NA	0.662643	rs11810836	17	RP11-309H21.2	183877	intergenic	1.49
1:191381475:A:AACACAC	1:191381475:A:AACACAC	1	191381475	A	AACACAC	0.008946	NA	0.662643	rs11810836	17	RP11-309H21.2	183877	NA	1.416
1:191381733:A:G	rs59147153	1	191381733	G	A	0.008946	NA	0.662643	rs11810836	17	RP11-309H21.2	184135	intergenic	3.429
1:191395466:G:T	rs79878696	1	191395466	G	T	0.005964	NA	1	rs11810836	17	RP11-309H21.2	197868	intergenic	0.919
1:191405843:A:G	rs77586411	1	191405843	G	A	0.005964	NA	1	rs11810836	17	RP11-309H21.2	208245	intergenic	0.661
1:191405907:A:T	rs9633350	1	191405907	A	T	0.008946	NA	0.662643	rs11810836	17	RP11-309H21.2	208309	intergenic	1.309
1:191407813:C:T	rs73057251	1	191407813	C	T	0.008946	NA	0.662643	rs11810836	17	RP11-309H21.2	210215	intergenic	1.301
1:191407822:C:T	rs74971743	1	191407822	C	T	0.008946	NA	0.662643	rs11810836	17	RP11-309H21.2	210224	intergenic	0.225
1:191411345:A:AATCT	rs150211224	1	191411345	AATCT	A	0.008946	NA	0.662643	rs11810836	17	RP11-309H21.2	213747	intergenic	3.631
1:191414542:A:T	rs12046701	1	191414542	T	A	0.008946	NA	0.662643	rs11810836	17	RP11-309H21.2	216944	intergenic	2.802
1:191414650:A:G	rs12049178	1	191414650	G	A	0.008946	NA	0.662643	rs11810836	17	RP11-309H21.2	217052	intergenic	1.105
1:202210066:C:T	rs192542954	1	202210066	C	T	0.001988	NA	0.665336	rs558183265	18	LGR6	0	intronic	1.308
1:202295731:C:T	rs147322650	1	202295731	C	T	0.001988	NA	0.665336	rs558183265	18	UBE2T	5053	intergenic	4.194
1:202302285:C:T	rs145966979	1	202302285	T	C	0.001988	NA	0.665336	rs558183265	18	UBE2T	0	intronic	5.342
1:202352727:C:T	rs190196413	1	202352727	C	T	0.001988	NA	0.665336	rs558183265	18	PPP1R12B	0	intronic	0.862
1:202573011:C:CCAAA	rs199686360	1	202573011	CCAAA	C	0.001988	NA	0.665336	rs558183265	18	SYT2	0	intronic	6.624
1:202783768:A:G	rs192292889	1	202783768	G	A	0.001988	NA	0.665336	rs558183265	18	PCAT6	2483	intergenic	0.02
1:202784127:A:G	rs183662437	1	202784127	G	A	0.001988	NA	0.665336	rs558183265	18	PCAT6	2842	intergenic	1.226
1:202818060:C:T	rs189218036	1	202818060	C	T	0.002982	NA	1	rs558183265	18	RP11-480I12.5	2895	intergenic	6.867
1:202916421:A:G	rs558183265	1	202916421	A	G	0.002982	4.76422176607e-08	1	rs558183265	18	ADIPOR1	0	intronic	1.358
1:202970324:A:G	rs183452236	1	202970324	A	G	0.002982	NA	1	rs558183265	18	RP11-38O14.6	843	downstream	0.52
1:203112807:A:G	rs190077520	1	203112807	G	A	0.003976	NA	0.7485	rs558183265	18	ADORA1	0	intronic	3.828
1:218939198:T:TC	rs554712066	1	218939198	TC	T	0.001988	NA	1	rs183526420	19	RP11-412H9.1	115743	intergenic	7.173
1:219404939:A:G	rs147106723	1	219404939	G	A	0.001988	NA	1	rs183526420	19	RP11-135J2.3	6099	intergenic	1.695
1:219640866:C:T	rs186806258	1	219640866	C	T	0.001988	NA	1	rs183526420	19	RP11-95P13.1	24881	intergenic	4.957
1:219729424:C:T	rs183526420	1	219729424	T	C	0.001988	2.58530086393e-08	1	rs183526420	19	RP11-95P13.2	1109	intergenic	11.02
1:219901120:A:T	rs185294233	1	219901120	A	T	0.001988	NA	1	rs183526420	19	SLC30A10	0	intergenic	2.9
1:219924732:C:T	rs138136970	1	219924732	C	T	0.001988	NA	1	rs183526420	19	SLC30A10	0	intergenic	6.685
1:221116863:A:G	rs11582985	1	221116863	A	G	0.003976	2.93864800802e-08	1	rs11582985	20	HLX	58461	intergenic	3.77
1:221144282:G:T	rs77728897	1	221144282	G	T	0.00497	NA	0.798397	rs11582985	20	HLX	85880	intergenic	0.492
1:221391947:A:G	rs558477684	1	221391947	A	G	0.002982	NA	0.7485	rs11582985	20	RP11-453O22.1	84383	intergenic	0.293
1:221457154:G:T	rs11586947	1	221457154	T	G	0.003976	NA	1	rs11582985	20	RP11-421L10.1	46267	intergenic	9.512
1:237656976:A:T	rs184996387	1	237656976	T	A	0.007952	3.06946746889e-08	1	rs184996387	21	RYR2	0	intronic	0.158
2:6668264:A:T	rs74465632	2	6668264	T	A	0.08648	NA	0.708202	rs142510711	22	AC021021.2	24325	intergenic	6.122
2:6668501:A:G	rs75374085	2	6668501	A	G	0.08648	NA	0.708202	rs142510711	22	AC021021.2	24562	intergenic	5.195
2:6669127:C:T	rs6733530	2	6669127	C	T	0.08648	NA	0.708202	rs142510711	22	AC021021.2	25188	intergenic	1.305
2:6670419:A:G	rs79597229	2	6670419	A	G	0.08648	NA	0.708202	rs142510711	22	AC021021.2	26480	intergenic	3.768
2:6671278:C:T	rs79129762	2	6671278	C	T	0.08648	NA	0.708202	rs142510711	22	AC021021.2	27339	intergenic	4.4
2:6671910:A:T	rs60563792	2	6671910	T	A	0.08648	NA	0.708202	rs142510711	22	AC021021.2	27971	intergenic	3.213
2:6675285:C:T	rs80191162	2	6675285	C	T	0.09046	NA	0.628841	rs142510711	22	AC021021.2	31346	intergenic	4.321
2:6678013:A:G	rs142510711	2	6678013	G	A	0.0825	3.44134388407e-08	1	rs142510711	22	AC021021.2	34074	intergenic	8.343
2:7045680:C:T	rs112033791	2	7045680	T	C	0.005964	2.77359741675e-08	1	rs112033791	23	RP11-439M11.1	174	downstream	0.016
2:7062716:C:G	rs576435947	2	7062716	C	G	0.001988	NA	0.665336	rs113540914	23	RNF144A	0	intronic	4.794
2:7063044:C:T	rs113540914	2	7063044	T	C	0.002982	2.01154020822e-08	1	rs113540914	23	RNF144A	0	intronic	0.429
2:7814061:G:T	rs186627511	2	7814061	G	T	0.003976	NA	0.663995	rs112033791	23	AC092580.3	1683	intergenic	1.633
2:7843683:C:T	rs190488523	2	7843683	C	T	0.003976	NA	0.663995	rs112033791	23	AC092580.4	22248	intergenic	0.012
2:22125755:A:G	rs13001072	2	22125755	G	A	0.02684	1.19432946248e-08	1	rs13001072	24	AC067959.1	0	ncRNA_intronic	2.977
2:22319791:A:G	rs115113924	2	22319791	G	A	0.01889	NA	0.618939	rs77877914	24	AC068490.2	0	ncRNA_intronic	1.751
2:22337782:A:G	rs77877914	2	22337782	A	G	0.02982	1.59109714619e-08	1	rs77877914	24	AC068490.2	0	ncRNA_intronic	0.874
2:28300314:A:G	rs1506534	2	28300314	A	G	0.0994	NA	0.732146	rs74576866	25	BRE	0	intronic	8.315
2:28301969:A:T	rs72814431	2	28301969	A	T	0.08151	NA	0.921236	rs74576866	25	BRE	0	intronic	1.186
2:28302033:A:G	rs72814433	2	28302033	G	A	0.08449	NA	0.883591	rs74576866	25	BRE	0	intronic	5.654
2:28302189:A:G	rs72814435	2	28302189	A	G	0.08151	NA	0.921236	rs74576866	25	BRE	0	intronic	2.938
2:28303756:C:G	rs72814437	2	28303756	C	G	0.09543	NA	0.768538	rs74576866	25	BRE	0	intronic	14.4
2:28304630:A:G	rs17006489	2	28304630	A	G	0.1103	NA	0.650233	rs74576866	25	BRE	0	intronic	0.778
2:28315094:A:G	rs2063017	2	28315094	A	G	0.0825	NA	0.908399	rs74576866	25	BRE	0	intronic	10.66
2:28329401:A:G	rs74576866	2	28329401	G	A	0.08549	3.4964505902e-08	1	rs74576866	25	BRE	0	intronic	5.55
2:28333076:T:TG	rs113649898	2	28333076	TG	T	0.09443	NA	0.778087	rs74576866	25	BRE	0	intronic	0.013
2:28333109:A:G	rs55819434	2	28333109	A	G	0.09443	NA	0.778087	rs74576866	25	BRE	0	intronic	1.682
2:28335923:A:T	rs59422102	2	28335923	A	T	0.09443	NA	0.778087	rs74576866	25	BRE	0	intronic	1.928
2:28338264:C:T	rs60112997	2	28338264	C	T	0.08449	NA	0.883591	rs74576866	25	BRE	0	intronic	1.894
2:28355009:C:CT	rs566793506	2	28355009	C	CT	0.09841	NA	0.694254	rs74576866	25	BRE	0	intronic	3.336
2:28364352:A:G	rs72814479	2	28364352	A	G	0.0825	NA	0.857809	rs74576866	25	BRE	0	intronic	3.578
2:28371194:C:T	rs1387573	2	28371194	T	C	0.0825	NA	0.857809	rs74576866	25	BRE	0	intronic	4.138
2:28374098:A:T	rs13392693	2	28374098	T	A	0.0825	NA	0.857809	rs74576866	25	BRE	0	intronic	6.254
2:28374882:G:T	rs55634306	2	28374882	G	T	0.0825	NA	0.857809	rs74576866	25	BRE	0	intronic	0.35
2:28376000:A:C	rs79218046	2	28376000	C	A	0.0825	NA	0.857809	rs74576866	25	BRE	0	intronic	11.27
2:28376810:G:T	rs72814490	2	28376810	G	T	0.0825	NA	0.857809	rs74576866	25	BRE	0	intronic	2.24
2:28383128:A:T	rs72814500	2	28383128	A	T	0.0825	NA	0.857809	rs74576866	25	BRE	0	intronic	4.716
2:28391328:A:G	rs72816414	2	28391328	G	A	0.08648	NA	0.767662	rs74576866	25	BRE	0	intronic	1.057
2:28398241:A:G	2:28398241:A:G	2	28398241	G	A	0.08648	NA	0.767662	rs74576866	25	BRE	0	intronic	5.489
2:35406410:C:T	rs72871144	2	35406410	C	T	0.1004	2.91346734245e-08	1	rs72871144	26	AC012593.1	0	ncRNA_intronic	6.873
2:35414582:G:GT	2:35414582:G:GT	2	35414582	G	GT	0.09245	NA	0.681446	rs72871144	26	AC012593.1	3826	intergenic	0.65
2:35414582:G:GTT	2:35414582:G:GTT	2	35414582	G	GTT	0.1431	NA	0.681446	rs72871144	26	AC012593.1	3826	NA	0.633
2:64721962:A:G	rs112367221	2	64721962	G	A	0.0169	4.60682150901e-08	1	rs112367221	27	AC008074.4	0	ncRNA_intronic	6.88
2:64765742:G:T	rs116389214	2	64765742	G	T	0.0169	NA	1	rs112367221	27	AFTPH	0	intronic	10.72
2:64765754:C:T	rs111875577	2	64765754	C	T	0.0169	NA	1	rs112367221	27	AFTPH	0	intronic	5.687
2:64794437:C:T	rs12467486	2	64794437	T	C	0.01988	NA	0.844753	rs112367221	27	AFTPH	0	intronic	5.434
2:64809080:A:G	rs112070894	2	64809080	G	A	0.02187	NA	0.764777	rs112367221	27	AFTPH	0	intronic	16.47
2:77162172:A:C	rs529048599	2	77162172	C	A	0.000994	NA	1	rs112386390	28	LRRTM4	0	intronic	2.171
2:77295664:C:T	rs183046193	2	77295664	T	C	0.000994	NA	1	rs112386390	28	LRRTM4	0	intronic	3.766
2:77378749:A:G	rs547434081	2	77378749	G	A	0.000994	NA	1	rs112386390	28	LRRTM4	0	intronic	0.406
2:77480096:C:G	rs181217799	2	77480096	C	G	0.000994	NA	1	rs112386390	28	LRRTM4	0	intronic	0.412
2:77829139:G:T	rs191401922	2	77829139	T	G	0.000994	NA	1	rs112386390	28	LRRTM4	8693	intergenic	4.439
2:77876701:A:G	rs186634900	2	77876701	G	A	0.000994	NA	1	rs112386390	28	AC084149.2	2837	intergenic	0.704
2:78050253:A:G	rs112386390	2	78050253	A	G	0.000994	3.99869682215e-08	1	rs112386390	28	AC105399.2	30039	intergenic	0.73
2:78176375:G:T	rs556462297	2	78176375	G	T	0.000994	NA	1	rs112386390	28	AC073628.1	31239	intergenic	0.111
2:78348891:C:T	rs537467731	2	78348891	C	T	0.000994	NA	1	rs112386390	28	AC012494.1	0	ncRNA_intronic	1.732
2:78458356:A:C	rs184421906	2	78458356	A	C	0.000994	NA	1	rs112386390	28	AC012494.1	103423	intergenic	5.963
2:78521356:G:T	rs187770963	2	78521356	G	T	0.000994	NA	1	rs112386390	28	CYCSP6	118562	intergenic	14.18
2:78954039:A:G	rs548559398	2	78954039	A	G	0.000994	NA	1	rs112386390	28	AC092660.1	127506	intergenic	6.622
2:81056599:C:T	rs77192542	2	81056599	T	C	0.005964	3.00054698557e-08	1	rs77192542	29	AC084193.1	0	ncRNA_intronic	1.726
2:81204052:C:G	rs144208315	2	81204052	G	C	0.005964	NA	1	rs77192542	29	AC084193.1	106736	intergenic	1.413
2:81314732:C:G	rs182225348	2	81314732	C	G	0.005964	NA	1	rs77192542	29	AC105342.1	106728	intergenic	0.517
2:81377315:C:T	rs191942879	2	81377315	C	T	0.005964	NA	1	rs77192542	29	AC105342.1	44145	intergenic	0.762
2:81464497:A:G	rs145843241	2	81464497	G	A	0.00497	NA	0.83166	rs77192542	29	AC105342.1	36188	intergenic	0.102
2:88428571:C:T	rs2919872	2	88428571	C	T	0.4662	NA	0.968407	rs2970901	30	FABP1	935	upstream	0.961
2:88428834:G:T	rs2970901	2	88428834	T	G	0.4742	3.06715964238e-08	1	rs2970901	30	FABP1	1198	intergenic	0.591
2:88429183:C:G	rs2970902	2	88429183	G	C	0.3658	NA	0.605434	rs2970901	30	FABP1	1547	intergenic	0.524
2:88432394:G:T	rs12470985	2	88432394	G	T	0.3648	NA	0.603865	rs2970901	30	FABP1	4758	intergenic	1.012
2:88436001:A:G	rs6735524	2	88436001	G	A	0.4761	NA	0.983887	rs2970901	30	FABP1	8365	intergenic	1.658
2:88438050:A:C	rs4246598	2	88438050	C	A	0.4771	NA	0.979877	rs2970901	30	FABP1	10414	intergenic	0.559
2:88438226:A:C	rs4281907	2	88438226	C	A	0.4771	NA	0.979877	rs2970901	30	FABP1	10590	intergenic	10.31
2:101566234:A:G	rs3820787	2	101566234	A	G	0.3678	1.59595547996e-08	1	rs3820787	31	NPAS2	0	intronic	3.681
2:105262875:A:G	rs116679990	2	105262875	A	G	0.00994	4.73317355098e-08	1	rs116679990	32	AC013402.5	12919	intergenic	6.437
2:107884308:G:T	rs145913951	2	107884308	T	G	0.005964	NA	0.691095	rs114877726	33	AC006227.1	0	ncRNA_intronic	2.169
2:108044923:C:T	rs150910528	2	108044923	T	C	0.005964	NA	0.691095	rs114877726	33	AC096669.2	0	ncRNA_intronic	2.797
2:108055399:A:G	rs184549899	2	108055399	G	A	0.006958	NA	0.855418	rs114877726	33	AC096669.2	0	ncRNA_intronic	0.295
2:108127270:A:G	rs79029082	2	108127270	A	G	0.006958	NA	0.855418	rs114877726	33	AC096669.2	0	ncRNA_intronic	5.715
2:108189708:C:T	rs547595553	2	108189708	C	T	0.007952	NA	0.746982	rs114877726	33	AC096669.3	16925	intergenic	1.413
2:108315024:C:T	rs114877726	2	108315024	C	T	0.005964	8.151264458e-09	1	rs114877726	33	GACAT1	55543	intergenic	0.861
2:121127598:C:G	rs117160173	2	121127598	C	G	0.01988	1.81034174117e-08	1	rs117160173	34	INHBB	18213	intergenic	0.72
2:125751933:A:C	rs112726141	2	125751933	A	C	0.01292	NA	0.863129	rs114931695	35	RNU6-259P	5030	intergenic	3.294
2:125824258:A:G	rs111857335	2	125824258	G	A	0.01292	NA	0.863129	rs114931695	35	snosnR60_Z15	62150	intergenic	8.029
2:125862745:A:AGGACGT	rs143270473	2	125862745	A	AGGACGT	0.01093	NA	0.727371	rs114931695	35	snosnR60_Z15	23663	intergenic	0.96
2:125980498:C:T	2:125980498:C:T	2	125980498	C	T	0.01193	NA	0.795112	rs114931695	35	snosnR60_Z15	94007	intergenic	2.438
2:125987113:C:T	rs113089462	2	125987113	C	T	0.01292	NA	0.863129	rs114931695	35	snosnR60_Z15	100622	intergenic	0.441
2:126015894:C:T	rs113956645	2	126015894	T	C	0.01292	NA	0.863129	rs114931695	35	snosnR60_Z15	129403	intergenic	0.968
2:126029206:A:G	rs313256	2	126029206	G	A	0.02187	NA	0.672038	rs114931695	35	snosnR60_Z15	142715	intergenic	1.26
2:126030534:A:T	rs114528593	2	126030534	A	T	0.01392	NA	0.931425	rs114931695	35	snosnR60_Z15	144043	intergenic	5.578
2:126030715:C:CT	rs150534848	2	126030715	CT	C	0.01392	NA	0.931425	rs114931695	35	snosnR60_Z15	144224	intergenic	1.255
2:126030758:G:T	rs72971756	2	126030758	G	T	0.02386	NA	0.613473	rs114931695	35	snosnR60_Z15	144267	intergenic	0.471
2:126030941:C:T	rs116028012	2	126030941	C	T	0.01392	NA	0.931425	rs114931695	35	snosnR60_Z15	144450	intergenic	0.006
2:126031216:C:T	rs111816095	2	126031216	T	C	0.02286	NA	0.641483	rs114931695	35	snosnR60_Z15	144725	intergenic	0.099
2:126033315:A:T	rs57358490	2	126033315	A	T	0.02286	NA	0.641483	rs114931695	35	snosnR60_Z15	146824	intergenic	1.077
2:126033595:C:T	rs1459164	2	126033595	C	T	0.02286	NA	0.641483	rs114931695	35	snosnR60_Z15	147104	intergenic	0.847
2:126034965:C:T	rs181726519	2	126034965	C	T	0.01392	NA	0.931425	rs114931695	35	snosnR60_Z15	148474	intergenic	0.263
2:126035248:C:T	rs113909308	2	126035248	C	T	0.02286	NA	0.641483	rs114931695	35	snosnR60_Z15	148757	intergenic	0.443
2:126045503:G:T	rs78470722	2	126045503	T	G	0.01392	NA	0.931425	rs114931695	35	snosnR60_Z15	159012	intergenic	1.709
2:126047985:A:C	rs114074732	2	126047985	C	A	0.01392	NA	0.931425	rs114931695	35	snosnR60_Z15	161494	intergenic	0.388
2:126051330:A:G	rs190825975	2	126051330	A	G	0.01392	NA	0.931425	rs114931695	35	snosnR60_Z15	164839	intergenic	0.409
2:126051677:C:T	rs116344647	2	126051677	T	C	0.01392	NA	0.931425	rs114931695	35	snosnR60_Z15	165186	intergenic	1.36
2:126052204:C:T	rs77528396	2	126052204	T	C	0.01392	NA	0.931425	rs114931695	35	snosnR60_Z15	165713	intergenic	0.466
2:126052584:C:T	rs115899521	2	126052584	C	T	0.01392	NA	0.931425	rs114931695	35	snosnR60_Z15	166093	intergenic	8.224
2:126057746:G:GA	rs148321118	2	126057746	G	GA	0.01392	NA	0.931425	rs114931695	35	snosnR60_Z15	171255	intergenic	2.28
2:126057784:A:T	rs117631559	2	126057784	T	A	0.01392	NA	0.931425	rs114931695	35	snosnR60_Z15	171293	intergenic	3.854
2:126058647:C:G	rs79873965	2	126058647	C	G	0.01392	NA	0.931425	rs114931695	35	snosnR60_Z15	172156	intergenic	0.05
2:126058893:G:T	rs117922453	2	126058893	G	T	0.01392	NA	0.931425	rs114931695	35	snosnR60_Z15	172402	intergenic	0.893
2:126061669:A:G	rs201231211	2	126061669	A	G	0.01392	NA	0.931425	rs114931695	35	snosnR60_Z15	175178	intergenic	0.679
2:126062159:A:C	rs140180007	2	126062159	C	A	0.01392	NA	0.931425	rs114931695	35	snosnR60_Z15	175668	intergenic	0.44
2:126062763:A:G	rs114931695	2	126062763	A	G	0.01491	4.72217214866e-08	1	rs114931695	35	snosnR60_Z15	176272	intergenic	0.102
2:126064569:C:G	rs75385285	2	126064569	G	C	0.01392	NA	0.931425	rs114931695	35	snosnR60_Z15	178078	intergenic	5.848
2:126067513:C:T	rs74932664	2	126067513	T	C	0.01392	NA	0.931425	rs114931695	35	snosnR60_Z15	181022	intergenic	0.366
2:126071279:C:G	rs59413106	2	126071279	G	C	0.01392	NA	0.931425	rs114931695	35	snosnR60_Z15	184788	intergenic	0.364
2:126075706:A:G	rs7577957	2	126075706	G	A	0.01392	NA	0.931425	rs114931695	35	snosnR60_Z15	189215	intergenic	1.746
2:126076238:C:T	rs7578345	2	126076238	C	T	0.01392	NA	0.931425	rs114931695	35	snosnR60_Z15	189747	intergenic	1.197
2:126077090:C:T	rs77932828	2	126077090	T	C	0.01392	NA	0.931425	rs114931695	35	snosnR60_Z15	190599	intergenic	4.972
2:126081541:C:T	rs111335182	2	126081541	T	C	0.01392	NA	0.931425	rs114931695	35	snosnR60_Z15	195050	intergenic	2.8
2:126083098:A:G	rs113875937	2	126083098	G	A	0.01392	NA	0.931425	rs114931695	35	snosnR60_Z15	196607	intergenic	2.16
2:126088594:A:G	rs79943459	2	126088594	G	A	0.01392	NA	0.931425	rs114931695	35	snosnR60_Z15	202103	intergenic	0.145
2:126089125:A:G	rs113829565	2	126089125	G	A	0.01392	NA	0.931425	rs114931695	35	snosnR60_Z15	202634	intergenic	1.21
2:126090700:A:G	rs11896110	2	126090700	A	G	0.01392	NA	0.931425	rs114931695	35	snosnR60_Z15	204209	intergenic	1.853
2:126094230:C:T	rs113610456	2	126094230	T	C	0.01392	NA	0.931425	rs114931695	35	snosnR60_Z15	207739	intergenic	1.986
2:126096551:A:G	rs59320756	2	126096551	G	A	0.01392	NA	0.931425	rs114931695	35	snosnR60_Z15	210060	intergenic	6.552
2:126096828:A:G	rs113944374	2	126096828	G	A	0.01392	NA	0.931425	rs114931695	35	snosnR60_Z15	210337	intergenic	0.187
2:126100661:G:T	rs77411338	2	126100661	T	G	0.01392	NA	0.931425	rs114931695	35	snosnR60_Z15	214170	intergenic	0.506
2:126104475:A:G	rs138388404	2	126104475	G	A	0.01392	NA	0.931425	rs114931695	35	snosnR60_Z15	217984	intergenic	2.202
2:126105787:A:G	rs74491021	2	126105787	A	G	0.01392	NA	0.931425	rs114931695	35	snosnR60_Z15	219296	intergenic	1.487
2:126109029:C:T	rs115062281	2	126109029	C	T	0.01392	NA	0.931425	rs114931695	35	snosnR60_Z15	222538	intergenic	0.257
2:126110147:A:G	rs4577287	2	126110147	A	G	0.01392	NA	0.931425	rs114931695	35	snosnR60_Z15	223656	intergenic	1.525
2:126116467:A:G	rs148924993	2	126116467	G	A	0.01491	NA	0.86729	rs114931695	35	snosnR60_Z15	229976	intergenic	0.05
2:126119260:C:T	rs140936950	2	126119260	C	T	0.01392	NA	0.931425	rs114931695	35	snosnR60_Z15	232769	intergenic	3.507
2:126121850:A:T	rs77496672	2	126121850	A	T	0.01392	NA	0.931425	rs114931695	35	snosnR60_Z15	235359	intergenic	4.902
2:126122035:C:T	rs79903369	2	126122035	T	C	0.01392	NA	0.931425	rs114931695	35	snosnR60_Z15	235544	intergenic	6.144
2:126124417:A:T	rs74821558	2	126124417	A	T	0.01392	NA	0.931425	rs114931695	35	snosnR60_Z15	237926	intergenic	2.342
2:126126622:G:T	rs11900324	2	126126622	G	T	0.02286	NA	0.641483	rs114931695	35	snosnR60_Z15	240131	intergenic	3.009
2:126128153:A:AAAGTC	rs150022436	2	126128153	AAAGTC	A	0.01392	NA	0.931425	rs114931695	35	snosnR60_Z15	241662	intergenic	4.2
2:126131054:A:G	rs74905459	2	126131054	G	A	0.01392	NA	0.931425	rs114931695	35	snosnR60_Z15	244563	intergenic	1.408
2:126132204:A:G	rs79655510	2	126132204	A	G	0.01392	NA	0.931425	rs114931695	35	snosnR60_Z15	245713	intergenic	2.331
2:126132573:C:G	rs79624236	2	126132573	C	G	0.01392	NA	0.931425	rs114931695	35	snosnR60_Z15	246082	intergenic	0.914
2:126138006:A:G	rs11898417	2	126138006	A	G	0.01392	NA	0.931425	rs114931695	35	snosnR60_Z15	251515	intergenic	1.214
2:126152130:G:T	rs78262030	2	126152130	T	G	0.01392	NA	0.931425	rs114931695	35	snosnR60_Z15	265639	intergenic	5.533
2:126152836:A:G	rs11894357	2	126152836	G	A	0.01392	NA	0.931425	rs114931695	35	snosnR60_Z15	266345	intergenic	0.007
2:126156079:C:CT	rs140668699	2	126156079	CT	C	0.01392	NA	0.931425	rs114931695	35	snosnR60_Z15	269588	intergenic	1.416
2:126158443:A:G	rs113946538	2	126158443	G	A	0.01392	NA	0.931425	rs114931695	35	snosnR60_Z15	271952	intergenic	0.034
2:126158478:A:C	rs77295391	2	126158478	C	A	0.01392	NA	0.931425	rs114931695	35	snosnR60_Z15	271987	intergenic	0.896
2:126807468:A:C	rs190468701	2	126807468	C	A	0.000994	NA	1	rs183357745	36	AC114813.1	60207	intergenic	1.227
2:127087025:A:G	rs559169866	2	127087025	A	G	0.000994	NA	1	rs183357745	36	AC023347.1	0	ncRNA_intronic	0.84
2:127101615:C:G	rs534340286	2	127101615	C	G	0.000994	NA	1	rs183357745	36	AC023347.1	45	downstream	0.434
2:127321914:C:G	rs146206027	2	127321914	G	C	0.000994	NA	1	rs183357745	36	YWHAZP2	6174	intergenic	0.747
2:127349571:G:T	rs190087719	2	127349571	T	G	0.000994	NA	1	rs183357745	36	YWHAZP2	33831	intergenic	1.792
2:127426852:A:G	rs142967649	2	127426852	G	A	0.000994	NA	1	rs183357745	36	GYPC	0	intronic	0.139
2:127650611:G:T	rs185674599	2	127650611	G	T	0.000994	NA	1	rs183357745	36	AC114783.1	5860	intergenic	2.275
2:127736645:C:T	rs183357745	2	127736645	C	T	0.000994	1.91716707025e-08	1	rs183357745	36	RNU7-182P	38351	intergenic	2.296
2:127793736:C:T	rs190652976	2	127793736	C	T	0.000994	NA	1	rs183357745	36	RP11-521O16.2	6473	intergenic	0.975
2:128103900:C:T	rs185530973	2	128103900	C	T	0.000994	NA	1	rs183357745	36	MAP3K2	0	intronic	0.921
2:128240242:C:T	rs183827949	2	128240242	C	T	0.000994	NA	1	rs183357745	36	IWS1:AC010976.2	00:00:00	ncRNA_intronic	9.531
2:128589142:A:G	rs143027211	2	128589142	G	A	0.000994	NA	1	rs183357745	36	Y_RNA	1715	intergenic	0.463
2:128657736:C:T	rs189484106	2	128657736	C	T	0.000994	NA	1	rs183357745	36	RP11-395A13.2	12976	intergenic	0.035
2:140348057:A:C	rs187180113	2	140348057	A	C	0.005964	2.66976794331e-08	1	rs187180113	37	MRPS18BP2	78058	intergenic	0.805
2:144057858:G:T	rs115717020	2	144057858	G	T	0.001988	NA	1	rs141243060	38	ARHGAP15:AC096558.1:RP11-570L15.2	00:00:00	ncRNA_intronic	1.299
2:144195308:C:T	rs80335952	2	144195308	T	C	0.002982	3.68154069524e-08	0.665336	rs141243060	38	ARHGAP15:AC096558.1:RP11-570L15.2	00:00:00	ncRNA_intronic	3.741
2:144206818:A:G	rs547067429	2	144206818	G	A	0.001988	3.67434105112e-08	1	rs141243060	38	ARHGAP15:AC096558.1:RP11-570L15.2	00:00:00	ncRNA_intronic	4.296
2:144237946:C:T	rs141243060	2	144237946	C	T	0.001988	1.35051676953e-08	1	rs141243060	38	ARHGAP15:AC096558.1:RP11-570L15.2	00:00:00	ncRNA_intronic	6.852
2:144298428:A:C	rs187361900	2	144298428	C	A	0.001988	NA	1	rs141243060	38	ARHGAP15:RP11-570L15.2:RP11-570L15.1	00:00:00	ncRNA_intronic	0.554
2:144361964:A:G	rs116162446	2	144361964	G	A	0.002982	NA	0.665336	rs141243060	38	ARHGAP15	0	intronic	0.773
2:144496742:G:GCAAA	rs572291036	2	144496742	GCAAA	G	0.002982	NA	0.665336	rs141243060	38	ARHGAP15:RP11-434H14.1	00:00:00	ncRNA_intronic	3.333
2:158293647:G:T	rs155590	2	158293647	G	T	0.02684	4.02680843632e-08	0.927123	rs155589	39	CYTIP	0	intronic	1.397
2:158295188:A:G	rs155589	2	158295188	G	A	0.02883	1.3556822497e-08	1	rs155589	39	CYTIP	0	intronic	2.192
2:165565343:A:T	rs17185226	2	165565343	A	T	0.0835	1.31825087498e-08	1	rs17185226	40	COBLL1	0	intronic	4.212
2:165589829:C:CATTTT	rs200188928	2	165589829	CATTTT	C	0.07952	NA	0.871167	rs17185226	40	COBLL1	0	intronic	4.781
2:165594756:C:T	rs1074545	2	165594756	T	C	0.08052	NA	0.834471	rs17185226	40	COBLL1	0	intronic	9.095
2:168766697:G:T	rs836654	2	168766697	G	T	0.1193	4.53602558567e-08	0.99071	rs836656	41	AC016723.4	0	ncRNA_intronic	2.162
2:168766729:G:T	rs836655	2	168766729	T	G	0.1193	4.41401100451e-08	0.99071	rs836656	41	AC016723.4	0	ncRNA_intronic	1.59
2:168766922:C:T	rs836656	2	168766922	T	C	0.1183	2.90230526945e-08	1	rs836656	41	AC016723.4	0	ncRNA_intronic	0.33
2:168766987:A:G	rs836657	2	168766987	A	G	0.1183	3.04070758522e-08	1	rs836656	41	AC016723.4	0	ncRNA_intronic	0.118
2:168767322:G:T	rs1097479	2	168767322	G	T	0.1193	NA	0.99071	rs836656	41	AC016723.4	0	ncRNA_intronic	1.125
2:168768897:G:T	rs836658	2	168768897	G	T	0.1193	NA	0.99071	rs836656	41	AC016723.4	0	ncRNA_intronic	1.339
2:168769366:A:G	rs836659	2	168769366	A	G	0.1193	NA	0.99071	rs836656	41	AC016723.4	0	ncRNA_intronic	0.721
2:168769820:A:G	rs2615310	2	168769820	A	G	0.1193	NA	0.99071	rs836656	41	AC016723.4	0	ncRNA_intronic	0.782
2:168769822:A:G	rs2592340	2	168769822	A	G	0.1193	NA	0.99071	rs836656	41	AC016723.4	0	ncRNA_intronic	5.742
2:168769921:C:T	rs836660	2	168769921	C	T	0.1193	NA	0.99071	rs836656	41	AC016723.4	0	ncRNA_intronic	0.57
2:168770653:A:T	rs836661	2	168770653	T	A	0.1173	NA	0.953662	rs836656	41	AC016723.4	0	ncRNA_intronic	0.329
2:168770694:G:T	rs10209838	2	168770694	G	T	0.1163	NA	0.962828	rs836656	41	AC016723.4	0	ncRNA_intronic	0.295
2:168770779:C:T	rs836662	2	168770779	T	C	0.1163	NA	0.962828	rs836656	41	AC016723.4	0	ncRNA_intronic	0.578
2:168771396:C:G	rs836663	2	168771396	C	G	0.1173	NA	0.953662	rs836656	41	AC016723.4	0	ncRNA_intronic	0.498
2:168772522:A:G	rs836664	2	168772522	A	G	0.1183	NA	0.944633	rs836656	41	AC016723.4	0	ncRNA_intronic	2.241
2:168774114:A:G	rs2003041	2	168774114	G	A	0.1173	NA	0.953662	rs836656	41	AC016723.4	0	ncRNA_intronic	0.87
2:168774393:C:T	rs2615307	2	168774393	T	C	0.1163	NA	0.962828	rs836656	41	AC016723.4	0	ncRNA_intronic	2.404
2:168775061:A:C	rs7576460	2	168775061	C	A	0.1163	NA	0.962828	rs836656	41	AC016723.4	0	ncRNA_intronic	9.888
2:168777113:C:G	rs13402296	2	168777113	G	C	0.1183	NA	0.944633	rs836656	41	AC016723.4	0	ncRNA_intronic	0.973
2:168777505:A:G	rs10183510	2	168777505	G	A	0.1183	NA	0.944633	rs836656	41	AC016723.4	0	ncRNA_intronic	1.565
2:168778156:A:C	rs6709658	2	168778156	A	C	0.1183	NA	0.944633	rs836656	41	AC016723.4	0	ncRNA_intronic	9.141
2:168779131:A:AAAAAG	rs577309209	2	168779131	A	AAAAAG	0.1183	NA	0.926528	rs836656	41	AC016723.4	0	ncRNA_intronic	0.645
2:168779981:C:T	rs7595087	2	168779981	C	T	0.1173	NA	0.953662	rs836656	41	AC016723.4	0	ncRNA_intronic	2.562
2:168780498:A:G	rs59651415	2	168780498	G	A	0.1163	NA	0.944457	rs836656	41	AC016723.4	0	ncRNA_intronic	1.967
2:168780638:C:T	rs13410459	2	168780638	T	C	0.1193	NA	0.918626	rs836656	41	AC016723.4	0	ncRNA_intronic	3.374
2:168780784:A:T	rs61083861	2	168780784	A	T	0.1153	NA	0.953626	rs836656	41	AC016723.4	0	ncRNA_intronic	3.966
2:168781624:C:T	rs67604740	2	168781624	T	C	0.1173	NA	0.935425	rs836656	41	AC016723.4	0	ncRNA_intronic	4.086
2:168781757:A:C	rs16854382	2	168781757	C	A	0.1173	NA	0.935425	rs836656	41	AC016723.4	0	ncRNA_intronic	5.13
2:168781939:C:T	rs13400831	2	168781939	C	T	0.1193	NA	0.918626	rs836656	41	AC016723.4	0	ncRNA_intronic	0.656
2:168782380:C:G	rs12469385	2	168782380	C	G	0.1163	NA	0.944457	rs836656	41	AC016723.4	0	ncRNA_intronic	15.58
2:168782771:C:G	rs10930298	2	168782771	C	G	0.1173	NA	0.935425	rs836656	41	AC016723.4	0	ncRNA_intronic	6.267
2:168782952:A:G	rs12470474	2	168782952	G	A	0.1163	NA	0.944457	rs836656	41	AC016723.4	0	ncRNA_intronic	1.611
2:168784354:A:C	rs11894600	2	168784354	C	A	0.1223	NA	0.892224	rs836656	41	AC016723.4	0	ncRNA_intronic	0.065
2:168785413:T:TA	rs535035711	2	168785413	TA	T	0.1213	NA	0.900613	rs836656	41	AC016723.4	0	ncRNA_intronic	1.757
2:168786418:C:T	rs4365431	2	168786418	T	C	0.1213	NA	0.883064	rs836656	41	AC016723.4	0	ncRNA_intronic	0.366
2:168788824:A:C	rs10803828	2	168788824	C	A	0.1213	NA	0.884299	rs836656	41	AC016723.4	0	ncRNA_intronic	2.154
2:168792069:A:G	rs13399144	2	168792069	A	G	0.1213	NA	0.865688	rs836656	41	AC016723.4	0	ncRNA_intronic	0.931
2:168796136:A:G	rs10193683	2	168796136	A	G	0.1193	NA	0.899961	rs836656	41	AC016723.4	0	ncRNA_intronic	1.523
2:208219210:A:G	rs530441846	2	208219210	G	A	0.000994	NA	1	rs146042333	42	AC007879.5	0	ncRNA_intronic	12.77
2:208787694:A:G	rs182988916	2	208787694	G	A	0.000994	NA	1	rs146042333	42	PLEKHM3	0	intronic	1.16
2:209057464:A:G	rs146042333	2	209057464	A	G	0.000994	4.2625464454e-09	1	rs146042333	42	C2orf80	2666	intergenic	0.408
2:209248526:A:G	rs140467116	2	209248526	G	A	0.000994	NA	1	rs146042333	42	PTH2R	0	intergenic	0.238
2:209473350:G:T	rs182143552	2	209473350	G	T	0.000994	NA	1	rs146042333	42	PTH2R	0	intronic	0.024
2:209858916:C:CCTTT	rs201593742	2	209858916	CCTTT	C	0.000994	NA	1	rs146042333	42	RNA5SP117	73527	intergenic	3.285
2:209916783:A:G	rs544178643	2	209916783	G	A	0.000994	NA	1	rs146042333	42	HSPA8P6	20537	intergenic	5.705
2:225298573:A:G	rs1265559	2	225298573	G	A	0.3897	NA	0.620344	rs2396093	43	FAM124B	31770	intergenic	2.946
2:225298959:C:T	rs1265558	2	225298959	T	C	0.3877	NA	0.626938	rs2396093	43	FAM124B	32156	intergenic	4.628
2:225302244:A:G	rs1721283	2	225302244	A	G	0.3877	NA	0.626938	rs2396093	43	CUL3	32622	intergenic	1.743
2:225305589:A:G	rs1721282	2	225305589	A	G	0.3877	NA	0.626938	rs2396093	43	CUL3	29277	intergenic	0.617
2:225305959:C:T	rs1642921	2	225305959	C	T	0.3867	NA	0.628671	rs2396093	43	CUL3	28907	intergenic	3.786
2:225306249:G:GGACC	rs35082468	2	225306249	GGACC	G	0.3887	NA	0.630471	rs2396093	43	CUL3	28617	intergenic	0.937
2:225306383:A:G	rs1642920	2	225306383	G	A	0.3509	NA	0.744015	rs2396093	43	CUL3	28483	intergenic	2.242
2:225306520:A:C	rs1721280	2	225306520	C	A	0.3519	NA	0.740065	rs2396093	43	CUL3	28346	intergenic	1.98
2:225307080:C:G	rs2462137	2	225307080	G	C	0.3539	NA	0.739735	rs2396093	43	CUL3	27786	intergenic	1.145
2:225307540:C:T	rs2430961	2	225307540	C	T	0.3539	NA	0.739735	rs2396093	43	CUL3	27326	intergenic	3.641
2:225307710:A:G	rs2430960	2	225307710	G	A	0.3519	NA	0.74761	rs2396093	43	CUL3	27156	intergenic	6.55
2:225308075:A:G	rs2462138	2	225308075	A	G	0.3539	NA	0.739735	rs2396093	43	CUL3	26791	intergenic	1.806
2:225308235:C:T	rs2462139	2	225308235	T	C	0.3539	NA	0.739735	rs2396093	43	CUL3	26631	intergenic	3.336
2:225308443:A:AC	rs11436539	2	225308443	A	AC	0.3539	NA	0.739735	rs2396093	43	CUL3	26423	intergenic	6.537
2:225308787:C:G	rs1523920	2	225308787	C	G	0.3539	NA	0.739735	rs2396093	43	CUL3	26079	intergenic	7.143
2:225309374:A:G	rs2710598	2	225309374	A	G	0.3539	NA	0.739735	rs2396093	43	CUL3	25492	intergenic	1.321
2:225310106:C:T	2:225310106:C:T	2	225310106	C	T	0.3539	NA	0.739735	rs2396093	43	CUL3	24760	intergenic	0.315
2:225310106:C:G	2:225310106:C:G	2	225310106	C	G	0.0328	NA	0.739735	rs2396093	43	CUL3	24760	NA	0.462
2:225310171:A:AT	rs35338842	2	225310171	A	AT	0.3529	NA	0.699012	rs2396093	43	CUL3	24695	intergenic	1.918
2:225310582:A:G	rs2462140	2	225310582	A	G	0.3539	NA	0.739735	rs2396093	43	CUL3	24284	intergenic	5.638
2:225310757:C:CT	rs113536599	2	225310757	C	CT	0.3539	NA	0.739735	rs2396093	43	CUL3	24109	intergenic	1.174
2:225311029:C:T	rs2543656	2	225311029	C	T	0.3539	NA	0.739735	rs2396093	43	CUL3	23837	intergenic	1.257
2:225311226:C:T	rs2543655	2	225311226	T	C	0.3539	NA	0.739735	rs2396093	43	CUL3	23640	intergenic	0.613
2:225311923:C:T	rs2710603	2	225311923	T	C	0.3539	NA	0.739735	rs2396093	43	CUL3	22943	intergenic	2.151
2:225312026:C:T	rs111410118	2	225312026	T	C	0.3539	NA	0.739735	rs2396093	43	CUL3	22840	intergenic	0.223
2:225312191:A:AT	rs574177077	2	225312191	A	AT	0.3767	NA	0.645685	rs2396093	43	CUL3	22675	intergenic	3.902
2:225312465:C:T	rs1721278	2	225312465	T	C	0.3539	NA	0.739735	rs2396093	43	CUL3	22401	intergenic	3.381
2:225312817:A:C	rs1642916	2	225312817	C	A	0.3539	NA	0.739735	rs2396093	43	CUL3	22049	intergenic	1.168
2:225312934:C:CAAAA	rs529017388	2	225312934	CAAAA	C	0.3827	NA	0.656832	rs2396093	43	CUL3	21932	intergenic	0.74
2:225313268:C:T	rs1642914	2	225313268	T	C	0.3539	NA	0.739735	rs2396093	43	CUL3	21598	intergenic	0.385
2:225314761:A:G	rs1721279	2	225314761	A	G	0.3539	NA	0.739735	rs2396093	43	CUL3	20105	intergenic	4.553
2:225315635:C:T	rs6436485	2	225315635	C	T	0.3519	NA	0.74761	rs2396093	43	CUL3	19231	intergenic	0.312
2:225315898:A:G	rs6436487	2	225315898	A	G	0.3519	NA	0.74761	rs2396093	43	CUL3	18968	intergenic	5.41
2:225316040:C:T	rs13018619	2	225316040	C	T	0.3519	NA	0.74761	rs2396093	43	CUL3	18826	intergenic	3.144
2:225316280:C:T	rs12992597	2	225316280	T	C	0.3519	NA	0.74761	rs2396093	43	CUL3	18586	intergenic	0.349
2:225316416:A:G	rs12992829	2	225316416	G	A	0.3519	NA	0.74761	rs2396093	43	CUL3	18450	intergenic	0.212
2:225316420:C:G	rs12993029	2	225316420	G	C	0.3519	NA	0.74761	rs2396093	43	CUL3	18446	intergenic	0.406
2:225316937:C:CAT	rs5839063	2	225316937	C	CAT	0.3519	NA	0.74761	rs2396093	43	CUL3	17929	intergenic	0.935
2:225317572:C:CAATT	rs149659431	2	225317572	C	CAATT	0.3519	NA	0.74761	rs2396093	43	CUL3	17294	intergenic	1.405
2:225317618:T:TCTC	rs145986542	2	225317618	TCTC	T	0.3519	NA	0.74761	rs2396093	43	CUL3	17248	intergenic	4.649
2:225317949:A:G	rs6436488	2	225317949	G	A	0.3519	NA	0.74761	rs2396093	43	CUL3	16917	intergenic	2.164
2:225318816:G:T	rs6733771	2	225318816	G	T	0.3519	NA	0.74761	rs2396093	43	CUL3	16050	intergenic	2.442
2:225320132:C:T	rs11901496	2	225320132	T	C	0.3519	NA	0.74761	rs2396093	43	CUL3	14734	intergenic	0.011
2:225320772:G:T	rs11691454	2	225320772	G	T	0.3519	NA	0.74761	rs2396093	43	CUL3	14094	intergenic	2.933
2:225322427:C:T	rs6436489	2	225322427	T	C	0.3529	NA	0.743664	rs2396093	43	CUL3	12439	intergenic	0.615
2:225323473:A:T	rs11677844	2	225323473	T	A	0.3519	NA	0.74761	rs2396093	43	CUL3	11393	intergenic	0.568
2:225324405:A:G	rs2177447	2	225324405	A	G	0.3519	NA	0.74761	rs2396093	43	CUL3	10461	intergenic	0.596
2:225324758:C:G	rs1568752	2	225324758	C	G	0.3519	NA	0.74761	rs2396093	43	CUL3	10108	intergenic	7.002
2:225325355:C:CAAA	rs527300995	2	225325355	C	CAAA	0.3797	NA	0.609724	rs2396093	43	CUL3	9511	intergenic	1.268
2:225326693:A:C	rs6436490	2	225326693	C	A	0.3519	NA	0.74761	rs2396093	43	CUL3	8173	intergenic	1.644
2:225329072:C:T	rs12469264	2	225329072	C	T	0.3529	NA	0.768669	rs2396093	43	CUL3	5794	intergenic	5.651
2:225330266:C:T	rs7605197	2	225330266	C	T	0.3499	NA	0.795998	rs2396093	43	CUL3	4600	intergenic	1.479
2:225330493:C:T	rs6742451	2	225330493	T	C	0.327	NA	0.895728	rs2396093	43	CUL3	4373	intergenic	0.107
2:225330768:C:CAT	rs75382999	2	225330768	CAT	C	0.338	NA	0.956785	rs2396093	43	CUL3	4098	intergenic	1.343
2:225344725:C:T	rs10933066	2	225344725	T	C	0.3757	NA	0.807058	rs2396093	43	CUL3	0	intronic	1.923
2:225345254:A:G	rs4674911	2	225345254	G	A	0.34	NA	0.965162	rs2396093	43	CUL3	0	intronic	1.509
2:225347270:A:G	rs3820763	2	225347270	A	G	0.34	NA	0.965162	rs2396093	43	CUL3	0	intronic	6.992
2:225350420:C:T	rs2396093	2	225350420	T	C	0.3479	3.18379143649e-08	1	rs2396093	43	CUL3	0	intronic	4.44
2:225355839:G:T	rs2140508	2	225355839	T	G	0.341	NA	0.960622	rs2396093	43	CUL3	0	intronic	1.508
2:225358118:C:T	rs940317	2	225358118	T	C	0.341	NA	0.960622	rs2396093	43	CUL3	0	intronic	2.066
2:225369917:C:T	rs1963594	2	225369917	C	T	0.341	NA	0.960622	rs2396093	43	CUL3	0	intronic	2.908
2:225373897:C:T	rs7585047	2	225373897	T	C	0.341	NA	0.960622	rs2396093	43	CUL3	0	intronic	0.914
2:225381426:C:T	rs6758222	2	225381426	C	T	0.34	NA	0.965162	rs2396093	43	CUL3	0	intronic	0.278
2:225390089:A:G	rs3912999	2	225390089	A	G	0.341	NA	0.960622	rs2396093	43	CUL3	0	intronic	3.714
2:225393012:G:T	rs11688416	2	225393012	T	G	0.3419	NA	0.956105	rs2396093	43	CUL3	0	intronic	6.151
2:225399513:C:T	rs6436495	2	225399513	C	T	0.339	NA	0.960815	rs2396093	43	CUL3	0	intronic	2.297
2:225404776:C:CT	rs34875800	2	225404776	C	CT	0.4563	NA	0.637075	rs2396093	43	CUL3	0	intronic	0.121
2:225405253:C:T	rs6739735	2	225405253	T	C	0.333	NA	0.936138	rs2396093	43	CUL3	0	intronic	1.775
2:225410973:A:T	rs6713629	2	225410973	T	A	0.34	NA	0.965162	rs2396093	43	CUL3	0	intronic	0.931
2:225423576:G:GGTGAAACCCC	rs200297694	2	225423576	GGTGAAACCCC	G	0.3877	NA	0.745524	rs2396093	43	CUL3	0	intronic	0.647
2:225427302:C:G	rs2047135	2	225427302	C	G	0.333	NA	0.936138	rs2396093	43	CUL3	0	intronic	1.638
2:225437552:C:T	rs10177898	2	225437552	T	C	0.333	NA	0.936138	rs2396093	43	CUL3	0	intronic	3.058
2:225439918:A:T	rs6717544	2	225439918	A	T	0.333	NA	0.936138	rs2396093	43	CUL3	0	intronic	3.62
2:225439919:A:T	rs6717545	2	225439919	A	T	0.333	NA	0.936138	rs2396093	43	CUL3	0	intronic	6.968
2:225440011:A:G	rs2068244	2	225440011	A	G	0.333	NA	0.936138	rs2396093	43	CUL3	0	intronic	4.741
2:225441833:A:G	rs1494109	2	225441833	A	G	0.333	NA	0.936138	rs2396093	43	CUL3	0	intronic	2.109
2:225443901:G:T	rs6749402	2	225443901	G	T	0.333	NA	0.936138	rs2396093	43	CUL3	0	intronic	4.495
2:225446603:A:G	rs12694643	2	225446603	G	A	0.333	NA	0.936138	rs2396093	43	CUL3	0	intronic	0.406
2:225448105:A:C	rs6750647	2	225448105	A	C	0.333	NA	0.936138	rs2396093	43	CUL3	0	intronic	3.08
2:225449242:A:T	rs1058360	2	225449242	T	A	0.33	NA	0.915702	rs2396093	43	CUL3	0	intronic	7.657
2:225456551:A:T	rs6436499	2	225456551	A	T	0.329	NA	0.911822	rs2396093	43	CUL3	6440	intergenic	4.67
2:225863157:A:T	rs151206777	2	225863157	T	A	0.001988	NA	1	rs137902767	44	DOCK10	0	intronic	4.543
2:225902900:A:G	rs137902767	2	225902900	G	A	0.001988	3.43629347553e-08	1	rs137902767	44	DOCK10	0	intronic	0.782
2:229817636:A:C	rs191267793	2	229817636	A	C	0.000994	NA	1	rs533628226	45	PID1	0	intergenic	1.947
2:229989698:C:T	rs143768255	2	229989698	C	T	0.000994	NA	1	rs533628226	45	PID1	0	intronic	0.135
2:230019802:A:G	rs574005550	2	230019802	G	A	0.000994	NA	1	rs533628226	45	PID1	0	intronic	0.027
2:230054884:C:T	rs554238067	2	230054884	C	T	0.000994	NA	1	rs533628226	45	PID1	0	intronic	0.029
2:230168947:C:T	rs145534178	2	230168947	C	T	0.000994	NA	1	rs533628226	45	PID1	32945	intergenic	0.215
2:230269476:A:G	rs541590789	2	230269476	G	A	0.000994	NA	1	rs533628226	45	DNER	0	intronic	0.358
2:230329453:A:G	rs533628226	2	230329453	A	G	0.000994	9.67299655693e-09	1	rs533628226	45	DNER	0	intronic	1.308
2:230659325:C:T	rs540483873	2	230659325	T	C	0.000994	NA	1	rs533628226	45	TRIP12	0	intronic	0.499
2:230702443:A:T	rs536473030	2	230702443	A	T	0.000994	NA	1	rs533628226	45	TRIP12	0	intronic	5.22
2:230714172:A:G	rs144552857	2	230714172	G	A	0.000994	NA	1	rs533628226	45	TRIP12	0	intronic	1.189
2:230859567:A:G	rs574479171	2	230859567	A	G	0.000994	NA	1	rs533628226	45	FBXO36	0	intronic	10.17
2:230965500:A:T	rs149359224	2	230965500	T	A	0.000994	NA	1	rs533628226	45	AC009950.2	24525	intergenic	1.633
2:231072557:C:T	rs190610403	2	231072557	T	C	0.000994	NA	1	rs533628226	45	SP110:SP140	00:00:00	intronic	8.909
2:231173619:A:G	rs181408791	2	231173619	G	A	0.000994	NA	1	rs533628226	45	SP140	0	intronic	1.037
2:231271771:A:T	rs141672006	2	231271771	A	T	0.000994	NA	1	rs533628226	45	SP140L	3323	intergenic	0.763
2:236429040:C:T	rs557127000	2	236429040	C	T	0.000994	NA	1	rs145278344	46	AGAP1	0	intronic	1.346
2:236643592:C:T	rs141894800	2	236643592	T	C	0.000994	NA	1	rs145278344	46	AGAP1	0	intronic	0.344
2:236644085:C:T	rs540497725	2	236644085	C	T	0.000994	NA	1	rs145278344	46	AGAP1	0	intronic	0.002
2:236715080:A:C	rs147647110	2	236715080	A	C	0.000994	NA	1	rs145278344	46	AGAP1	0	intronic	0.568
2:236737879:A:G	rs140983536	2	236737879	A	G	0.000994	NA	1	rs145278344	46	AGAP1	0	intronic	0.272
2:236833697:A:T	rs146667537	2	236833697	A	T	0.000994	NA	1	rs145278344	46	AGAP1	0	intronic	3.164
2:236834617:C:T	rs565488899	2	236834617	C	T	0.000994	NA	1	rs145278344	46	AGAP1	0	intronic	0.077
2:236863026:C:T	rs559782071	2	236863026	C	T	0.000994	NA	1	rs145278344	46	AGAP1	0	intronic	0.068
2:236886795:A:T	rs564202880	2	236886795	T	A	0.000994	NA	1	rs145278344	46	AGAP1	0	intronic	4.027
2:236935141:A:G	rs189972053	2	236935141	G	A	0.000994	NA	1	rs145278344	46	AGAP1	0	intronic	2.121
2:236947554:G:T	rs78668481	2	236947554	G	T	0.000994	NA	1	rs145278344	46	AGAP1	0	intronic	0.413
2:237013261:A:G	rs189411763	2	237013261	G	A	0.000994	NA	1	rs554299732	46	AGAP1	0	intronic	0.851
2:237027391:G:T	rs188961298	2	237027391	T	G	0.000994	NA	1	rs554299732	46	AGAP1	0	intronic	3.599
2:237047399:A:G	rs557863701	2	237047399	G	A	0.000994	NA	1	rs554299732	46	AGAP1	6954	intergenic	0.016
2:237170350:C:T	rs561447947	2	237170350	C	T	0.000994	NA	1	rs145278344	46	AC079135.1:ASB18	00:00:00	ncRNA_intronic	2.503
2:237243422:C:T	rs145214109	2	237243422	T	C	0.000994	NA	1	rs554299732	46	IQCA1	0	intronic	6.263
2:237337772:A:C	rs139920558	2	237337772	C	A	0.000994	NA	1	rs554299732	46	IQCA1	0	intronic	0.973
2:237362057:A:G	rs145278344	2	237362057	A	G	0.000994	4.84076761746e-08	1	rs145278344	46	IQCA1	0	intronic	2.621
2:237399124:A:C	rs185746686	2	237399124	C	A	0.000994	NA	1	rs554299732	46	IQCA1	0	intronic	3.104
2:237414655:C:T	rs147160384	2	237414655	T	C	0.000994	NA	1	rs145278344	46	IQCA1	0	intronic	3.18
2:237457408:A:G	rs533263577	2	237457408	A	G	0.000994	NA	1	rs554299732	46	ACKR3	19021	intergenic	11.21
2:237522774:A:G	rs557579903	2	237522774	G	A	0.000994	NA	1	rs145278344	46	ACKR3	31772	intergenic	3.591
2:237536645:C:T	rs543832569	2	237536645	C	T	0.000994	NA	1	rs554299732	46	ACKR3	45643	intergenic	0.064
2:237667936:A:G	rs191192260	2	237667936	G	A	0.000994	NA	1	rs554299732	46	AC011286.1	4929	intergenic	2.979
2:237818308:C:T	rs139460296	2	237818308	C	T	0.000994	NA	1	rs554299732	46	RNU6-1051P	105538	intergenic	0.035
2:237892178:C:T	rs185294089	2	237892178	T	C	0.000994	NA	1	rs145278344	46	RNU6-1051P	31668	intergenic	2.562
2:237994825:A:C	rs554299732	2	237994825	A	C	0.000994	4.0364945586e-09	1	rs554299732	46	COPS8	0	intronic	7.281
2:238000593:A:G	rs560883353	2	238000593	A	G	0.000994	NA	1	rs145278344	46	COPS8	0	intronic	6.715
2:238004525:C:T	rs114346618	2	238004525	C	T	0.000994	NA	1	rs145278344	46	COPS8	0	exonic	28.9
2:238066634:C:T	rs145523687	2	238066634	T	C	0.000994	NA	1	rs145278344	46	AC107079.1	33893	intergenic	1.801
2:238102967:C:G	rs142049608	2	238102967	C	G	0.000994	NA	1	rs145278344	46	AC112715.2	62766	intergenic	0.896
2:238113132:A:G	rs572990337	2	238113132	G	A	0.000994	NA	1	rs554299732	46	AC112715.2	52601	intergenic	0.002
2:238129128:A:T	rs540859162	2	238129128	A	T	0.000994	NA	1	rs145278344	46	AC112715.2	36605	intergenic	7.36
2:238716689:A:G	rs576243090	2	238716689	A	G	0.000994	NA	1	rs554299732	46	LRRFIP1:RBM44	00:00:00	intronic	4.771
2:238772806:C:G	rs543850859	2	238772806	G	C	0.000994	NA	1	rs554299732	46	RAMP1	0	intronic	2.064
3:8542644:A:G	rs143421133	3	8542644	G	A	0.01292	2.14370155006e-08	1	rs143421133	47	LMCD1-AS1	0	ncRNA_intronic	0.088
3:12598632:C:T	rs371377637	3	12598632	T	C	0.005964	NA	0.83166	rs182852873	48	C3orf83:MKRN2	00:00:00	UTR5	10.59
3:12703289:A:G	rs182852873	3	12703289	G	A	0.00497	4.50125470451e-08	1	rs182852873	48	RAF1	0	intronic	5.647
3:12779093:C:G	rs576579144	3	12779093	G	C	0.005964	NA	0.83166	rs182852873	48	TMEM40	0	intronic	2.594
3:12912356:C:T	rs115221129	3	12912356	C	T	0.006958	NA	0.711417	rs182852873	48	CAND2	0	intronic	2.085
3:14055667:C:T	rs184201506	3	14055667	T	C	0.001988	3.80811922899e-08	1	rs184201506	49	TPRXL	0	intronic	5.081
3:31150602:G:T	rs80261691	3	31150602	G	T	0.2773	NA	0.699757	rs839581	50	hsa-mir-466	52593	intergenic	2.886
3:31163633:C:T	rs839580	3	31163633	T	C	0.1978	NA	0.880257	rs839581	50	hsa-mir-466	39562	intergenic	8.965
3:31163822:G:T	rs839581	3	31163822	G	T	0.2207	4.08766662671e-08	1	rs839581	50	hsa-mir-466	39373	intergenic	0.469
3:31163906:A:C	rs839582	3	31163906	A	C	0.2028	NA	0.905235	rs839581	50	hsa-mir-466	39289	intergenic	2.901
3:31164225:C:CA	rs5847684	3	31164225	CA	C	0.175	NA	0.741055	rs839581	50	hsa-mir-466	38970	intergenic	3.313
3:31165583:CG:TG	rs112590348	3	31165583	CG	TG	0.006958	NA	0.877724	rs839581	50	hsa-mir-466	37612	intergenic	NA
3:31165583:CG:CGGG	3:31165583:CG:CGGG	3	31165583	CG	CGGG	0.000994	NA	0.877724	rs839581	50	hsa-mir-466	37612	intergenic	NA
3:31165583:CG:CGG	3:31165583:CG:CGG	3	31165583	CG	CGG	0.2058	NA	0.877724	rs839581	50	hsa-mir-466	37612	intergenic	NA
3:31174356:A:G	rs711686	3	31174356	G	A	0.166	NA	0.691645	rs839581	50	hsa-mir-466	28839	intergenic	7.493
3:38667231:G:T	rs149042425	3	38667231	G	T	0.00994	NA	0.806353	rs139447917	51	SCN5A	0	intronic	1.838
3:38670683:C:G	rs144088069	3	38670683	C	G	0.00994	NA	0.806353	rs139447917	51	SCN5A	0	intronic	1.557
3:38703020:A:C	rs187339522	3	38703020	C	A	0.00994	1.74691800256e-08	1	rs139447917	51	SCN5A	11855	intergenic	1.718
3:38708100:A:G	rs192865971	3	38708100	A	G	0.00994	2.79499011299e-08	1	rs139447917	51	SCN5A	16935	intergenic	6.071
3:38720136:A:C	rs139447917	3	38720136	A	C	0.00994	1.68949840504e-08	1	rs139447917	51	SCN10A	18156	intergenic	5.442
3:38725882:C:T	rs146572613	3	38725882	T	C	0.01193	NA	0.829953	rs139447917	51	SCN10A	12410	intergenic	4.136
3:48201939:C:T	rs534186283	3	48201939	C	T	0.000994	NA	1	rs541557909	52	CDC25A	0	intronic	3.262
3:48212143:C:T	rs3731533	3	48212143	T	C	0.000994	NA	1	rs541557909	52	CDC25A	0	intronic	9.028
3:48330811:A:G	rs185402910	3	48330811	G	A	0.001988	NA	1	rs189628156	52	ZNF589	0	intronic	2.286
3:48473366:A:G	rs189243525	3	48473366	A	G	0.001988	NA	1	rs189628156	52	CCDC51	207	downstream	6.399
3:48550242:C:T	rs555775935	3	48550242	C	T	0.000994	NA	1	rs541557909	52	PFKFB4	4874	intergenic	0.078
3:48613400:A:G	rs374610883	3	48613400	G	A	0.000994	NA	1	rs541557909	52	COL7A1	0	intronic	0.016
3:48626376:A:G	rs139521707	3	48626376	G	A	0.001988	NA	1	rs189628156	52	COL7A1	0	exonic	12.94
3:48628920:C:T	rs138791004	3	48628920	T	C	0.001988	3.58996245361e-08	1	rs189628156	52	COL7A1	0	exonic	24.6
3:48713930:A:T	rs536627074	3	48713930	A	T	0.000994	NA	1	rs541557909	52	NCKIPSD	0	intronic	0.489
3:48848774:A:G	rs142441304	3	48848774	A	G	0.001988	1.82015730865e-08	1	rs189628156	52	PRKAR2A	0	intronic	1.481
3:48859512:C:T	rs189628156	3	48859512	T	C	0.001988	9.34532586794e-09	1	rs189628156	52	PRKAR2A	0	intronic	0.236
3:48984457:C:T	rs143092606	3	48984457	C	T	0.001988	NA	1	rs189628156	52	ARIH2	0	intronic	2.339
3:49059699:C:G	rs201770074	3	49059699	C	G	0.000994	NA	1	rs541557909	52	DALRD3:NDUFAF3	00:00:00	intronic	11.48
3:49195103:C:T	rs541557909	3	49195103	T	C	0.000994	1.90192205666e-08	1	rs541557909	52	RP11-694I15.7	0	ncRNA_intronic	4.825
3:49422072:C:T	rs572402301	3	49422072	T	C	0.000994	NA	1	rs541557909	52	RHOA	0	intronic	3.153
3:49631392:C:T	rs548479798	3	49631392	C	T	0.000994	NA	1	rs541557909	52	BSN	0	intronic	1.752
3:49640131:G:T	rs547476220	3	49640131	G	T	0.000994	NA	1	rs541557909	52	BSN	0	intronic	0.691
3:49742655:C:T	rs537829890	3	49742655	C	T	0.000994	NA	1	rs541557909	52	RNF123	0	intronic	2.042
3:49774053:G:T	rs541271371	3	49774053	G	T	0.000994	NA	1	rs541557909	52	IP6K1	0	intronic	4.78
3:49914711:A:G	rs536474914	3	49914711	G	A	0.000994	NA	1	rs541557909	52	ACTBP13	0	ncRNA_exonic	15.71
3:49961477:C:T	rs182820159	3	49961477	T	C	0.000994	NA	1	rs541557909	52	MON1A	0	intronic	0.242
3:50123891:A:G	rs189181771	3	50123891	G	A	0.000994	NA	1	rs541557909	52	RBM6	0	intronic	1.229
3:59728917:A:G	rs74339013	3	59728917	G	A	0.00497	3.73022084462e-08	1	rs74339013	53	FHIT	6118	intergenic	0.351
3:65592483:A:G	rs113891685	3	65592483	A	G	0.03678	9.94682922975e-09	1	rs113891685	54	MAGI1	0	intronic	1.223
3:65628022:A:T	rs79496966	3	65628022	A	T	0.04573	NA	0.677717	rs113891685	54	MAGI1	0	intronic	9.611
3:69629787:A:G	rs144563074	3	69629787	A	G	0.008946	NA	0.706077	rs116828276	55	RP11-62G11.2	9513	intergenic	10.9
3:69673198:C:G	rs141741327	3	69673198	G	C	0.01093	NA	0.907247	rs116828276	55	RP11-444P10.1	30925	intergenic	1.283
3:69700876:C:T	rs116828276	3	69700876	T	C	0.00994	4.51796739223e-08	1	rs116828276	55	RP11-444P10.1	58603	intergenic	2.783
3:77131697:A:T	rs112461654	3	77131697	A	T	0.01193	4.49745207512e-08	1	rs112461654	56	ROBO2	0	intronic	3.107
3:105438164:C:T	rs149477513	3	105438164	C	T	0.005964	1.22913871275e-08	1	rs149477513	57	CBLB	0	intronic	4.724
3:105480117:C:T	rs148190571	3	105480117	T	C	0.005964	1.8298522662e-08	1	rs149477513	57	CBLB	0	intronic	11.91
3:111302791:A:G	rs113524867	3	111302791	A	G	0.08151	2.90635633909e-08	1	rs113524867	58	CD96	0	intronic	1.702
3:111303478:A:G	rs62275480	3	111303478	G	A	0.07555	NA	0.918543	rs113524867	58	CD96	0	intronic	4.163
3:111308734:A:T	rs62275481	3	111308734	A	T	0.07256	NA	0.799542	rs113524867	58	CD96	0	intronic	5.096
3:125869507:C:T	rs182364860	3	125869507	T	C	0.001988	2.91341217537e-08	1	rs182364860	59	ALDH1L1	0	intronic	2.522
3:126144445:A:C	rs9880174	3	126144445	C	A	0.03678	NA	0.696577	rs41266455	60	CCDC37	0	intronic	0.711
3:126149705:C:T	rs13316625	3	126149705	T	C	0.04771	NA	0.651158	rs41266455	60	CCDC37	0	intronic	7.201
3:126151379:A:ATGC	rs71889959	3	126151379	ATGC	A	0.03678	NA	0.696577	rs41266455	60	CCDC37	0	intronic	3.434
3:126153259:C:T	rs73191831	3	126153259	C	T	0.0338	NA	0.711729	rs41266455	60	CCDC37	0	intronic	1.84
3:126158080:A:G	rs9860012	3	126158080	A	G	0.04076	NA	0.802736	rs41266455	60	ZXDC	0	intronic	3.084
3:126160485:C:T	rs4679120	3	126160485	C	T	0.03678	NA	0.696577	rs41266455	60	ZXDC	0	intronic	0.012
3:126161689:T:TA	rs60551882	3	126161689	TA	T	0.03678	NA	0.696577	rs41266455	60	ZXDC	0	intronic	1.169
3:126164257:A:G	rs10934777	3	126164257	G	A	0.03777	NA	0.722901	rs41266455	60	ZXDC	0	intronic	0.063
3:126164782:A:G	rs777491	3	126164782	A	G	0.03777	NA	0.722901	rs41266455	60	ZXDC	0	intronic	1.307
3:126169091:C:T	rs777493	3	126169091	C	T	0.03877	NA	0.703451	rs41266455	60	ZXDC	0	intronic	3.499
3:126169230:C:T	rs777494	3	126169230	T	C	0.04274	NA	0.809526	rs41266455	60	ZXDC	0	intronic	0.808
3:126174838:A:G	rs777504	3	126174838	G	A	0.03877	NA	0.703451	rs41266455	60	ZXDC	0	intronic	0.188
3:126176952:C:T	rs777506	3	126176952	C	T	0.03877	NA	0.703451	rs41266455	60	ZXDC	0	intronic	1.794
3:126180047:C:G	rs777508	3	126180047	G	C	0.04274	NA	0.809526	rs41266455	60	ZXDC	0	UTR3	1.332
3:126180820:A:G	rs16837497	3	126180820	G	A	0.03579	NA	0.764873	rs41266455	60	ZXDC	0	exonic	14.53
3:126181921:A:T	rs2087597	3	126181921	T	A	0.04274	NA	0.809526	rs41266455	60	ZXDC	0	intronic	0.135
3:126185408:C:T	rs41266455	3	126185408	T	C	0.03678	3.54013397628e-08	1	rs41266455	60	ZXDC	0	intronic	1.153
3:126186161:C:CA	rs11436805	3	126186161	CA	C	0.04374	NA	0.836415	rs41266455	60	ZXDC	0	intronic	5.572
3:126186504:A:G	rs777496	3	126186504	A	G	0.04374	NA	0.836415	rs41266455	60	ZXDC	0	intronic	5.753
3:126187515:A:G	rs885134	3	126187515	G	A	0.03976	NA	0.729745	rs41266455	60	ZXDC	0	intronic	1.685
3:126190361:C:T	rs800948	3	126190361	C	T	0.04076	NA	0.711033	rs41266455	60	ZXDC	0	intronic	4.237
3:126196143:A:G	rs73194014	3	126196143	G	A	0.03181	NA	0.863634	rs41266455	60	ZXDC	1380	intergenic	6.769
3:126200304:A:C	rs812369	3	126200304	A	C	0.04374	NA	0.836415	rs41266455	60	UROC1	0	UTR3	1.345
3:126206767:A:G	rs796582	3	126206767	G	A	0.03976	NA	0.775982	rs41266455	60	UROC1	0	intronic	1.671
3:126209845:C:T	rs777476	3	126209845	C	T	0.03777	NA	0.818536	rs41266455	60	UROC1	0	intronic	4.516
3:140088419:T:TA	rs541283894	3	140088419	TA	T	0.4245	NA	0.726991	rs1479852	61	CLSTN2	0	intronic	0.22
3:140089611:A:G	rs899622	3	140089611	A	G	0.4771	NA	0.705247	rs1479852	61	CLSTN2	0	intronic	10.17
3:140093954:A:G	rs1479852	3	140093954	A	G	0.3936	1.27449930302e-08	1	rs1479852	61	CLSTN2	0	intronic	0.812
3:140094984:G:T	rs7618673	3	140094984	G	T	0.4771	NA	0.704099	rs1479852	61	CLSTN2	0	intronic	1.952
3:140096771:C:T	rs4683488	3	140096771	C	T	0.4742	NA	0.712807	rs1479852	61	CLSTN2	0	intronic	0.745
3:140097318:A:G	rs13099847	3	140097318	G	A	0.4771	NA	0.704099	rs1479852	61	CLSTN2	0	intronic	0.345
3:140097503:A:G	rs4410413	3	140097503	G	A	0.4781	NA	0.702368	rs1479852	61	CLSTN2	0	intronic	0.319
3:140097542:A:C	rs4642081	3	140097542	C	A	0.4732	NA	0.708639	rs1479852	61	CLSTN2	0	intronic	2.566
3:140098927:A:G	rs9817769	3	140098927	G	A	0.4742	NA	0.712807	rs1479852	61	CLSTN2	0	intronic	3.489
3:140101026:A:G	rs11717522	3	140101026	G	A	0.4781	NA	0.69413	rs1479852	61	CLSTN2	0	intronic	1.812
3:140101504:A:G	rs6771702	3	140101504	A	G	0.3956	NA	0.926525	rs1479852	61	CLSTN2	0	intronic	4.366
3:140343905:C:T	rs527606920	3	140343905	T	C	0.006958	NA	0.711417	rs183651080	61	RP11-13L2.1	5225	intergenic	2.434
3:140451904:G:T	rs183651080	3	140451904	T	G	0.00497	3.99227808996e-08	1	rs183651080	61	TRIM42	31911	intergenic	5.918
3:160450478:A:G	rs138409215	3	160450478	A	G	0.00497	3.34345862521e-08	1	rs138409215	62	RP11-16N11.2	20737	intergenic	0.909
3:160490411:A:G	rs192661077	3	160490411	A	G	0.003976	NA	0.798397	rs138409215	62	PPM1L	0	intronic	1.968
3:170761260:A:G	rs75619396	3	170761260	G	A	0.000994	NA	1	rs576258979	63	SLC2A2	16720	intergenic	0.035
3:170881689:A:T	rs185638930	3	170881689	A	T	0.000994	NA	1	rs576258979	63	TNIK	0	intronic	5.789
3:170890169:A:G	rs188054568	3	170890169	G	A	0.000994	NA	1	rs576258979	63	TNIK	0	intronic	3.547
3:170973243:C:T	rs183629154	3	170973243	C	T	0.000994	NA	1	rs576258979	63	TNIK	0	intronic	4.894
3:171001009:C:T	rs559260289	3	171001009	C	T	0.000994	NA	1	rs576258979	63	TNIK	0	intronic	3.505
3:171156281:C:T	rs531712298	3	171156281	C	T	0.000994	NA	1	rs576258979	63	TNIK	0	intronic	2.534
3:171699458:A:G	rs576258979	3	171699458	G	A	0.000994	1.79069683699e-08	1	rs576258979	63	TMEM212	42952	intergenic	1.289
3:171742147:C:T	rs576901400	3	171742147	C	T	0.000994	NA	1	rs576258979	63	FNDC3B	15270	intergenic	5.535
3:171928332:A:T	rs188740097	3	171928332	A	T	0.000994	NA	1	rs576258979	63	FNDC3B	0	intronic	0.926
3:172020286:G:T	rs539962587	3	172020286	G	T	0.000994	NA	1	rs576258979	63	FNDC3B	0	intronic	1.398
3:172041785:A:G	rs187213036	3	172041785	G	A	0.000994	NA	1	rs576258979	63	FNDC3B	0	intronic	2.883
3:172084739:C:T	rs185761718	3	172084739	C	T	0.000994	NA	1	rs576258979	63	FNDC3B	0	intronic	0.56
3:172142981:C:T	rs190565738	3	172142981	C	T	0.000994	NA	1	rs576258979	63	BZW1P1	658	downstream	0.282
3:172214581:C:T	rs188004898	3	172214581	T	C	0.000994	NA	1	rs576258979	63	TNFSF10	8716	intergenic	3.663
3:172333871:A:T	rs189636949	3	172333871	A	T	0.000994	NA	1	rs576258979	63	SLC31A1P1	12074	intergenic	0.024
3:172393222:A:T	rs529262094	3	172393222	A	T	0.000994	NA	1	rs576258979	63	NCEH1	0	intronic	1.956
3:172537104:A:G	rs536240995	3	172537104	A	G	0.000994	NA	1	rs576258979	63	ECT2	0	intronic	4.616
3:173479604:G:T	rs180948796	3	173479604	G	T	0.003976	NA	1	rs150242741	64	NLGN1	0	intronic	3.08
3:173491781:G:T	rs150242741	3	173491781	T	G	0.003976	1.6466381078e-08	1	rs150242741	64	NLGN1	0	intronic	1.159
3:173926198:A:G	rs137946072	3	173926198	G	A	0.002982	NA	0.7485	rs150242741	64	NLGN1	0	intronic	4.246
3:175046601:A:C	rs141191761	3	175046601	A	C	0.005964	4.37361933029e-08	1	rs141191761	65	NAALADL2	0	intronic	1.159
3:197404989:C:T	rs183795725	3	197404989	C	T	0.006958	NA	0.855418	rs191553140	66	KIAA0226	0	intronic	6.521
3:197466292:C:T	rs186693339	3	197466292	T	C	0.006958	NA	0.855418	rs191553140	66	KIAA0226:FYTTD1	00:00:00	intronic	0.736
3:197466302:C:T	rs191553140	3	197466302	C	T	0.005964	4.95629435194e-08	1	rs191553140	66	KIAA0226:FYTTD1	00:00:00	intronic	1.312
4:6397400:C:T	rs115462397	4	6397400	C	T	0.02684	3.00165845845e-08	1	rs115462397	67	PPP2R2C	0	intronic	1.235
4:7342135:A:G	rs536364545	4	7342135	G	A	0.00994	4.88539578101e-08	1	rs536364545	68	SORCS2	0	intronic	0.272
4:7812129:C:T	rs115661801	4	7812129	T	C	0.02584	2.14737965324e-08	1	rs115661801	69	AFAP1	0	intronic	0.673
4:7840207:A:G	rs141901492	4	7840207	G	A	0.0159	NA	0.633435	rs115661801	69	AFAP1	0	intronic	1.145
4:11558877:A:G	rs181015972	4	11558877	A	G	0.001988	3.34178959014e-08	1	rs181015972	70	RP11-281P23.2	68460	intergenic	0.21
4:12489927:C:CTAGTTATGCAT	rs558680295	4	12489927	CTAGTTATGCAT	C	0.006958	NA	0.695766	rs111231944	71	RP11-352E6.1	150782	intergenic	6.501
4:12563844:C:T	rs111231944	4	12563844	T	C	0.00994	7.42372240658e-09	1	rs111231944	71	RP11-352E6.1	76865	intergenic	0.607
4:13075470:C:T	rs515219	4	13075470	C	T	0.1511	NA	0.680947	rs543108	72	RNU6-962P	22434	intergenic	0.695
4:13078737:A:G	rs2673450	4	13078737	G	A	0.1243	NA	0.861296	rs543108	72	RNU6-962P	25701	intergenic	5.266
4:13079607:C:T	rs561323	4	13079607	C	T	0.1252	NA	0.869819	rs543108	72	RNU6-962P	26571	intergenic	5.8
4:13079970:A:C	rs474869	4	13079970	C	A	0.1252	NA	0.869819	rs543108	72	RNU6-962P	26934	intergenic	2.945
4:13080194:A:C	rs541211	4	13080194	A	C	0.1252	NA	0.869819	rs543108	72	RNU6-962P	27158	intergenic	2.019
4:13082251:C:T	rs538299	4	13082251	C	T	0.1252	NA	0.869819	rs543108	72	RNU6-962P	29215	intergenic	3.503
4:13082344:C:T	rs497117	4	13082344	C	T	0.1252	NA	0.869819	rs543108	72	RNU6-962P	29308	intergenic	5.236
4:13082659:C:G	rs541950	4	13082659	C	G	0.1252	NA	0.869819	rs543108	72	RNU6-962P	29623	intergenic	0.949
4:13082693:A:T	rs500673	4	13082693	A	T	0.1252	NA	0.869819	rs543108	72	RNU6-962P	29657	intergenic	3.921
4:13082731:A:G	rs500757	4	13082731	G	A	0.1252	NA	0.869819	rs543108	72	RNU6-962P	29695	intergenic	4.792
4:13082737:C:G	rs500781	4	13082737	G	C	0.1252	NA	0.869819	rs543108	72	RNU6-962P	29701	intergenic	2.207
4:13082841:C:T	rs501678	4	13082841	C	T	0.1252	NA	0.869819	rs543108	72	RNU6-962P	29805	intergenic	1.699
4:13082919:A:G	rs502533	4	13082919	A	G	0.1252	NA	0.869819	rs543108	72	RNU6-962P	29883	intergenic	0.057
4:13083127:A:C	rs525340	4	13083127	A	C	0.1252	NA	0.869819	rs543108	72	RNU6-962P	30091	intergenic	1.519
4:13083155:A:G	rs525421	4	13083155	A	G	0.1252	NA	0.869819	rs543108	72	RNU6-962P	30119	intergenic	2.671
4:13083554:C:G	rs529131	4	13083554	G	C	0.1252	NA	0.869819	rs543108	72	RNU6-962P	30518	intergenic	2.37
4:13083595:A:G	rs529850	4	13083595	A	G	0.1252	NA	0.869819	rs543108	72	RNU6-962P	30559	intergenic	3.626
4:13084416:C:G	rs558269	4	13084416	G	C	0.1243	NA	0.861296	rs543108	72	RNU6-962P	31380	intergenic	1.226
4:13084418:A:G	rs558272	4	13084418	A	G	0.1243	NA	0.861296	rs543108	72	RNU6-962P	31382	intergenic	1.549
4:13086951:C:T	4:13086951:C:T	4	13086951	C	T	0.000994	NA	0.712463	rs543108	72	RNU6-962P	33915	intergenic	0.889
4:13086951:A:C	4:13086951:A:C	4	13086951	C	A	0.1044	NA	0.712463	rs543108	72	RNU6-962P	33915	NA	1.218
4:13087279:C:T	rs537129	4	13087279	C	T	0.1233	NA	0.851776	rs543108	72	RNU6-962P	34243	intergenic	3.4
4:13087398:A:C	rs538742	4	13087398	C	A	0.1233	NA	0.851776	rs543108	72	RNU6-962P	34362	intergenic	0.587
4:13087600:A:C	rs472166	4	13087600	C	A	0.1243	NA	0.861296	rs543108	72	RNU6-962P	34564	intergenic	0.42
4:13090697:A:G	rs489754	4	13090697	A	G	0.1262	NA	0.878386	rs543108	72	RNU6-962P	37661	intergenic	4.163
4:13092007:C:T	rs541574	4	13092007	C	T	0.1243	NA	0.843499	rs543108	72	RNU6-962P	38971	intergenic	2.806
4:13094286:C:T	rs493825	4	13094286	T	C	0.1233	NA	0.867934	rs543108	72	RNU6-962P	41250	intergenic	0.268
4:13095888:C:G	rs16903	4	13095888	C	G	0.164	NA	0.684983	rs543108	72	RNU6-962P	42852	intergenic	3.832
4:13095942:A:G	rs16902	4	13095942	G	A	0.1272	NA	0.95547	rs543108	72	RNU6-962P	42906	intergenic	0.531
4:13096420:A:T	rs555931	4	13096420	T	A	0.1262	4.65052107282e-08	0.964351	rs543108	72	RNU6-962P	43384	intergenic	1.755
4:13096599:C:T	rs559930	4	13096599	T	C	0.1262	4.59812840265e-08	0.964351	rs543108	72	RNU6-962P	43563	intergenic	1.39
4:13097600:C:T	rs479731	4	13097600	C	T	0.1252	NA	0.95553	rs543108	72	RNU6-962P	44564	intergenic	4.887
4:13097877:C:T	rs481820	4	13097877	T	C	0.1252	NA	0.973359	rs543108	72	RNU6-962P	44841	intergenic	2.893
4:13098110:C:T	rs503461	4	13098110	T	C	0.1243	NA	0.964543	rs543108	72	RNU6-962P	45074	intergenic	1.675
4:13098267:C:T	rs504503	4	13098267	C	T	0.1262	NA	0.982221	rs543108	72	RNU6-962P	45231	intergenic	7.107
4:13098882:C:T	rs512244	4	13098882	T	C	0.1272	NA	0.991088	rs543108	72	RNU6-962P	45846	intergenic	0.008
4:13099268:A:T	rs536973	4	13099268	A	T	0.1272	3.43171055825e-08	0.991088	rs543108	72	RNU6-962P	46232	intergenic	3.934
4:13099886:A:G	rs543108	4	13099886	G	A	0.1282	2.84916548118e-08	1	rs543108	72	RNU6-962P	46850	intergenic	2.991
4:13100384:C:CAAT	rs34799756	4	13100384	C	CAAT	0.1262	NA	0.982221	rs543108	72	RNU6-962P	47348	intergenic	0.472
4:13100388:A:C	rs60800334	4	13100388	C	A	0.1262	NA	0.982221	rs543108	72	RNU6-962P	47352	intergenic	0.261
4:13100779:C:T	rs495276	4	13100779	T	C	0.1262	4.88825552339e-08	0.982221	rs543108	72	RNU6-962P	47743	intergenic	3.47
4:13104738:C:T	rs536488	4	13104738	T	C	0.1421	NA	0.839371	rs543108	72	RNU6-962P	51702	intergenic	0.428
4:13107793:C:T	rs28546097	4	13107793	T	C	0.1402	NA	0.664677	rs543108	72	RNU6-962P	54757	intergenic	1.771
4:13107795:A:G	rs28590042	4	13107795	A	G	0.1402	NA	0.664677	rs543108	72	RNU6-962P	54759	intergenic	1.847
4:13110555:C:G	rs74576565	4	13110555	G	C	0.1382	NA	0.645723	rs543108	72	RNU6-962P	57519	intergenic	0.004
4:13113491:C:T	rs11723376	4	13113491	C	T	0.1431	NA	0.616917	rs543108	72	RNU6-962P	60455	intergenic	1.838
4:13116016:TACAC:TACACACACACAC	4:13116016:TACAC:TACACACACACAC	4	13116016	TACAC	TACACACACACAC	0.06561	NA	0.611367	rs543108	72	RNU6-962P	62980	intergenic	NA
4:13116016:T:TACAC	rs35045765	4	13116016	TACAC	T	0.1441	NA	0.611367	rs543108	72	RNU6-962P	62980	intergenic	0.702
4:24057116:C:T	rs10489104	4	24057116	C	T	0.2286	NA	0.70539	rs66619832	73	PPARGC1A	151403	intergenic	7.27
4:24057548:C:T	rs584374	4	24057548	T	C	0.2316	NA	0.711443	rs66619832	73	PPARGC1A	151835	intergenic	0.684
4:24058013:G:T	rs2324152	4	24058013	G	T	0.2296	NA	0.710584	rs66619832	73	PPARGC1A	152300	intergenic	9.189
4:24066956:C:G	rs2215490	4	24066956	C	G	0.2256	NA	0.699495	rs66619832	73	PPARGC1A	161243	intergenic	0.181
4:24066958:A:G	rs2215489	4	24066958	G	A	0.2286	NA	0.70539	rs66619832	73	PPARGC1A	161245	intergenic	3.514
4:24080831:C:T	rs59228247	4	24080831	C	T	0.2286	NA	0.70539	rs66619832	73	PPARGC1A	175118	intergenic	8.803
4:24081098:A:AT	rs139573361	4	24081098	AT	A	0.2286	NA	0.70539	rs66619832	73	PPARGC1A	175385	intergenic	0.678
4:24095213:C:G	rs11728176	4	24095213	G	C	0.2276	NA	0.709787	rs66619832	73	PPARGC1A	189500	intergenic	0.447
4:24121197:C:T	rs11729607	4	24121197	C	T	0.2276	NA	0.719409	rs66619832	73	PPARGC1A	215484	intergenic	4.718
4:24125547:A:C	rs6816906	4	24125547	A	C	0.2247	NA	0.710138	rs66619832	73	PPARGC1A	219834	intergenic	2.406
4:24130558:A:C	rs66619832	4	24130558	A	C	0.2117	2.04400049943e-08	1	rs66619832	73	PPARGC1A	224845	intergenic	2.559
4:24133750:G:T	rs929530	4	24133750	T	G	0.2157	3.0043306099e-08	0.94259	rs66619832	73	PPARGC1A	228037	intergenic	0.412
4:24135056:A:G	rs11727825	4	24135056	A	G	0.1769	4.55605550186e-08	0.652878	rs66619832	73	PPARGC1A	229343	intergenic	16.98
4:35833562:C:T	rs143907082	4	35833562	T	C	0.0169	7.5100785321e-09	1	rs143907082	74	ARAP2	116280	intergenic	0.414
4:39974587:A:G	rs189985201	4	39974587	A	G	0.01491	3.26822016163e-08	1	rs189985201	75	PDS5A	0	intronic	8.315
4:47382848:G:T	rs186942457	4	47382848	G	T	0.003976	NA	0.7485	rs183984444	76	GABRB1	0	intronic	4.113
4:47394620:A:C	rs181885931	4	47394620	A	C	0.003976	NA	0.7485	rs183984444	76	GABRB1	0	intronic	1.476
4:47687452:G:T	rs184889074	4	47687452	G	T	0.002982	NA	1	rs183984444	76	CORIN	0	intronic	0.234
4:47705413:A:G	rs11930888	4	47705413	A	G	0.002982	NA	1	rs183984444	76	CORIN	0	intronic	3.335
4:47753033:C:T	rs181735078	4	47753033	C	T	0.001988	NA	0.665336	rs183984444	76	CORIN	0	intronic	0.757
4:48020636:C:T	rs184555395	4	48020636	C	T	0.002982	NA	1	rs183984444	76	NIPAL1	0	intronic	0.405
4:48039280:A:G	rs182844111	4	48039280	G	A	0.002982	NA	1	rs183984444	76	NIPAL1	0	UTR3	3.663
4:48052971:A:G	rs183984444	4	48052971	A	G	0.002982	3.92453574225e-08	1	rs183984444	76	NIPAL1	10782	intergenic	0.923
4:48068108:C:T	rs182850723	4	48068108	C	T	0.002982	4.88622257432e-08	1	rs183984444	76	TXK	301	downstream	5.146
4:48211983:C:T	rs11930934	4	48211983	T	C	0.001988	NA	0.665336	rs183984444	76	TEC	0	intronic	1.987
4:48219374:C:G	rs181793398	4	48219374	G	C	0.002982	4.39963305414e-08	1	rs183984444	76	TEC	0	intronic	2.472
4:48284045:C:G	rs554107551	4	48284045	G	C	0.001988	NA	0.665336	rs183984444	76	TEC	12163	intergenic	0.451
4:48557427:A:T	rs535460952	4	48557427	A	T	0.002982	NA	1	rs183984444	76	FRYL	0	intronic	7.517
4:57238152:A:C	rs77075394	4	57238152	C	A	0.02087	NA	0.853815	rs62309297	77	AASDH	0	intronic	0.063
4:57247908:A:T	rs147785515	4	57247908	A	T	0.02087	NA	0.853815	rs62309297	77	AASDH	0	intronic	8.444
4:57339672:C:T	rs62309297	4	57339672	T	C	0.01988	4.93524254366e-08	1	rs62309297	77	SRP72	0	intronic	0.372
4:57426799:G:T	rs62310255	4	57426799	G	T	0.0159	NA	0.600304	rs62309297	77	THEGL	0	intronic	1.736
4:64234183:A:G	rs189447452	4	64234183	G	A	0.005964	2.72235604846e-08	1	rs189447452	78	LARP1BP1	16992	intergenic	1.119
4:94995879:A:G	rs574623117	4	94995879	A	G	0.000994	NA	1	rs143281955	79	RP11-363G15.2	43063	intergenic	4.256
4:95673499:A:G	rs139587496	4	95673499	G	A	0.000994	NA	1	rs143281955	79	RP11-168E14.1	0	ncRNA_intronic	0.928
4:95799114:C:T	rs35389297	4	95799114	T	C	0.000994	NA	1	rs143281955	79	BMPR1B	0	intronic	2.249
4:95846400:C:T	rs149084141	4	95846400	T	C	0.000994	NA	1	rs143281955	79	BMPR1B	0	intronic	2.262
4:95864439:C:T	rs576099743	4	95864439	C	T	0.000994	NA	1	rs143281955	79	BMPR1B	0	intronic	7.75
4:95981898:C:T	rs143281955	4	95981898	C	T	0.000994	6.41201178775e-09	1	rs143281955	79	BMPR1B	0	intronic	3.819
4:96677795:G:T	rs185166946	4	96677795	G	T	0.000994	NA	1	rs143281955	79	PDHA2	83443	intergenic	16.65
4:96710579:A:G	rs529102181	4	96710579	A	G	0.000994	NA	1	rs143281955	79	PDHA2	50659	intergenic	0.751
4:96748120:C:T	rs555623209	4	96748120	T	C	0.000994	NA	1	rs143281955	79	PDHA2	13118	intergenic	0.632
4:96901288:A:G	rs559692842	4	96901288	G	A	0.000994	NA	1	rs143281955	79	RNU6-1059P	111372	intergenic	0.086
4:106083853:A:T	rs551350564	4	106083853	A	T	0.000994	NA	1	rs180757454	80	TET2	0	intronic	3.382
4:106205625:A:G	rs550062408	4	106205625	A	G	0.000994	NA	1	rs180757454	80	TET2	4651	intergenic	11.42
4:106306109:C:T	rs567551832	4	106306109	T	C	0.000994	NA	1	rs180757454	80	PPA2	0	intronic	3.818
4:106652387:A:G	rs563536520	4	106652387	A	G	0.000994	NA	1	rs180757454	80	INTS12:GSTCD	00:00:00	intronic	4.497
4:106702538:A:G	rs533500719	4	106702538	A	G	0.000994	NA	1	rs180757454	80	INTS12:GSTCD:RP11-45L9.1	00:00:00	ncRNA_intronic	1.818
4:106861764:C:G	rs141847563	4	106861764	G	C	0.006958	NA	0.604014	rs111353083	80	NPNT	0	exonic	23
4:106886890:A:G	rs551371501	4	106886890	A	G	0.000994	NA	1	rs180757454	80	NPNT	0	intronic	2.474
4:106903059:C:T	rs532142308	4	106903059	T	C	0.000994	NA	1	rs180757454	80	NPNT	0	intronic	0.16
4:106929716:A:C	rs573392993	4	106929716	C	A	0.000994	NA	1	rs180757454	80	RP11-710F7.3	0	ncRNA_intronic	1.729
4:107012839:C:T	rs180757454	4	107012839	T	C	0.000994	3.4931808499e-09	1	rs180757454	80	TBCK	0	intronic	4.31
4:107137539:A:G	rs185291912	4	107137539	G	A	0.01093	NA	0.864164	rs111353083	80	TBCK	0	intronic	0.429
4:107204916:A:G	rs111353083	4	107204916	G	A	0.01292	1.07289067472e-08	1	rs111353083	80	TBCK	0	intronic	0.047
4:107217521:A:G	rs72660520	4	107217521	A	G	0.01193	4.61834084477e-08	0.931944	rs111353083	80	TBCK	0	intronic	0.388
4:107238759:A:G	rs72660534	4	107238759	G	A	0.01292	3.70842651292e-08	1	rs111353083	80	TBCK:AIMP1	00:00:00	intronic	1.315
4:107281522:A:G	rs72660547	4	107281522	G	A	0.008946	2.78008307215e-08	0.736043	rs111353083	80	GIMD1	0	ncRNA_intronic	5.263
4:107467499:A:G	rs565669229	4	107467499	A	G	0.000994	2.94524262045e-08	1	rs180757454	80	RP13-612N21.1	92893	intergenic	1.462
4:107672674:A:G	rs554787011	4	107672674	A	G	0.000994	NA	1	rs180757454	80	ACTR6P1	84980	intergenic	2.117
4:107916823:A:G	rs552717259	4	107916823	G	A	0.000994	NA	1	rs180757454	80	DKK2	0	intronic	1.268
4:113432037:A:G	rs116836043	4	113432037	G	A	0.02485	NA	0.92386	rs35865138	81	NEUROG2	2634	intergenic	12.01
4:113437178:C:CCGG	rs542205274	4	113437178	C	CCGG	0.02584	NA	0.889135	rs35865138	81	NEUROG2:RP11-402J6.1	00:00:00	ncRNA_intronic	18.6
4:113574409:A:G	rs35865138	4	113574409	A	G	0.02485	8.67883941265e-09	1	rs35865138	81	LARP7	0	intronic	0.806
4:144727047:A:C	rs150494924	4	144727047	A	C	0.01093	NA	0.907247	rs190468172	82	RP13-578N3.3	0	ncRNA_intronic	0.324
4:144769571:A:C	rs183409197	4	144769571	C	A	0.01093	3.52760548789e-08	0.907247	rs190468172	82	RP13-578N3.3	0	ncRNA_intronic	6.32
4:144801465:C:T	rs181633886	4	144801465	T	C	0.01093	NA	0.907247	rs190468172	82	GYPE	0	intronic	13.66
4:144953483:G:T	rs190468172	4	144953483	T	G	0.00994	1.5832081617e-08	1	rs190468172	82	RP11-673E1.4:GYPB	00:00:00	ncRNA_intronic	2.038
4:150789439:A:G	rs555951306	4	150789439	G	A	0.000994	NA	1	rs559440611	83	RP11-526A4.1	0	ncRNA_intronic	0.725
4:150818502:C:T	rs541540895	4	150818502	T	C	0.000994	NA	1	rs559440611	83	RP11-526A4.1	1116	intergenic	6.034
4:151037335:C:T	rs193215491	4	151037335	C	T	0.000994	NA	1	rs559440611	83	DCLK2	0	intronic	10.3
4:151491501:C:T	rs543647166	4	151491501	C	T	0.000994	NA	1	rs559440611	83	LRBA	0	intronic	18.41
4:151682531:C:T	rs559440611	4	151682531	T	C	0.000994	3.04234579373e-10	1	rs559440611	83	LRBA	0	intronic	0.728
4:152042181:A:T	rs533904106	4	152042181	A	T	0.000994	NA	1	rs559440611	83	SH3D19	0	UTR3	3.62
4:152302720:A:G	rs549355185	4	152302720	G	A	0.000994	NA	1	rs559440611	83	RP11-610P16.1	25982	intergenic	11.18
4:155298643:A:G	rs75194430	4	155298643	A	G	0.06362	NA	0.637138	rs6536005	84	DCHS2	0	intronic	5.075
4:155298909:A:G	rs76596573	4	155298909	G	A	0.06362	NA	0.637138	rs6536005	84	DCHS2	0	intronic	0.686
4:155301705:C:T	rs78518210	4	155301705	T	C	0.06362	NA	0.637138	rs6536005	84	DCHS2	0	intronic	9.139
4:155306065:T:TTTTTTA	rs199679639	4	155306065	TTTTTTA	T	0.06362	NA	0.637138	rs6536005	84	DCHS2	0	intronic	1.391
4:155306921:A:G	rs114767542	4	155306921	G	A	0.06362	NA	0.637138	rs6536005	84	DCHS2	0	intronic	2.082
4:155307549:C:T	rs77982749	4	155307549	T	C	0.06561	NA	0.617016	rs6536005	84	DCHS2	0	intronic	1.06
4:155308684:G:T	rs73854730	4	155308684	G	T	0.06262	NA	0.705828	rs6536005	84	DCHS2	0	intronic	10.64
4:155309595:A:AT	rs201394308	4	155309595	A	AT	0.06362	NA	0.694531	rs6536005	84	DCHS2	0	intronic	3.343
4:155310708:A:C	rs115965983	4	155310708	A	C	0.06362	NA	0.694531	rs6536005	84	DCHS2	0	intronic	2.395
4:155310929:A:G	rs116242556	4	155310929	A	G	0.06362	NA	0.694531	rs6536005	84	DCHS2	0	intronic	9.397
4:155312958:G:T	rs78012549	4	155312958	G	T	0.06362	NA	0.694531	rs6536005	84	DCHS2	0	intronic	6.157
4:155315988:C:T	rs80217634	4	155315988	C	T	0.06362	NA	0.694531	rs6536005	84	DCHS2	0	intronic	3.445
4:155316675:A:G	rs114964272	4	155316675	A	G	0.06362	NA	0.694531	rs6536005	84	DCHS2	0	intronic	6.045
4:155317086:C:T	rs76835816	4	155317086	C	T	0.06362	NA	0.694531	rs6536005	84	DCHS2	0	intronic	8.419
4:155324656:A:G	rs79410835	4	155324656	G	A	0.0507	NA	0.868177	rs6536005	84	DCHS2	0	intronic	0.04
4:155325552:A:G	rs73854735	4	155325552	A	G	0.0507	NA	0.868177	rs6536005	84	DCHS2	0	intronic	1.299
4:155326270:C:T	rs114203084	4	155326270	C	T	0.0507	NA	0.868177	rs6536005	84	DCHS2	0	intronic	0.12
4:155326645:C:T	rs114131286	4	155326645	C	T	0.0507	NA	0.868177	rs6536005	84	DCHS2	0	intronic	0.229
4:155326731:A:T	rs56155318	4	155326731	A	T	0.0507	NA	0.868177	rs6536005	84	DCHS2	0	intronic	0.927
4:155328505:A:G	rs77693626	4	155328505	A	G	0.0507	NA	0.868177	rs6536005	84	DCHS2	0	intronic	2.624
4:155328557:A:T	rs73854737	4	155328557	A	T	0.0507	NA	0.868177	rs6536005	84	DCHS2	0	intronic	1.703
4:155330056:A:G	rs28423376	4	155330056	A	G	0.0507	NA	0.868177	rs6536005	84	DCHS2	0	intronic	3.664
4:155330651:A:G	rs10007868	4	155330651	A	G	0.0507	NA	0.868177	rs6536005	84	DCHS2	0	intronic	7.669
4:155332367:A:C	rs10019687	4	155332367	C	A	0.0507	NA	0.868177	rs6536005	84	DCHS2	0	intronic	0.633
4:155335578:A:G	rs6839125	4	155335578	A	G	0.05268	4.03643326926e-08	0.980593	rs6536005	84	DCHS2	0	intronic	7.505
4:155335897:G:T	rs114256572	4	155335897	G	T	0.04771	NA	0.921676	rs6536005	84	DCHS2	0	intronic	0.419
4:155336095:C:T	rs6536005	4	155336095	T	C	0.05169	3.88673621178e-08	1	rs6536005	84	DCHS2	0	intronic	8.511
4:164269234:G:T	rs7679206	4	164269234	G	T	0.2227	NA	0.633332	rs74914837	85	NPY5R	0	intronic	3.827
4:164270161:C:CA	rs11436568	4	164270161	C	CA	0.2266	NA	0.619548	rs74914837	85	NPY5R	0	intronic	2.792
4:164274486:C:G	rs74914837	4	164274486	C	G	0.1491	3.0939411384e-08	1	rs74914837	85	NPY5R	1399	intergenic	4.104
4:164276942:A:G	rs4443234	4	164276942	G	A	0.2197	NA	0.640475	rs74914837	85	NPY5R	3855	intergenic	1.135
4:164278765:G:T	rs7662762	4	164278765	G	T	0.2177	NA	0.647702	rs74914837	85	NPY5R	5678	intergenic	0.324
4:164283932:A:G	rs12643274	4	164283932	A	G	0.2217	NA	0.633356	rs74914837	85	NPY5R	10845	intergenic	2.027
4:164286746:A:G	rs9990650	4	164286746	G	A	0.2177	NA	0.647702	rs74914837	85	NPY5R	13659	intergenic	4.719
4:164304863:A:G	rs7442072	4	164304863	A	G	0.164	NA	0.811961	rs74914837	85	RPL35AP12	1194	intergenic	0.163
4:164307391:A:G	rs13125533	4	164307391	G	A	0.164	NA	0.811961	rs74914837	85	RPL35AP12	3722	intergenic	4.173
4:164309253:A:G	rs13140379	4	164309253	A	G	0.164	NA	0.811961	rs74914837	85	RPL35AP12	5584	intergenic	1.769
4:164310785:A:G	rs11938071	4	164310785	A	G	0.164	NA	0.811961	rs74914837	85	RPL35AP12	7116	intergenic	1.309
4:164312491:C:G	rs10857356	4	164312491	C	G	0.173	NA	0.764541	rs74914837	85	RPL35AP12	8822	intergenic	4.758
4:164312654:G:T	rs10857358	4	164312654	G	T	0.173	NA	0.764541	rs74914837	85	RPL35AP12	8985	intergenic	2.214
4:164314144:A:G	rs4691916	4	164314144	G	A	0.165	NA	0.805939	rs74914837	85	RPL35AP12	10475	intergenic	1.427
4:164316027:C:T	rs2044053	4	164316027	C	T	0.165	NA	0.805939	rs74914837	85	RPL35AP12	12358	intergenic	0.508
4:164316276:A:G	rs7688429	4	164316276	G	A	0.173	NA	0.764541	rs74914837	85	RPL35AP12	12607	intergenic	2.565
4:164316951:A:G	rs1036761	4	164316951	G	A	0.173	NA	0.764541	rs74914837	85	RPL35AP12	13282	intergenic	0.108
4:164316960:A:G	rs1036762	4	164316960	G	A	0.173	NA	0.764541	rs74914837	85	RPL35AP12	13291	intergenic	3.417
4:164321535:C:T	rs1441715	4	164321535	C	T	0.166	NA	0.79998	rs74914837	85	RPL35AP12	17866	intergenic	3.343
4:164322979:A:G	rs13113062	4	164322979	A	G	0.162	NA	0.741877	rs74914837	85	RPL35AP12	19310	intergenic	1.219
4:164325064:C:T	rs1441716	4	164325064	T	C	0.171	NA	0.697092	rs74914837	85	RPL35AP12	21395	intergenic	5.95
4:164326586:A:G	4:164326586:A:G	4	164326586	A	G	0.171	NA	0.697092	rs74914837	85	RPL35AP12	22917	intergenic	1.768
4:164332681:A:G	rs1348192	4	164332681	A	G	0.162	NA	0.741877	rs74914837	85	RPL35AP12	29012	intergenic	0.177
4:164333942:C:T	rs12651234	4	164333942	T	C	0.162	NA	0.741877	rs74914837	85	RPL35AP12	30273	intergenic	0.191
4:164333950:A:G	rs12645785	4	164333950	G	A	0.162	NA	0.741877	rs74914837	85	RPL35AP12	30281	intergenic	0.504
4:164335247:A:C	rs6855398	4	164335247	C	A	0.17	NA	0.702346	rs74914837	85	RPL35AP12	31578	intergenic	1.228
4:164335993:A:G	rs13117174	4	164335993	G	A	0.17	NA	0.702346	rs74914837	85	RPL35AP12	32324	intergenic	2.104
4:164338027:A:T	rs6852899	4	164338027	A	T	0.172	NA	0.69189	rs74914837	85	RPL35AP12	34358	intergenic	4.482
4:164338812:C:T	rs1812613	4	164338812	C	T	0.164	NA	0.730361	rs74914837	85	RPL35AP12	35143	intergenic	2.025
4:164342324:G:T	rs4691083	4	164342324	G	T	0.1849	NA	0.646359	rs74914837	85	RPL35AP12	38655	intergenic	3.508
4:164343653:A:G	rs9308057	4	164343653	G	A	0.161	NA	0.734631	rs74914837	85	RPL35AP12	39984	intergenic	1.738
4:164345832:A:G	rs6845148	4	164345832	G	A	0.161	NA	0.734631	rs74914837	85	RPL35AP12	42163	intergenic	1.172
4:164348347:A:G	rs4691918	4	164348347	G	A	0.1759	NA	0.644853	rs74914837	85	TKTL2	43909	intergenic	2.438
4:164349830:C:T	rs6849891	4	164349830	C	T	0.1779	NA	0.6272	rs74914837	85	TKTL2	42426	intergenic	1.892
4:164349871:A:G	rs6824042	4	164349871	G	A	0.1789	NA	0.62266	rs74914837	85	TKTL2	42385	intergenic	1.901
4:164362136:C:T	rs4691921	4	164362136	T	C	0.1889	NA	0.603801	rs74914837	85	TKTL2	30120	intergenic	0.992
4:164362927:A:G	rs1372321	4	164362927	A	G	0.1809	NA	0.63134	rs74914837	85	TKTL2	29329	intergenic	0.75
4:167506485:C:G	rs72695527	4	167506485	C	G	0.003976	4.93561512457e-09	1	rs72695527	86	RP11-217C7.1	59213	intergenic	0.271
4:167612329:C:T	rs181630965	4	167612329	T	C	0.001988	5.549756318e-09	1	rs181630965	86	SPOCK3	42205	intergenic	0.748
4:173266144:A:G	rs564410002	4	173266144	G	A	0.001988	4.01952995229e-08	1	rs564410002	87	GALNTL6	0	intronic	5.105
4:173501229:A:G	rs539682812	4	173501229	A	G	0.001988	NA	1	rs564410002	87	GALNTL6	0	intronic	3.789
4:173516655:C:T	rs192090574	4	173516655	C	T	0.001988	NA	1	rs564410002	87	GALNTL6	0	intronic	2.298
4:173866764:A:G	rs142736973	4	173866764	A	G	0.001988	NA	1	rs564410002	87	GALNTL6	0	intronic	8.288
4:173877499:A:G	rs539961621	4	173877499	G	A	0.001988	NA	1	rs564410002	87	GALNTL6	0	intronic	0.558
4:174017088:A:G	rs189373194	4	174017088	A	G	0.001988	NA	1	rs564410002	87	RP11-10K16.1	35990	intergenic	4.641
4:174105516:A:G	rs187035501	4	174105516	G	A	0.001988	NA	1	rs564410002	87	GALNT7	0	intronic	0.457
4:174201515:C:CAT	rs573302782	4	174201515	CAT	C	0.002982	NA	0.665336	rs564410002	87	GALNT7	0	intronic	5.302
4:174248348:A:G	rs145824914	4	174248348	G	A	0.001988	NA	1	rs564410002	87	RP11-798M19.3	0	ncRNA_intronic	1.432
4:176544469:A:T	rs12498731	4	176544469	T	A	0.09841	2.78387207285e-09	1	rs12498731	88	GPM6A	9615	intergenic	1.69
4:176559036:T:TTA	4:176559036:T:TTA	4	176559036	T	TTA	0.08151	NA	0.682859	rs12498731	88	GPM6A	0	intronic	0.316
4:176559036:T:TTATA	4:176559036:T:TTATA	4	176559036	T	TTATA	0.002982	NA	0.682859	rs12498731	88	GPM6A	0	NA	0.3
4:176562990:A:G	rs6553890	4	176562990	G	A	0.07853	NA	0.753238	rs12498731	88	GPM6A	0	intronic	0.471
4:176563762:A:C	rs28460838	4	176563762	A	C	0.07853	NA	0.753238	rs12498731	88	GPM6A	0	intronic	1.546
4:180291532:A:C	rs112577862	4	180291532	C	A	0.0835	NA	0.669623	rs78348575	89	RP11-404J23.1	18755	intergenic	7.685
4:180292110:C:T	rs10034981	4	180292110	T	C	0.06064	3.13889308935e-08	0.935212	rs78348575	89	RP11-404J23.1	18177	intergenic	7.338
4:180292649:G:GC	rs59826219	4	180292649	GC	G	0.06064	NA	0.935212	rs78348575	89	RP11-404J23.1	17638	intergenic	0.771
4:180293384:G:GC	rs112020975	4	180293384	GC	G	0.06064	NA	0.935212	rs78348575	89	RP11-404J23.1	16903	intergenic	0.784
4:180293716:C:CTACTT	rs113343163	4	180293716	CTACTT	C	0.06064	NA	0.935212	rs78348575	89	RP11-404J23.1	16571	intergenic	1.299
4:180294979:A:G	rs79433364	4	180294979	A	G	0.05865	4.51256749931e-08	1	rs78348575	89	RP11-404J23.1	15308	intergenic	2.242
4:180299161:T:TA	rs551951124	4	180299161	T	TA	0.06064	NA	0.935212	rs78348575	89	RP11-404J23.1	11126	intergenic	2.192
4:180303606:G:T	rs78348575	4	180303606	G	T	0.05865	1.55073785249e-08	1	rs78348575	89	RP11-404J23.1	6681	intergenic	2.077
4:186662808:A:G	rs574379855	4	186662808	G	A	0.000994	NA	1	rs564293275	90	SORBS2	0	intronic	0.109
4:186742685:A:C	rs573663224	4	186742685	C	A	0.000994	NA	1	rs564293275	90	SORBS2	0	intronic	2.066
4:186744720:G:T	rs116085301	4	186744720	G	T	0.000994	NA	1	rs564293275	90	SORBS2	0	intronic	0.417
4:186774828:A:G	rs148684617	4	186774828	A	G	0.000994	NA	1	rs564293275	90	SORBS2	0	intronic	5.492
4:187257414:G:T	rs186776357	4	187257414	G	T	0.000994	NA	1	rs564293275	90	F11-AS1	0	ncRNA_intronic	1.724
4:187302320:C:CG	rs11388217	4	187302320	CG	C	0.4652	NA	1	rs564293275	90	F11-AS1	0	ncRNA_intronic	0.987
4:187302320:C:T	rs541850330	4	187302320	C	T	0.000994	NA	1	rs564293275	90	F11-AS1	0	NA	0.433
4:187403492:G:T	rs542661147	4	187403492	T	G	0.000994	NA	1	rs564293275	90	F11-AS1:RP11-215A19.2	00:00:00	ncRNA_intronic	1.013
4:187487177:A:G	rs564293275	4	187487177	A	G	0.000994	4.64019112954e-08	1	rs564293275	90	MTNR1A	10455	intergenic	2.526
4:187584030:A:G	rs550174934	4	187584030	G	A	0.000994	NA	1	rs564293275	90	FAT1	0	intronic	1.311
4:187604418:C:T	rs533574650	4	187604418	C	T	0.000994	NA	1	rs564293275	90	FAT1	0	intronic	0.366
4:187619079:A:G	rs142067063	4	187619079	A	G	0.000994	NA	1	rs564293275	90	FAT1	0	intronic	2.321
4:187663544:C:G	rs549417784	4	187663544	C	G	0.000994	NA	1	rs564293275	90	FAT1	15667	intergenic	0.848
4:187725629:C:T	rs568357983	4	187725629	C	T	0.000994	NA	1	rs564293275	90	AC108865.1	52899	intergenic	17.39
4:187731668:A:C	rs192986452	4	187731668	A	C	0.000994	NA	1	rs564293275	90	AC108865.1	46860	intergenic	1.301
4:187787998:G:T	rs564944085	4	187787998	G	T	0.000994	NA	1	rs564293275	90	AC108865.1	9387	intergenic	0.572
4:187842371:G:T	rs544506374	4	187842371	G	T	0.000994	NA	1	rs564293275	90	MRPS36P2	20378	intergenic	1.917
4:187948445:C:T	rs539579577	4	187948445	C	T	0.000994	NA	1	rs564293275	90	RP11-217E13.1	5317	intergenic	1.828
4:187949405:A:G	rs186668090	4	187949405	A	G	0.000994	NA	1	rs564293275	90	RP11-217E13.1	6277	intergenic	3.005
4:188157161:A:G	rs536130680	4	188157161	A	G	0.000994	NA	1	rs564293275	90	RP11-308K2.1	26660	intergenic	1.937
4:188278794:A:G	rs111751858	4	188278794	A	G	0.000994	NA	1	rs564293275	90	RP11-91J3.2	13007	intergenic	6.437
4:188283417:A:C	rs112558692	4	188283417	A	C	0.000994	NA	1	rs564293275	90	RP11-91J3.2	8384	intergenic	3.364
4:188332426:G:T	4:188332426:G:T	4	188332426	G	T	0.000994	NA	1	rs564293275	90	RP11-91J3.3	2291	intergenic	0.555
4:188359195:C:G	rs575030608	4	188359195	G	C	0.000994	NA	1	rs564293275	90	RP11-91J3.1	3635	intergenic	0.34
5:29680896:A:G	rs151290762	5	29680896	A	G	0.01292	2.83069525002e-08	1	rs151290762	91	UBL5P1	79920	intergenic	9.357
5:35628914:A:G	rs568324035	5	35628914	G	A	0.000994	NA	1	rs191988378	92	SPEF2	0	intronic	2.196
5:35718806:A:C	rs191904698	5	35718806	A	C	0.000994	NA	1	rs191988378	92	SPEF2:CTD-2113L7.1	00:00:00	ncRNA_intronic	4.748
5:35775499:G:T	rs538780586	5	35775499	G	T	0.000994	NA	1	rs191988378	92	SPEF2:CTD-2113L7.1	00:00:00	ncRNA_intronic	3.162
5:36018671:A:T	rs183491389	5	36018671	A	T	0.000994	NA	1	rs191988378	92	UGT3A2	16447	intergenic	5.628
5:36253296:C:T	rs182137437	5	36253296	T	C	0.000994	NA	1	rs191988378	92	RANBP3L	0	intronic	12.49
5:36385625:A:G	rs187658421	5	36385625	G	A	0.000994	NA	1	rs191988378	92	RANBP3L	83408	intergenic	1.352
5:36439025:G:T	rs560638855	5	36439025	T	G	0.000994	NA	1	rs191988378	92	RNA5SP181	46419	intergenic	7.666
5:36538692:A:C	rs190678874	5	36538692	A	C	0.000994	NA	1	rs191988378	92	CTD-2282P23.1	49915	intergenic	3.702
5:36619678:A:G	rs191988378	5	36619678	G	A	0.000994	2.27112523058e-08	1	rs191988378	92	SLC1A3	0	intronic	1.486
5:37099192:A:G	rs184745316	5	37099192	G	A	0.000994	NA	1	rs191988378	92	C5orf42	7137	intergenic	0.888
5:37208500:C:T	rs544738359	5	37208500	C	T	0.000994	NA	1	rs191988378	92	C5orf42	0	intronic	0.848
5:37262972:A:G	rs556120802	5	37262972	A	G	0.000994	NA	1	rs191988378	92	C5orf42	13441	intergenic	3.223
5:53295601:C:T	rs138167474	5	53295601	T	C	0.01193	3.08399011583e-08	1	rs138167474	93	ARL15	0	intronic	0.96
5:53338308:C:T	rs11954708	5	53338308	C	T	0.01889	NA	0.662595	rs138167474	93	ARL15	0	intronic	0.189
5:58589037:G:T	rs151022217	5	58589037	G	T	0.002982	6.98145530925e-09	1	rs151022217	94	PDE4D	0	intronic	0.309
5:59996667:A:G	rs550272345	5	59996667	A	G	0.001988	4.93378347456e-08	1	rs550272345	95	DEPDC1B	649	upstream	4.945
5:60196527:A:G	rs192205308	5	60196527	G	A	0.001988	NA	1	rs550272345	95	ERCC8	0	intronic	1.419
5:60199402:C:T	rs182401243	5	60199402	C	T	0.001988	NA	1	rs550272345	95	ERCC8	0	intronic	17.18
5:60434164:A:G	rs545763998	5	60434164	A	G	0.001988	NA	1	rs550272345	95	NDUFAF2	0	intronic	5.571
5:60481419:C:T	rs193013381	5	60481419	C	T	0.001988	NA	1	rs550272345	95	CTC-436P18.1	0	ncRNA_intronic	7.726
5:60606867:A:C	rs562058964	5	60606867	A	C	0.001988	NA	1	rs550272345	95	ZSWIM6	21232	intergenic	0.452
5:60687211:A:G	rs577207430	5	60687211	A	G	0.001988	NA	1	rs550272345	95	ZSWIM6:RPL3P6	00:00:00	ncRNA_exonic	8.968
5:88919275:A:C	rs188235134	5	88919275	A	C	0.00497	3.87294720542e-08	1	rs188235134	96	RP11-116A1.1	0	ncRNA_intronic	0.241
5:88955936:G:T	rs115925216	5	88955936	G	T	0.006958	NA	0.711417	rs188235134	96	RP11-116A1.1	0	ncRNA_intronic	0.685
5:94294088:A:C	rs189723685	5	94294088	A	C	0.03479	3.81431415493e-09	1	rs189723685	97	MCTP1	0	intronic	2.406
5:107360600:C:T	rs114658404	5	107360600	T	C	0.007952	NA	0.638109	rs183619464	98	FBXL17	0	intronic	18
5:107825291:A:T	rs114785295	5	107825291	T	A	0.007952	NA	0.638109	rs183619464	98	RP11-120B7.1	104018	intergenic	0.044
5:107853593:A:AG	rs553964393	5	107853593	AG	A	0.006958	NA	0.731242	rs183619464	98	RP11-120B7.1	75716	intergenic	3.246
5:108029520:A:T	rs183619464	5	108029520	A	T	0.006958	4.23784354304e-08	1	rs183619464	98	LINC01023	34005	intergenic	3.399
5:108084412:C:G	rs186043284	5	108084412	C	G	0.007952	NA	0.873236	rs183619464	98	FER	0	intronic	15.77
5:108567467:A:C	rs138012168	5	108567467	A	C	0.007952	NA	0.873236	rs183619464	98	CTD-2587M2.1	5353	intergenic	9.821
5:111237779:C:G	rs72782135	5	111237779	C	G	0.06362	4.45012973503e-08	1	rs72782135	99	NREP	0	intronic	1.067
5:118917972:C:T	rs544886536	5	118917972	C	T	0.001988	NA	1	rs192716199	100	HSD17B4	0	intergenic	7.65
5:118986775:C:T	rs192716199	5	118986775	T	C	0.001988	4.33994676654e-08	1	rs192716199	100	CTD-2158P22.4	1442	intergenic	0.212
5:118988804:A:G	rs180970085	5	118988804	G	A	0.001988	NA	1	rs192716199	100	CTD-2158P22.4	108	upstream	0.027
5:118991172:G:T	rs181120210	5	118991172	G	T	0.001988	NA	1	rs192716199	100	CTD-2158P22.4	2476	intergenic	1.143
5:118997467:A:G	rs147621598	5	118997467	A	G	0.001988	NA	1	rs192716199	100	CTD-2158P22.4	8771	intergenic	0.767
5:127210787:C:T	rs78895822	5	127210787	C	T	0.005964	3.55903732733e-08	1	rs78895822	101	CTC-228N24.1	0	ncRNA_intronic	0.491
5:127270846:A:G	rs146962806	5	127270846	G	A	0.006958	NA	1	rs142253691	101	CTC-228N24.1	0	ncRNA_intronic	7.04
5:127317079:A:G	rs145927407	5	127317079	A	G	0.008946	NA	0.774642	rs142253691	101	CTC-228N24.3	0	ncRNA_intronic	8.111
5:127320608:A:G	rs191931424	5	127320608	G	A	0.008946	NA	0.774642	rs142253691	101	CTC-228N24.3	0	ncRNA_intronic	10.99
5:127363343:C:T	rs142253691	5	127363343	T	C	0.006958	3.05097848797e-09	1	rs142253691	101	CTC-228N24.3	0	ncRNA_intronic	0.653
5:127473245:A:G	rs151077380	5	127473245	G	A	0.005964	2.35450136563e-08	0.855418	rs142253691	101	SLC12A2	0	intronic	1.896
5:127541489:A:ATAT	rs368944614	5	127541489	ATAT	A	0.005964	NA	0.855418	rs142253691	101	SLC12A2	16108	intergenic	3.552
5:127552756:G:T	rs144124350	5	127552756	T	G	0.006958	1.48378441656e-08	1	rs142253691	101	SLC12A2	27375	intergenic	17.27
5:127629510:A:C	rs546172613	5	127629510	C	A	0.00497	2.20529946103e-08	1	rs546172613	101	FBN2	0	intronic	3.344
5:127666298:C:T	rs56168072	5	127666298	C	T	0.005964	NA	0.83166	rs546172613	101	FBN2	0	exonic	23
5:127708641:A:G	rs139688773	5	127708641	G	A	0.006958	3.84278888711e-09	0.731242	rs142253691	101	FBN2	0	intronic	7.492
5:127710182:C:G	rs146479440	5	127710182	G	C	0.006958	3.02193227588e-09	0.731242	rs142253691	101	FBN2	0	intronic	1.39
5:127735063:C:T	rs116753353	5	127735063	C	T	0.01392	NA	0.626882	rs138203580	101	FBN2	0	intronic	3.052
5:127754712:C:G	rs143093730	5	127754712	C	G	0.006958	NA	0.711417	rs546172613	101	FBN2	0	intronic	6.122
5:127764899:G:T	rs141830090	5	127764899	T	G	0.005964	1.2085513508e-08	0.746982	rs138203580	101	FBN2	0	intronic	0.497
5:127771424:A:G	rs138203580	5	127771424	G	A	0.007952	1.97342543618e-09	1	rs138203580	101	FBN2	0	intronic	1.503
5:127827256:C:T	rs149281955	5	127827256	C	T	0.007952	NA	0.797422	rs138203580	101	FBN2	0	intronic	0.078
5:127852558:C:T	rs185620067	5	127852558	T	C	0.003976	NA	0.798397	rs546172613	101	FBN2	0	intronic	1.344
5:127872721:C:T	rs567063128	5	127872721	C	T	0.006958	NA	0.711417	rs546172613	101	FBN2	0	intronic	10.51
5:128024687:A:G	rs115314	5	128024687	A	G	0.003976	NA	0.798397	rs546172613	101	SLC27A6:CTC-573M9.1	00:00:00	ncRNA_intronic	2.712
5:128024788:A:G	rs115315	5	128024788	A	G	0.003976	NA	0.798397	rs546172613	101	SLC27A6:CTC-573M9.1	00:00:00	ncRNA_intronic	9.548
5:128114267:A:G	rs247103	5	128114267	G	A	0.00497	NA	0.636791	rs546172613	101	SLC27A6	0	intronic	1.393
5:128199442:C:T	rs543283507	5	128199442	T	C	0.00497	NA	0.636791	rs546172613	101	SLC27A6	0	intronic	1.531
5:128271035:C:T	rs188491045	5	128271035	C	T	0.003976	NA	0.798397	rs546172613	101	SLC27A6	0	intronic	2.443
5:138030070:A:T	rs182101445	5	138030070	A	T	0.002982	NA	1	rs187415681	102	CTNNA1	0	intronic	11.01
5:138030923:A:G	rs183538431	5	138030923	G	A	0.002982	NA	1	rs187415681	102	CTNNA1	0	intronic	4.012
5:138146217:C:G	rs187812208	5	138146217	G	C	0.002982	NA	1	rs187415681	102	CTNNA1	0	intronic	0.072
5:138189009:A:C	rs187415681	5	138189009	A	C	0.002982	2.38872952305e-08	1	rs187415681	102	CTNNA1	0	intronic	0.712
5:139256795:C:T	rs77864329	5	139256795	T	C	0.05368	2.91039283803e-08	1	rs77864329	103	NRG2	0	intronic	4.799
5:141644965:C:T	rs146905606	5	141644965	C	T	0.008946	4.59501104974e-08	1	rs146905606	104	SPRY4	45026	intergenic	7.182
5:157258322:A:G	rs187273641	5	157258322	G	A	0.01392	NA	0.771416	rs189073674	105	CLINT1	0	intronic	0.302
5:157268990:A:G	rs189073674	5	157268990	A	G	0.01789	4.30587685327e-08	1	rs189073674	105	CLINT1	0	intronic	0.22
5:157341079:A:G	rs138233269	5	157341079	A	G	0.01292	NA	0.714853	rs189073674	105	CTB-47B8.1	17186	intergenic	0.307
5:159260665:A:G	rs187670424	5	159260665	A	G	0.00497	2.75991543928e-08	1	rs187670424	106	AC011343.1	0	ncRNA_intronic	1.725
5:165285433:C:T	rs567899776	5	165285433	C	T	0.000994	NA	1	rs548024794	107	CTC-425K20.1	46697	intergenic	2.254
5:165311007:G:T	rs568808633	5	165311007	G	T	0.000994	NA	1	rs548024794	107	CTC-425K20.1	21123	intergenic	0.747
5:165792879:A:G	rs186288182	5	165792879	G	A	0.000994	NA	1	rs548024794	107	CTB-63M22.1	16430	intergenic	1.492
5:165903581:A:T	rs568347261	5	165903581	A	T	0.000994	NA	1	rs548024794	107	CTB-63M22.1	93976	intergenic	2.964
5:166039555:A:G	rs527879531	5	166039555	G	A	0.000994	NA	1	rs548024794	107	CTB-63M22.1	229950	intergenic	2.495
5:166062036:C:T	rs548024794	5	166062036	T	C	0.000994	1.53770231484e-08	1	rs548024794	107	CTB-63M22.1	252431	intergenic	1.061
5:166337282:C:T	rs556415677	5	166337282	T	C	0.000994	NA	1	rs548024794	107	CTB-7E3.1	0	ncRNA_intronic	2.621
5:166527534:G:T	rs560921392	5	166527534	G	T	0.000994	NA	1	rs548024794	107	CTC-264O10.2	15788	intergenic	4.268
5:166666653:C:T	rs576866820	5	166666653	C	T	0.000994	NA	1	rs548024794	107	TENM2	45150	intergenic	8.501
5:167038386:C:T	rs552037515	5	167038386	C	T	0.000994	NA	1	rs548024794	107	TENM2	0	intronic	0.2
5:173160217:A:T	rs146280813	5	173160217	A	T	0.001988	1.32211545963e-08	1	rs146280813	108	CTB-43E15.3	0	ncRNA_intronic	6.834
5:177808203:C:T	rs34176122	5	177808203	T	C	0.06958	NA	0.985943	rs71611432	109	COL23A1	0	intronic	2.81
5:177808748:C:T	rs71611431	5	177808748	C	T	0.06958	NA	0.985943	rs71611432	109	COL23A1	0	intronic	0.497
5:177809105:G:GA	rs35931019	5	177809105	GA	G	0.07555	NA	0.881273	rs71611432	109	COL23A1	0	intronic	3.138
5:177809739:C:T	rs71611432	5	177809739	T	C	0.07058	2.6534157058e-08	1	rs71611432	109	COL23A1	0	intronic	2.981
5:177811754:A:G	rs13178731	5	177811754	A	G	0.07455	NA	0.921341	rs71611432	109	COL23A1	0	intronic	0.689
6:6957239:C:T	rs6907319	6	6957239	C	T	0.1213	4.84035581515e-08	1	rs6907319	110	RN7SL554P	18108	intergenic	9.655
6:8830596:C:T	rs6940341	6	8830596	C	T	0.2276	3.11252537014e-08	0.957617	rs35609807	111	RP11-314C16.1	44917	intergenic	0.484
6:8831321:A:T	rs34105774	6	8831321	T	A	0.2883	NA	0.705311	rs35609807	111	RP11-314C16.1	45642	intergenic	4.516
6:8840793:C:T	rs35609807	6	8840793	C	T	0.2316	1.8613306707e-08	1	rs35609807	111	RP11-314C16.1	55114	intergenic	0.921
6:34287912:C:T	rs181522640	6	34287912	C	T	0.02087	3.59389752156e-09	1	rs181522640	112	NUDT3:RPS10-NUDT3	00:00:00	intronic	1.194
6:35707288:T:TC	rs112966699	6	35707288	T	TC	0.2296	NA	0.713819	rs75842115	113	ARMC12	0	intronic	9.621
6:35713090:C:T	rs75842115	6	35713090	C	T	0.1799	2.37000266716e-08	1	rs75842115	113	ARMC12	0	intronic	5.545
6:35718751:A:C	rs138308084	6	35718751	C	A	0.164	NA	0.895752	rs75842115	113	ARMC12	1894	intergenic	0.36
6:35723417:A:C	rs7752049	6	35723417	A	C	0.1928	NA	0.871112	rs75842115	113	ARMC12	6560	intergenic	1.232
6:35724029:C:CT	rs539341859	6	35724029	C	CT	0.1859	NA	0.799599	rs75842115	113	ARMC12	7172	intergenic	1.518
6:35724151:C:G	rs12196319	6	35724151	G	C	0.1759	NA	0.82151	rs75842115	113	ARMC12	7294	intergenic	0.298
6:35724634:C:T	rs57915701	6	35724634	C	T	0.1988	NA	0.701623	rs75842115	113	ARMC12	7777	intergenic	1.128
6:40249180:C:T	rs78659671	6	40249180	T	C	0.003976	1.57928372439e-08	1	rs78659671	114	RP11-552E20.1	5203	intergenic	0.786
6:48029113:C:T	rs181105562	6	48029113	C	T	0.001988	2.96993272778e-08	1	rs181105562	115	PTCHD4	0	intronic	6.196
6:48180702:A:C	rs144703745	6	48180702	C	A	0.002982	NA	0.665336	rs181105562	115	RBMXP1	637	downstream	9.136
6:67272850:A:G	rs113464059	6	67272850	G	A	0.001988	NA	1	rs191178238	116	RP11-24C14.1	147284	intergenic	0.581
6:67273120:T:TGC	6:67273120:T:TGC	6	67273120	T	TGC	0.002982	NA	0.665336	rs191178238	116	RP11-24C14.1	147014	intergenic	0.541
6:67276473:A:T	rs181497715	6	67276473	T	A	0.001988	NA	1	rs191178238	116	RP11-24C14.1	143661	intergenic	3.112
6:67279109:T:TGAGAGA	6:67279109:T:TGAGAGA	6	67279109	T	TGAGAGA	0.001988	NA	1	rs191178238	116	RP11-24C14.1	141025	intergenic	0.736
6:67281043:G:T	rs184000988	6	67281043	T	G	0.001988	NA	1	rs191178238	116	RP11-24C14.1	139091	intergenic	1.728
6:67302820:A:AC	rs528649415	6	67302820	A	AC	0.002982	NA	0.665336	rs191178238	116	RP11-24C14.1	117314	intergenic	2.815
6:67319208:A:T	rs191178238	6	67319208	A	T	0.001988	3.510229066e-08	1	rs191178238	116	RP11-24C14.1	100926	intergenic	0.615
6:67319709:C:T	rs182798116	6	67319709	C	T	0.001988	3.60785277709e-08	1	rs191178238	116	RP11-24C14.1	100425	intergenic	3.598
6:67369711:A:T	rs186948984	6	67369711	A	T	0.001988	NA	1	rs191178238	116	RP11-24C14.1	50423	intergenic	0.601
6:67436924:G:T	rs142553871	6	67436924	T	G	0.002982	NA	0.665336	rs191178238	116	RNU7-66P	1811	intergenic	5.875
6:67442895:C:G	rs188732577	6	67442895	G	C	0.002982	NA	0.665336	rs191178238	116	RNU7-66P	4097	intergenic	6.697
6:67909609:C:T	rs186229355	6	67909609	C	T	0.001988	NA	1	rs191178238	116	SNORD65	10691	intergenic	0.736
6:79207213:G:T	rs189765253	6	79207213	G	T	0.003976	NA	1	rs189637587	117	RP3-390M24.1	106970	intergenic	6.226
6:79450799:C:T	rs189637587	6	79450799	T	C	0.003976	4.50072854059e-08	1	rs189637587	117	RP11-173D14.3	68632	intergenic	4.734
6:79491062:C:T	rs117556925	6	79491062	C	T	0.003976	NA	1	rs189637587	117	RP11-173D14.3	28369	intergenic	2.082
6:79665179:G:T	rs185881663	6	79665179	G	T	0.00497	NA	0.798397	rs189637587	117	PHIP	0	intronic	4.76
6:79713215:A:T	rs184165531	6	79713215	A	T	0.003976	NA	1	rs189637587	117	PHIP	0	intronic	1.315
6:79767748:A:AATTTTT	rs537751584	6	79767748	AATTTTT	A	0.002982	NA	0.7485	rs189637587	117	PHIP	0	intronic	2.115
6:100953047:A:AC	rs11458788	6	100953047	A	AC	0.493	NA	0.697317	rs9390675	118	ASCC3	3022	intergenic	2.083
6:100953148:A:G	rs240764	6	100953148	G	A	0.4652	NA	0.608893	rs9390675	118	ASCC3	2921	intergenic	2.366
6:100953883:C:T	rs240765	6	100953883	T	C	0.4672	NA	0.79022	rs9390675	118	ASCC3	2186	intergenic	6.181
6:100954036:A:G	rs240766	6	100954036	A	G	0.4592	NA	0.825509	rs9390675	118	ASCC3	2033	intergenic	6.013
6:100955752:C:T	rs12374612	6	100955752	C	T	0.4662	NA	0.648798	rs9390675	118	ASCC3	317	downstream	0.29
6:100964147:C:G	rs240780	6	100964147	C	G	0.4205	NA	0.692	rs9390675	118	ASCC3	0	exonic	19.31
6:100967531:A:G	rs17303769	6	100967531	G	A	0.4662	NA	0.648798	rs9390675	118	ASCC3	0	intronic	12.37
6:100968737:C:T	rs240783	6	100968737	C	T	0.4205	NA	0.692	rs9390675	118	ASCC3	0	intronic	3.344
6:100970472:C:T	rs240784	6	100970472	T	C	0.4592	NA	0.825509	rs9390675	118	ASCC3	0	intronic	6.483
6:100977940:C:T	rs4461738	6	100977940	T	C	0.4662	NA	0.648798	rs9390675	118	ASCC3	0	intronic	5.138
6:100978351:C:T	rs2001102	6	100978351	C	T	0.4662	NA	0.648798	rs9390675	118	ASCC3:RP1-121G13.3	00:00:00	ncRNA_exonic	17.78
6:100978570:C:T	rs12660725	6	100978570	C	T	0.4662	NA	0.648798	rs9390675	118	ASCC3:RP1-121G13.3	00:00:00	ncRNA_exonic	18.97
6:100979506:A:T	rs10457808	6	100979506	A	T	0.4662	NA	0.648798	rs9390675	118	ASCC3	0	intronic	14.14
6:100981200:A:C	rs2398132	6	100981200	A	C	0.4662	NA	0.648798	rs9390675	118	ASCC3	0	intronic	1.278
6:100983505:C:T	rs12190903	6	100983505	C	T	0.4662	NA	0.648798	rs9390675	118	ASCC3	0	intronic	1.918
6:100983589:C:T	rs12200565	6	100983589	T	C	0.4662	NA	0.648798	rs9390675	118	ASCC3	0	intronic	0.433
6:100984106:G:T	rs240788	6	100984106	G	T	0.4205	NA	0.692	rs9390675	118	ASCC3	0	intronic	0.393
6:100984400:C:T	rs10457809	6	100984400	C	T	0.4662	NA	0.648798	rs9390675	118	ASCC3	0	intronic	0.432
6:100985574:C:T	rs240762	6	100985574	T	C	0.4205	NA	0.692	rs9390675	118	ASCC3	0	intronic	1.21
6:100987009:C:T	rs12206564	6	100987009	T	C	0.4821	NA	0.694731	rs9390675	118	ASCC3	0	intronic	2.02
6:100988939:C:T	rs11155496	6	100988939	T	C	0.4662	NA	0.648798	rs9390675	118	ASCC3	0	intronic	0.176
6:100991104:T:TA	rs35741413	6	100991104	TA	T	0.4652	NA	0.645851	rs9390675	118	ASCC3	0	intronic	0.918
6:100993125:C:T	rs10782302	6	100993125	T	C	0.4821	NA	0.694731	rs9390675	118	ASCC3	0	intronic	2.553
6:101002618:C:G	rs2062634	6	101002618	G	C	0.4642	NA	0.642914	rs9390675	118	ASCC3	0	intronic	6.258
6:101002659:A:G	rs2062635	6	101002659	G	A	0.4642	NA	0.642914	rs9390675	118	ASCC3	0	intronic	6.573
6:101003796:C:CAGG	rs148511033	6	101003796	CAGG	C	0.4642	NA	0.642914	rs9390675	118	ASCC3	0	intronic	5.975
6:101005474:A:G	rs9485165	6	101005474	G	A	0.4195	NA	0.696286	rs9390675	118	ASCC3	0	intronic	1.11
6:101007686:C:T	rs240773	6	101007686	C	T	0.4195	NA	0.696286	rs9390675	118	ASCC3	0	intronic	2.804
6:101007895:C:T	rs240772	6	101007895	T	C	0.4662	NA	0.794004	rs9390675	118	ASCC3	0	intronic	6.44
6:101008093:C:T	rs12191199	6	101008093	C	T	0.4652	NA	0.651453	rs9390675	118	ASCC3	0	intronic	1.506
6:101009823:C:T	rs240771	6	101009823	C	T	0.4145	NA	0.681483	rs9390675	118	ASCC3	0	intronic	4.835
6:101010200:A:G	rs240770	6	101010200	A	G	0.4195	NA	0.696286	rs9390675	118	ASCC3	0	intronic	4.891
6:101012187:A:C	rs240769	6	101012187	C	A	0.4036	NA	0.654211	rs9390675	118	ASCC3	0	intronic	2.856
6:101017321:A:G	rs240774	6	101017321	G	A	0.4583	NA	0.829424	rs9390675	118	ASCC3	0	intronic	1.201
6:101018032:A:G	rs12206945	6	101018032	A	G	0.4672	NA	0.657355	rs9390675	118	ASCC3	0	intronic	0.13
6:101019551:C:G	rs11155498	6	101019551	G	C	0.4672	NA	0.657355	rs9390675	118	ASCC3	0	intronic	9.433
6:101020453:C:T	rs240776	6	101020453	C	T	0.4662	NA	0.794004	rs9390675	118	ASCC3	0	intronic	0.802
6:101020968:C:T	rs1875400	6	101020968	T	C	0.4672	NA	0.657355	rs9390675	118	ASCC3	0	intronic	3.246
6:101023588:A:G	rs1875401	6	101023588	G	A	0.4652	NA	0.651453	rs9390675	118	ASCC3	0	intronic	0.325
6:101028702:A:T	rs12192249	6	101028702	T	A	0.4662	NA	0.655505	rs9390675	118	ASCC3	0	intronic	0.786
6:101028721:G:T	rs12196783	6	101028721	G	T	0.4662	NA	0.655505	rs9390675	118	ASCC3	0	intronic	0.344
6:101030124:C:G	rs9377058	6	101030124	G	C	0.4662	NA	0.794004	rs9390675	118	ASCC3	0	intronic	0.42
6:101030273:G:T	rs75628333	6	101030273	T	G	0.4672	NA	0.657355	rs9390675	118	ASCC3	0	intronic	0.701
6:101030348:G:T	rs201528531	6	101030348	G	T	0.4592	NA	0.825509	rs9390675	118	ASCC3	0	intronic	0.317
6:101030631:C:T	rs145634441	6	101030631	T	C	0.4672	NA	0.657355	rs9390675	118	ASCC3	0	intronic	0.666
6:101031703:C:T	rs151233653	6	101031703	C	T	0.4483	NA	0.605298	rs9390675	118	ASCC3	0	intronic	0.298
6:101033379:A:C	rs12206182	6	101033379	A	C	0.4662	NA	0.646554	rs9390675	118	ASCC3	0	intronic	0.637
6:101034270:A:G	rs6910738	6	101034270	G	A	0.4682	NA	0.786449	rs9390675	118	ASCC3	0	intronic	0.493
6:101036713:C:T	rs997229	6	101036713	T	C	0.4592	NA	0.833514	rs9390675	118	ASCC3	0	intronic	2.693
6:101037718:A:T	rs1006398	6	101037718	T	A	0.4722	NA	0.802632	rs9390675	118	ASCC3	0	intronic	3.734
6:101039279:C:G	rs108422	6	101039279	C	G	0.4612	NA	0.664425	rs9390675	118	ASCC3	0	intronic	9.763
6:101039470:A:G	rs1006399	6	101039470	G	A	0.4622	NA	0.845267	rs9390675	118	ASCC3	0	intronic	0.216
6:101043798:A:G	rs9386193	6	101043798	A	G	0.4324	NA	0.791423	rs9390675	118	ASCC3	0	intronic	2.402
6:101044487:A:T	rs240164	6	101044487	A	T	0.4612	NA	0.664425	rs9390675	118	ASCC3	0	intronic	3.225
6:101046360:C:CT	rs11448655	6	101046360	CT	C	0.4751	NA	0.755144	rs9390675	118	ASCC3	0	intronic	1.296
6:101053069:C:T	rs240115	6	101053069	C	T	0.4592	NA	0.70876	rs9390675	118	ASCC3	0	intronic	5.688
6:101053726:C:T	rs7452753	6	101053726	C	T	0.4642	NA	0.891109	rs9390675	118	ASCC3	0	intronic	0.4
6:101054999:C:T	rs395521	6	101054999	T	C	0.4592	NA	0.70876	rs9390675	118	ASCC3	0	intronic	1.606
6:101055566:C:T	rs454747	6	101055566	C	T	0.4742	NA	0.745758	rs9390675	118	ASCC3	0	intronic	1.313
6:101057478:A:G	rs9390502	6	101057478	G	A	0.4642	NA	0.891109	rs9390675	118	ASCC3	0	intronic	4.653
6:101058886:A:G	rs240113	6	101058886	A	G	0.4612	NA	0.714496	rs9390675	118	ASCC3	0	intronic	1.254
6:101059253:A:C	rs240112	6	101059253	A	C	0.4523	NA	0.696014	rs9390675	118	ASCC3	0	intronic	10.08
6:101059499:A:C	rs240111	6	101059499	A	C	0.4682	NA	0.740066	rs9390675	118	ASCC3	0	intronic	1.406
6:101059629:C:T	rs240110	6	101059629	C	T	0.4523	NA	0.696014	rs9390675	118	ASCC3	0	intronic	1.799
6:101059742:T:TA	rs34931211	6	101059742	TA	T	0.4841	NA	0.813392	rs9390675	118	ASCC3	0	intronic	0.674
6:101060812:G:GA	rs5878641	6	101060812	GA	G	0.4732	NA	0.851556	rs9390675	118	ASCC3	0	intronic	0.826
6:101063149:C:G	rs240156	6	101063149	G	C	0.4503	NA	0.690463	rs9390675	118	ASCC3	0	intronic	0.219
6:101063195:A:G	rs9377085	6	101063195	A	G	0.4423	NA	0.812798	rs9390675	118	ASCC3	0	intronic	4.038
6:101065792:G:T	rs240154	6	101065792	T	G	0.4592	NA	0.70876	rs9390675	118	ASCC3	0	intronic	2.443
6:101067135:A:C	rs240153	6	101067135	C	A	0.4493	NA	0.687705	rs9390675	118	ASCC3	0	intronic	4.389
6:101067489:C:G	rs240152	6	101067489	C	G	0.4662	NA	0.734172	rs9390675	118	ASCC3	0	intronic	0.49
6:101067720:A:T	rs240151	6	101067720	T	A	0.4662	NA	0.734172	rs9390675	118	ASCC3	0	intronic	7.948
6:101072307:A:G	rs240150	6	101072307	A	G	0.4901	NA	0.651347	rs9390675	118	ASCC3	0	intronic	1.584
6:101073730:G:T	rs240149	6	101073730	G	T	0.494	NA	0.70123	rs9390675	118	ASCC3	0	intronic	0.819
6:101075354:A:C	rs2134044	6	101075354	C	A	0.4632	NA	0.887404	rs9390675	118	ASCC3	0	intronic	5.293
6:101076767:C:T	rs240148	6	101076767	T	C	0.4513	NA	0.692192	rs9390675	118	ASCC3	0	intronic	3.956
6:101078300:A:G	rs240147	6	101078300	A	G	0.4592	NA	0.70876	rs9390675	118	ASCC3	0	intronic	3.482
6:101078438:A:G	rs7356804	6	101078438	A	G	0.4751	NA	0.84414	rs9390675	118	ASCC3	0	intronic	5.76
6:101078718:A:G	rs240146	6	101078718	A	G	0.4592	NA	0.70876	rs9390675	118	ASCC3	0	intronic	4.645
6:101079610:A:C	rs240145	6	101079610	C	A	0.4592	NA	0.70876	rs9390675	118	ASCC3	0	intronic	2.738
6:101080621:A:G	rs240143	6	101080621	A	G	0.4592	NA	0.70876	rs9390675	118	ASCC3	0	intronic	6.538
6:101084946:A:G	rs240141	6	101084946	A	G	0.4513	NA	0.692192	rs9390675	118	ASCC3	0	intronic	2.05
6:101086333:C:T	rs151573	6	101086333	C	T	0.4592	NA	0.70876	rs9390675	118	ASCC3	0	intronic	0.902
6:101086372:C:G	rs3818233	6	101086372	G	C	0.4642	NA	0.891109	rs9390675	118	ASCC3	0	intronic	3.246
6:101087081:A:G	rs239249	6	101087081	A	G	0.4592	NA	0.70876	rs9390675	118	ASCC3	0	intronic	4.522
6:101087507:C:G	rs4329121	6	101087507	G	C	0.4781	NA	0.833734	rs9390675	118	ASCC3	0	intronic	0.513
6:101088315:A:T	rs239248	6	101088315	A	T	0.4592	NA	0.70876	rs9390675	118	ASCC3	0	intronic	4.436
6:101088350:C:T	rs239247	6	101088350	C	T	0.4592	NA	0.70876	rs9390675	118	ASCC3	0	intronic	5.852
6:101089134:A:G	rs239246	6	101089134	A	G	0.4592	NA	0.70876	rs9390675	118	ASCC3	0	intronic	0.678
6:101089879:C:T	6:101089879:C:T	6	101089879	T	C	0.4751	NA	0.755144	rs9390675	118	ASCC3	0	intronic	0.973
6:101089879:C:G	6:101089879:C:G	6	101089879	C	G	0.0159	NA	0.755144	rs9390675	118	ASCC3	0	NA	1.418
6:101090377:A:C	rs239245	6	101090377	A	C	0.4592	NA	0.70876	rs9390675	118	ASCC3	0	intronic	3.943
6:101092776:C:T	rs239242	6	101092776	T	C	0.4592	NA	0.70876	rs9390675	118	ASCC3	0	intronic	1.129
6:101094554:A:G	rs239239	6	101094554	G	A	0.4592	NA	0.70876	rs9390675	118	ASCC3	0	exonic	10.97
6:101094880:G:T	rs239238	6	101094880	T	G	0.4592	NA	0.70876	rs9390675	118	ASCC3	0	intronic	13.74
6:101094940:A:G	rs239237	6	101094940	G	A	0.4592	NA	0.70876	rs9390675	118	ASCC3	0	intronic	0.266
6:101099217:A:G	rs239236	6	101099217	G	A	0.4751	NA	0.755144	rs9390675	118	ASCC3	0	intronic	9.233
6:101100528:A:G	rs239235	6	101100528	G	A	0.4592	NA	0.70876	rs9390675	118	ASCC3	0	intronic	1.712
6:101100783:C:T	rs9399641	6	101100783	T	C	0.4642	NA	0.891109	rs9390675	118	ASCC3	0	intronic	0.05
6:101101234:A:G	rs239234	6	101101234	A	G	0.4751	NA	0.755144	rs9390675	118	ASCC3	0	intronic	0.274
6:101103038:A:G	rs239232	6	101103038	A	G	0.4592	NA	0.70876	rs9390675	118	ASCC3	0	intronic	2.975
6:101104191:C:T	rs151637	6	101104191	T	C	0.4592	NA	0.70876	rs9390675	118	ASCC3	0	intronic	4.137
6:101105022:A:G	rs239231	6	101105022	A	G	0.4592	NA	0.70876	rs9390675	118	ASCC3	0	intronic	0.624
6:101105862:A:C	rs239230	6	101105862	A	C	0.4592	NA	0.70876	rs9390675	118	ASCC3	0	intronic	1.428
6:101105975:C:T	rs239229	6	101105975	C	T	0.4592	NA	0.70876	rs9390675	118	ASCC3	0	intronic	1.35
6:101107089:C:G	rs239227	6	101107089	G	C	0.4592	NA	0.70876	rs9390675	118	ASCC3	0	intronic	0.327
6:101107831:C:CT	rs80195194	6	101107831	CT	C	0.4632	NA	0.886948	rs9390675	118	ASCC3	0	intronic	3.352
6:101107969:C:G	rs239226	6	101107969	C	G	0.4592	NA	0.70876	rs9390675	118	ASCC3	0	intronic	0.149
6:101110984:C:T	rs151572	6	101110984	T	C	0.4592	NA	0.70876	rs9390675	118	ASCC3	0	intronic	0.652
6:101111521:A:C	rs151640	6	101111521	C	A	0.4751	NA	0.755144	rs9390675	118	ASCC3	0	intronic	1.36
6:101112345:A:G	rs239223	6	101112345	G	A	0.4592	NA	0.70876	rs9390675	118	ASCC3	0	intronic	11.98
6:101112817:A:T	rs239222	6	101112817	A	T	0.4592	NA	0.70876	rs9390675	118	ASCC3	0	intronic	0.966
6:101113085:A:G	rs239221	6	101113085	A	G	0.4592	NA	0.70876	rs9390675	118	ASCC3	0	intronic	4.604
6:101113622:C:CA	rs35000547	6	101113622	CA	C	0.4602	NA	0.703714	rs9390675	118	ASCC3	0	intronic	0.685
6:101113781:C:T	rs12526352	6	101113781	T	C	0.4642	NA	0.891109	rs9390675	118	ASCC3	0	intronic	1.926
6:101116146:C:T	rs239219	6	101116146	T	C	0.4592	NA	0.70876	rs9390675	118	ASCC3	0	intronic	3.538
6:101118109:A:T	rs11756783	6	101118109	A	T	0.4642	NA	0.891109	rs9390675	118	ASCC3	0	intronic	9.947
6:101118400:A:G	rs369125	6	101118400	A	G	0.4592	NA	0.70876	rs9390675	118	ASCC3	0	intronic	1.169
6:101119546:G:T	rs239203	6	101119546	G	T	0.4592	NA	0.70876	rs9390675	118	ASCC3	0	intronic	4.306
6:101120006:A:G	rs9399652	6	101120006	A	G	0.4751	NA	0.84414	rs9390675	118	ASCC3	0	intronic	5.118
6:101123006:G:GT	rs562151800	6	101123006	G	GT	0.4692	NA	0.731609	rs9390675	118	ASCC3	0	intronic	0.482
6:101123993:A:T	rs239201	6	101123993	A	T	0.4592	NA	0.709717	rs9390675	118	ASCC3	0	intronic	0.27
6:101127124:C:T	rs9399656	6	101127124	C	T	0.4642	NA	0.891109	rs9390675	118	ASCC3	0	intronic	0.797
6:101127213:C:T	rs180963	6	101127213	C	T	0.4761	NA	0.758977	rs9390675	118	ASCC3	0	intronic	5.745
6:101128686:A:ACTC	rs556037419	6	101128686	A	ACTC	0.4334	NA	0.838711	rs9390675	118	ASCC3	0	intronic	2.418
6:101128787:C:T	rs239189	6	101128787	T	C	0.4592	NA	0.709717	rs9390675	118	ASCC3	0	intronic	3.467
6:101129067:C:T	rs239190	6	101129067	T	C	0.4592	NA	0.709717	rs9390675	118	ASCC3	0	intronic	0.134
6:101129997:A:T	rs9403962	6	101129997	T	A	0.4642	NA	0.891109	rs9390675	118	ASCC3	0	intronic	4.478
6:101130099:T:TATTC	rs149772389	6	101130099	T	TATTC	0.3996	NA	0.709205	rs9390675	118	ASCC3	0	intronic	1.043
6:101131687:C:CT	rs34473265	6	101131687	C	CT	0.493	NA	0.785566	rs9390675	118	ASCC3	0	intronic	1.585
6:101131848:C:T	rs239193	6	101131848	T	C	0.493	NA	0.785566	rs9390675	118	ASCC3	0	intronic	0.053
6:101131959:A:G	rs239194	6	101131959	G	A	0.493	NA	0.785566	rs9390675	118	ASCC3	0	intronic	2.509
6:101132368:C:T	rs239195	6	101132368	T	C	0.493	NA	0.785566	rs9390675	118	ASCC3	0	intronic	3.046
6:101132506:C:CTTGT	rs140275264	6	101132506	CTTGT	C	0.4761	NA	0.840453	rs9390675	118	ASCC3	0	intronic	1.494
6:101132925:C:T	rs239196	6	101132925	C	T	0.4761	NA	0.840453	rs9390675	118	ASCC3	0	intronic	0.163
6:101133600:C:T	rs239197	6	101133600	C	T	0.4592	NA	0.709717	rs9390675	118	ASCC3	0	intronic	8.174
6:101133834:A:T	rs9373571	6	101133834	T	A	0.4642	NA	0.891109	rs9390675	118	ASCC3	0	intronic	3.463
6:101134077:C:T	rs239198	6	101134077	C	T	0.4742	NA	0.847258	rs9390675	118	ASCC3	0	intronic	2.829
6:101134108:C:T	rs239199	6	101134108	C	T	0.493	NA	0.785566	rs9390675	118	ASCC3	0	intronic	2.396
6:101134156:C:T	rs370757	6	101134156	T	C	0.493	NA	0.785566	rs9390675	118	ASCC3	0	intronic	0.412
6:101134908:A:T	rs1691442	6	101134908	T	A	0.3787	NA	0.604338	rs9390675	118	ASCC3	0	intronic	0.548
6:101134910:A:T	rs9403967	6	101134910	T	A	0.3787	NA	0.604338	rs9390675	118	ASCC3	0	intronic	0.402
6:101135580:C:T	rs239204	6	101135580	C	T	0.4592	NA	0.709717	rs9390675	118	ASCC3	0	intronic	1.39
6:101136153:A:AC	rs149006293	6	101136153	AC	A	0.4592	NA	0.709717	rs9390675	118	ASCC3	0	intronic	0.58
6:101137332:G:T	rs239206	6	101137332	G	T	0.4612	NA	0.714496	rs9390675	118	ASCC3	0	intronic	1.797
6:101137765:A:C	rs239207	6	101137765	C	A	0.4612	NA	0.714496	rs9390675	118	ASCC3	0	intronic	0.052
6:101139285:A:G	rs239208	6	101139285	A	G	0.4781	NA	0.764308	rs9390675	118	ASCC3	0	intronic	0.74
6:101140977:C:T	rs239209	6	101140977	C	T	0.4781	NA	0.764308	rs9390675	118	ASCC3	0	intronic	2.73
6:101142605:A:T	rs183566	6	101142605	T	A	0.4781	NA	0.764308	rs9390675	118	ASCC3	0	intronic	2.951
6:101144965:G:T	rs239211	6	101144965	G	T	0.4612	NA	0.714496	rs9390675	118	ASCC3	0	intronic	5.001
6:101145178:A:G	rs239212	6	101145178	G	A	0.4911	NA	0.79169	rs9390675	118	ASCC3	0	intronic	9.477
6:101145292:C:CA	rs34378817	6	101145292	C	CA	0.4821	NA	0.648405	rs9390675	118	ASCC3	0	intronic	0.022
6:101145421:T:TA	rs35793750	6	101145421	TA	T	0.493	NA	0.784778	rs9390675	118	ASCC3	0	intronic	0.43
6:101147426:A:G	rs239215	6	101147426	G	A	0.4781	NA	0.764308	rs9390675	118	ASCC3	0	intronic	2.729
6:101147892:G:T	rs239216	6	101147892	G	T	0.4612	NA	0.714496	rs9390675	118	ASCC3	0	intronic	3.569
6:101148234:C:T	rs6903665	6	101148234	T	C	0.4722	NA	0.854707	rs9390675	118	ASCC3	0	intronic	3.301
6:101148311:C:T	rs239217	6	101148311	T	C	0.4612	NA	0.714496	rs9390675	118	ASCC3	0	intronic	2.806
6:101148692:C:T	rs239218	6	101148692	C	T	0.4781	NA	0.764308	rs9390675	118	ASCC3	0	intronic	11
6:101148909:C:T	rs9373574	6	101148909	C	T	0.4622	NA	0.898441	rs9390675	118	ASCC3	0	intronic	0.487
6:101149540:C:T	rs9386233	6	101149540	C	T	0.4712	NA	0.850439	rs9390675	118	ASCC3	0	intronic	1.666
6:101149576:C:T	rs12201852	6	101149576	T	C	0.4622	NA	0.710446	rs9390675	118	ASCC3	0	intronic	1.287
6:101150326:C:T	rs12193960	6	101150326	C	T	0.4612	NA	0.714496	rs9390675	118	ASCC3	0	intronic	2.168
6:101150463:A:G	rs12207086	6	101150463	G	A	0.4622	NA	0.709476	rs9390675	118	ASCC3	0	intronic	10.26
6:101151410:C:T	rs12212736	6	101151410	C	T	0.4612	NA	0.714496	rs9390675	118	ASCC3	0	intronic	0.676
6:101151537:A:G	rs6905221	6	101151537	G	A	0.4612	NA	0.714496	rs9390675	118	ASCC3	0	intronic	8.796
6:101151925:A:AT	rs35170339	6	101151925	AT	A	0.4742	NA	0.679924	rs9390675	118	ASCC3	0	intronic	0.613
6:101151925:AT:ATT	rs543430938	6	101151925	AT	ATT	0.01988	NA	0.679924	rs9390675	118	ASCC3	0	NA	NA
6:101152009:C:T	rs6938440	6	101152009	T	C	0.4612	NA	0.714496	rs9390675	118	ASCC3	0	intronic	3.862
6:101152562:G:GAC	rs72018914	6	101152562	GAC	G	0.4612	NA	0.714496	rs9390675	118	ASCC3	0	intronic	1.189
6:101152631:A:G	rs11155596	6	101152631	G	A	0.4612	NA	0.714496	rs9390675	118	ASCC3	0	intronic	3.893
6:101152723:A:C	rs12216199	6	101152723	C	A	0.4612	NA	0.714496	rs9390675	118	ASCC3	0	intronic	8.021
6:101153665:A:G	rs7740826	6	101153665	G	A	0.4911	NA	0.79169	rs9390675	118	ASCC3	0	intronic	3.686
6:101153782:C:T	rs6907240	6	101153782	T	C	0.4612	NA	0.714496	rs9390675	118	ASCC3	0	intronic	2.926
6:101153907:C:G	rs6922219	6	101153907	G	C	0.4622	NA	0.710446	rs9390675	118	ASCC3	0	intronic	0.704
6:101154419:A:T	rs12199888	6	101154419	T	A	0.4612	NA	0.714496	rs9390675	118	ASCC3	0	intronic	7.401
6:101154909:A:G	rs2036052	6	101154909	G	A	0.4612	NA	0.714496	rs9390675	118	ASCC3	0	intronic	3.876
6:101156284:C:T	rs58266877	6	101156284	C	T	0.4612	NA	0.714496	rs9390675	118	ASCC3	0	intronic	0.452
6:101156639:A:G	rs12209777	6	101156639	G	A	0.4781	NA	0.764308	rs9390675	118	ASCC3	0	intronic	4.101
6:101156806:A:G	rs12209887	6	101156806	G	A	0.4771	NA	0.76124	rs9390675	118	ASCC3	0	intronic	3.452
6:101157916:C:T	rs6904959	6	101157916	C	T	0.4771	NA	0.76124	rs9390675	118	ASCC3	0	intronic	3.65
6:101158143:A:C	rs17190683	6	101158143	A	C	0.4622	NA	0.898441	rs9390675	118	ASCC3	0	intronic	5.053
6:101159516:G:T	rs12214151	6	101159516	G	T	0.4612	NA	0.714496	rs9390675	118	ASCC3	0	intronic	2.556
6:101160325:C:G	rs6916468	6	101160325	G	C	0.4771	NA	0.76124	rs9390675	118	ASCC3	0	intronic	0.199
6:101160656:C:T	rs13201267	6	101160656	C	T	0.4622	NA	0.898441	rs9390675	118	ASCC3	0	intronic	2.554
6:101161812:A:G	rs1039031	6	101161812	G	A	0.4771	NA	0.76124	rs9390675	118	ASCC3	0	intronic	2.084
6:101161931:C:T	rs1039032	6	101161931	T	C	0.4771	NA	0.76124	rs9390675	118	ASCC3	0	intronic	2.517
6:101162545:T:TA	rs35198523	6	101162545	TA	T	0.4722	NA	0.854707	rs9390675	118	ASCC3	0	intronic	0.481
6:101163109:C:T	rs9390626	6	101163109	T	C	0.4632	NA	0.894553	rs9390675	118	ASCC3	0	UTR3	14.75
6:101163433:A:C	rs9403997	6	101163433	A	C	0.4722	NA	0.854707	rs9390675	118	ASCC3	0	intronic	9.831
6:101163606:G:T	rs6907444	6	101163606	G	T	0.4771	NA	0.76124	rs9390675	118	ASCC3	0	intronic	1.91
6:101163915:C:T	rs11155606	6	101163915	T	C	0.4612	NA	0.714496	rs9390675	118	ASCC3	0	intronic	3.409
6:101165017:C:T	rs10872622	6	101165017	C	T	0.4771	NA	0.76124	rs9390675	118	ASCC3	0	intronic	4.911
6:101165047:A:G	rs10872623	6	101165047	G	A	0.4751	NA	0.843555	rs9390675	118	ASCC3	0	intronic	6.583
6:101166095:A:G	rs41288423	6	101166095	G	A	0.4771	NA	0.76124	rs9390675	118	ASCC3	0	exonic	9.667
6:101166809:G:T	rs7748644	6	101166809	T	G	0.4791	NA	0.760228	rs9390675	118	ASCC3	0	intronic	0.34
6:101168439:A:G	rs12194255	6	101168439	G	A	0.4781	NA	0.764308	rs9390675	118	ASCC3	0	intronic	4.406
6:101168679:A:G	rs12189562	6	101168679	G	A	0.4911	NA	0.79169	rs9390675	118	ASCC3	0	intronic	4.872
6:101169677:G:T	rs34578923	6	101169677	G	T	0.4771	NA	0.76124	rs9390675	118	ASCC3	0	intronic	3.339
6:101170233:C:T	rs11155610	6	101170233	T	C	0.4612	NA	0.714496	rs9390675	118	ASCC3	0	intronic	0.068
6:101170849:A:G	rs12210312	6	101170849	G	A	0.4751	NA	0.843555	rs9390675	118	ASCC3	0	intronic	0.828
6:101172024:C:CA	rs574759618	6	101172024	C	CA	0.4592	NA	0.70876	rs9390675	118	ASCC3	0	intronic	0.018
6:101172328:A:T	rs11758891	6	101172328	A	T	0.4344	NA	0.834469	rs9390675	118	ASCC3	0	intronic	1.215
6:101173735:C:T	rs6937520	6	101173735	T	C	0.4742	NA	0.839834	rs9390675	118	ASCC3	0	intronic	0.536
6:101173840:CG:TG	rs12190572	6	101173840	CG	TG	0.4751	NA	0.843555	rs9390675	118	ASCC3	0	intronic	NA
6:101173842:G:T	rs12190574	6	101173842	G	T	0.4911	NA	0.79169	rs9390675	118	ASCC3	0	intronic	1.279
6:101174161:A:G	rs12216304	6	101174161	A	G	0.4612	NA	0.714496	rs9390675	118	ASCC3	0	intronic	10.06
6:101174245:A:G	rs12525128	6	101174245	G	A	0.4622	NA	0.898441	rs9390675	118	ASCC3	0	intronic	4.189
6:101175014:C:T	rs13208757	6	101175014	C	T	0.4761	NA	0.751837	rs9390675	118	ASCC3	0	intronic	3.746
6:101175347:C:T	rs6928418	6	101175347	T	C	0.4742	NA	0.847258	rs9390675	118	ASCC3	0	intronic	0.23
6:101176285:A:C	rs12213201	6	101176285	C	A	0.4791	NA	0.773834	rs9390675	118	ASCC3	0	intronic	5.616
6:101176349:A:G	rs10872628	6	101176349	A	G	0.4781	NA	0.770757	rs9390675	118	ASCC3	0	intronic	5.884
6:101176642:C:T	rs11155613	6	101176642	C	T	0.493	NA	0.820403	rs9390675	118	ASCC3	0	intronic	4.727
6:101177262:C:T	rs6570922	6	101177262	C	T	0.4781	NA	0.770757	rs9390675	118	ASCC3	0	intronic	2.809
6:101177456:A:G	rs17794439	6	101177456	G	A	0.4473	NA	0.964648	rs9390675	118	ASCC3	0	intronic	0.422
6:101177663:A:C	rs2132169	6	101177663	C	A	0.4781	NA	0.770757	rs9390675	118	ASCC3	0	intronic	0.397
6:101177728:A:G	rs9404016	6	101177728	A	G	0.493	NA	0.820403	rs9390675	118	ASCC3	0	intronic	0.31
6:101178491:A:G	rs2132168	6	101178491	G	A	0.4791	NA	0.773834	rs9390675	118	ASCC3	0	intronic	4.904
6:101178856:C:T	rs6925065	6	101178856	T	C	0.493	NA	0.820403	rs9390675	118	ASCC3	0	intronic	2.241
6:101179273:A:C	rs6925823	6	101179273	C	A	0.4791	NA	0.773834	rs9390675	118	ASCC3	0	intronic	8.724
6:101179354:G:T	rs6909880	6	101179354	T	G	0.4781	NA	0.770757	rs9390675	118	ASCC3	0	intronic	7.054
6:101180128:A:G	rs12206838	6	101180128	G	A	0.4791	NA	0.773834	rs9390675	118	ASCC3	0	intronic	1.86
6:101181258:A:C	rs6570930	6	101181258	C	A	0.4791	NA	0.773834	rs9390675	118	ASCC3	0	intronic	0.105
6:101181811:C:T	rs11155618	6	101181811	C	T	0.4791	NA	0.773834	rs9390675	118	ASCC3	0	intronic	0.886
6:101182323:C:T	rs4840147	6	101182323	T	C	0.4791	NA	0.773834	rs9390675	118	ASCC3	0	intronic	6.591
6:101182500:A:G	rs4840148	6	101182500	G	A	0.4791	NA	0.773834	rs9390675	118	ASCC3	0	intronic	6.269
6:101183499:C:T	rs35168784	6	101183499	C	T	0.4781	NA	0.770757	rs9390675	118	ASCC3	0	intronic	7.773
6:101183774:C:T	rs4840150	6	101183774	C	T	0.493	NA	0.820403	rs9390675	118	ASCC3	0	intronic	0.565
6:101183819:C:T	rs7759463	6	101183819	C	T	0.4473	NA	0.964648	rs9390675	118	ASCC3	0	intronic	3.65
6:101184038:C:CT	rs34589212	6	101184038	CT	C	0.4791	NA	0.773834	rs9390675	118	ASCC3	0	intronic	2.596
6:101184373:A:G	rs11155623	6	101184373	A	G	0.4781	NA	0.770757	rs9390675	118	ASCC3	0	intronic	9.074
6:101184915:C:T	rs4840151	6	101184915	C	T	0.4791	NA	0.773834	rs9390675	118	ASCC3	0	intronic	5.742
6:101187540:C:G	rs12210255	6	101187540	G	C	0.4791	NA	0.773834	rs9390675	118	ASCC3	0	intronic	1.455
6:101187858:G:T	rs35967345	6	101187858	T	G	0.4791	NA	0.773834	rs9390675	118	ASCC3	0	intronic	2.448
6:101188052:A:T	rs13196803	6	101188052	A	T	0.4781	NA	0.770757	rs9390675	118	ASCC3	0	intronic	11.19
6:101188198:C:T	rs9377193	6	101188198	C	T	0.4473	NA	0.964648	rs9390675	118	ASCC3	0	intronic	1.408
6:101188708:A:G	rs7746947	6	101188708	G	A	0.4791	NA	0.773834	rs9390675	118	ASCC3	0	intronic	9.283
6:101189901:C:T	rs7451736	6	101189901	C	T	0.4791	NA	0.773834	rs9390675	118	ASCC3	0	intronic	2.605
6:101191397:C:T	rs1039033	6	101191397	T	C	0.4722	NA	0.869167	rs9390675	118	ASCC3	0	intronic	2.943
6:101193247:C:G	rs7742011	6	101193247	G	C	0.493	NA	0.820403	rs9390675	118	ASCC3	0	intronic	1.552
6:101194481:A:G	rs9498252	6	101194481	G	A	0.493	NA	0.820403	rs9390675	118	ASCC3	0	intronic	4.578
6:101195012:C:CA	6:101195012:C:CA	6	101195012	C	CA	0.4583	NA	0.706175	rs9390675	118	ASCC3	0	intronic	0.005
6:101195253:C:T	rs7738319	6	101195253	T	C	0.4563	NA	1	rs9390675	118	ASCC3	0	intronic	1.778
6:101195720:A:G	rs12664626	6	101195720	A	G	0.4791	NA	0.773834	rs9390675	118	ASCC3	0	intronic	7.711
6:101196080:C:T	rs12212435	6	101196080	T	C	0.4791	NA	0.773834	rs9390675	118	ASCC3	0	intronic	3.241
6:101196532:A:T	rs10457844	6	101196532	T	A	0.4781	NA	0.770757	rs9390675	118	ASCC3	0	intronic	1.552
6:101196767:C:T	rs10457077	6	101196767	C	T	0.4791	NA	0.773834	rs9390675	118	ASCC3	0	intronic	1.782
6:101197640:A:T	rs1336245	6	101197640	A	T	0.4791	NA	0.773834	rs9390675	118	ASCC3	0	intronic	4.969
6:101197953:C:T	rs1336244	6	101197953	C	T	0.4791	NA	0.773834	rs9390675	118	ASCC3	0	intronic	0.921
6:101198422:T:TATC	rs142015994	6	101198422	TATC	T	0.4781	NA	0.770757	rs9390675	118	ASCC3	0	intronic	1.332
6:101198707:A:G	rs1039030	6	101198707	G	A	0.4791	NA	0.773834	rs9390675	118	ASCC3	0	intronic	3.166
6:101199367:C:T	rs11155635	6	101199367	C	T	0.4791	NA	0.773834	rs9390675	118	ASCC3	0	intronic	6.13
6:101199579:C:T	rs10872634	6	101199579	C	T	0.4781	NA	0.770757	rs9390675	118	ASCC3	0	intronic	1.816
6:101199634:C:T	rs1336242	6	101199634	T	C	0.4871	NA	0.802225	rs9390675	118	ASCC3	0	intronic	0.053
6:101199726:C:T	rs9404022	6	101199726	T	C	0.4573	NA	0.995978	rs9390675	118	ASCC3	0	intronic	4.333
6:101201191:A:C	rs60658003	6	101201191	C	A	0.4791	NA	0.773834	rs9390675	118	ASCC3	0	intronic	1.149
6:101201191:C:CA	rs66945941	6	101201191	CA	C	0.001988	NA	0.773834	rs9390675	118	ASCC3	0	NA	0.998
6:101201243:C:T	rs11155636	6	101201243	C	T	0.4781	NA	0.770757	rs9390675	118	ASCC3	0	intronic	3.814
6:101201823:C:T	rs1414734	6	101201823	C	T	0.493	NA	0.820403	rs9390675	118	ASCC3	0	intronic	1.417
6:101201898:G:T	rs7747014	6	101201898	T	G	0.4781	NA	0.770757	rs9390675	118	ASCC3	0	intronic	1.41
6:101202822:A:T	rs2101814	6	101202822	T	A	0.4563	NA	1	rs9390675	118	ASCC3	0	intronic	0.547
6:101203242:C:CT	rs56147910	6	101203242	C	CT	0.4732	NA	0.747591	rs9390675	118	ASCC3	0	intronic	1.765
6:101203592:A:G	rs11155637	6	101203592	A	G	0.4781	NA	0.770757	rs9390675	118	ASCC3	0	intronic	4.95
6:101203801:A:T	rs11155638	6	101203801	T	A	0.4781	NA	0.770757	rs9390675	118	ASCC3	0	intronic	1.691
6:101203889:A:G	rs9322173	6	101203889	G	A	0.497	NA	0.852132	rs9390675	118	ASCC3	0	intronic	2.917
6:101204106:A:G	rs12195369	6	101204106	G	A	0.4781	NA	0.770757	rs9390675	118	ASCC3	0	intronic	0.158
6:101204126:A:G	rs9386250	6	101204126	A	G	0.4891	NA	0.803163	rs9390675	118	ASCC3	0	intronic	0.69
6:101204193:C:G	rs9322174	6	101204193	G	C	0.4881	NA	0.799959	rs9390675	118	ASCC3	0	intronic	2.244
6:101204318:C:G	rs9399685	6	101204318	C	G	0.4901	NA	0.798393	rs9390675	118	ASCC3	0	intronic	0.112
6:101204973:A:G	rs9390675	6	101204973	G	A	0.4563	4.92949672002e-08	1	rs9390675	118	ASCC3	0	intronic	0.769
6:101205118:A:AT	rs35392283	6	101205118	A	AT	0.497	NA	0.852132	rs9390675	118	ASCC3	0	intronic	0.748
6:101207589:A:G	rs10223467	6	101207589	A	G	0.4891	NA	0.803163	rs9390675	118	ASCC3	0	intronic	5.353
6:101209137:C:G	rs6925316	6	101209137	C	G	0.4891	NA	0.803163	rs9390675	118	ASCC3	0	intronic	2.158
6:101209368:A:G	rs6905113	6	101209368	A	G	0.4891	NA	0.803163	rs9390675	118	ASCC3	0	intronic	4.931
6:101209386:C:T	rs6925840	6	101209386	C	T	0.4781	NA	0.770757	rs9390675	118	ASCC3	0	intronic	0.341
6:101211298:C:T	rs9404031	6	101211298	T	C	0.4563	NA	1	rs9390675	118	ASCC3	0	intronic	0.287
6:101211541:A:T	rs9404033	6	101211541	A	T	0.4563	NA	1	rs9390675	118	ASCC3	0	intronic	0.307
6:101211838:A:AT	rs36027888	6	101211838	A	AT	0.497	NA	0.852132	rs9390675	118	ASCC3	0	intronic	2.325
6:101212001:A:T	rs9373590	6	101212001	A	T	0.497	NA	0.852132	rs9390675	118	ASCC3	0	intronic	7.381
6:101212146:A:G	rs9377214	6	101212146	G	A	0.4891	NA	0.803163	rs9390675	118	ASCC3	0	intronic	2.954
6:101212241:A:G	rs11752659	6	101212241	A	G	0.4781	NA	0.770757	rs9390675	118	ASCC3	0	intronic	3.22
6:101213723:A:G	rs4840153	6	101213723	A	G	0.499	NA	0.838353	rs9390675	118	ASCC3	0	intronic	1.851
6:101215244:A:G	rs7746961	6	101215244	A	G	0.4901	NA	0.798393	rs9390675	118	ASCC3	0	intronic	5.932
6:101215651:A:AT	rs529793121	6	101215651	A	AT	0.4334	NA	0.644742	rs9390675	118	ASCC3	0	intronic	0.524
6:101215786:C:T	rs9399688	6	101215786	C	T	0.497	NA	0.852132	rs9390675	118	ASCC3	0	intronic	2.009
6:101216086:G:GC	rs55719950	6	101216086	GC	G	0.4781	NA	0.770757	rs9390675	118	ASCC3	0	intronic	3.273
6:101216102:C:T	rs9390679	6	101216102	C	T	0.4891	NA	0.803163	rs9390675	118	ASCC3	0	intronic	1.427
6:101216645:A:G	rs2050549	6	101216645	A	G	0.4891	NA	0.803163	rs9390675	118	ASCC3	0	intronic	0.84
6:101217123:A:G	rs11155653	6	101217123	G	A	0.4781	NA	0.770757	rs9390675	118	ASCC3	0	intronic	2.53
6:101218375:A:G	rs966741	6	101218375	A	G	0.4891	NA	0.803163	rs9390675	118	ASCC3	0	intronic	0.16
6:101218378:G:GA	rs11337645	6	101218378	GA	G	0.4891	NA	0.803163	rs9390675	118	ASCC3	0	intronic	0.229
6:101218994:A:T	rs9390681	6	101218994	A	T	0.4891	NA	0.803163	rs9390675	118	ASCC3	0	intronic	7.826
6:101219119:C:T	rs9390682	6	101219119	T	C	0.4563	NA	1	rs9390675	118	ASCC3	0	intronic	6.016
6:101219511:A:T	rs12175456	6	101219511	A	T	0.4891	NA	0.803163	rs9390675	118	ASCC3	0	intronic	11.64
6:101219581:C:T	rs12174806	6	101219581	C	T	0.4891	NA	0.803163	rs9390675	118	ASCC3	0	intronic	4.024
6:101219662:T:TGAG	rs113261431	6	101219662	T	TGAG	0.4891	NA	0.803163	rs9390675	118	ASCC3	0	intronic	3.306
6:101220056:A:C	rs12202621	6	101220056	C	A	0.4891	NA	0.803163	rs9390675	118	ASCC3	0	intronic	1.424
6:101220432:C:T	rs7740006	6	101220432	T	C	0.4891	NA	0.803163	rs9390675	118	ASCC3	0	intronic	0.467
6:101220433:A:G	rs7753317	6	101220433	G	A	0.4891	NA	0.803163	rs9390675	118	ASCC3	0	intronic	1.419
6:101220806:A:T	rs7754085	6	101220806	T	A	0.4891	NA	0.803163	rs9390675	118	ASCC3	0	intronic	2.923
6:101221630:A:C	rs9322181	6	101221630	C	A	0.4891	NA	0.803163	rs9390675	118	ASCC3	0	intronic	5.87
6:101221888:C:CATAT	rs68161827	6	101221888	CATAT	C	0.4891	NA	0.803163	rs9390675	118	ASCC3	0	intronic	0.912
6:101222568:A:G	rs11155659	6	101222568	A	G	0.4781	NA	0.770757	rs9390675	118	ASCC3	0	intronic	14.45
6:101223295:A:G	rs9322182	6	101223295	G	A	0.4891	NA	0.803163	rs9390675	118	ASCC3	0	intronic	0.835
6:101223955:A:T	rs4571568	6	101223955	T	A	0.4781	NA	0.770757	rs9390675	118	ASCC3	0	intronic	2.856
6:101223997:C:T	rs4463266	6	101223997	C	T	0.4891	NA	0.803163	rs9390675	118	ASCC3	0	intronic	0.862
6:101224725:A:T	rs9390685	6	101224725	A	T	0.4891	NA	0.803163	rs9390675	118	ASCC3	0	intronic	5.479
6:101225121:A:G	rs9322183	6	101225121	G	A	0.4891	NA	0.803163	rs9390675	118	ASCC3	0	intronic	1.909
6:101225723:A:C	rs4840154	6	101225723	A	C	0.4891	NA	0.803163	rs9390675	118	ASCC3	0	intronic	6.109
6:101226282:C:CTAAAA	rs66466404	6	101226282	CTAAAA	C	0.4891	NA	0.803163	rs9390675	118	ASCC3	0	intronic	3.661
6:101227598:C:T	rs12215909	6	101227598	T	C	0.4901	NA	0.803814	rs9390675	118	ASCC3	0	intronic	1.069
6:101229025:A:G	rs11155661	6	101229025	A	G	0.4563	NA	1	rs9390675	118	ASCC3	0	intronic	0.729
6:101229346:A:G	rs9404045	6	101229346	G	A	0.497	NA	0.852132	rs9390675	118	ASCC3	0	intronic	1.857
6:101229426:A:AT	rs11289263	6	101229426	A	AT	0.499	NA	0.829812	rs9390675	118	ASCC3	0	intronic	0.587
6:101231905:A:G	rs11967951	6	101231905	G	A	0.497	NA	0.852132	rs9390675	118	ASCC3	0	intronic	2.607
6:101232729:C:T	rs6927598	6	101232729	T	C	0.497	NA	0.852132	rs9390675	118	ASCC3	0	intronic	3.955
6:101232902:A:AT	rs11313677	6	101232902	AT	A	0.4563	NA	1	rs9390675	118	ASCC3	0	intronic	2.735
6:101233016:A:T	rs6570969	6	101233016	T	A	0.4563	NA	1	rs9390675	118	ASCC3	0	intronic	3.908
6:101233082:A:C	rs6570970	6	101233082	C	A	0.497	NA	0.852132	rs9390675	118	ASCC3	0	intronic	12.37
6:101233235:A:T	rs4839789	6	101233235	T	A	0.4891	NA	0.803163	rs9390675	118	ASCC3	0	intronic	9.261
6:101234841:C:G	rs11155666	6	101234841	G	C	0.4781	NA	0.770757	rs9390675	118	ASCC3	0	intronic	0.101
6:101235769:C:T	rs6919283	6	101235769	C	T	0.497	NA	0.852132	rs9390675	118	ASCC3	0	intronic	2.99
6:101237129:A:C	rs9404049	6	101237129	C	A	0.4891	NA	0.803163	rs9390675	118	ASCC3	0	intronic	5.572
6:101237174:A:T	rs723742	6	101237174	T	A	0.497	NA	0.852132	rs9390675	118	ASCC3	0	intronic	2.805
6:101237504:C:T	rs723743	6	101237504	T	C	0.497	NA	0.852132	rs9390675	118	ASCC3	0	intronic	6.412
6:101239935:C:T	rs9390693	6	101239935	T	C	0.497	NA	0.852132	rs9390675	118	ASCC3	0	intronic	3.126
6:101240430:A:G	rs9377232	6	101240430	G	A	0.4563	NA	1	rs9390675	118	ASCC3	0	intronic	0.173
6:101241438:A:T	rs9498390	6	101241438	T	A	0.4891	NA	0.803163	rs9390675	118	ASCC3	0	intronic	0.004
6:101243283:A:T	rs11155673	6	101243283	A	T	0.4891	NA	0.803163	rs9390675	118	ASCC3	0	intronic	3.523
6:101245065:A:C	rs12210550	6	101245065	C	A	0.4781	NA	0.770757	rs9390675	118	ASCC3	0	intronic	1.147
6:101245366:A:C	rs7758556	6	101245366	A	C	0.4771	NA	0.756761	rs9390675	118	ASCC3	0	intronic	1.869
6:101245591:C:T	rs10457849	6	101245591	C	T	0.4771	NA	0.767693	rs9390675	118	ASCC3	0	intronic	6.987
6:101246010:C:T	rs6932158	6	101246010	T	C	0.4871	NA	0.796768	rs9390675	118	ASCC3	0	intronic	4.121
6:101246872:C:CAA	rs66480968	6	101246872	CAA	C	0.4881	NA	0.799959	rs9390675	118	ASCC3	0	intronic	9.845
6:101247503:C:T	rs3811078	6	101247503	T	C	0.4891	NA	0.803163	rs9390675	118	ASCC3	0	intronic	1.124
6:101247698:C:T	rs1336251	6	101247698	C	T	0.4881	NA	0.799959	rs9390675	118	ASCC3	0	intronic	7.384
6:101248474:C:T	rs9322212	6	101248474	T	C	0.4891	NA	0.803163	rs9390675	118	ASCC3	0	intronic	3.799
6:101248480:C:T	rs9322213	6	101248480	T	C	0.4881	NA	0.799959	rs9390675	118	ASCC3	0	intronic	0.442
6:101249718:C:T	rs9404052	6	101249718	T	C	0.4891	NA	0.803163	rs9390675	118	ASCC3	0	intronic	2.486
6:101250982:A:T	rs964223	6	101250982	T	A	0.4563	NA	1	rs9390675	118	ASCC3	0	intronic	1.075
6:101251720:A:C	rs9322216	6	101251720	C	A	0.497	NA	0.852132	rs9390675	118	ASCC3	0	intronic	0.884
6:101252069:A:T	rs9386257	6	101252069	A	T	0.4891	NA	0.803163	rs9390675	118	ASCC3	0	intronic	5.91
6:101253788:A:T	rs4839792	6	101253788	A	T	0.4871	NA	0.796768	rs9390675	118	ASCC3	0	intronic	5.298
6:101253942:G:T	rs4840155	6	101253942	G	T	0.4891	NA	0.803163	rs9390675	118	ASCC3	0	intronic	0.826
6:101254456:A:G	rs9404053	6	101254456	G	A	0.4891	NA	0.803163	rs9390675	118	ASCC3	0	intronic	1.716
6:101256109:A:C	rs13217436	6	101256109	A	C	0.4364	NA	0.901773	rs9390675	118	ASCC3	0	intronic	1.815
6:101256162:T:TA	rs35050146	6	101256162	T	TA	0.4891	NA	0.803163	rs9390675	118	ASCC3	0	intronic	0.747
6:101256597:A:G	rs9404054	6	101256597	A	G	0.4891	NA	0.803163	rs9390675	118	ASCC3	0	intronic	0.533
6:101257877:A:G	rs9399694	6	101257877	A	G	0.4891	NA	0.803163	rs9390675	118	ASCC3	0	intronic	0.999
6:101260131:A:G	rs12528607	6	101260131	A	G	0.497	NA	0.852132	rs9390675	118	ASCC3	0	intronic	8.844
6:101260827:G:T	rs62422070	6	101260827	T	G	0.497	NA	0.852132	rs9390675	118	ASCC3	0	intronic	0.011
6:101260839:C:CAGAT	rs148170498	6	101260839	C	CAGAT	0.4911	NA	0.816279	rs9390675	118	ASCC3	0	intronic	1.102
6:101261007:C:T	rs9485410	6	101261007	C	T	0.4911	NA	0.816279	rs9390675	118	ASCC3	0	intronic	12.25
6:101261352:A:C	rs9485411	6	101261352	A	C	0.4712	NA	0.942616	rs9390675	118	ASCC3	0	intronic	2.446
6:101261408:A:C	rs705583	6	101261408	A	C	0.4781	NA	0.770757	rs9390675	118	ASCC3	0	intronic	0.941
6:101261494:C:T	rs7768210	6	101261494	T	C	0.4911	NA	0.816279	rs9390675	118	ASCC3	0	intronic	1.571
6:101261553:C:T	rs705584	6	101261553	T	C	0.4781	NA	0.770757	rs9390675	118	ASCC3	0	intronic	1.652
6:101262409:A:G	rs705585	6	101262409	G	A	0.4781	NA	0.770757	rs9390675	118	ASCC3	0	intronic	0.129
6:101263035:C:T	rs9377234	6	101263035	C	T	0.497	NA	0.852132	rs9390675	118	ASCC3	0	intronic	10.41
6:101263484:C:T	rs12525818	6	101263484	C	T	0.4563	NA	1	rs9390675	118	ASCC3	0	intronic	10.52
6:101263516:C:T	rs7740783	6	101263516	T	C	0.4901	NA	0.81305	rs9390675	118	ASCC3	0	intronic	10.59
6:101264412:A:T	rs1070990	6	101264412	A	T	0.4781	NA	0.770757	rs9390675	118	ASCC3	0	intronic	9.773
6:101265489:T:TA	rs35771171	6	101265489	T	TA	0.4781	NA	0.770757	rs9390675	118	ASCC3	0	intronic	4.281
6:101266444:C:CA	rs529493065	6	101266444	C	CA	0.4781	NA	0.68239	rs9390675	118	ASCC3	0	intronic	1.266
6:101266711:G:GACAA	rs57848478	6	101266711	GACAA	G	0.4781	NA	0.770757	rs9390675	118	ASCC3	0	intronic	2.372
6:101266770:A:G	rs9390695	6	101266770	A	G	0.4583	NA	0.992048	rs9390675	118	ASCC3	0	intronic	12.51
6:101267013:A:G	rs1099916	6	101267013	G	A	0.499	NA	0.838353	rs9390675	118	ASCC3	0	intronic	0.063
6:101267790:G:GA	rs551349288	6	101267790	G	GA	0.4334	NA	0.895512	rs9390675	118	ASCC3	0	intronic	4.245
6:101268046:C:G	rs705586	6	101268046	C	G	0.499	NA	0.838353	rs9390675	118	ASCC3	0	intronic	5.708
6:101268166:T:TACACAGAC	rs71547415	6	101268166	TACACAGAC	T	0.497	NA	0.852132	rs9390675	118	ASCC3	0	intronic	8.487
6:101269282:C:CAT	rs71547416	6	101269282	CAT	C	0.498	NA	0.848743	rs9390675	118	ASCC3	0	intronic	4.621
6:101270290:A:G	rs9377235	6	101270290	G	A	0.497	NA	0.852132	rs9390675	118	ASCC3	0	intronic	0.762
6:101270345:A:G	rs846799	6	101270345	G	A	0.4881	NA	0.799959	rs9390675	118	ASCC3	0	intronic	0.459
6:101270412:C:CAA	rs71547417	6	101270412	CAA	C	0.4821	NA	0.901973	rs9390675	118	ASCC3	0	intronic	0.864
6:101270498:C:G	rs846800	6	101270498	G	C	0.4781	NA	0.770757	rs9390675	118	ASCC3	0	intronic	2.91
6:101272801:C:T	rs846803	6	101272801	C	T	0.4781	NA	0.770757	rs9390675	118	ASCC3	0	intronic	2.332
6:101273147:C:T	rs846778	6	101273147	C	T	0.4891	NA	0.795175	rs9390675	118	ASCC3	0	intronic	3.686
6:101273149:A:AT	rs71028036	6	101273149	A	AT	0.4911	NA	0.816279	rs9390675	118	ASCC3	0	intronic	1.297
6:101277926:C:T	rs6917195	6	101277926	C	T	0.4811	NA	0.831482	rs9390675	118	ASCC3	0	intronic	0.527
6:101284416:C:T	rs34716527	6	101284416	T	C	0.4493	NA	0.71874	rs9390675	118	ASCC3	0	intronic	4.989
6:101286336:A:C	6:101286336:A:C	6	101286336	C	A	0.00497	NA	0.695423	rs9390675	118	ASCC3	0	intronic	10.32
6:101286336:C:G	6:101286336:C:G	6	101286336	C	G	0.4443	NA	0.695423	rs9390675	118	ASCC3	0	NA	10.25
6:101288160:C:T	rs17672397	6	101288160	C	T	0.4493	NA	0.71874	rs9390675	118	ASCC3	0	intronic	2.503
6:101289960:A:G	rs9377236	6	101289960	A	G	0.4493	NA	0.71874	rs9390675	118	ASCC3	0	intronic	10.26
6:101290415:A:C	rs9399695	6	101290415	A	C	0.4284	NA	0.641078	rs9390675	118	ASCC3	0	intronic	9.604
6:101292189:A:G	rs11155708	6	101292189	G	A	0.4493	NA	0.71874	rs9390675	118	ASCC3	0	intronic	8.437
6:101294780:C:CAATT	rs10565511	6	101294780	CAATT	C	0.4493	NA	0.71874	rs9390675	118	ASCC3	0	intronic	1.595
6:101296389:A:G	rs9390698	6	101296389	G	A	0.4493	NA	0.71874	rs9390675	118	ASCC3	0	exonic	20.8
6:101297793:C:T	rs62422111	6	101297793	T	C	0.4493	NA	0.71874	rs9390675	118	ASCC3	0	intronic	0.645
6:101299602:A:T	rs13193416	6	101299602	A	T	0.4503	NA	0.714807	rs9390675	118	ASCC3	0	intronic	0.888
6:101322202:C:T	rs9399697	6	101322202	C	T	0.4463	NA	0.702153	rs9390675	118	ASCC3	0	intronic	2.456
6:101322469:A:C	rs11755579	6	101322469	A	C	0.4493	NA	0.71874	rs9390675	118	ASCC3	0	intronic	6.412
6:101322595:A:G	rs11758174	6	101322595	G	A	0.4493	NA	0.71874	rs9390675	118	ASCC3	0	intronic	0.832
6:101323041:T:TAGA	rs150615664	6	101323041	TAGA	T	0.4493	NA	0.71874	rs9390675	118	ASCC3	0	intronic	1.959
6:101323752:C:T	rs9377240	6	101323752	C	T	0.4493	NA	0.71874	rs9390675	118	ASCC3	0	intronic	0.071
6:101326375:A:G	rs4840157	6	101326375	A	G	0.4493	NA	0.71874	rs9390675	118	ASCC3	0	intronic	0.79
6:101327153:C:G	rs34555037	6	101327153	G	C	0.4493	NA	0.71874	rs9390675	118	ASCC3	0	intronic	2.684
6:101327535:C:CT	rs71547418	6	101327535	C	CT	0.4473	NA	0.717769	rs9390675	118	ASCC3	0	intronic	0.28
6:101331497:C:T	rs9404059	6	101331497	T	C	0.4543	NA	0.701287	rs9390675	118	RP3-467N11.1	633	downstream	5.342
6:101331909:C:T	rs1813223	6	101331909	C	T	0.4543	NA	0.701287	rs9390675	118	RP3-467N11.1	1045	intergenic	4.756
6:101332215:C:T	rs979122	6	101332215	T	C	0.4553	NA	0.704249	rs9390675	118	RP3-467N11.1	1351	intergenic	0.707
6:101334265:C:T	rs9377241	6	101334265	C	T	0.4543	NA	0.701287	rs9390675	118	RP3-467N11.2	3213	intergenic	2.807
6:101337779:C:T	rs13198473	6	101337779	C	T	0.4543	NA	0.701287	rs9390675	118	RP3-467N11.2	0	ncRNA_exonic	9.206
6:101342022:TTTTTG:TTTTTGTTTTG	rs574864493	6	101342022	TTTTTG	TTTTTGTTTTG	0.4324	NA	0.609509	rs9390675	118	RP3-467N11.2	3807	intergenic	NA
6:101342022:T:TTTTTG	rs151254496	6	101342022	TTTTTG	T	0.000994	NA	0.609509	rs9390675	118	RP3-467N11.2	3807	intergenic	11.21
6:101343118:A:T	rs11759127	6	101343118	T	A	0.4781	NA	0.608532	rs9390675	118	RP3-467N11.2	4903	intergenic	5.093
6:101344552:C:T	rs9404060	6	101344552	T	C	0.4881	NA	0.645187	rs9390675	118	RP3-467N11.2	6337	intergenic	6.728
6:101344780:A:G	rs9390701	6	101344780	G	A	0.4781	NA	0.608532	rs9390675	118	RP3-467N11.2	6565	intergenic	7.053
6:101346496:A:G	rs9322270	6	101346496	A	G	0.4354	NA	0.620754	rs9390675	118	RP3-467N11.2	8281	intergenic	1.4
6:101346812:G:T	rs9322271	6	101346812	G	T	0.4354	NA	0.620754	rs9390675	118	RP3-467N11.2	8597	intergenic	2.42
6:101347843:C:T	rs9322276	6	101347843	T	C	0.4354	NA	0.620754	rs9390675	118	RP3-467N11.2	9628	intergenic	14.99
6:101348125:A:G	rs9791225	6	101348125	A	G	0.4354	NA	0.620754	rs9390675	118	RP3-467N11.2	9910	intergenic	0.477
6:101351095:C:T	rs2004276	6	101351095	T	C	0.4354	NA	0.620754	rs9390675	118	RP3-467N11.2	12880	intergenic	11.75
6:101351390:A:G	rs2398247	6	101351390	G	A	0.4354	NA	0.620754	rs9390675	118	RP3-467N11.2	13175	intergenic	0.836
6:101352914:A:G	rs4840160	6	101352914	A	G	0.4354	NA	0.620754	rs9390675	118	RP3-467N11.2	14699	intergenic	3.96
6:101357223:A:T	rs9399698	6	101357223	A	T	0.4354	NA	0.620754	rs9390675	118	RP3-467N11.2	19008	intergenic	5.716
6:101357518:C:T	rs76193423	6	101357518	T	C	0.4354	NA	0.620754	rs9390675	118	RP3-467N11.2	19303	intergenic	4.656
6:101366305:C:CTG	rs35281459	6	101366305	C	CTG	0.4354	NA	0.620754	rs9390675	118	RP3-467N11.2	28090	intergenic	0.451
6:101374185:C:T	rs13220881	6	101374185	T	C	0.4354	NA	0.620754	rs9390675	118	snoU13	30850	intergenic	3.101
6:101380234:C:T	rs116526614	6	101380234	T	C	0.4354	NA	0.620754	rs9390675	118	snoU13	24801	intergenic	1.933
6:101387710:A:G	rs62420689	6	101387710	G	A	0.4354	NA	0.620754	rs9390675	118	snoU13	17325	intergenic	4.152
6:101388811:C:T	rs13212730	6	101388811	C	T	0.4354	NA	0.620754	rs9390675	118	snoU13	16224	intergenic	2.56
6:101390457:A:T	rs4840164	6	101390457	A	T	0.4354	NA	0.620754	rs9390675	118	snoU13	14578	intergenic	2.383
6:101395846:A:G	rs13205402	6	101395846	A	G	0.4354	NA	0.620754	rs9390675	118	snoU13	9189	intergenic	6.772
6:101398501:A:G	rs9390708	6	101398501	A	G	0.4354	NA	0.620754	rs9390675	118	snoU13	6534	intergenic	8.62
6:101402879:C:T	rs7453078	6	101402879	C	T	0.4364	NA	0.616798	rs9390675	118	snoU13	2156	intergenic	1.484
6:101405448:A:C	rs62420692	6	101405448	C	A	0.4354	NA	0.620754	rs9390675	118	snoU13	308	downstream	2.163
6:101408835:G:T	rs9404064	6	101408835	G	T	0.4354	NA	0.620754	rs9390675	118	snoU13	3695	intergenic	1.047
6:101411874:A:T	rs9390709	6	101411874	A	T	0.4354	NA	0.620754	rs9390675	118	snoU13	6734	intergenic	2.114
6:101416175:A:T	rs36048597	6	101416175	A	T	0.4364	NA	0.623226	rs9390675	118	snoU13	11035	intergenic	9.221
6:101417216:A:T	rs2398250	6	101417216	T	A	0.4324	NA	0.612151	rs9390675	118	snoU13	12076	intergenic	1.457
6:101425618:C:T	rs4839794	6	101425618	T	C	0.4304	NA	0.604712	rs9390675	118	snoU13	20478	intergenic	4.55
6:101426120:C:T	rs62420718	6	101426120	C	T	0.4304	NA	0.604712	rs9390675	118	snoU13	20980	intergenic	11.31
6:101426759:C:T	rs4240589	6	101426759	T	C	0.4304	NA	0.604712	rs9390675	118	snoU13	21619	intergenic	7.839
6:102236312:C:T	rs530782815	6	102236312	T	C	0.005964	NA	0.746982	rs118111526	119	GRIK2	0	intronic	0.812
6:102380879:C:T	rs117525654	6	102380879	C	T	0.006958	NA	0.873236	rs118111526	119	GRIK2	0	intronic	0.182
6:102467826:A:G	rs118111526	6	102467826	G	A	0.007952	2.77774368675e-08	1	rs118111526	119	GRIK2	0	intronic	4.829
6:110746262:C:T	rs41288592	6	110746262	T	C	0.02187	7.87568278928e-09	1	rs41288592	120	SLC22A16	0	exonic	0.45
6:124165848:A:G	rs185814291	6	124165848	A	G	0.001988	1.1219129379e-08	1	rs185814291	121	NKAIN2	0	intronic	0.503
6:124168251:A:G	rs138868819	6	124168251	A	G	0.002982	1.38031183964e-08	0.665336	rs185814291	121	NKAIN2	0	intronic	1.315
6:129232643:A:G	rs371754374	6	129232643	A	G	0.005964	NA	0.746982	rs139476223	122	LAMA2	0	intronic	1.377
6:129251117:A:C	rs80287289	6	129251117	A	C	0.005964	NA	0.746982	rs139476223	122	LAMA2:MESTP1	00:00:00	ncRNA_exonic	7.501
6:129281417:A:G	rs117073313	6	129281417	A	G	0.005964	NA	0.746982	rs139476223	122	LAMA2	0	intronic	0.633
6:129281548:A:T	rs56373437	6	129281548	A	T	0.005964	NA	0.746982	rs139476223	122	LAMA2	0	intronic	0.075
6:129308272:G:T	rs562364807	6	129308272	T	G	0.005964	NA	0.746982	rs139476223	122	LAMA2	0	intronic	1.036
6:129336467:C:G	rs74547473	6	129336467	G	C	0.005964	NA	0.746982	rs139476223	122	LAMA2	0	intronic	3.127
6:129343464:C:T	rs117519966	6	129343464	T	C	0.005964	NA	0.746982	rs139476223	122	LAMA2	0	intronic	11.34
6:129346403:A:T	rs187475046	6	129346403	T	A	0.006958	NA	0.638109	rs139476223	122	LAMA2	0	intronic	0.004
6:129416059:A:G	rs145259006	6	129416059	G	A	0.006958	NA	0.873236	rs139476223	122	LAMA2	0	intronic	1.23
6:129481044:C:T	rs140388905	6	129481044	T	C	0.006958	NA	0.873236	rs139476223	122	LAMA2	0	intronic	2.724
6:129483332:C:T	rs140932992	6	129483332	C	T	0.005964	NA	0.746982	rs139476223	122	LAMA2	0	intronic	4.747
6:129507971:A:G	rs117365423	6	129507971	A	G	0.006958	NA	0.873236	rs139476223	122	LAMA2	0	intronic	1.427
6:129531719:A:AG	rs368018971	6	129531719	AG	A	0.006958	NA	0.873236	rs139476223	122	LAMA2	0	intronic	0.237
6:129531914:A:G	rs9482999	6	129531914	A	G	0.007952	NA	0.762094	rs139476223	122	LAMA2	0	intronic	3.524
6:129539191:C:CAG	rs369973967	6	129539191	CAG	C	0.007952	NA	1	rs139476223	122	LAMA2	0	intronic	2.538
6:129552161:A:G	rs146911230	6	129552161	G	A	0.007952	NA	1	rs139476223	122	LAMA2	0	intronic	0.747
6:129569812:C:T	rs139476223	6	129569812	T	C	0.007952	4.22748460643e-08	1	rs139476223	122	LAMA2	0	intronic	2.153
6:129571509:C:T	rs140467482	6	129571509	T	C	0.007952	NA	1	rs139476223	122	LAMA2	0	intronic	5.389
6:129651161:G:T	rs185389796	6	129651161	T	G	0.003976	3.75958764817e-08	1	rs185389796	122	LAMA2	0	intronic	2.705
6:131205693:A:C	rs10456991	6	131205693	C	A	0.03479	NA	0.810997	rs117864745	123	EPB41L2	0	intronic	0.665
6:131213140:A:G	rs9492748	6	131213140	G	A	0.03579	NA	0.788714	rs117864745	123	EPB41L2	0	intronic	0.134
6:131221190:A:G	rs12212907	6	131221190	A	G	0.03479	NA	0.810997	rs117864745	123	EPB41L2	0	intronic	12.79
6:131225002:C:T	rs12214117	6	131225002	T	C	0.03479	NA	0.810997	rs117864745	123	EPB41L2	0	intronic	1.381
6:131227688:A:T	rs13219477	6	131227688	A	T	0.03479	NA	0.810997	rs117864745	123	EPB41L2	0	intronic	3.38
6:131232599:A:G	rs71572945	6	131232599	G	A	0.03479	NA	0.810997	rs117864745	123	EPB41L2	0	intronic	1.463
6:131244196:C:T	rs13205393	6	131244196	C	T	0.03479	NA	0.810997	rs117864745	123	EPB41L2	0	intronic	1.714
6:131277703:C:T	rs13199082	6	131277703	C	T	0.0328	NA	0.764607	rs117864745	123	EPB41L2	0	intronic	1.903
6:131279281:C:T	rs35291891	6	131279281	T	C	0.0328	NA	0.764607	rs117864745	123	EPB41L2	0	intronic	1.084
6:131283430:A:G	rs35061946	6	131283430	G	A	0.03479	NA	0.810997	rs117864745	123	EPB41L2	0	intronic	0.857
6:131292089:C:G	rs12210131	6	131292089	C	G	0.03479	NA	0.810997	rs117864745	123	EPB41L2	0	intronic	9.407
6:131294300:T:TCTTCA	rs200717971	6	131294300	TCTTCA	T	0.03479	NA	0.810997	rs117864745	123	EPB41L2	0	intronic	0.738
6:131300868:A:T	rs118060835	6	131300868	A	T	0.0328	NA	0.764607	rs117864745	123	EPB41L2	0	intronic	0.984
6:131305724:A:G	rs12193575	6	131305724	A	G	0.03479	NA	0.810997	rs117864745	123	EPB41L2	0	intronic	3.738
6:131305907:A:G	rs71572950	6	131305907	A	G	0.03479	NA	0.810997	rs117864745	123	EPB41L2	0	intronic	2.989
6:131313925:CCAGCTAAT:TCAGCTAAT	rs112770728	6	131313925	CCAGCTAAT	TCAGCTAAT	0.04175	NA	0.88125	rs117864745	123	EPB41L2	0	intronic	NA
6:131313925:C:CCAGCTAAT	rs67728554	6	131313925	CCAGCTAAT	C	0.03579	NA	0.88125	rs117864745	123	EPB41L2	0	intronic	1.689
6:131319073:T:TA	rs35835208	6	131319073	T	TA	0.03678	NA	0.857784	rs117864745	123	EPB41L2	0	intronic	0.433
6:131321268:C:T	rs12198862	6	131321268	C	T	0.03579	NA	0.88125	rs117864745	123	EPB41L2	0	intronic	0.047
6:131323959:A:G	rs12204522	6	131323959	G	A	0.0338	NA	0.834454	rs117864745	123	EPB41L2	0	intronic	15.8
6:131327530:A:G	rs79419393	6	131327530	G	A	0.04771	NA	0.659261	rs117864745	123	EPB41L2	0	intronic	1.45
6:131327901:A:G	rs12202022	6	131327901	G	A	0.03579	NA	0.88125	rs117864745	123	EPB41L2	0	intronic	2.55
6:131333021:C:T	rs76009288	6	131333021	T	C	0.02982	NA	0.741814	rs117864745	123	EPB41L2	0	intronic	3.324
6:131345379:C:CAA	rs35305499	6	131345379	CAA	C	0.03579	NA	0.88125	rs117864745	123	EPB41L2	0	intronic	1.333
6:131346704:C:G	rs13193708	6	131346704	C	G	0.03579	NA	0.88125	rs117864745	123	EPB41L2	0	intronic	14.69
6:131346906:A:G	rs13194156	6	131346906	G	A	0.03579	NA	0.88125	rs117864745	123	EPB41L2	0	intronic	0.17
6:131369044:G:GC	rs34938209	6	131369044	GC	G	0.03579	NA	0.88125	rs117864745	123	EPB41L2	0	intronic	0.633
6:131369536:A:G	rs12213224	6	131369536	G	A	0.03579	NA	0.88125	rs117864745	123	EPB41L2	0	intronic	1.031
6:131370220:A:C	rs35089988	6	131370220	C	A	0.03579	NA	0.88125	rs117864745	123	EPB41L2	0	intronic	13.97
6:131391854:C:T	rs77199413	6	131391854	T	C	0.04076	NA	1	rs117864745	123	EPB41L2	7391	intergenic	3.571
6:131392772:A:G	rs12211363	6	131392772	A	G	0.04076	3.30220262033e-08	1	rs117864745	123	EPB41L2	8309	intergenic	2.714
6:131395407:C:T	rs71572953	6	131395407	C	T	0.04076	3.73032503566e-08	1	rs117864745	123	EPB41L2	10944	intergenic	1.238
6:131396824:A:G	rs12199539	6	131396824	A	G	0.04076	3.65464468333e-08	1	rs117864745	123	EPB41L2	12361	intergenic	0.277
6:131401611:A:G	rs10457566	6	131401611	A	G	0.04076	3.05425050456e-08	1	rs117864745	123	EPB41L2	17148	intergenic	0.31
6:131406275:A:G	rs116850563	6	131406275	G	A	0.03877	4.64444680694e-08	0.952195	rs117864745	123	EPB41L2	21812	intergenic	3.429
6:131406547:A:G	rs12207007	6	131406547	A	G	0.04076	3.02280566258e-08	1	rs117864745	123	EPB41L2	22084	intergenic	7.27
6:131409879:C:T	rs34525552	6	131409879	C	T	0.04076	3.0117572255e-08	1	rs117864745	123	EPB41L2	25416	intergenic	8.08
6:131412014:A:G	rs369161345	6	131412014	A	G	0.04076	3.00107507177e-08	1	rs117864745	123	EPB41L2	27551	intergenic	0.066
6:131420887:C:T	rs117864745	6	131420887	T	C	0.04076	1.31026710006e-08	1	rs117864745	123	AKAP7	35918	intergenic	0.482
6:131422784:A:G	rs13218427	6	131422784	A	G	0.03976	1.59477675168e-08	0.928718	rs117864745	123	AKAP7	34021	intergenic	1.574
6:131425125:C:T	rs117828911	6	131425125	T	C	0.04274	NA	0.954035	rs117864745	123	AKAP7	31680	intergenic	1.637
6:131428766:C:G	rs9492820	6	131428766	C	G	0.05368	NA	0.685088	rs117864745	123	AKAP7	28039	intergenic	0.039
6:131429178:C:T	rs9492821	6	131429178	C	T	0.05368	NA	0.685088	rs117864745	123	AKAP7	27627	intergenic	0.524
6:131429631:A:G	rs9492822	6	131429631	G	A	0.05368	NA	0.685088	rs117864745	123	AKAP7	27174	intergenic	0.21
6:131443932:C:T	rs72989868	6	131443932	T	C	0.05368	NA	0.685088	rs117864745	123	AKAP7	12873	intergenic	4.903
6:131446879:C:G	rs72989873	6	131446879	G	C	0.05268	NA	0.698519	rs117864745	123	AKAP7	9926	intergenic	3.71
6:131451193:C:T	rs12205351	6	131451193	T	C	0.05268	NA	0.698519	rs117864745	123	AKAP7	5612	intergenic	1.204
6:131451986:A:G	rs12200100	6	131451986	G	A	0.05268	NA	0.698519	rs117864745	123	AKAP7	4819	intergenic	4.289
6:138927053:A:G	rs113976903	6	138927053	A	G	0.03579	1.66185968412e-08	1	rs113976903	124	NHSL1	0	intronic	0.913
6:138966537:C:T	rs79836162	6	138966537	C	T	0.03678	NA	0.865571	rs113976903	124	NHSL1	0	intronic	4.863
6:155841015:C:T	rs77421450	6	155841015	C	T	0.03181	NA	0.624235	rs79858758	125	NOX3	63977	intergenic	0.448
6:155905052:G:T	rs117538294	6	155905052	G	T	0.02883	NA	0.689399	rs79858758	125	RNU7-152P	71044	intergenic	2.104
6:155928733:C:T	rs76519973	6	155928733	C	T	0.02982	NA	0.780079	rs79858758	125	RNU7-152P	47363	intergenic	0.17
6:155940128:A:G	rs75081802	6	155940128	A	G	0.02982	NA	0.780079	rs79858758	125	RNU7-152P	35968	intergenic	1.338
6:155946394:A:C	rs79522485	6	155946394	A	C	0.02982	NA	0.780079	rs79858758	125	RNU7-152P	29702	intergenic	6.864
6:155957993:A:C	rs117866463	6	155957993	C	A	0.02982	NA	0.780079	rs79858758	125	RNU7-152P	18103	intergenic	1.297
6:156012677:C:T	rs79858758	6	156012677	C	T	0.02684	3.05913186157e-08	1	rs79858758	125	RNU7-152P	36516	intergenic	3.266
6:156031755:C:G	rs74403563	6	156031755	C	G	0.02584	NA	0.76853	rs79858758	125	RNU7-152P	55594	intergenic	1.198
6:156046803:A:G	rs116994472	6	156046803	G	A	0.02584	NA	0.76853	rs79858758	125	RNU7-152P	70642	intergenic	5.835
6:166086905:G:T	rs138324942	6	166086905	T	G	0.007952	3.96453039189e-08	1	rs138324942	126	PDE10A	0	intergenic	2.678
6:166086907:A:T	rs149647193	6	166086907	A	T	0.007952	NA	1	rs138324942	126	PDE10A	0	intergenic	5.057
6:166123997:G:T	rs190074297	6	166123997	G	T	0.005964	NA	0.746982	rs138324942	126	PDE10A	0	intergenic	0.281
7:17716034:A:G	rs7799017	7	17716034	G	A	0.09742	1.41069704485e-08	1	rs7799017	127	AC006482.1	3138	intergenic	6.965
7:17720481:C:T	rs6974540	7	17720481	T	C	0.08946	NA	0.826976	rs7799017	127	AC006482.1	197	downstream	6.953
7:17720693:A:G	rs77556056	7	17720693	G	A	0.08847	NA	0.837677	rs7799017	127	AC006482.1	409	downstream	20.2
7:19550978:A:AG	rs11396041	7	19550978	AG	A	0.1292	NA	0.635542	rs9639333	128	AC007091.1	0	ncRNA_intronic	0.331
7:19554431:A:G	rs2192487	7	19554431	A	G	0.1481	NA	0.616103	rs9639333	128	AC007091.1	0	ncRNA_intronic	1.261
7:19557632:C:G	rs4495319	7	19557632	G	C	0.1352	NA	0.676245	rs9639333	128	AC007091.1	0	ncRNA_intronic	0.5
7:19563146:G:T	rs10235171	7	19563146	G	T	0.1332	NA	0.678238	rs9639333	128	AC007091.1	0	ncRNA_intronic	7.108
7:19563837:A:G	rs2192483	7	19563837	A	G	0.1471	NA	0.6222	rs9639333	128	AC007091.1	0	ncRNA_intronic	5.187
7:19566286:A:C	rs6461441	7	19566286	A	C	0.1461	NA	0.662814	rs9639333	128	AC007091.1	0	ncRNA_intronic	17.29
7:19567397:G:T	rs10276637	7	19567397	T	G	0.1322	NA	0.673209	rs9639333	128	AC007091.1	0	ncRNA_intronic	1.635
7:19567559:C:T	rs7789928	7	19567559	T	C	0.1322	NA	0.673209	rs9639333	128	AC007091.1	0	ncRNA_intronic	3.04
7:19569253:A:C	7:19569253:A:C	7	19569253	A	C	0.1421	NA	0.749626	rs9639333	128	AC007091.1	0	ncRNA_intronic	2.569
7:19569561:G:GA	rs5882709	7	19569561	G	GA	0.1421	NA	0.737123	rs9639333	128	AC007091.1	0	ncRNA_intronic	0.428
7:19570107:C:T	rs61244356	7	19570107	T	C	0.1352	NA	0.700616	rs9639333	128	AC007091.1	0	ncRNA_intronic	9.779
7:19573641:C:T	rs17141561	7	19573641	T	C	0.1481	NA	0.719977	rs9639333	128	AC007091.1	0	ncRNA_intronic	3.451
7:19579747:C:T	rs12113143	7	19579747	T	C	0.1491	NA	0.788574	rs9639333	128	AC007091.1	0	ncRNA_intronic	3.021
7:19580467:A:AT	rs551605164	7	19580467	A	AT	0.1431	NA	0.743067	rs9639333	128	AC007091.1	0	ncRNA_intronic	0.353
7:19584493:C:T	rs9638764	7	19584493	C	T	0.1819	1.3690118319e-08	0.986999	rs9639333	128	AC007091.1	0	ncRNA_intronic	4.233
7:19584567:G:T	rs9639333	7	19584567	G	T	0.1839	8.50819570074e-09	1	rs9639333	128	AC007091.1	0	ncRNA_intronic	0.033
7:19586291:C:G	rs6959722	7	19586291	G	C	0.1809	1.68561680866e-08	0.980504	rs9639333	128	AC007091.1	0	ncRNA_intronic	0.716
7:19592754:A:G	rs34370310	7	19592754	G	A	0.1362	NA	0.693486	rs9639333	128	AC007091.1	0	ncRNA_intronic	2.795
7:19593649:C:T	rs12668098	7	19593649	T	C	0.1441	NA	0.748403	rs9639333	128	AC007091.1	0	ncRNA_intronic	3.861
7:19596067:T:TA	rs75247949	7	19596067	T	TA	0.1412	NA	0.731823	rs9639333	128	AC007091.1	0	ncRNA_intronic	6.201
7:19596798:C:T	rs77340667	7	19596798	C	T	0.1352	NA	0.700616	rs9639333	128	AC007091.1	0	ncRNA_intronic	2.062
7:19599436:C:CT	rs77196527	7	19599436	CT	C	0.1471	NA	0.610996	rs9639333	128	AC007091.1	0	ncRNA_intronic	0.478
7:19614736:A:G	rs6461447	7	19614736	A	G	0.2266	NA	0.641537	rs9639333	128	AC007091.1	0	ncRNA_intronic	0.724
7:19621549:A:T	rs67710126	7	19621549	T	A	0.171	NA	0.601113	rs9639333	128	AC007091.1	3319	intergenic	3.937
7:19622498:A:C	7:19622498:A:C	7	19622498	A	C	0.2306	NA	0.662659	rs9639333	128	AC007091.1	4268	intergenic	6.245
7:19622498:A:T	7:19622498:A:T	7	19622498	A	T	0.1243	NA	0.662659	rs9639333	128	AC007091.1	4268	NA	6.163
7:19627850:C:T	rs12113592	7	19627850	T	C	0.169	NA	0.601033	rs9639333	128	AC007091.1	9620	intergenic	0.433
7:19631092:A:ACTTGGCTATTAGGATTGC	rs150220146	7	19631092	ACTTGGCTATTAGGATTGC	A	0.1571	NA	0.643859	rs9639333	128	AC007091.1	12862	intergenic	1.424
7:19637584:G:T	rs73072926	7	19637584	G	T	0.1521	NA	0.616112	rs9639333	128	AC007091.1	19354	intergenic	5.753
7:19639106:T:TACTG	rs35774326	7	19639106	TACTG	T	0.1581	NA	0.639785	rs9639333	128	AC007091.1	20876	intergenic	7.015
7:19642142:A:G	rs67204571	7	19642142	G	A	0.1571	NA	0.632795	rs9639333	128	AC007091.1	23912	intergenic	1.374
7:19643621:C:T	rs67657104	7	19643621	C	T	0.1561	NA	0.636937	rs9639333	128	AC007091.1	25391	intergenic	2.483
7:19643972:A:T	rs2191941	7	19643972	T	A	0.1561	NA	0.636937	rs9639333	128	AC007091.1	25742	intergenic	3.51
7:19644307:C:T	rs12668640	7	19644307	C	T	0.1571	NA	0.632795	rs9639333	128	AC007091.1	26077	intergenic	1.746
7:19644878:C:G	rs67763469	7	19644878	C	G	0.1849	NA	0.771555	rs9639333	128	AC007091.1	26648	intergenic	0.258
7:37363792:C:T	rs138148197	7	37363792	T	C	0.00994	NA	1	rs191946704	129	ELMO1	0	intronic	13.78
7:37370842:C:T	rs191946704	7	37370842	T	C	0.00994	1.45417561939e-08	1	rs191946704	129	ELMO1	0	intronic	0.34
7:55678941:A:C	rs529846869	7	55678941	A	C	0.00497	4.74236842324e-08	0.798397	rs191282976	130	RP11-310H4.3	16241	intergenic	13.45
7:55684772:C:T	rs191282976	7	55684772	C	T	0.003976	2.24696577748e-08	1	rs191282976	130	CDC42P2	21194	intergenic	3.905
7:55693594:C:T	rs531798095	7	55693594	C	T	0.00497	NA	0.798397	rs191282976	130	CDC42P2	12372	intergenic	1.264
7:56191940:C:G	rs185305404	7	56191940	G	C	0.001988	4.01442901213e-08	1	rs185305404	131	NUPR1L	7846	intergenic	9.709
7:78849519:C:T	rs7805028	7	78849519	T	C	0.3101	2.66646176682e-09	0.870752	rs10264340	132	MAGI2	0	intronic	5.877
7:78849679:G:T	rs7781907	7	78849679	G	T	0.3101	2.718256616e-09	0.870752	rs10264340	132	MAGI2	0	intronic	0.498
7:78850456:A:T	rs10235211	7	78850456	A	T	0.3091	1.61890596364e-09	0.865624	rs10264340	132	MAGI2	0	intronic	0.076
7:78851126:A:G	rs10953797	7	78851126	A	G	0.3091	1.46436443349e-09	0.865624	rs10264340	132	MAGI2	0	intronic	3.024
7:78852358:G:T	rs6950549	7	78852358	T	G	0.3091	1.3308278517e-09	0.874327	rs10264340	132	MAGI2	0	intronic	1.575
7:78852558:C:T	rs12534590	7	78852558	T	C	0.331	6.37895647063e-09	0.777805	rs10264340	132	MAGI2	0	intronic	1.288
7:78856671:C:T	rs13237396	7	78856671	T	C	0.3082	1.55259348947e-09	0.869963	rs10264340	132	MAGI2	0	intronic	5.216
7:78856674:C:T	rs13237397	7	78856674	T	C	0.3082	1.55086095542e-09	0.869963	rs10264340	132	MAGI2	0	intronic	6.674
7:78856704:A:C	rs2159709	7	78856704	C	A	0.3091	2.2452434841e-09	0.874327	rs10264340	132	MAGI2	0	intronic	13.3
7:78857007:A:G	rs2058393	7	78857007	A	G	0.3091	1.70096684724e-09	0.874327	rs10264340	132	MAGI2	0	intronic	5.4
7:78857542:A:G	rs10953806	7	78857542	A	G	0.3101	1.81596620204e-09	0.878723	rs10264340	132	MAGI2	0	intronic	2.027
7:78859110:A:T	rs11976971	7	78859110	A	T	0.3082	1.5025722826e-09	0.869963	rs10264340	132	MAGI2	0	intronic	1.247
7:78859201:C:G	rs11980034	7	78859201	G	C	0.3101	4.05383065137e-09	0.878723	rs10264340	132	MAGI2	0	intronic	1.291
7:78859314:G:T	rs11977709	7	78859314	T	G	0.3121	3.06723739328e-09	0.87009	rs10264340	132	MAGI2	0	intronic	1.662
7:78859556:C:T	rs11977770	7	78859556	C	T	0.338	NA	0.779649	rs10264340	132	MAGI2	0	intronic	2.67
7:78860289:A:G	rs28813969	7	78860289	A	G	0.3101	4.06385975802e-09	0.878723	rs10264340	132	MAGI2	0	intronic	2.838
7:78860920:C:T	rs56748723	7	78860920	C	T	0.3131	4.74807912627e-09	0.86657	rs10264340	132	MAGI2	0	intronic	1.366
7:78861050:G:T	rs201523660	7	78861050	G	T	0.328	3.85968744573e-09	0.796064	rs10264340	132	MAGI2	0	intronic	1.458
7:78861213:G:T	rs142589483	7	78861213	T	G	0.3101	3.56684043428e-09	0.878723	rs10264340	132	MAGI2	0	intronic	1.855
7:78863244:A:G	rs57239172	7	78863244	A	G	0.3121	8.40283521949e-09	0.846782	rs10264340	132	MAGI2	0	intronic	0.857
7:78864015:A:AT	rs541389481	7	78864015	AT	A	0.338	NA	0.744725	rs10264340	132	MAGI2	0	intronic	0.369
7:78864791:C:G	rs28757842	7	78864791	C	G	0.329	NA	0.768076	rs10264340	132	MAGI2	0	intronic	0.337
7:78864921:C:G	rs34263368	7	78864921	G	C	0.328	3.59353255121e-08	0.771869	rs10264340	132	MAGI2	0	intronic	0.218
7:78865322:A:T	rs11532779	7	78865322	A	T	0.328	3.61140425242e-08	0.771869	rs10264340	132	MAGI2	0	intronic	0.111
7:78865618:C:T	rs10953812	7	78865618	C	T	0.3062	1.00796895205e-08	0.869253	rs10264340	132	MAGI2	0	intronic	1.734
7:78866454:A:C	rs1528271	7	78866454	A	C	0.3062	8.33968504563e-09	0.869253	rs10264340	132	MAGI2	0	intronic	0.109
7:78867410:C:T	rs6947782	7	78867410	T	C	0.3062	8.80042802222e-09	0.869253	rs10264340	132	MAGI2	0	intronic	0.226
7:78867701:A:G	rs60960798	7	78867701	A	G	0.3101	1.43043186672e-09	0.878723	rs10264340	132	MAGI2	0	intronic	1.169
7:78868414:C:T	rs13243756	7	78868414	T	C	0.3062	8.91343189002e-09	0.869253	rs10264340	132	MAGI2	0	intronic	0.059
7:78868992:C:T	rs1406158	7	78868992	T	C	0.3062	8.92450941694e-09	0.869253	rs10264340	132	MAGI2	0	intronic	4.362
7:78869153:C:G	rs1406159	7	78869153	C	G	0.3062	8.99121094977e-09	0.869253	rs10264340	132	MAGI2	0	intronic	0.631
7:78869226:G:T	rs11977493	7	78869226	T	G	0.3052	8.99278922288e-09	0.864936	rs10264340	132	MAGI2	0	intronic	0.885
7:78869490:A:G	rs717067	7	78869490	G	A	0.3101	1.46006545436e-09	0.878723	rs10264340	132	MAGI2	0	intronic	0.927
7:78871941:G:T	rs1528272	7	78871941	T	G	0.3101	2.04678066715e-09	0.878723	rs10264340	132	MAGI2	0	intronic	1.095
7:78872935:C:T	rs1528273	7	78872935	T	C	0.3062	1.09881424361e-08	0.869253	rs10264340	132	MAGI2	0	intronic	0.361
7:78873178:C:G	rs1528274	7	78873178	C	G	0.3062	1.13680423884e-08	0.869253	rs10264340	132	MAGI2	0	intronic	0.426
7:78874076:C:G	rs10480716	7	78874076	G	C	0.3101	1.52665247997e-09	0.878723	rs10264340	132	MAGI2	0	intronic	0.284
7:78874547:G:T	rs10273845	7	78874547	T	G	0.332	5.97370135789e-09	0.782069	rs10264340	132	MAGI2	0	intronic	0.555
7:78876476:A:C	rs11978438	7	78876476	A	C	0.3111	1.51352338106e-09	0.874395	rs10264340	132	MAGI2	0	intronic	9.48
7:78877974:A:T	rs7459140	7	78877974	T	A	0.3072	9.43485012305e-09	0.864872	rs10264340	132	MAGI2	0	intronic	4.642
7:78878022:A:G	rs12706083	7	78878022	G	A	0.3072	9.0893319534e-09	0.864872	rs10264340	132	MAGI2	0	intronic	0.101
7:78879766:A:G	rs7779953	7	78879766	A	G	0.3072	8.69750812987e-09	0.864872	rs10264340	132	MAGI2	0	intronic	0.748
7:78882415:C:T	rs10266537	7	78882415	C	T	0.3072	3.11137342543e-09	0.890577	rs10264340	132	MAGI2	0	intronic	2.306
7:78882832:A:G	rs12706084	7	78882832	A	G	0.3032	1.34352910444e-08	0.873072	rs10264340	132	MAGI2	0	intronic	2.008
7:78884244:C:G	rs7782460	7	78884244	C	G	0.3072	3.2432769791e-09	0.890577	rs10264340	132	MAGI2	0	intronic	0.092
7:78884275:C:T	rs7782585	7	78884275	C	T	0.329	1.59760022261e-08	0.798064	rs10264340	132	MAGI2	0	intronic	0.413
7:78884853:A:G	rs12532467	7	78884853	A	G	0.329	1.59057811642e-08	0.798064	rs10264340	132	MAGI2	0	intronic	5.801
7:78885581:G:T	rs6953771	7	78885581	G	T	0.3072	3.36620725067e-09	0.890577	rs10264340	132	MAGI2	0	intronic	0.875
7:78886148:C:T	rs1528275	7	78886148	C	T	0.3072	3.22398316793e-09	0.890577	rs10264340	132	MAGI2	0	intronic	0.609
7:78887925:A:C	rs10225262	7	78887925	C	A	0.325	NA	0.780907	rs10264340	132	MAGI2	0	intronic	4.745
7:78889157:C:G	rs1918937	7	78889157	G	C	0.3032	1.84121730568e-08	0.873072	rs10264340	132	MAGI2	0	intronic	3.399
7:78889269:C:T	rs1918936	7	78889269	C	T	0.3032	1.50531010373e-08	0.873072	rs10264340	132	MAGI2	0	intronic	0.803
7:78890598:A:G	rs6952164	7	78890598	G	A	0.329	1.64419905857e-08	0.798064	rs10264340	132	MAGI2	0	intronic	0.131
7:78890691:A:C	rs6953483	7	78890691	C	A	0.3082	4.28373302097e-09	0.886152	rs10264340	132	MAGI2	0	intronic	2.13
7:78891548:C:T	rs7455235	7	78891548	C	T	0.325	NA	0.780907	rs10264340	132	MAGI2	0	intronic	2.344
7:78892734:C:T	rs1528280	7	78892734	T	C	0.3042	1.51744506529e-08	0.868625	rs10264340	132	MAGI2	0	intronic	0.415
7:78893673:G:T	rs6968269	7	78893673	T	G	0.325	NA	0.780907	rs10264340	132	MAGI2	0	intronic	0.02
7:78898097:A:C	rs1528281	7	78898097	C	A	0.3002	4.10718411532e-09	0.976297	rs10264340	132	MAGI2	0	intronic	2.003
7:78899391:C:T	rs10953821	7	78899391	T	C	0.3002	7.38132961774e-09	0.976297	rs10264340	132	MAGI2	0	intronic	3.408
7:78900016:C:T	rs4730746	7	78900016	C	T	0.3002	9.19163842575e-09	0.976297	rs10264340	132	MAGI2	0	intronic	0.013
7:78900175:A:C	rs4730747	7	78900175	A	C	0.3002	8.36622439584e-09	0.976297	rs10264340	132	MAGI2	0	intronic	1.92
7:78900902:A:G	rs13224467	7	78900902	A	G	0.325	3.67941579266e-08	0.867955	rs10264340	132	MAGI2	0	intronic	3.36
7:78901124:A:C	rs13224739	7	78901124	A	C	0.3002	8.87503121649e-09	0.976297	rs10264340	132	MAGI2	0	intronic	4.752
7:78902684:A:G	rs1918939	7	78902684	G	A	0.3002	8.08209214774e-09	0.976297	rs10264340	132	MAGI2	0	intronic	0.87
7:78903813:G:T	rs6946286	7	78903813	T	G	0.3002	8.4928943453e-09	0.976297	rs10264340	132	MAGI2	0	intronic	3.663
7:78904151:C:T	rs12539220	7	78904151	T	C	0.3002	8.72278578466e-09	0.976297	rs10264340	132	MAGI2	0	intronic	1.546
7:78904989:A:G	rs34066812	7	78904989	A	G	0.3002	8.25681847444e-09	0.976297	rs10264340	132	MAGI2	0	intronic	4.053
7:78905335:A:G	rs13240307	7	78905335	A	G	0.3002	7.79676705412e-09	0.976297	rs10264340	132	MAGI2	0	intronic	4.957
7:78905385:C:G	rs2364902	7	78905385	C	G	0.3002	9.19749441352e-09	0.976297	rs10264340	132	MAGI2	0	intronic	0.049
7:78907549:A:G	rs1918938	7	78907549	A	G	0.3002	6.63734893326e-09	0.976297	rs10264340	132	MAGI2	0	intronic	0.988
7:78910111:C:T	rs10953823	7	78910111	C	T	0.325	3.63370040449e-08	0.867955	rs10264340	132	MAGI2	0	intronic	0.167
7:78910974:A:G	rs1406157	7	78910974	G	A	0.325	3.75626215613e-08	0.867955	rs10264340	132	MAGI2	0	intronic	1.054
7:78911537:A:G	rs1528270	7	78911537	A	G	0.325	3.78905653573e-08	0.867955	rs10264340	132	MAGI2	0	intronic	9.946
7:78911632:A:G	rs1528269	7	78911632	A	G	0.325	2.98295602765e-08	0.867955	rs10264340	132	MAGI2	0	intronic	8.051
7:78911949:G:T	rs12154470	7	78911949	G	T	0.325	4.23361662864e-08	0.867955	rs10264340	132	MAGI2	0	intronic	0.401
7:78912215:G:T	rs9655824	7	78912215	G	T	0.3002	7.24938782602e-09	0.976297	rs10264340	132	MAGI2	0	intronic	4.932
7:78913419:A:C	rs10270645	7	78913419	C	A	0.325	2.96108320967e-08	0.867955	rs10264340	132	MAGI2	0	intronic	3.809
7:78913525:C:T	rs10270764	7	78913525	C	T	0.3002	6.40546442094e-09	0.976297	rs10264340	132	MAGI2	0	intronic	6.067
7:78913756:C:T	rs12154356	7	78913756	T	C	0.325	3.71333636229e-08	0.867955	rs10264340	132	MAGI2	0	intronic	5.699
7:78914631:C:T	rs10234403	7	78914631	T	C	0.3002	6.32478771012e-09	0.976297	rs10264340	132	MAGI2	0	intronic	1.76
7:78915762:C:T	rs10953825	7	78915762	C	T	0.3002	6.73322699821e-09	0.976297	rs10264340	132	MAGI2	0	intronic	0.112
7:78916358:C:T	rs12540324	7	78916358	T	C	0.3002	5.71730063761e-09	0.976297	rs10264340	132	MAGI2	0	intronic	3.041
7:78916384:A:T	rs10953826	7	78916384	A	T	0.3002	5.72396183045e-09	0.976297	rs10264340	132	MAGI2	0	intronic	0.875
7:78917050:C:T	rs12111592	7	78917050	T	C	0.3002	6.02449866334e-09	0.976297	rs10264340	132	MAGI2	0	intronic	8.294
7:78917702:C:T	rs13222018	7	78917702	T	C	0.3002	6.49140272192e-09	0.976297	rs10264340	132	MAGI2	0	intronic	0.86
7:78918634:C:T	rs2242505	7	78918634	T	C	0.325	3.11558464799e-08	0.867955	rs10264340	132	MAGI2	0	intronic	10.95
7:78919178:C:T	rs12111980	7	78919178	T	C	0.3002	8.83672111548e-09	0.976297	rs10264340	132	MAGI2	0	intronic	6.729
7:78919199:A:T	rs12111981	7	78919199	A	T	0.325	NA	0.867955	rs10264340	132	MAGI2	0	intronic	0.011
7:78919201:A:T	rs10232677	7	78919201	A	T	0.3002	7.32533285301e-09	0.976297	rs10264340	132	MAGI2	0	intronic	3.895
7:78919766:C:T	rs12706101	7	78919766	T	C	0.3002	7.0905845803e-09	0.976297	rs10264340	132	MAGI2	0	intronic	10.25
7:78919844:A:T	rs12706102	7	78919844	A	T	0.3002	7.10712755795e-09	0.976297	rs10264340	132	MAGI2	0	intronic	4.075
7:78919987:A:G	rs9886146	7	78919987	G	A	0.3002	6.96909435409e-09	0.976297	rs10264340	132	MAGI2	0	intronic	3.127
7:78920102:C:G	rs9886330	7	78920102	C	G	0.3002	6.21629148964e-09	0.976297	rs10264340	132	MAGI2	0	intronic	8.392
7:78920372:A:C	rs4727838	7	78920372	C	A	0.325	3.49367166379e-08	0.867955	rs10264340	132	MAGI2	0	intronic	3.546
7:78923330:C:T	rs10953827	7	78923330	T	C	0.3002	3.35766314348e-09	0.976297	rs10264340	132	MAGI2	0	intronic	2.814
7:78924087:C:T	rs13221042	7	78924087	C	T	0.327	1.71257761572e-08	0.878018	rs10264340	132	MAGI2	0	intronic	2.179
7:78924103:G:T	rs13230407	7	78924103	T	G	0.326	9.87822791661e-09	0.872644	rs10264340	132	MAGI2	0	intronic	1.225
7:78924174:C:T	rs13221173	7	78924174	C	T	0.327	1.72968649212e-08	0.878018	rs10264340	132	MAGI2	0	intronic	2.664
7:78924689:C:T	rs9648980	7	78924689	C	T	0.329	2.09250454381e-08	0.888158	rs10264340	132	MAGI2	0	intronic	9.698
7:78925136:A:G	rs11535245	7	78925136	A	G	0.329	2.46978406762e-08	0.888158	rs10264340	132	MAGI2	0	intronic	0.738
7:78927741:C:T	rs12666243	7	78927741	T	C	0.3042	3.65179704941e-09	0.995252	rs10264340	132	MAGI2	0	intronic	0.613
7:78928983:A:G	rs4730756	7	78928983	G	A	0.3042	3.46765238736e-09	0.995252	rs10264340	132	MAGI2	0	intronic	3.267
7:78929923:A:T	rs11766918	7	78929923	A	T	0.329	2.34194589106e-08	0.888158	rs10264340	132	MAGI2	0	intronic	1.782
7:78930257:A:T	rs34983504	7	78930257	A	T	0.329	1.87503770771e-08	0.888158	rs10264340	132	MAGI2	0	intronic	3.513
7:78931916:C:T	rs10264340	7	78931916	C	T	0.3032	1.14892468727e-09	1	rs10264340	132	MAGI2	0	intronic	4.951
7:78932141:C:T	rs1406152	7	78932141	C	T	0.3032	2.55540388397e-09	1	rs10264340	132	MAGI2	0	intronic	3.091
7:78932697:A:G	rs6466593	7	78932697	A	G	0.328	1.98698329155e-08	0.892227	rs10264340	132	MAGI2	0	intronic	1.836
7:78933093:A:G	rs4727841	7	78933093	G	A	0.3032	2.32951757594e-09	1	rs10264340	132	MAGI2	0	intronic	5.008
7:78933200:A:C	rs4445162	7	78933200	A	C	0.3032	2.41134661597e-09	1	rs10264340	132	MAGI2	0	intronic	7.383
7:78933567:G:T	rs4727843	7	78933567	G	T	0.329	1.90437219291e-08	0.888158	rs10264340	132	MAGI2	0	intronic	0.425
7:78933657:A:G	rs1528265	7	78933657	A	G	0.3032	2.29960546569e-09	1	rs10264340	132	MAGI2	0	intronic	0.007
7:78933938:A:G	rs10953828	7	78933938	A	G	0.3032	2.2985361002e-09	1	rs10264340	132	MAGI2	0	intronic	1.46
7:78934209:C:T	rs6946789	7	78934209	T	C	0.328	1.40793165037e-08	0.892227	rs10264340	132	MAGI2	0	intronic	4.24
7:78935481:A:T	rs4129689	7	78935481	A	T	0.3032	3.74844037008e-09	1	rs10264340	132	MAGI2	0	intronic	0.217
7:78936315:G:T	rs12536811	7	78936315	G	T	0.3161	NA	0.831937	rs10264340	132	MAGI2	0	intronic	2.832
7:78936468:G:T	rs12538685	7	78936468	T	G	0.3161	NA	0.831937	rs10264340	132	MAGI2	0	intronic	5.087
7:78937536:A:C	rs11768754	7	78937536	A	C	0.2913	2.26612279172e-08	0.934809	rs10264340	132	MAGI2	0	intronic	2.302
7:78937941:A:G	rs13243285	7	78937941	A	G	0.3161	NA	0.831937	rs10264340	132	MAGI2	0	intronic	14.86
7:78938012:C:T	rs13234027	7	78938012	C	T	0.3161	NA	0.831937	rs10264340	132	MAGI2	0	intronic	4.357
7:78938754:A:G	rs4256536	7	78938754	G	A	0.2913	3.2175836416e-08	0.934809	rs10264340	132	MAGI2	0	intronic	0.32
7:78940079:A:G	rs35035926	7	78940079	A	G	0.3151	NA	0.826729	rs10264340	132	MAGI2	0	intronic	2.314
7:78942366:A:G	rs62458964	7	78942366	A	G	0.3151	NA	0.826729	rs10264340	132	MAGI2	0	intronic	1.926
7:78943509:C:G	rs10240268	7	78943509	C	G	0.2903	NA	0.930249	rs10264340	132	MAGI2	0	intronic	0.962
7:78943806:A:G	rs10230177	7	78943806	G	A	0.3151	NA	0.826729	rs10264340	132	MAGI2	0	intronic	5.612
7:78944480:C:CTTT	rs66466942	7	78944480	CTTT	C	0.2982	NA	0.893035	rs10264340	132	MAGI2	0	intronic	0.218
7:78944743:A:G	rs6466597	7	78944743	G	A	0.2903	NA	0.930249	rs10264340	132	MAGI2	0	intronic	0.425
7:78944977:C:T	rs2886212	7	78944977	C	T	0.2903	4.6713857577e-08	0.930249	rs10264340	132	MAGI2	0	intronic	2.347
7:78945284:C:T	rs1554834	7	78945284	C	T	0.2913	NA	0.925406	rs10264340	132	MAGI2	0	intronic	2.017
7:78945353:C:T	rs1554835	7	78945353	C	T	0.3161	NA	0.823211	rs10264340	132	MAGI2	0	intronic	3.397
7:78945400:C:T	rs1554836	7	78945400	T	C	0.3161	NA	0.823211	rs10264340	132	MAGI2	0	intronic	2.549
7:78947104:A:G	rs13230579	7	78947104	A	G	0.3161	NA	0.823211	rs10264340	132	MAGI2	0	intronic	1.267
7:78948509:C:T	rs4143262	7	78948509	C	T	0.2913	NA	0.925406	rs10264340	132	MAGI2	0	intronic	7.012
7:78949640:A:G	rs1554833	7	78949640	A	G	0.2913	NA	0.925406	rs10264340	132	MAGI2	0	intronic	2.593
7:78951644:A:G	rs7809944	7	78951644	G	A	0.3161	NA	0.823211	rs10264340	132	MAGI2	0	intronic	3.501
7:78951697:A:G	rs7790555	7	78951697	A	G	0.3161	NA	0.823211	rs10264340	132	MAGI2	0	intronic	1.39
7:78951931:C:T	rs34059048	7	78951931	C	T	0.3161	NA	0.823211	rs10264340	132	MAGI2	0	intronic	2.999
7:78951965:A:G	rs10241692	7	78951965	G	A	0.2913	NA	0.925406	rs10264340	132	MAGI2	0	intronic	2.302
7:78952979:A:G	rs10953835	7	78952979	G	A	0.2913	NA	0.925406	rs10264340	132	MAGI2	0	intronic	2.408
7:78953727:A:G	rs12536914	7	78953727	A	G	0.3171	NA	0.819773	rs10264340	132	MAGI2	0	intronic	1.049
7:78953793:T:TATATATAC	rs201176173	7	78953793	T	TATATATAC	0.3231	NA	0.794161	rs10264340	132	MAGI2	0	intronic	0.359
7:78953904:A:ATG	rs200737325	7	78953904	ATG	A	0.2922	NA	0.920678	rs10264340	132	MAGI2	0	intronic	0.81
7:78954051:T:TTA	rs368080439	7	78954051	T	TTA	0.2913	NA	0.925406	rs10264340	132	MAGI2	0	intronic	0.919
7:78954051:TTA:TTATA	rs559140129	7	78954051	TTA	TTATA	0.000994	NA	0.925406	rs10264340	132	MAGI2	0	NA	NA
7:78954312:G:T	rs13306942	7	78954312	G	T	0.2913	NA	0.925406	rs10264340	132	MAGI2	0	intronic	0.172
7:78954604:C:T	rs12216581	7	78954604	T	C	0.3161	NA	0.823211	rs10264340	132	MAGI2	0	intronic	3.51
7:78955211:C:T	rs12154980	7	78955211	C	T	0.3161	NA	0.823211	rs10264340	132	MAGI2	0	intronic	5.352
7:78955663:C:T	rs35512002	7	78955663	T	C	0.3161	NA	0.823211	rs10264340	132	MAGI2	0	intronic	0.655
7:78957162:A:C	7:78957162:A:C	7	78957162	A	C	0.3171	NA	0.818996	rs10264340	132	MAGI2	0	intronic	1.539
7:78957162:C:T	7:78957162:C:T	7	78957162	C	T	0.1392	NA	0.818996	rs10264340	132	MAGI2	0	NA	1.127
7:78957333:A:G	rs1358473	7	78957333	A	G	0.3161	NA	0.814531	rs10264340	132	MAGI2	0	intronic	0.184
7:78959327:A:G	rs1881292	7	78959327	G	A	0.2913	NA	0.916051	rs10264340	132	MAGI2	0	intronic	5.388
7:78959528:A:T	rs1881295	7	78959528	A	T	0.3161	NA	0.814531	rs10264340	132	MAGI2	0	intronic	0.007
7:78959621:C:T	rs1881296	7	78959621	C	T	0.3161	NA	0.814531	rs10264340	132	MAGI2	0	intronic	2.94
7:78961652:A:G	rs10271328	7	78961652	A	G	0.3161	NA	0.814531	rs10264340	132	MAGI2	0	intronic	1.513
7:78964358:A:G	rs10270040	7	78964358	G	A	0.2913	NA	0.916051	rs10264340	132	MAGI2	0	intronic	5.222
7:78964422:C:G	rs10254948	7	78964422	G	C	0.2913	NA	0.916051	rs10264340	132	MAGI2	0	intronic	1.495
7:78964808:C:T	rs6965742	7	78964808	T	C	0.2913	NA	0.916051	rs10264340	132	MAGI2	0	intronic	1.41
[truncated: 2,584 more rows]
