# Supplementary material for: A sex-stratified analysis of the genetic architecture of human brain anatomy
Source: Nat Commun. 2024 Sep 13;15:8041. doi: 10.1038/s41467-024-52244-2 (PMC11399304; doi:10.1038/s41467-024-52244-2)
Supplement: Supplementary file 24 — Supplementary Data 21 [file 41467_2024_52244_MOESM24_ESM.xlsx]

## Sheet: Sheet1
Supplementary Data 21: Overlap of RBFOX1 sex-differentiated regions (Figure 4D) and functional networks
Yeo17*	Name	Description	OR_MF	p_MF	OR_FM	p_FM		MF: M>F	FM:F>M
1	VIS-1	Visual	0	1	0	1		OR: observed odds ratio of the overlap between each Yeo network and Fig4D (either M>F or F>M), calculated using Fisher's Exact test
2	VIS-2	Visual	0	1	0	1		p: p value derived by comparing the observed OR against the null of OR, generated by 10k spins of Fig4D in HCP/Glasser parcellation
3	MOT-1	Motor	1.59151	0.3072	0	1
4	MOT-2	Motor	0	1	0	1
5	DAN-2	Dorsal Attention	0.544441	0.76	0	1
6	DAN-1	Dorsal Attention	1.13245	0.512	0	1
7	VAN-1	Ventral Attention	1.65377	0.2965	0	1
8	FP-1	Frontoparietal	0	1	11.1777	0.129
9	LIM-1	Limbic	0	1	0	1
10	LIM-2	Limbic	2.19073	0.2479	11.1777	0.1318
11	FP-2	Frontoparietal	0	1	0	1
12	FP-3	Frontoparietal	1.59151	0.3646	8.30715	0.1675
13	FP-4	Frontoparietal	0.684607	0.7155	0	1
14	MOT-3	Motor	2.36561	0.2487	0	1
15	DMN-3	Default Mode Network	0	1	0	1
16	DMN-1	Default Mode Network	1.53287	0.312	0	1
17	DMN-2	Default Mode Network	3.77033	0.0704	0	1
* Yeo and Krienen et al. (2011). The organization of the human cerebral cortex estimated by intrinsic functional connectivity. J Neurophysiol
