# Supplementary material for: A sex-stratified analysis of the genetic architecture of human brain anatomy
Source: Nat Commun. 2024 Sep 13;15:8041. doi: 10.1038/s41467-024-52244-2 (PMC11399304; doi:10.1038/s41467-024-52244-2)
Supplement: Supplementary file 25 — Supplementary Data 22 [file 41467_2024_52244_MOESM25_ESM.xlsx]

## Sheet: Sheet1
Supplementary Data 22
Accession codes for sex-stratified GWAS summary statistics described in this work. The results may be downloaded from https://www.ebi.ac.uk/gwas/
Study tag	Study Accession	Reported trait
fin_female_lh_area_phen1.tsv.gz	GCST90429849	Left V1 area - female
fin_female_lh_area_phen2.tsv.gz	GCST90429850	Left MST area - female
fin_female_lh_area_phen3.tsv.gz	GCST90429851	Left V6 area - female
fin_female_lh_area_phen4.tsv.gz	GCST90429852	Left V2 area - female
fin_female_lh_area_phen5.tsv.gz	GCST90429853	Left V3 area - female
fin_female_lh_area_phen6.tsv.gz	GCST90429854	Left V4 area - female
fin_female_lh_area_phen7.tsv.gz	GCST90429855	Left V8 area - female
fin_female_lh_area_phen8.tsv.gz	GCST90429856	Left 4 area - female
fin_female_lh_area_phen9.tsv.gz	GCST90429857	Left 3b area - female
fin_female_lh_area_phen10.tsv.gz	GCST90429858	Left FEF area - female
fin_female_lh_area_phen11.tsv.gz	GCST90429859	Left PEF area - female
fin_female_lh_area_phen12.tsv.gz	GCST90429860	Left 55b area - female
fin_female_lh_area_phen13.tsv.gz	GCST90429861	Left V3A area - female
fin_female_lh_area_phen14.tsv.gz	GCST90429862	Left RSC area - female
fin_female_lh_area_phen15.tsv.gz	GCST90429863	Left POS2 area - female
fin_female_lh_area_phen16.tsv.gz	GCST90429864	Left V7 area - female
fin_female_lh_area_phen17.tsv.gz	GCST90429865	Left IPS1 area - female
fin_female_lh_area_phen18.tsv.gz	GCST90429866	Left FFC area - female
fin_female_lh_area_phen19.tsv.gz	GCST90429867	Left V3B area - female
fin_female_lh_area_phen20.tsv.gz	GCST90429868	Left LO1 area - female
fin_female_lh_area_phen21.tsv.gz	GCST90429869	Left LO2 area - female
fin_female_lh_area_phen22.tsv.gz	GCST90429870	Left PIT area - female
fin_female_lh_area_phen23.tsv.gz	GCST90429871	Left MT area - female
fin_female_lh_area_phen24.tsv.gz	GCST90429872	Left A1 area - female
fin_female_lh_area_phen25.tsv.gz	GCST90429873	Left PSL area - female
fin_female_lh_area_phen26.tsv.gz	GCST90429874	Left SFL area - female
fin_female_lh_area_phen27.tsv.gz	GCST90429875	Left PCV area - female
fin_female_lh_area_phen28.tsv.gz	GCST90429876	Left STV area - female
fin_female_lh_area_phen29.tsv.gz	GCST90429877	Left 7Pm area - female
fin_female_lh_area_phen30.tsv.gz	GCST90429878	Left 7m area - female
fin_female_lh_area_phen31.tsv.gz	GCST90429879	Left POS1 area - female
fin_female_lh_area_phen32.tsv.gz	GCST90429880	Left 23d area - female
fin_female_lh_area_phen33.tsv.gz	GCST90429881	Left v23ab area - female
fin_female_lh_area_phen34.tsv.gz	GCST90429882	Left d23ab area - female
fin_female_lh_area_phen35.tsv.gz	GCST90429883	Left 31pv area - female
fin_female_lh_area_phen36.tsv.gz	GCST90429884	Left 5m area - female
fin_female_lh_area_phen37.tsv.gz	GCST90429885	Left 5mv area - female
fin_female_lh_area_phen38.tsv.gz	GCST90429886	Left 23c area - female
fin_female_lh_area_phen39.tsv.gz	GCST90429887	Left 5L area - female
fin_female_lh_area_phen40.tsv.gz	GCST90429888	Left 24dd area - female
fin_female_lh_area_phen41.tsv.gz	GCST90429889	Left 24dv area - female
fin_female_lh_area_phen42.tsv.gz	GCST90429890	Left 7AL area - female
fin_female_lh_area_phen43.tsv.gz	GCST90429891	Left SCEF area - female
fin_female_lh_area_phen44.tsv.gz	GCST90429892	Left 6ma area - female
fin_female_lh_area_phen45.tsv.gz	GCST90429893	Left 7Am area - female
fin_female_lh_area_phen46.tsv.gz	GCST90429894	Left 7PL area - female
fin_female_lh_area_phen47.tsv.gz	GCST90429895	Left 7PC area - female
fin_female_lh_area_phen48.tsv.gz	GCST90429896	Left LIPv area - female
fin_female_lh_area_phen49.tsv.gz	GCST90429897	Left VIP area - female
fin_female_lh_area_phen50.tsv.gz	GCST90429898	Left MIP area - female
fin_female_lh_area_phen51.tsv.gz	GCST90429899	Left 1 area - female
fin_female_lh_area_phen52.tsv.gz	GCST90429900	Left 2 area - female
fin_female_lh_area_phen53.tsv.gz	GCST90429901	Left 3a area - female
fin_female_lh_area_phen54.tsv.gz	GCST90429902	Left 6d area - female
fin_female_lh_area_phen55.tsv.gz	GCST90429903	Left 6mp area - female
fin_female_lh_area_phen56.tsv.gz	GCST90429904	Left 6v area - female
fin_female_lh_area_phen57.tsv.gz	GCST90429905	Left p24pr area - female
fin_female_lh_area_phen58.tsv.gz	GCST90429906	Left 33pr area - female
fin_female_lh_area_phen59.tsv.gz	GCST90429907	Left a24pr area - female
fin_female_lh_area_phen60.tsv.gz	GCST90429908	Left p32pr area - female
fin_female_lh_area_phen61.tsv.gz	GCST90429909	Left a24 area - female
fin_female_lh_area_phen62.tsv.gz	GCST90429910	Left d32 area - female
fin_female_lh_area_phen63.tsv.gz	GCST90429911	Left 8BM area - female
fin_female_lh_area_phen64.tsv.gz	GCST90429912	Left p32 area - female
fin_female_lh_area_phen65.tsv.gz	GCST90429913	Left 10r area - female
fin_female_lh_area_phen66.tsv.gz	GCST90429914	Left 47m area - female
fin_female_lh_area_phen67.tsv.gz	GCST90429915	Left 8Av area - female
fin_female_lh_area_phen68.tsv.gz	GCST90429916	Left 8Ad area - female
fin_female_lh_area_phen69.tsv.gz	GCST90429917	Left 9m area - female
fin_female_lh_area_phen70.tsv.gz	GCST90429918	Left 8BL area - female
fin_female_lh_area_phen71.tsv.gz	GCST90429919	Left 9p area - female
fin_female_lh_area_phen72.tsv.gz	GCST90429920	Left 10d area - female
fin_female_lh_area_phen73.tsv.gz	GCST90429921	Left 8C area - female
fin_female_lh_area_phen74.tsv.gz	GCST90429922	Left 44 area - female
fin_female_lh_area_phen75.tsv.gz	GCST90429923	Left 45 area - female
fin_female_lh_area_phen76.tsv.gz	GCST90429924	Left 47l area - female
fin_female_lh_area_phen77.tsv.gz	GCST90429925	Left a47r area - female
fin_female_lh_area_phen78.tsv.gz	GCST90429926	Left 6r area - female
fin_female_lh_area_phen79.tsv.gz	GCST90429927	Left IFJa area - female
fin_female_lh_area_phen80.tsv.gz	GCST90429928	Left IFJp area - female
fin_female_lh_area_phen81.tsv.gz	GCST90429929	Left IFSp area - female
fin_female_lh_area_phen82.tsv.gz	GCST90429930	Left IFSa area - female
fin_female_lh_area_phen83.tsv.gz	GCST90429931	Left p9-46v area - female
fin_female_lh_area_phen84.tsv.gz	GCST90429932	Left 46 area - female
fin_female_lh_area_phen85.tsv.gz	GCST90429933	Left a9-46v area - female
fin_female_lh_area_phen86.tsv.gz	GCST90429934	Left 9-46d area - female
fin_female_lh_area_phen87.tsv.gz	GCST90429935	Left 9a area - female
fin_female_lh_area_phen88.tsv.gz	GCST90429936	Left 10v area - female
fin_female_lh_area_phen89.tsv.gz	GCST90429937	Left a10p area - female
fin_female_lh_area_phen90.tsv.gz	GCST90429938	Left 10pp area - female
fin_female_lh_area_phen91.tsv.gz	GCST90429939	Left 11l area - female
fin_female_lh_area_phen92.tsv.gz	GCST90429940	Left 13l area - female
fin_female_lh_area_phen93.tsv.gz	GCST90429941	Left OFC area - female
fin_female_lh_area_phen94.tsv.gz	GCST90429942	Left 47s area - female
fin_female_lh_area_phen95.tsv.gz	GCST90429943	Left LIPd area - female
fin_female_lh_area_phen96.tsv.gz	GCST90429944	Left 6a area - female
fin_female_lh_area_phen97.tsv.gz	GCST90429945	Left i6-8 area - female
fin_female_lh_area_phen98.tsv.gz	GCST90429946	Left s6-8 area - female
fin_female_lh_area_phen99.tsv.gz	GCST90429947	Left 43 area - female
fin_female_lh_area_phen100.tsv.gz	GCST90429948	Left OP4 area - female
fin_female_lh_area_phen101.tsv.gz	GCST90429949	Left OP1 area - female
fin_female_lh_area_phen102.tsv.gz	GCST90429950	Left OP2-3 area - female
fin_female_lh_area_phen103.tsv.gz	GCST90429951	Left 52 area - female
fin_female_lh_area_phen104.tsv.gz	GCST90429952	Left RI area - female
fin_female_lh_area_phen105.tsv.gz	GCST90429953	Left PFcm area - female
fin_female_lh_area_phen106.tsv.gz	GCST90429954	Left PoI2 area - female
fin_female_lh_area_phen107.tsv.gz	GCST90429955	Left TA2 area - female
fin_female_lh_area_phen108.tsv.gz	GCST90429956	Left FOP4 area - female
fin_female_lh_area_phen109.tsv.gz	GCST90429957	Left MI area - female
fin_female_lh_area_phen110.tsv.gz	GCST90429958	Left Pir area - female
fin_female_lh_area_phen111.tsv.gz	GCST90429959	Left AVI area - female
fin_female_lh_area_phen112.tsv.gz	GCST90429960	Left AAIC area - female
fin_female_lh_area_phen113.tsv.gz	GCST90429961	Left FOP1 area - female
fin_female_lh_area_phen114.tsv.gz	GCST90429962	Left FOP3 area - female
fin_female_lh_area_phen115.tsv.gz	GCST90429963	Left FOP2 area - female
fin_female_lh_area_phen116.tsv.gz	GCST90429964	Left PFt area - female
fin_female_lh_area_phen117.tsv.gz	GCST90429965	Left AIP area - female
fin_female_lh_area_phen118.tsv.gz	GCST90429966	Left EC area - female
fin_female_lh_area_phen119.tsv.gz	GCST90429967	Left PreS area - female
fin_female_lh_area_phen120.tsv.gz	GCST90429968	Left H area - female
fin_female_lh_area_phen121.tsv.gz	GCST90429969	Left ProS area - female
fin_female_lh_area_phen122.tsv.gz	GCST90429970	Left PeEc area - female
fin_female_lh_area_phen123.tsv.gz	GCST90429971	Left STGa area - female
fin_female_lh_area_phen124.tsv.gz	GCST90429972	Left PBelt area - female
fin_female_lh_area_phen125.tsv.gz	GCST90429973	Left A5 area - female
fin_female_lh_area_phen126.tsv.gz	GCST90429974	Left PHA1 area - female
fin_female_lh_area_phen127.tsv.gz	GCST90429975	Left PHA3 area - female
fin_female_lh_area_phen128.tsv.gz	GCST90429976	Left STSda area - female
fin_female_lh_area_phen129.tsv.gz	GCST90429977	Left STSdp area - female
fin_female_lh_area_phen130.tsv.gz	GCST90429978	Left STSvp area - female
fin_female_lh_area_phen131.tsv.gz	GCST90429979	Left TGd area - female
fin_female_lh_area_phen132.tsv.gz	GCST90429980	Left TE1a area - female
fin_female_lh_area_phen133.tsv.gz	GCST90429981	Left TE1p area - female
fin_female_lh_area_phen134.tsv.gz	GCST90429982	Left TE2a area - female
fin_female_lh_area_phen135.tsv.gz	GCST90429983	Left TF area - female
fin_female_lh_area_phen136.tsv.gz	GCST90429984	Left TE2p area - female
fin_female_lh_area_phen137.tsv.gz	GCST90429985	Left PHT area - female
fin_female_lh_area_phen138.tsv.gz	GCST90429986	Left PH area - female
fin_female_lh_area_phen139.tsv.gz	GCST90429987	Left TPOJ1 area - female
fin_female_lh_area_phen140.tsv.gz	GCST90429988	Left TPOJ2 area - female
fin_female_lh_area_phen141.tsv.gz	GCST90429989	Left TPOJ3 area - female
fin_female_lh_area_phen142.tsv.gz	GCST90429990	Left DVT area - female
fin_female_lh_area_phen143.tsv.gz	GCST90429991	Left PGp area - female
fin_female_lh_area_phen144.tsv.gz	GCST90429992	Left IP2 area - female
fin_female_lh_area_phen145.tsv.gz	GCST90429993	Left IP1 area - female
fin_female_lh_area_phen146.tsv.gz	GCST90429994	Left IP0 area - female
fin_female_lh_area_phen147.tsv.gz	GCST90429995	Left PFop area - female
fin_female_lh_area_phen148.tsv.gz	GCST90429996	Left PF area - female
fin_female_lh_area_phen149.tsv.gz	GCST90429997	Left PFm area - female
fin_female_lh_area_phen150.tsv.gz	GCST90429998	Left PGi area - female
fin_female_lh_area_phen151.tsv.gz	GCST90429999	Left PGs area - female
fin_female_lh_area_phen152.tsv.gz	GCST90430000	Left V6A area - female
fin_female_lh_area_phen153.tsv.gz	GCST90430001	Left VMV1 area - female
fin_female_lh_area_phen154.tsv.gz	GCST90430002	Left VMV3 area - female
fin_female_lh_area_phen155.tsv.gz	GCST90430003	Left PHA2 area - female
fin_female_lh_area_phen156.tsv.gz	GCST90430004	Left V4t area - female
fin_female_lh_area_phen157.tsv.gz	GCST90430005	Left FST area - female
fin_female_lh_area_phen158.tsv.gz	GCST90430006	Left V3CD area - female
fin_female_lh_area_phen159.tsv.gz	GCST90430007	Left LO3 area - female
fin_female_lh_area_phen160.tsv.gz	GCST90430008	Left VMV2 area - female
fin_female_lh_area_phen161.tsv.gz	GCST90430009	Left 31pd area - female
fin_female_lh_area_phen162.tsv.gz	GCST90430010	Left 31a area - female
fin_female_lh_area_phen163.tsv.gz	GCST90430011	Left VVC area - female
fin_female_lh_area_phen164.tsv.gz	GCST90430012	Left 25 area - female
fin_female_lh_area_phen165.tsv.gz	GCST90430013	Left s32 area - female
fin_female_lh_area_phen166.tsv.gz	GCST90430014	Left pOFC area - female
fin_female_lh_area_phen167.tsv.gz	GCST90430015	Left PoI1 area - female
fin_female_lh_area_phen168.tsv.gz	GCST90430016	Left Ig area - female
fin_female_lh_area_phen169.tsv.gz	GCST90430017	Left FOP5 area - female
fin_female_lh_area_phen170.tsv.gz	GCST90430018	Left p10p area - female
fin_female_lh_area_phen171.tsv.gz	GCST90430019	Left p47r area - female
fin_female_lh_area_phen172.tsv.gz	GCST90430020	Left TGv area - female
fin_female_lh_area_phen173.tsv.gz	GCST90430021	Left MBelt area - female
fin_female_lh_area_phen174.tsv.gz	GCST90430022	Left LBelt area - female
fin_female_lh_area_phen175.tsv.gz	GCST90430023	Left A4 area - female
fin_female_lh_area_phen176.tsv.gz	GCST90430024	Left STSva area - female
fin_female_lh_area_phen177.tsv.gz	GCST90430025	Left TE1m area - female
fin_female_lh_area_phen178.tsv.gz	GCST90430026	Left PI area - female
fin_female_lh_area_phen179.tsv.gz	GCST90430027	Left a32pr area - female
fin_female_lh_area_phen180.tsv.gz	GCST90430028	Left p24 area - female
fin_female_rh_area_phen1.tsv.gz	GCST90430029	Right V1 area - female
fin_female_rh_area_phen2.tsv.gz	GCST90430030	Right MST area - female
fin_female_rh_area_phen3.tsv.gz	GCST90430031	Right V6 area - female
fin_female_rh_area_phen4.tsv.gz	GCST90430032	Right V2 area - female
fin_female_rh_area_phen5.tsv.gz	GCST90430033	Right V3 area - female
fin_female_rh_area_phen6.tsv.gz	GCST90430034	Right V4 area - female
fin_female_rh_area_phen7.tsv.gz	GCST90430035	Right V8 area - female
fin_female_rh_area_phen8.tsv.gz	GCST90430036	Right 4 area - female
fin_female_rh_area_phen9.tsv.gz	GCST90430037	Right 3b area - female
fin_female_rh_area_phen10.tsv.gz	GCST90430038	Right FEF area - female
fin_female_rh_area_phen11.tsv.gz	GCST90430039	Right PEF area - female
fin_female_rh_area_phen12.tsv.gz	GCST90430040	Right 55b area - female
fin_female_rh_area_phen13.tsv.gz	GCST90430041	Right V3A area - female
fin_female_rh_area_phen14.tsv.gz	GCST90430042	Right RSC area - female
fin_female_rh_area_phen15.tsv.gz	GCST90430043	Right POS2 area - female
fin_female_rh_area_phen16.tsv.gz	GCST90430044	Right V7 area - female
fin_female_rh_area_phen17.tsv.gz	GCST90430045	Right IPS1 area - female
fin_female_rh_area_phen18.tsv.gz	GCST90430046	Right FFC area - female
fin_female_rh_area_phen19.tsv.gz	GCST90430047	Right V3B area - female
fin_female_rh_area_phen20.tsv.gz	GCST90430048	Right LO1 area - female
fin_female_rh_area_phen21.tsv.gz	GCST90430049	Right LO2 area - female
fin_female_rh_area_phen22.tsv.gz	GCST90430050	Right PIT area - female
fin_female_rh_area_phen23.tsv.gz	GCST90430051	Right MT area - female
fin_female_rh_area_phen24.tsv.gz	GCST90430052	Right A1 area - female
fin_female_rh_area_phen25.tsv.gz	GCST90430053	Right PSL area - female
fin_female_rh_area_phen26.tsv.gz	GCST90430054	Right SFL area - female
fin_female_rh_area_phen27.tsv.gz	GCST90430055	Right PCV area - female
fin_female_rh_area_phen28.tsv.gz	GCST90430056	Right STV area - female
fin_female_rh_area_phen29.tsv.gz	GCST90430057	Right 7Pm area - female
fin_female_rh_area_phen30.tsv.gz	GCST90430058	Right 7m area - female
fin_female_rh_area_phen31.tsv.gz	GCST90430059	Right POS1 area - female
fin_female_rh_area_phen32.tsv.gz	GCST90430060	Right 23d area - female
fin_female_rh_area_phen33.tsv.gz	GCST90430061	Right v23ab area - female
fin_female_rh_area_phen34.tsv.gz	GCST90430062	Right d23ab area - female
fin_female_rh_area_phen35.tsv.gz	GCST90430063	Right 31pv area - female
fin_female_rh_area_phen36.tsv.gz	GCST90430064	Right 5m area - female
fin_female_rh_area_phen37.tsv.gz	GCST90430065	Right 5mv area - female
fin_female_rh_area_phen38.tsv.gz	GCST90430066	Right 23c area - female
fin_female_rh_area_phen39.tsv.gz	GCST90430067	Right 5L area - female
fin_female_rh_area_phen40.tsv.gz	GCST90430068	Right 24dd area - female
fin_female_rh_area_phen41.tsv.gz	GCST90430069	Right 24dv area - female
fin_female_rh_area_phen42.tsv.gz	GCST90430070	Right 7AL area - female
fin_female_rh_area_phen43.tsv.gz	GCST90430071	Right SCEF area - female
fin_female_rh_area_phen44.tsv.gz	GCST90430072	Right 6ma area - female
fin_female_rh_area_phen45.tsv.gz	GCST90430073	Right 7Am area - female
fin_female_rh_area_phen46.tsv.gz	GCST90430074	Right 7PL area - female
fin_female_rh_area_phen47.tsv.gz	GCST90430075	Right 7PC area - female
fin_female_rh_area_phen48.tsv.gz	GCST90430076	Right LIPv area - female
fin_female_rh_area_phen49.tsv.gz	GCST90430077	Right VIP area - female
fin_female_rh_area_phen50.tsv.gz	GCST90430078	Right MIP area - female
fin_female_rh_area_phen51.tsv.gz	GCST90430079	Right 1 area - female
fin_female_rh_area_phen52.tsv.gz	GCST90430080	Right 2 area - female
fin_female_rh_area_phen53.tsv.gz	GCST90430081	Right 3a area - female
fin_female_rh_area_phen54.tsv.gz	GCST90430082	Right 6d area - female
fin_female_rh_area_phen55.tsv.gz	GCST90430083	Right 6mp area - female
fin_female_rh_area_phen56.tsv.gz	GCST90430084	Right 6v area - female
fin_female_rh_area_phen57.tsv.gz	GCST90430085	Right p24pr area - female
fin_female_rh_area_phen58.tsv.gz	GCST90430086	Right 33pr area - female
fin_female_rh_area_phen59.tsv.gz	GCST90430087	Right a24pr area - female
fin_female_rh_area_phen60.tsv.gz	GCST90430088	Right p32pr area - female
fin_female_rh_area_phen61.tsv.gz	GCST90430089	Right a24 area - female
fin_female_rh_area_phen62.tsv.gz	GCST90430090	Right d32 area - female
fin_female_rh_area_phen63.tsv.gz	GCST90430091	Right 8BM area - female
fin_female_rh_area_phen64.tsv.gz	GCST90430092	Right p32 area - female
fin_female_rh_area_phen65.tsv.gz	GCST90430093	Right 10r area - female
fin_female_rh_area_phen66.tsv.gz	GCST90430094	Right 47m area - female
fin_female_rh_area_phen67.tsv.gz	GCST90430095	Right 8Av area - female
fin_female_rh_area_phen68.tsv.gz	GCST90430096	Right 8Ad area - female
fin_female_rh_area_phen69.tsv.gz	GCST90430097	Right 9m area - female
fin_female_rh_area_phen70.tsv.gz	GCST90430098	Right 8BL area - female
fin_female_rh_area_phen71.tsv.gz	GCST90430099	Right 9p area - female
fin_female_rh_area_phen72.tsv.gz	GCST90430100	Right 10d area - female
fin_female_rh_area_phen73.tsv.gz	GCST90430101	Right 8C area - female
fin_female_rh_area_phen74.tsv.gz	GCST90430102	Right 44 area - female
fin_female_rh_area_phen75.tsv.gz	GCST90430103	Right 45 area - female
fin_female_rh_area_phen76.tsv.gz	GCST90430104	Right 47l area - female
fin_female_rh_area_phen77.tsv.gz	GCST90430105	Right a47r area - female
fin_female_rh_area_phen78.tsv.gz	GCST90430106	Right 6r area - female
fin_female_rh_area_phen79.tsv.gz	GCST90430107	Right IFJa area - female
fin_female_rh_area_phen80.tsv.gz	GCST90430108	Right IFJp area - female
fin_female_rh_area_phen81.tsv.gz	GCST90430109	Right IFSp area - female
fin_female_rh_area_phen82.tsv.gz	GCST90430110	Right IFSa area - female
fin_female_rh_area_phen83.tsv.gz	GCST90430111	Right p9-46v area - female
fin_female_rh_area_phen84.tsv.gz	GCST90430112	Right 46 area - female
fin_female_rh_area_phen85.tsv.gz	GCST90430113	Right a9-46v area - female
fin_female_rh_area_phen86.tsv.gz	GCST90430114	Right 9-46d area - female
fin_female_rh_area_phen87.tsv.gz	GCST90430115	Right 9a area - female
fin_female_rh_area_phen88.tsv.gz	GCST90430116	Right 10v area - female
fin_female_rh_area_phen89.tsv.gz	GCST90430117	Right a10p area - female
fin_female_rh_area_phen90.tsv.gz	GCST90430118	Right 10pp area - female
fin_female_rh_area_phen91.tsv.gz	GCST90430119	Right 11l area - female
fin_female_rh_area_phen92.tsv.gz	GCST90430120	Right 13l area - female
fin_female_rh_area_phen93.tsv.gz	GCST90430121	Right OFC area - female
fin_female_rh_area_phen94.tsv.gz	GCST90430122	Right 47s area - female
fin_female_rh_area_phen95.tsv.gz	GCST90430123	Right LIPd area - female
fin_female_rh_area_phen96.tsv.gz	GCST90430124	Right 6a area - female
fin_female_rh_area_phen97.tsv.gz	GCST90430125	Right i6-8 area - female
fin_female_rh_area_phen98.tsv.gz	GCST90430126	Right s6-8 area - female
fin_female_rh_area_phen99.tsv.gz	GCST90430127	Right 43 area - female
fin_female_rh_area_phen100.tsv.gz	GCST90430128	Right OP4 area - female
fin_female_rh_area_phen101.tsv.gz	GCST90430129	Right OP1 area - female
fin_female_rh_area_phen102.tsv.gz	GCST90430130	Right OP2-3 area - female
fin_female_rh_area_phen103.tsv.gz	GCST90430131	Right 52 area - female
fin_female_rh_area_phen104.tsv.gz	GCST90430132	Right RI area - female
fin_female_rh_area_phen105.tsv.gz	GCST90430133	Right PFcm area - female
fin_female_rh_area_phen106.tsv.gz	GCST90430134	Right PoI2 area - female
fin_female_rh_area_phen107.tsv.gz	GCST90430135	Right TA2 area - female
fin_female_rh_area_phen108.tsv.gz	GCST90430136	Right FOP4 area - female
fin_female_rh_area_phen109.tsv.gz	GCST90430137	Right MI area - female
fin_female_rh_area_phen110.tsv.gz	GCST90430138	Right Pir area - female
fin_female_rh_area_phen111.tsv.gz	GCST90430139	Right AVI area - female
fin_female_rh_area_phen112.tsv.gz	GCST90430140	Right AAIC area - female
fin_female_rh_area_phen113.tsv.gz	GCST90430141	Right FOP1 area - female
fin_female_rh_area_phen114.tsv.gz	GCST90430142	Right FOP3 area - female
fin_female_rh_area_phen115.tsv.gz	GCST90430143	Right FOP2 area - female
fin_female_rh_area_phen116.tsv.gz	GCST90430144	Right PFt area - female
fin_female_rh_area_phen117.tsv.gz	GCST90430145	Right AIP area - female
fin_female_rh_area_phen118.tsv.gz	GCST90430146	Right EC area - female
fin_female_rh_area_phen119.tsv.gz	GCST90430147	Right PreS area - female
fin_female_rh_area_phen120.tsv.gz	GCST90430148	Right H area - female
fin_female_rh_area_phen121.tsv.gz	GCST90430149	Right ProS area - female
fin_female_rh_area_phen122.tsv.gz	GCST90430150	Right PeEc area - female
fin_female_rh_area_phen123.tsv.gz	GCST90430151	Right STGa area - female
fin_female_rh_area_phen124.tsv.gz	GCST90430152	Right PBelt area - female
fin_female_rh_area_phen125.tsv.gz	GCST90430153	Right A5 area - female
fin_female_rh_area_phen126.tsv.gz	GCST90430154	Right PHA1 area - female
fin_female_rh_area_phen127.tsv.gz	GCST90430155	Right PHA3 area - female
fin_female_rh_area_phen128.tsv.gz	GCST90430156	Right STSda area - female
fin_female_rh_area_phen129.tsv.gz	GCST90430157	Right STSdp area - female
fin_female_rh_area_phen130.tsv.gz	GCST90430158	Right STSvp area - female
fin_female_rh_area_phen131.tsv.gz	GCST90430159	Right TGd area - female
fin_female_rh_area_phen132.tsv.gz	GCST90430160	Right TE1a area - female
fin_female_rh_area_phen133.tsv.gz	GCST90430161	Right TE1p area - female
fin_female_rh_area_phen134.tsv.gz	GCST90430162	Right TE2a area - female
fin_female_rh_area_phen135.tsv.gz	GCST90430163	Right TF area - female
fin_female_rh_area_phen136.tsv.gz	GCST90430164	Right TE2p area - female
fin_female_rh_area_phen137.tsv.gz	GCST90430165	Right PHT area - female
fin_female_rh_area_phen138.tsv.gz	GCST90430166	Right PH area - female
fin_female_rh_area_phen139.tsv.gz	GCST90430167	Right TPOJ1 area - female
fin_female_rh_area_phen140.tsv.gz	GCST90430168	Right TPOJ2 area - female
fin_female_rh_area_phen141.tsv.gz	GCST90430169	Right TPOJ3 area - female
fin_female_rh_area_phen142.tsv.gz	GCST90430170	Right DVT area - female
fin_female_rh_area_phen143.tsv.gz	GCST90430171	Right PGp area - female
fin_female_rh_area_phen144.tsv.gz	GCST90430172	Right IP2 area - female
fin_female_rh_area_phen145.tsv.gz	GCST90430173	Right IP1 area - female
fin_female_rh_area_phen146.tsv.gz	GCST90430174	Right IP0 area - female
fin_female_rh_area_phen147.tsv.gz	GCST90430175	Right PFop area - female
fin_female_rh_area_phen148.tsv.gz	GCST90430176	Right PF area - female
fin_female_rh_area_phen149.tsv.gz	GCST90430177	Right PFm area - female
fin_female_rh_area_phen150.tsv.gz	GCST90430178	Right PGi area - female
fin_female_rh_area_phen151.tsv.gz	GCST90430179	Right PGs area - female
fin_female_rh_area_phen152.tsv.gz	GCST90430180	Right V6A area - female
fin_female_rh_area_phen153.tsv.gz	GCST90430181	Right VMV1 area - female
fin_female_rh_area_phen154.tsv.gz	GCST90430182	Right VMV3 area - female
fin_female_rh_area_phen155.tsv.gz	GCST90430183	Right PHA2 area - female
fin_female_rh_area_phen156.tsv.gz	GCST90430184	Right V4t area - female
fin_female_rh_area_phen157.tsv.gz	GCST90430185	Right FST area - female
fin_female_rh_area_phen158.tsv.gz	GCST90430186	Right V3CD area - female
fin_female_rh_area_phen159.tsv.gz	GCST90430187	Right LO3 area - female
fin_female_rh_area_phen160.tsv.gz	GCST90430188	Right VMV2 area - female
fin_female_rh_area_phen161.tsv.gz	GCST90430189	Right 31pd area - female
fin_female_rh_area_phen162.tsv.gz	GCST90430190	Right 31a area - female
fin_female_rh_area_phen163.tsv.gz	GCST90430191	Right VVC area - female
fin_female_rh_area_phen164.tsv.gz	GCST90430192	Right 25 area - female
fin_female_rh_area_phen165.tsv.gz	GCST90430193	Right s32 area - female
fin_female_rh_area_phen166.tsv.gz	GCST90430194	Right pOFC area - female
fin_female_rh_area_phen167.tsv.gz	GCST90430195	Right PoI1 area - female
fin_female_rh_area_phen168.tsv.gz	GCST90430196	Right Ig area - female
fin_female_rh_area_phen169.tsv.gz	GCST90430197	Right FOP5 area - female
fin_female_rh_area_phen170.tsv.gz	GCST90430198	Right p10p area - female
fin_female_rh_area_phen171.tsv.gz	GCST90430199	Right p47r area - female
fin_female_rh_area_phen172.tsv.gz	GCST90430200	Right TGv area - female
fin_female_rh_area_phen173.tsv.gz	GCST90430201	Right MBelt area - female
fin_female_rh_area_phen174.tsv.gz	GCST90430202	Right LBelt area - female
fin_female_rh_area_phen175.tsv.gz	GCST90430203	Right A4 area - female
fin_female_rh_area_phen176.tsv.gz	GCST90430204	Right STSva area - female
fin_female_rh_area_phen177.tsv.gz	GCST90430205	Right TE1m area - female
fin_female_rh_area_phen178.tsv.gz	GCST90430206	Right PI area - female
fin_female_rh_area_phen179.tsv.gz	GCST90430207	Right a32pr area - female
fin_female_rh_area_phen180.tsv.gz	GCST90430208	Right p24 area - female
fin_male_lh_area_phen1.tsv.gz	GCST90430209	Left V1 area - male
fin_male_lh_area_phen2.tsv.gz	GCST90430210	Left MST area - male
fin_male_lh_area_phen3.tsv.gz	GCST90430211	Left V6 area - male
fin_male_lh_area_phen4.tsv.gz	GCST90430212	Left V2 area - male
fin_male_lh_area_phen5.tsv.gz	GCST90430213	Left V3 area - male
fin_male_lh_area_phen6.tsv.gz	GCST90430214	Left V4 area - male
fin_male_lh_area_phen7.tsv.gz	GCST90430215	Left V8 area - male
fin_male_lh_area_phen8.tsv.gz	GCST90430216	Left 4 area - male
fin_male_lh_area_phen9.tsv.gz	GCST90430217	Left 3b area - male
fin_male_lh_area_phen10.tsv.gz	GCST90430218	Left FEF area - male
fin_male_lh_area_phen11.tsv.gz	GCST90430219	Left PEF area - male
fin_male_lh_area_phen12.tsv.gz	GCST90430220	Left 55b area - male
fin_male_lh_area_phen13.tsv.gz	GCST90430221	Left V3A area - male
fin_male_lh_area_phen14.tsv.gz	GCST90430222	Left RSC area - male
fin_male_lh_area_phen15.tsv.gz	GCST90430223	Left POS2 area - male
fin_male_lh_area_phen16.tsv.gz	GCST90430224	Left V7 area - male
fin_male_lh_area_phen17.tsv.gz	GCST90430225	Left IPS1 area - male
fin_male_lh_area_phen18.tsv.gz	GCST90430226	Left FFC area - male
fin_male_lh_area_phen19.tsv.gz	GCST90430227	Left V3B area - male
fin_male_lh_area_phen20.tsv.gz	GCST90430228	Left LO1 area - male
fin_male_lh_area_phen21.tsv.gz	GCST90430229	Left LO2 area - male
fin_male_lh_area_phen22.tsv.gz	GCST90430230	Left PIT area - male
fin_male_lh_area_phen23.tsv.gz	GCST90430231	Left MT area - male
fin_male_lh_area_phen24.tsv.gz	GCST90430232	Left A1 area - male
fin_male_lh_area_phen25.tsv.gz	GCST90430233	Left PSL area - male
fin_male_lh_area_phen26.tsv.gz	GCST90430234	Left SFL area - male
fin_male_lh_area_phen27.tsv.gz	GCST90430235	Left PCV area - male
fin_male_lh_area_phen28.tsv.gz	GCST90430236	Left STV area - male
fin_male_lh_area_phen29.tsv.gz	GCST90430237	Left 7Pm area - male
fin_male_lh_area_phen30.tsv.gz	GCST90430238	Left 7m area - male
fin_male_lh_area_phen31.tsv.gz	GCST90430239	Left POS1 area - male
fin_male_lh_area_phen32.tsv.gz	GCST90430240	Left 23d area - male
fin_male_lh_area_phen33.tsv.gz	GCST90430241	Left v23ab area - male
fin_male_lh_area_phen34.tsv.gz	GCST90430242	Left d23ab area - male
fin_male_lh_area_phen35.tsv.gz	GCST90430243	Left 31pv area - male
fin_male_lh_area_phen36.tsv.gz	GCST90430244	Left 5m area - male
fin_male_lh_area_phen37.tsv.gz	GCST90430245	Left 5mv area - male
fin_male_lh_area_phen38.tsv.gz	GCST90430246	Left 23c area - male
fin_male_lh_area_phen39.tsv.gz	GCST90430247	Left 5L area - male
fin_male_lh_area_phen40.tsv.gz	GCST90430248	Left 24dd area - male
fin_male_lh_area_phen41.tsv.gz	GCST90430249	Left 24dv area - male
fin_male_lh_area_phen42.tsv.gz	GCST90430250	Left 7AL area - male
fin_male_lh_area_phen43.tsv.gz	GCST90430251	Left SCEF area - male
fin_male_lh_area_phen44.tsv.gz	GCST90430252	Left 6ma area - male
fin_male_lh_area_phen45.tsv.gz	GCST90430253	Left 7Am area - male
fin_male_lh_area_phen46.tsv.gz	GCST90430254	Left 7PL area - male
fin_male_lh_area_phen47.tsv.gz	GCST90430255	Left 7PC area - male
fin_male_lh_area_phen48.tsv.gz	GCST90430256	Left LIPv area - male
fin_male_lh_area_phen49.tsv.gz	GCST90430257	Left VIP area - male
fin_male_lh_area_phen50.tsv.gz	GCST90430258	Left MIP area - male
fin_male_lh_area_phen51.tsv.gz	GCST90430259	Left 1 area - male
fin_male_lh_area_phen52.tsv.gz	GCST90430260	Left 2 area - male
fin_male_lh_area_phen53.tsv.gz	GCST90430261	Left 3a area - male
fin_male_lh_area_phen54.tsv.gz	GCST90430262	Left 6d area - male
fin_male_lh_area_phen55.tsv.gz	GCST90430263	Left 6mp area - male
fin_male_lh_area_phen56.tsv.gz	GCST90430264	Left 6v area - male
fin_male_lh_area_phen57.tsv.gz	GCST90430265	Left p24pr area - male
fin_male_lh_area_phen58.tsv.gz	GCST90430266	Left 33pr area - male
fin_male_lh_area_phen59.tsv.gz	GCST90430267	Left a24pr area - male
fin_male_lh_area_phen60.tsv.gz	GCST90430268	Left p32pr area - male
fin_male_lh_area_phen61.tsv.gz	GCST90430269	Left a24 area - male
fin_male_lh_area_phen62.tsv.gz	GCST90430270	Left d32 area - male
fin_male_lh_area_phen63.tsv.gz	GCST90430271	Left 8BM area - male
fin_male_lh_area_phen64.tsv.gz	GCST90430272	Left p32 area - male
fin_male_lh_area_phen65.tsv.gz	GCST90430273	Left 10r area - male
fin_male_lh_area_phen66.tsv.gz	GCST90430274	Left 47m area - male
fin_male_lh_area_phen67.tsv.gz	GCST90430275	Left 8Av area - male
fin_male_lh_area_phen68.tsv.gz	GCST90430276	Left 8Ad area - male
fin_male_lh_area_phen69.tsv.gz	GCST90430277	Left 9m area - male
fin_male_lh_area_phen70.tsv.gz	GCST90430278	Left 8BL area - male
fin_male_lh_area_phen71.tsv.gz	GCST90430279	Left 9p area - male
fin_male_lh_area_phen72.tsv.gz	GCST90430280	Left 10d area - male
fin_male_lh_area_phen73.tsv.gz	GCST90430281	Left 8C area - male
fin_male_lh_area_phen74.tsv.gz	GCST90430282	Left 44 area - male
fin_male_lh_area_phen75.tsv.gz	GCST90430283	Left 45 area - male
fin_male_lh_area_phen76.tsv.gz	GCST90430284	Left 47l area - male
fin_male_lh_area_phen77.tsv.gz	GCST90430285	Left a47r area - male
fin_male_lh_area_phen78.tsv.gz	GCST90430286	Left 6r area - male
fin_male_lh_area_phen79.tsv.gz	GCST90430287	Left IFJa area - male
fin_male_lh_area_phen80.tsv.gz	GCST90430288	Left IFJp area - male
fin_male_lh_area_phen81.tsv.gz	GCST90430289	Left IFSp area - male
fin_male_lh_area_phen82.tsv.gz	GCST90430290	Left IFSa area - male
fin_male_lh_area_phen83.tsv.gz	GCST90430291	Left p9-46v area - male
fin_male_lh_area_phen84.tsv.gz	GCST90430292	Left 46 area - male
fin_male_lh_area_phen85.tsv.gz	GCST90430293	Left a9-46v area - male
fin_male_lh_area_phen86.tsv.gz	GCST90430294	Left 9-46d area - male
fin_male_lh_area_phen87.tsv.gz	GCST90430295	Left 9a area - male
fin_male_lh_area_phen88.tsv.gz	GCST90430296	Left 10v area - male
fin_male_lh_area_phen89.tsv.gz	GCST90430297	Left a10p area - male
fin_male_lh_area_phen90.tsv.gz	GCST90430298	Left 10pp area - male
fin_male_lh_area_phen91.tsv.gz	GCST90430299	Left 11l area - male
fin_male_lh_area_phen92.tsv.gz	GCST90430300	Left 13l area - male
fin_male_lh_area_phen93.tsv.gz	GCST90430301	Left OFC area - male
fin_male_lh_area_phen94.tsv.gz	GCST90430302	Left 47s area - male
fin_male_lh_area_phen95.tsv.gz	GCST90430303	Left LIPd area - male
fin_male_lh_area_phen96.tsv.gz	GCST90430304	Left 6a area - male
fin_male_lh_area_phen97.tsv.gz	GCST90430305	Left i6-8 area - male
fin_male_lh_area_phen98.tsv.gz	GCST90430306	Left s6-8 area - male
fin_male_lh_area_phen99.tsv.gz	GCST90430307	Left 43 area - male
fin_male_lh_area_phen100.tsv.gz	GCST90430308	Left OP4 area - male
fin_male_lh_area_phen101.tsv.gz	GCST90430309	Left OP1 area - male
fin_male_lh_area_phen102.tsv.gz	GCST90430310	Left OP2-3 area - male
fin_male_lh_area_phen103.tsv.gz	GCST90430311	Left 52 area - male
fin_male_lh_area_phen104.tsv.gz	GCST90430312	Left RI area - male
fin_male_lh_area_phen105.tsv.gz	GCST90430313	Left PFcm area - male
fin_male_lh_area_phen106.tsv.gz	GCST90430314	Left PoI2 area - male
fin_male_lh_area_phen107.tsv.gz	GCST90430315	Left TA2 area - male
fin_male_lh_area_phen108.tsv.gz	GCST90430316	Left FOP4 area - male
fin_male_lh_area_phen109.tsv.gz	GCST90430317	Left MI area - male
fin_male_lh_area_phen110.tsv.gz	GCST90430318	Left Pir area - male
fin_male_lh_area_phen111.tsv.gz	GCST90430319	Left AVI area - male
fin_male_lh_area_phen112.tsv.gz	GCST90430320	Left AAIC area - male
fin_male_lh_area_phen113.tsv.gz	GCST90430321	Left FOP1 area - male
fin_male_lh_area_phen114.tsv.gz	GCST90430322	Left FOP3 area - male
fin_male_lh_area_phen115.tsv.gz	GCST90430323	Left FOP2 area - male
fin_male_lh_area_phen116.tsv.gz	GCST90430324	Left PFt area - male
fin_male_lh_area_phen117.tsv.gz	GCST90430325	Left AIP area - male
fin_male_lh_area_phen118.tsv.gz	GCST90430326	Left EC area - male
fin_male_lh_area_phen119.tsv.gz	GCST90430327	Left PreS area - male
fin_male_lh_area_phen120.tsv.gz	GCST90430328	Left H area - male
fin_male_lh_area_phen121.tsv.gz	GCST90430329	Left ProS area - male
fin_male_lh_area_phen122.tsv.gz	GCST90430330	Left PeEc area - male
fin_male_lh_area_phen123.tsv.gz	GCST90430331	Left STGa area - male
fin_male_lh_area_phen124.tsv.gz	GCST90430332	Left PBelt area - male
fin_male_lh_area_phen125.tsv.gz	GCST90430333	Left A5 area - male
fin_male_lh_area_phen126.tsv.gz	GCST90430334	Left PHA1 area - male
fin_male_lh_area_phen127.tsv.gz	GCST90430335	Left PHA3 area - male
fin_male_lh_area_phen128.tsv.gz	GCST90430336	Left STSda area - male
fin_male_lh_area_phen129.tsv.gz	GCST90430337	Left STSdp area - male
fin_male_lh_area_phen130.tsv.gz	GCST90430338	Left STSvp area - male
fin_male_lh_area_phen131.tsv.gz	GCST90430339	Left TGd area - male
fin_male_lh_area_phen132.tsv.gz	GCST90430340	Left TE1a area - male
fin_male_lh_area_phen133.tsv.gz	GCST90430341	Left TE1p area - male
fin_male_lh_area_phen134.tsv.gz	GCST90430342	Left TE2a area - male
fin_male_lh_area_phen135.tsv.gz	GCST90430343	Left TF area - male
fin_male_lh_area_phen136.tsv.gz	GCST90430344	Left TE2p area - male
fin_male_lh_area_phen137.tsv.gz	GCST90430345	Left PHT area - male
fin_male_lh_area_phen138.tsv.gz	GCST90430346	Left PH area - male
fin_male_lh_area_phen139.tsv.gz	GCST90430347	Left TPOJ1 area - male
fin_male_lh_area_phen140.tsv.gz	GCST90430348	Left TPOJ2 area - male
fin_male_lh_area_phen141.tsv.gz	GCST90430349	Left TPOJ3 area - male
fin_male_lh_area_phen142.tsv.gz	GCST90430350	Left DVT area - male
fin_male_lh_area_phen143.tsv.gz	GCST90430351	Left PGp area - male
fin_male_lh_area_phen144.tsv.gz	GCST90430352	Left IP2 area - male
fin_male_lh_area_phen145.tsv.gz	GCST90430353	Left IP1 area - male
fin_male_lh_area_phen146.tsv.gz	GCST90430354	Left IP0 area - male
fin_male_lh_area_phen147.tsv.gz	GCST90430355	Left PFop area - male
fin_male_lh_area_phen148.tsv.gz	GCST90430356	Left PF area - male
fin_male_lh_area_phen149.tsv.gz	GCST90430357	Left PFm area - male
fin_male_lh_area_phen150.tsv.gz	GCST90430358	Left PGi area - male
fin_male_lh_area_phen151.tsv.gz	GCST90430359	Left PGs area - male
fin_male_lh_area_phen152.tsv.gz	GCST90430360	Left V6A area - male
fin_male_lh_area_phen153.tsv.gz	GCST90430361	Left VMV1 area - male
fin_male_lh_area_phen154.tsv.gz	GCST90430362	Left VMV3 area - male
fin_male_lh_area_phen155.tsv.gz	GCST90430363	Left PHA2 area - male
fin_male_lh_area_phen156.tsv.gz	GCST90430364	Left V4t area - male
fin_male_lh_area_phen157.tsv.gz	GCST90430365	Left FST area - male
fin_male_lh_area_phen158.tsv.gz	GCST90430366	Left V3CD area - male
fin_male_lh_area_phen159.tsv.gz	GCST90430367	Left LO3 area - male
fin_male_lh_area_phen160.tsv.gz	GCST90430368	Left VMV2 area - male
fin_male_lh_area_phen161.tsv.gz	GCST90430369	Left 31pd area - male
fin_male_lh_area_phen162.tsv.gz	GCST90430370	Left 31a area - male
fin_male_lh_area_phen163.tsv.gz	GCST90430371	Left VVC area - male
fin_male_lh_area_phen164.tsv.gz	GCST90430372	Left 25 area - male
fin_male_lh_area_phen165.tsv.gz	GCST90430373	Left s32 area - male
fin_male_lh_area_phen166.tsv.gz	GCST90430374	Left pOFC area - male
fin_male_lh_area_phen167.tsv.gz	GCST90430375	Left PoI1 area - male
fin_male_lh_area_phen168.tsv.gz	GCST90430376	Left Ig area - male
fin_male_lh_area_phen169.tsv.gz	GCST90430377	Left FOP5 area - male
fin_male_lh_area_phen170.tsv.gz	GCST90430378	Left p10p area - male
fin_male_lh_area_phen171.tsv.gz	GCST90430379	Left p47r area - male
fin_male_lh_area_phen172.tsv.gz	GCST90430380	Left TGv area - male
fin_male_lh_area_phen173.tsv.gz	GCST90430381	Left MBelt area - male
fin_male_lh_area_phen174.tsv.gz	GCST90430382	Left LBelt area - male
fin_male_lh_area_phen175.tsv.gz	GCST90430383	Left A4 area - male
fin_male_lh_area_phen176.tsv.gz	GCST90430384	Left STSva area - male
fin_male_lh_area_phen177.tsv.gz	GCST90430385	Left TE1m area - male
fin_male_lh_area_phen178.tsv.gz	GCST90430386	Left PI area - male
fin_male_lh_area_phen179.tsv.gz	GCST90430387	Left a32pr area - male
fin_male_lh_area_phen180.tsv.gz	GCST90430388	Left p24 area - male
fin_male_rh_area_phen1.tsv.gz	GCST90430389	Right V1 area - male
fin_male_rh_area_phen2.tsv.gz	GCST90430390	Right MST area - male
fin_male_rh_area_phen3.tsv.gz	GCST90430391	Right V6 area - male
fin_male_rh_area_phen4.tsv.gz	GCST90430392	Right V2 area - male
fin_male_rh_area_phen5.tsv.gz	GCST90430393	Right V3 area - male
fin_male_rh_area_phen6.tsv.gz	GCST90430394	Right V4 area - male
fin_male_rh_area_phen7.tsv.gz	GCST90430395	Right V8 area - male
fin_male_rh_area_phen8.tsv.gz	GCST90430396	Right 4 area - male
fin_male_rh_area_phen9.tsv.gz	GCST90430397	Right 3b area - male
fin_male_rh_area_phen10.tsv.gz	GCST90430398	Right FEF area - male
fin_male_rh_area_phen11.tsv.gz	GCST90430399	Right PEF area - male
fin_male_rh_area_phen12.tsv.gz	GCST90430400	Right 55b area - male
fin_male_rh_area_phen13.tsv.gz	GCST90430401	Right V3A area - male
fin_male_rh_area_phen14.tsv.gz	GCST90430402	Right RSC area - male
fin_male_rh_area_phen15.tsv.gz	GCST90430403	Right POS2 area - male
fin_male_rh_area_phen16.tsv.gz	GCST90430404	Right V7 area - male
fin_male_rh_area_phen17.tsv.gz	GCST90430405	Right IPS1 area - male
fin_male_rh_area_phen18.tsv.gz	GCST90430406	Right FFC area - male
fin_male_rh_area_phen19.tsv.gz	GCST90430407	Right V3B area - male
fin_male_rh_area_phen20.tsv.gz	GCST90430408	Right LO1 area - male
fin_male_rh_area_phen21.tsv.gz	GCST90430409	Right LO2 area - male
fin_male_rh_area_phen22.tsv.gz	GCST90430410	Right PIT area - male
fin_male_rh_area_phen23.tsv.gz	GCST90430411	Right MT area - male
fin_male_rh_area_phen24.tsv.gz	GCST90430412	Right A1 area - male
fin_male_rh_area_phen25.tsv.gz	GCST90430413	Right PSL area - male
fin_male_rh_area_phen26.tsv.gz	GCST90430414	Right SFL area - male
fin_male_rh_area_phen27.tsv.gz	GCST90430415	Right PCV area - male
fin_male_rh_area_phen28.tsv.gz	GCST90430416	Right STV area - male
fin_male_rh_area_phen29.tsv.gz	GCST90430417	Right 7Pm area - male
fin_male_rh_area_phen30.tsv.gz	GCST90430418	Right 7m area - male
fin_male_rh_area_phen31.tsv.gz	GCST90430419	Right POS1 area - male
fin_male_rh_area_phen32.tsv.gz	GCST90430420	Right 23d area - male
fin_male_rh_area_phen33.tsv.gz	GCST90430421	Right v23ab area - male
fin_male_rh_area_phen34.tsv.gz	GCST90430422	Right d23ab area - male
fin_male_rh_area_phen35.tsv.gz	GCST90430423	Right 31pv area - male
fin_male_rh_area_phen36.tsv.gz	GCST90430424	Right 5m area - male
fin_male_rh_area_phen37.tsv.gz	GCST90430425	Right 5mv area - male
fin_male_rh_area_phen38.tsv.gz	GCST90430426	Right 23c area - male
fin_male_rh_area_phen39.tsv.gz	GCST90430427	Right 5L area - male
fin_male_rh_area_phen40.tsv.gz	GCST90430428	Right 24dd area - male
fin_male_rh_area_phen41.tsv.gz	GCST90430429	Right 24dv area - male
fin_male_rh_area_phen42.tsv.gz	GCST90430430	Right 7AL area - male
fin_male_rh_area_phen43.tsv.gz	GCST90430431	Right SCEF area - male
fin_male_rh_area_phen44.tsv.gz	GCST90430432	Right 6ma area - male
fin_male_rh_area_phen45.tsv.gz	GCST90430433	Right 7Am area - male
fin_male_rh_area_phen46.tsv.gz	GCST90430434	Right 7PL area - male
fin_male_rh_area_phen47.tsv.gz	GCST90430435	Right 7PC area - male
fin_male_rh_area_phen48.tsv.gz	GCST90430436	Right LIPv area - male
fin_male_rh_area_phen49.tsv.gz	GCST90430437	Right VIP area - male
fin_male_rh_area_phen50.tsv.gz	GCST90430438	Right MIP area - male
fin_male_rh_area_phen51.tsv.gz	GCST90430439	Right 1 area - male
fin_male_rh_area_phen52.tsv.gz	GCST90430440	Right 2 area - male
fin_male_rh_area_phen53.tsv.gz	GCST90430441	Right 3a area - male
fin_male_rh_area_phen54.tsv.gz	GCST90430442	Right 6d area - male
fin_male_rh_area_phen55.tsv.gz	GCST90430443	Right 6mp area - male
fin_male_rh_area_phen56.tsv.gz	GCST90430444	Right 6v area - male
fin_male_rh_area_phen57.tsv.gz	GCST90430445	Right p24pr area - male
fin_male_rh_area_phen58.tsv.gz	GCST90430446	Right 33pr area - male
fin_male_rh_area_phen59.tsv.gz	GCST90430447	Right a24pr area - male
fin_male_rh_area_phen60.tsv.gz	GCST90430448	Right p32pr area - male
fin_male_rh_area_phen61.tsv.gz	GCST90430449	Right a24 area - male
fin_male_rh_area_phen62.tsv.gz	GCST90430450	Right d32 area - male
fin_male_rh_area_phen63.tsv.gz	GCST90430451	Right 8BM area - male
fin_male_rh_area_phen64.tsv.gz	GCST90430452	Right p32 area - male
fin_male_rh_area_phen65.tsv.gz	GCST90430453	Right 10r area - male
fin_male_rh_area_phen66.tsv.gz	GCST90430454	Right 47m area - male
fin_male_rh_area_phen67.tsv.gz	GCST90430455	Right 8Av area - male
fin_male_rh_area_phen68.tsv.gz	GCST90430456	Right 8Ad area - male
fin_male_rh_area_phen69.tsv.gz	GCST90430457	Right 9m area - male
fin_male_rh_area_phen70.tsv.gz	GCST90430458	Right 8BL area - male
fin_male_rh_area_phen71.tsv.gz	GCST90430459	Right 9p area - male
fin_male_rh_area_phen72.tsv.gz	GCST90430460	Right 10d area - male
fin_male_rh_area_phen73.tsv.gz	GCST90430461	Right 8C area - male
fin_male_rh_area_phen74.tsv.gz	GCST90430462	Right 44 area - male
fin_male_rh_area_phen75.tsv.gz	GCST90430463	Right 45 area - male
fin_male_rh_area_phen76.tsv.gz	GCST90430464	Right 47l area - male
fin_male_rh_area_phen77.tsv.gz	GCST90430465	Right a47r area - male
fin_male_rh_area_phen78.tsv.gz	GCST90430466	Right 6r area - male
fin_male_rh_area_phen79.tsv.gz	GCST90430467	Right IFJa area - male
fin_male_rh_area_phen80.tsv.gz	GCST90430468	Right IFJp area - male
fin_male_rh_area_phen81.tsv.gz	GCST90430469	Right IFSp area - male
fin_male_rh_area_phen82.tsv.gz	GCST90430470	Right IFSa area - male
fin_male_rh_area_phen83.tsv.gz	GCST90430471	Right p9-46v area - male
fin_male_rh_area_phen84.tsv.gz	GCST90430472	Right 46 area - male
fin_male_rh_area_phen85.tsv.gz	GCST90430473	Right a9-46v area - male
fin_male_rh_area_phen86.tsv.gz	GCST90430474	Right 9-46d area - male
fin_male_rh_area_phen87.tsv.gz	GCST90430475	Right 9a area - male
fin_male_rh_area_phen88.tsv.gz	GCST90430476	Right 10v area - male
fin_male_rh_area_phen89.tsv.gz	GCST90430477	Right a10p area - male
fin_male_rh_area_phen90.tsv.gz	GCST90430478	Right 10pp area - male
fin_male_rh_area_phen91.tsv.gz	GCST90430479	Right 11l area - male
fin_male_rh_area_phen92.tsv.gz	GCST90430480	Right 13l area - male
fin_male_rh_area_phen93.tsv.gz	GCST90430481	Right OFC area - male
fin_male_rh_area_phen94.tsv.gz	GCST90430482	Right 47s area - male
fin_male_rh_area_phen95.tsv.gz	GCST90430483	Right LIPd area - male
fin_male_rh_area_phen96.tsv.gz	GCST90430484	Right 6a area - male
fin_male_rh_area_phen97.tsv.gz	GCST90430485	Right i6-8 area - male
fin_male_rh_area_phen98.tsv.gz	GCST90430486	Right s6-8 area - male
fin_male_rh_area_phen99.tsv.gz	GCST90430487	Right 43 area - male
fin_male_rh_area_phen100.tsv.gz	GCST90430488	Right OP4 area - male
fin_male_rh_area_phen101.tsv.gz	GCST90430489	Right OP1 area - male
fin_male_rh_area_phen102.tsv.gz	GCST90430490	Right OP2-3 area - male
fin_male_rh_area_phen103.tsv.gz	GCST90430491	Right 52 area - male
fin_male_rh_area_phen104.tsv.gz	GCST90430492	Right RI area - male
fin_male_rh_area_phen105.tsv.gz	GCST90430493	Right PFcm area - male
fin_male_rh_area_phen106.tsv.gz	GCST90430494	Right PoI2 area - male
fin_male_rh_area_phen107.tsv.gz	GCST90430495	Right TA2 area - male
fin_male_rh_area_phen108.tsv.gz	GCST90430496	Right FOP4 area - male
fin_male_rh_area_phen109.tsv.gz	GCST90430497	Right MI area - male
fin_male_rh_area_phen110.tsv.gz	GCST90430498	Right Pir area - male
fin_male_rh_area_phen111.tsv.gz	GCST90430499	Right AVI area - male
fin_male_rh_area_phen112.tsv.gz	GCST90430500	Right AAIC area - male
fin_male_rh_area_phen113.tsv.gz	GCST90430501	Right FOP1 area - male
fin_male_rh_area_phen114.tsv.gz	GCST90430502	Right FOP3 area - male
fin_male_rh_area_phen115.tsv.gz	GCST90430503	Right FOP2 area - male
fin_male_rh_area_phen116.tsv.gz	GCST90430504	Right PFt area - male
fin_male_rh_area_phen117.tsv.gz	GCST90430505	Right AIP area - male
fin_male_rh_area_phen118.tsv.gz	GCST90430506	Right EC area - male
fin_male_rh_area_phen119.tsv.gz	GCST90430507	Right PreS area - male
fin_male_rh_area_phen120.tsv.gz	GCST90430508	Right H area - male
fin_male_rh_area_phen121.tsv.gz	GCST90430509	Right ProS area - male
fin_male_rh_area_phen122.tsv.gz	GCST90430510	Right PeEc area - male
fin_male_rh_area_phen123.tsv.gz	GCST90430511	Right STGa area - male
fin_male_rh_area_phen124.tsv.gz	GCST90430512	Right PBelt area - male
fin_male_rh_area_phen125.tsv.gz	GCST90430513	Right A5 area - male
fin_male_rh_area_phen126.tsv.gz	GCST90430514	Right PHA1 area - male
fin_male_rh_area_phen127.tsv.gz	GCST90430515	Right PHA3 area - male
fin_male_rh_area_phen128.tsv.gz	GCST90430516	Right STSda area - male
fin_male_rh_area_phen129.tsv.gz	GCST90430517	Right STSdp area - male
fin_male_rh_area_phen130.tsv.gz	GCST90430518	Right STSvp area - male
fin_male_rh_area_phen131.tsv.gz	GCST90430519	Right TGd area - male
fin_male_rh_area_phen132.tsv.gz	GCST90430520	Right TE1a area - male
fin_male_rh_area_phen133.tsv.gz	GCST90430521	Right TE1p area - male
fin_male_rh_area_phen134.tsv.gz	GCST90430522	Right TE2a area - male
fin_male_rh_area_phen135.tsv.gz	GCST90430523	Right TF area - male
fin_male_rh_area_phen136.tsv.gz	GCST90430524	Right TE2p area - male
fin_male_rh_area_phen137.tsv.gz	GCST90430525	Right PHT area - male
fin_male_rh_area_phen138.tsv.gz	GCST90430526	Right PH area - male
fin_male_rh_area_phen139.tsv.gz	GCST90430527	Right TPOJ1 area - male
fin_male_rh_area_phen140.tsv.gz	GCST90430528	Right TPOJ2 area - male
fin_male_rh_area_phen141.tsv.gz	GCST90430529	Right TPOJ3 area - male
fin_male_rh_area_phen142.tsv.gz	GCST90430530	Right DVT area - male
fin_male_rh_area_phen143.tsv.gz	GCST90430531	Right PGp area - male
fin_male_rh_area_phen144.tsv.gz	GCST90430532	Right IP2 area - male
fin_male_rh_area_phen145.tsv.gz	GCST90430533	Right IP1 area - male
fin_male_rh_area_phen146.tsv.gz	GCST90430534	Right IP0 area - male
fin_male_rh_area_phen147.tsv.gz	GCST90430535	Right PFop area - male
fin_male_rh_area_phen148.tsv.gz	GCST90430536	Right PF area - male
fin_male_rh_area_phen149.tsv.gz	GCST90430537	Right PFm area - male
fin_male_rh_area_phen150.tsv.gz	GCST90430538	Right PGi area - male
fin_male_rh_area_phen151.tsv.gz	GCST90430539	Right PGs area - male
fin_male_rh_area_phen152.tsv.gz	GCST90430540	Right V6A area - male
fin_male_rh_area_phen153.tsv.gz	GCST90430541	Right VMV1 area - male
fin_male_rh_area_phen154.tsv.gz	GCST90430542	Right VMV3 area - male
fin_male_rh_area_phen155.tsv.gz	GCST90430543	Right PHA2 area - male
fin_male_rh_area_phen156.tsv.gz	GCST90430544	Right V4t area - male
fin_male_rh_area_phen157.tsv.gz	GCST90430545	Right FST area - male
fin_male_rh_area_phen158.tsv.gz	GCST90430546	Right V3CD area - male
fin_male_rh_area_phen159.tsv.gz	GCST90430547	Right LO3 area - male
fin_male_rh_area_phen160.tsv.gz	GCST90430548	Right VMV2 area - male
fin_male_rh_area_phen161.tsv.gz	GCST90430549	Right 31pd area - male
fin_male_rh_area_phen162.tsv.gz	GCST90430550	Right 31a area - male
fin_male_rh_area_phen163.tsv.gz	GCST90430551	Right VVC area - male
fin_male_rh_area_phen164.tsv.gz	GCST90430552	Right 25 area - male
fin_male_rh_area_phen165.tsv.gz	GCST90430553	Right s32 area - male
fin_male_rh_area_phen166.tsv.gz	GCST90430554	Right pOFC area - male
fin_male_rh_area_phen167.tsv.gz	GCST90430555	Right PoI1 area - male
fin_male_rh_area_phen168.tsv.gz	GCST90430556	Right Ig area - male
fin_male_rh_area_phen169.tsv.gz	GCST90430557	Right FOP5 area - male
fin_male_rh_area_phen170.tsv.gz	GCST90430558	Right p10p area - male
fin_male_rh_area_phen171.tsv.gz	GCST90430559	Right p47r area - male
fin_male_rh_area_phen172.tsv.gz	GCST90430560	Right TGv area - male
fin_male_rh_area_phen173.tsv.gz	GCST90430561	Right MBelt area - male
fin_male_rh_area_phen174.tsv.gz	GCST90430562	Right LBelt area - male
fin_male_rh_area_phen175.tsv.gz	GCST90430563	Right A4 area - male
fin_male_rh_area_phen176.tsv.gz	GCST90430564	Right STSva area - male
fin_male_rh_area_phen177.tsv.gz	GCST90430565	Right TE1m area - male
fin_male_rh_area_phen178.tsv.gz	GCST90430566	Right PI area - male
fin_male_rh_area_phen179.tsv.gz	GCST90430567	Right a32pr area - male
fin_male_rh_area_phen180.tsv.gz	GCST90430568	Right p24 area - male
fin_female_lh_vol_phen1.tsv.gz	GCST90430569	Left V1 vol - female
fin_female_lh_vol_phen2.tsv.gz	GCST90430570	Left MST GM volume - female
fin_female_lh_vol_phen3.tsv.gz	GCST90430571	Left V6 GM volume - female
fin_female_lh_vol_phen4.tsv.gz	GCST90430572	Left V2 GM volume - female
fin_female_lh_vol_phen5.tsv.gz	GCST90430573	Left V3 GM volume - female
fin_female_lh_vol_phen6.tsv.gz	GCST90430574	Left V4 GM volume - female
fin_female_lh_vol_phen7.tsv.gz	GCST90430575	Left V8 GM volume - female
fin_female_lh_vol_phen8.tsv.gz	GCST90430576	Left 4 GM volume - female
fin_female_lh_vol_phen9.tsv.gz	GCST90430577	Left 3b GM volume - female
fin_female_lh_vol_phen10.tsv.gz	GCST90430578	Left FEF GM volume - female
fin_female_lh_vol_phen11.tsv.gz	GCST90430579	Left PEF GM volume - female
fin_female_lh_vol_phen12.tsv.gz	GCST90430580	Left 55b GM volume - female
fin_female_lh_vol_phen13.tsv.gz	GCST90430581	Left V3A GM volume - female
fin_female_lh_vol_phen14.tsv.gz	GCST90430582	Left RSC GM volume - female
fin_female_lh_vol_phen15.tsv.gz	GCST90430583	Left POS2 GM volume - female
fin_female_lh_vol_phen16.tsv.gz	GCST90430584	Left V7 GM volume - female
fin_female_lh_vol_phen17.tsv.gz	GCST90430585	Left IPS1 GM volume - female
fin_female_lh_vol_phen18.tsv.gz	GCST90430586	Left FFC GM volume - female
fin_female_lh_vol_phen19.tsv.gz	GCST90430587	Left V3B GM volume - female
fin_female_lh_vol_phen20.tsv.gz	GCST90430588	Left LO1 GM volume - female
fin_female_lh_vol_phen21.tsv.gz	GCST90430589	Left LO2 GM volume - female
fin_female_lh_vol_phen22.tsv.gz	GCST90430590	Left PIT GM volume - female
fin_female_lh_vol_phen23.tsv.gz	GCST90430591	Left MT GM volume - female
fin_female_lh_vol_phen24.tsv.gz	GCST90430592	Left A1 GM volume - female
fin_female_lh_vol_phen25.tsv.gz	GCST90430593	Left PSL GM volume - female
fin_female_lh_vol_phen26.tsv.gz	GCST90430594	Left SFL GM volume - female
fin_female_lh_vol_phen27.tsv.gz	GCST90430595	Left PCV GM volume - female
fin_female_lh_vol_phen28.tsv.gz	GCST90430596	Left STV GM volume - female
fin_female_lh_vol_phen29.tsv.gz	GCST90430597	Left 7Pm GM volume - female
fin_female_lh_vol_phen30.tsv.gz	GCST90430598	Left 7m GM volume - female
fin_female_lh_vol_phen31.tsv.gz	GCST90430599	Left POS1 GM volume - female
fin_female_lh_vol_phen32.tsv.gz	GCST90430600	Left 23d GM volume - female
fin_female_lh_vol_phen33.tsv.gz	GCST90430601	Left v23ab GM volume - female
fin_female_lh_vol_phen34.tsv.gz	GCST90430602	Left d23ab GM volume - female
fin_female_lh_vol_phen35.tsv.gz	GCST90430603	Left 31pv GM volume - female
fin_female_lh_vol_phen36.tsv.gz	GCST90430604	Left 5m GM volume - female
fin_female_lh_vol_phen37.tsv.gz	GCST90430605	Left 5mv GM volume - female
fin_female_lh_vol_phen38.tsv.gz	GCST90430606	Left 23c GM volume - female
fin_female_lh_vol_phen39.tsv.gz	GCST90430607	Left 5L GM volume - female
fin_female_lh_vol_phen40.tsv.gz	GCST90430608	Left 24dd GM volume - female
fin_female_lh_vol_phen41.tsv.gz	GCST90430609	Left 24dv GM volume - female
fin_female_lh_vol_phen42.tsv.gz	GCST90430610	Left 7AL GM volume - female
fin_female_lh_vol_phen43.tsv.gz	GCST90430611	Left SCEF GM volume - female
fin_female_lh_vol_phen44.tsv.gz	GCST90430612	Left 6ma GM volume - female
fin_female_lh_vol_phen45.tsv.gz	GCST90430613	Left 7Am GM volume - female
fin_female_lh_vol_phen46.tsv.gz	GCST90430614	Left 7PL GM volume - female
fin_female_lh_vol_phen47.tsv.gz	GCST90430615	Left 7PC GM volume - female
fin_female_lh_vol_phen48.tsv.gz	GCST90430616	Left LIPv GM volume - female
fin_female_lh_vol_phen49.tsv.gz	GCST90430617	Left VIP GM volume - female
fin_female_lh_vol_phen50.tsv.gz	GCST90430618	Left MIP GM volume - female
fin_female_lh_vol_phen51.tsv.gz	GCST90430619	Left 1 GM volume - female
fin_female_lh_vol_phen52.tsv.gz	GCST90430620	Left 2 GM volume - female
fin_female_lh_vol_phen53.tsv.gz	GCST90430621	Left 3a GM volume - female
fin_female_lh_vol_phen54.tsv.gz	GCST90430622	Left 6d GM volume - female
fin_female_lh_vol_phen55.tsv.gz	GCST90430623	Left 6mp GM volume - female
fin_female_lh_vol_phen56.tsv.gz	GCST90430624	Left 6v GM volume - female
fin_female_lh_vol_phen57.tsv.gz	GCST90430625	Left p24pr GM volume - female
fin_female_lh_vol_phen58.tsv.gz	GCST90430626	Left 33pr GM volume - female
fin_female_lh_vol_phen59.tsv.gz	GCST90430627	Left a24pr GM volume - female
fin_female_lh_vol_phen60.tsv.gz	GCST90430628	Left p32pr GM volume - female
fin_female_lh_vol_phen61.tsv.gz	GCST90430629	Left a24 GM volume - female
fin_female_lh_vol_phen62.tsv.gz	GCST90430630	Left d32 GM volume - female
fin_female_lh_vol_phen63.tsv.gz	GCST90430631	Left 8BM GM volume - female
fin_female_lh_vol_phen64.tsv.gz	GCST90430632	Left p32 GM volume - female
fin_female_lh_vol_phen65.tsv.gz	GCST90430633	Left 10r GM volume - female
fin_female_lh_vol_phen66.tsv.gz	GCST90430634	Left 47m GM volume - female
fin_female_lh_vol_phen67.tsv.gz	GCST90430635	Left 8Av GM volume - female
fin_female_lh_vol_phen68.tsv.gz	GCST90430636	Left 8Ad GM volume - female
fin_female_lh_vol_phen69.tsv.gz	GCST90430637	Left 9m GM volume - female
fin_female_lh_vol_phen70.tsv.gz	GCST90430638	Left 8BL GM volume - female
fin_female_lh_vol_phen71.tsv.gz	GCST90430639	Left 9p GM volume - female
fin_female_lh_vol_phen72.tsv.gz	GCST90430640	Left 10d GM volume - female
fin_female_lh_vol_phen73.tsv.gz	GCST90430641	Left 8C GM volume - female
fin_female_lh_vol_phen74.tsv.gz	GCST90430642	Left 44 GM volume - female
fin_female_lh_vol_phen75.tsv.gz	GCST90430643	Left 45 GM volume - female
fin_female_lh_vol_phen76.tsv.gz	GCST90430644	Left 47l GM volume - female
fin_female_lh_vol_phen77.tsv.gz	GCST90430645	Left a47r GM volume - female
fin_female_lh_vol_phen78.tsv.gz	GCST90430646	Left 6r GM volume - female
fin_female_lh_vol_phen79.tsv.gz	GCST90430647	Left IFJa GM volume - female
fin_female_lh_vol_phen80.tsv.gz	GCST90430648	Left IFJp GM volume - female
fin_female_lh_vol_phen81.tsv.gz	GCST90430649	Left IFSp GM volume - female
fin_female_lh_vol_phen82.tsv.gz	GCST90430650	Left IFSa GM volume - female
fin_female_lh_vol_phen83.tsv.gz	GCST90430651	Left p9-46v GM volume - female
fin_female_lh_vol_phen84.tsv.gz	GCST90430652	Left 46 GM volume - female
fin_female_lh_vol_phen85.tsv.gz	GCST90430653	Left a9-46v GM volume - female
fin_female_lh_vol_phen86.tsv.gz	GCST90430654	Left 9-46d GM volume - female
fin_female_lh_vol_phen87.tsv.gz	GCST90430655	Left 9a GM volume - female
fin_female_lh_vol_phen88.tsv.gz	GCST90430656	Left 10v GM volume - female
fin_female_lh_vol_phen89.tsv.gz	GCST90430657	Left a10p GM volume - female
fin_female_lh_vol_phen90.tsv.gz	GCST90430658	Left 10pp GM volume - female
fin_female_lh_vol_phen91.tsv.gz	GCST90430659	Left 11l GM volume - female
fin_female_lh_vol_phen92.tsv.gz	GCST90430660	Left 13l GM volume - female
fin_female_lh_vol_phen93.tsv.gz	GCST90430661	Left OFC GM volume - female
fin_female_lh_vol_phen94.tsv.gz	GCST90430662	Left 47s GM volume - female
fin_female_lh_vol_phen95.tsv.gz	GCST90430663	Left LIPd GM volume - female
fin_female_lh_vol_phen96.tsv.gz	GCST90430664	Left 6a GM volume - female
fin_female_lh_vol_phen97.tsv.gz	GCST90430665	Left i6-8 GM volume - female
fin_female_lh_vol_phen98.tsv.gz	GCST90430666	Left s6-8 GM volume - female
fin_female_lh_vol_phen99.tsv.gz	GCST90430667	Left 43 GM volume - female
fin_female_lh_vol_phen100.tsv.gz	GCST90430668	Left OP4 GM volume - female
fin_female_lh_vol_phen101.tsv.gz	GCST90430669	Left OP1 GM volume - female
fin_female_lh_vol_phen102.tsv.gz	GCST90430670	Left OP2-3 GM volume - female
fin_female_lh_vol_phen103.tsv.gz	GCST90430671	Left 52 GM volume - female
fin_female_lh_vol_phen104.tsv.gz	GCST90430672	Left RI GM volume - female
fin_female_lh_vol_phen105.tsv.gz	GCST90430673	Left PFcm GM volume - female
fin_female_lh_vol_phen106.tsv.gz	GCST90430674	Left PoI2 GM volume - female
fin_female_lh_vol_phen107.tsv.gz	GCST90430675	Left TA2 GM volume - female
fin_female_lh_vol_phen108.tsv.gz	GCST90430676	Left FOP4 GM volume - female
fin_female_lh_vol_phen109.tsv.gz	GCST90430677	Left MI GM volume - female
fin_female_lh_vol_phen110.tsv.gz	GCST90430678	Left Pir GM volume - female
fin_female_lh_vol_phen111.tsv.gz	GCST90430679	Left AVI GM volume - female
fin_female_lh_vol_phen112.tsv.gz	GCST90430680	Left AAIC GM volume - female
fin_female_lh_vol_phen113.tsv.gz	GCST90430681	Left FOP1 GM volume - female
fin_female_lh_vol_phen114.tsv.gz	GCST90430682	Left FOP3 GM volume - female
fin_female_lh_vol_phen115.tsv.gz	GCST90430683	Left FOP2 GM volume - female
fin_female_lh_vol_phen116.tsv.gz	GCST90430684	Left PFt GM volume - female
fin_female_lh_vol_phen117.tsv.gz	GCST90430685	Left AIP GM volume - female
fin_female_lh_vol_phen118.tsv.gz	GCST90430686	Left EC GM volume - female
fin_female_lh_vol_phen119.tsv.gz	GCST90430687	Left PreS GM volume - female
fin_female_lh_vol_phen120.tsv.gz	GCST90430688	Left H GM volume - female
fin_female_lh_vol_phen121.tsv.gz	GCST90430689	Left ProS GM volume - female
fin_female_lh_vol_phen122.tsv.gz	GCST90430690	Left PeEc GM volume - female
fin_female_lh_vol_phen123.tsv.gz	GCST90430691	Left STGa GM volume - female
fin_female_lh_vol_phen124.tsv.gz	GCST90430692	Left PBelt GM volume - female
fin_female_lh_vol_phen125.tsv.gz	GCST90430693	Left A5 GM volume - female
fin_female_lh_vol_phen126.tsv.gz	GCST90430694	Left PHA1 GM volume - female
fin_female_lh_vol_phen127.tsv.gz	GCST90430695	Left PHA3 GM volume - female
fin_female_lh_vol_phen128.tsv.gz	GCST90430696	Left STSda GM volume - female
fin_female_lh_vol_phen129.tsv.gz	GCST90430697	Left STSdp GM volume - female
fin_female_lh_vol_phen130.tsv.gz	GCST90430698	Left STSvp GM volume - female
fin_female_lh_vol_phen131.tsv.gz	GCST90430699	Left TGd GM volume - female
fin_female_lh_vol_phen132.tsv.gz	GCST90430700	Left TE1a GM volume - female
fin_female_lh_vol_phen133.tsv.gz	GCST90430701	Left TE1p GM volume - female
fin_female_lh_vol_phen134.tsv.gz	GCST90430702	Left TE2a GM volume - female
fin_female_lh_vol_phen135.tsv.gz	GCST90430703	Left TF GM volume - female
fin_female_lh_vol_phen136.tsv.gz	GCST90430704	Left TE2p GM volume - female
fin_female_lh_vol_phen137.tsv.gz	GCST90430705	Left PHT GM volume - female
fin_female_lh_vol_phen138.tsv.gz	GCST90430706	Left PH GM volume - female
fin_female_lh_vol_phen139.tsv.gz	GCST90430707	Left TPOJ1 GM volume - female
fin_female_lh_vol_phen140.tsv.gz	GCST90430708	Left TPOJ2 GM volume - female
fin_female_lh_vol_phen141.tsv.gz	GCST90430709	Left TPOJ3 GM volume - female
fin_female_lh_vol_phen142.tsv.gz	GCST90430710	Left DVT GM volume - female
fin_female_lh_vol_phen143.tsv.gz	GCST90430711	Left PGp GM volume - female
fin_female_lh_vol_phen144.tsv.gz	GCST90430712	Left IP2 GM volume - female
fin_female_lh_vol_phen145.tsv.gz	GCST90430713	Left IP1 GM volume - female
fin_female_lh_vol_phen146.tsv.gz	GCST90430714	Left IP0 GM volume - female
fin_female_lh_vol_phen147.tsv.gz	GCST90430715	Left PFop GM volume - female
fin_female_lh_vol_phen148.tsv.gz	GCST90430716	Left PF GM volume - female
fin_female_lh_vol_phen149.tsv.gz	GCST90430717	Left PFm GM volume - female
fin_female_lh_vol_phen150.tsv.gz	GCST90430718	Left PGi GM volume - female
fin_female_lh_vol_phen151.tsv.gz	GCST90430719	Left PGs GM volume - female
fin_female_lh_vol_phen152.tsv.gz	GCST90430720	Left V6A GM volume - female
fin_female_lh_vol_phen153.tsv.gz	GCST90430721	Left VMV1 GM volume - female
fin_female_lh_vol_phen154.tsv.gz	GCST90430722	Left VMV3 GM volume - female
fin_female_lh_vol_phen155.tsv.gz	GCST90430723	Left PHA2 GM volume - female
fin_female_lh_vol_phen156.tsv.gz	GCST90430724	Left V4t GM volume - female
fin_female_lh_vol_phen157.tsv.gz	GCST90430725	Left FST GM volume - female
fin_female_lh_vol_phen158.tsv.gz	GCST90430726	Left V3CD GM volume - female
fin_female_lh_vol_phen159.tsv.gz	GCST90430727	Left LO3 GM volume - female
fin_female_lh_vol_phen160.tsv.gz	GCST90430728	Left VMV2 GM volume - female
fin_female_lh_vol_phen161.tsv.gz	GCST90430729	Left 31pd GM volume - female
fin_female_lh_vol_phen162.tsv.gz	GCST90430730	Left 31a GM volume - female
fin_female_lh_vol_phen163.tsv.gz	GCST90430731	Left VVC GM volume - female
fin_female_lh_vol_phen164.tsv.gz	GCST90430732	Left 25 GM volume - female
fin_female_lh_vol_phen165.tsv.gz	GCST90430733	Left s32 GM volume - female
fin_female_lh_vol_phen166.tsv.gz	GCST90430734	Left pOFC GM volume - female
fin_female_lh_vol_phen167.tsv.gz	GCST90430735	Left PoI1 GM volume - female
fin_female_lh_vol_phen168.tsv.gz	GCST90430736	Left Ig GM volume - female
fin_female_lh_vol_phen169.tsv.gz	GCST90430737	Left FOP5 GM volume - female
fin_female_lh_vol_phen170.tsv.gz	GCST90430738	Left p10p GM volume - female
fin_female_lh_vol_phen171.tsv.gz	GCST90430739	Left p47r GM volume - female
fin_female_lh_vol_phen172.tsv.gz	GCST90430740	Left TGv GM volume - female
fin_female_lh_vol_phen173.tsv.gz	GCST90430741	Left MBelt GM volume - female
fin_female_lh_vol_phen174.tsv.gz	GCST90430742	Left LBelt GM volume - female
fin_female_lh_vol_phen175.tsv.gz	GCST90430743	Left A4 GM volume - female
fin_female_lh_vol_phen176.tsv.gz	GCST90430744	Left STSva GM volume - female
fin_female_lh_vol_phen177.tsv.gz	GCST90430745	Left TE1m GM volume - female
fin_female_lh_vol_phen178.tsv.gz	GCST90430746	Left PI GM volume - female
fin_female_lh_vol_phen179.tsv.gz	GCST90430747	Left a32pr GM volume - female
fin_female_lh_vol_phen180.tsv.gz	GCST90430748	Left p24 GM volume - female
fin_female_rh_vol_phen1.tsv.gz	GCST90430749	Right V1 GM volume - female
fin_female_rh_vol_phen2.tsv.gz	GCST90430750	Right MST GM volume - female
fin_female_rh_vol_phen3.tsv.gz	GCST90430751	Right V6 GM volume - female
fin_female_rh_vol_phen4.tsv.gz	GCST90430752	Right V2 GM volume - female
fin_female_rh_vol_phen5.tsv.gz	GCST90430753	Right V3 GM volume - female
fin_female_rh_vol_phen6.tsv.gz	GCST90430754	Right V4 GM volume - female
fin_female_rh_vol_phen7.tsv.gz	GCST90430755	Right V8 GM volume - female
fin_female_rh_vol_phen8.tsv.gz	GCST90430756	Right 4 GM volume - female
fin_female_rh_vol_phen9.tsv.gz	GCST90430757	Right 3b GM volume - female
fin_female_rh_vol_phen10.tsv.gz	GCST90430758	Right FEF GM volume - female
fin_female_rh_vol_phen11.tsv.gz	GCST90430759	Right PEF GM volume - female
fin_female_rh_vol_phen12.tsv.gz	GCST90430760	Right 55b GM volume - female
fin_female_rh_vol_phen13.tsv.gz	GCST90430761	Right V3A GM volume - female
fin_female_rh_vol_phen14.tsv.gz	GCST90430762	Right RSC GM volume - female
fin_female_rh_vol_phen15.tsv.gz	GCST90430763	Right POS2 GM volume - female
fin_female_rh_vol_phen16.tsv.gz	GCST90430764	Right V7 GM volume - female
fin_female_rh_vol_phen17.tsv.gz	GCST90430765	Right IPS1 GM volume - female
fin_female_rh_vol_phen18.tsv.gz	GCST90430766	Right FFC GM volume - female
fin_female_rh_vol_phen19.tsv.gz	GCST90430767	Right V3B GM volume - female
fin_female_rh_vol_phen20.tsv.gz	GCST90430768	Right LO1 GM volume - female
fin_female_rh_vol_phen21.tsv.gz	GCST90430769	Right LO2 GM volume - female
fin_female_rh_vol_phen22.tsv.gz	GCST90430770	Right PIT GM volume - female
fin_female_rh_vol_phen23.tsv.gz	GCST90430771	Right MT GM volume - female
fin_female_rh_vol_phen24.tsv.gz	GCST90430772	Right A1 GM volume - female
fin_female_rh_vol_phen25.tsv.gz	GCST90430773	Right PSL GM volume - female
fin_female_rh_vol_phen26.tsv.gz	GCST90430774	Right SFL GM volume - female
fin_female_rh_vol_phen27.tsv.gz	GCST90430775	Right PCV GM volume - female
fin_female_rh_vol_phen28.tsv.gz	GCST90430776	Right STV GM volume - female
fin_female_rh_vol_phen29.tsv.gz	GCST90430777	Right 7Pm GM volume - female
fin_female_rh_vol_phen30.tsv.gz	GCST90430778	Right 7m GM volume - female
fin_female_rh_vol_phen31.tsv.gz	GCST90430779	Right POS1 GM volume - female
fin_female_rh_vol_phen32.tsv.gz	GCST90430780	Right 23d GM volume - female
fin_female_rh_vol_phen33.tsv.gz	GCST90430781	Right v23ab GM volume - female
fin_female_rh_vol_phen34.tsv.gz	GCST90430782	Right d23ab GM volume - female
fin_female_rh_vol_phen35.tsv.gz	GCST90430783	Right 31pv GM volume - female
fin_female_rh_vol_phen36.tsv.gz	GCST90430784	Right 5m GM volume - female
fin_female_rh_vol_phen37.tsv.gz	GCST90430785	Right 5mv GM volume - female
fin_female_rh_vol_phen38.tsv.gz	GCST90430786	Right 23c GM volume - female
fin_female_rh_vol_phen39.tsv.gz	GCST90430787	Right 5L GM volume - female
fin_female_rh_vol_phen40.tsv.gz	GCST90430788	Right 24dd GM volume - female
fin_female_rh_vol_phen41.tsv.gz	GCST90430789	Right 24dv GM volume - female
fin_female_rh_vol_phen42.tsv.gz	GCST90430790	Right 7AL GM volume - female
fin_female_rh_vol_phen43.tsv.gz	GCST90430791	Right SCEF GM volume - female
fin_female_rh_vol_phen44.tsv.gz	GCST90430792	Right 6ma GM volume - female
fin_female_rh_vol_phen45.tsv.gz	GCST90430793	Right 7Am GM volume - female
fin_female_rh_vol_phen46.tsv.gz	GCST90430794	Right 7PL GM volume - female
fin_female_rh_vol_phen47.tsv.gz	GCST90430795	Right 7PC GM volume - female
fin_female_rh_vol_phen48.tsv.gz	GCST90430796	Right LIPv GM volume - female
fin_female_rh_vol_phen49.tsv.gz	GCST90430797	Right VIP GM volume - female
fin_female_rh_vol_phen50.tsv.gz	GCST90430798	Right MIP GM volume - female
fin_female_rh_vol_phen51.tsv.gz	GCST90430799	Right 1 GM volume - female
fin_female_rh_vol_phen52.tsv.gz	GCST90430800	Right 2 GM volume - female
fin_female_rh_vol_phen53.tsv.gz	GCST90430801	Right 3a GM volume - female
fin_female_rh_vol_phen54.tsv.gz	GCST90430802	Right 6d GM volume - female
fin_female_rh_vol_phen55.tsv.gz	GCST90430803	Right 6mp GM volume - female
fin_female_rh_vol_phen56.tsv.gz	GCST90430804	Right 6v GM volume - female
fin_female_rh_vol_phen57.tsv.gz	GCST90430805	Right p24pr GM volume - female
fin_female_rh_vol_phen58.tsv.gz	GCST90430806	Right 33pr GM volume - female
fin_female_rh_vol_phen59.tsv.gz	GCST90430807	Right a24pr GM volume - female
fin_female_rh_vol_phen60.tsv.gz	GCST90430808	Right p32pr GM volume - female
fin_female_rh_vol_phen61.tsv.gz	GCST90430809	Right a24 GM volume - female
fin_female_rh_vol_phen62.tsv.gz	GCST90430810	Right d32 GM volume - female
fin_female_rh_vol_phen63.tsv.gz	GCST90430811	Right 8BM GM volume - female
fin_female_rh_vol_phen64.tsv.gz	GCST90430812	Right p32 GM volume - female
fin_female_rh_vol_phen65.tsv.gz	GCST90430813	Right 10r GM volume - female
fin_female_rh_vol_phen66.tsv.gz	GCST90430814	Right 47m GM volume - female
fin_female_rh_vol_phen67.tsv.gz	GCST90430815	Right 8Av GM volume - female
fin_female_rh_vol_phen68.tsv.gz	GCST90430816	Right 8Ad GM volume - female
fin_female_rh_vol_phen69.tsv.gz	GCST90430817	Right 9m GM volume - female
fin_female_rh_vol_phen70.tsv.gz	GCST90430818	Right 8BL GM volume - female
fin_female_rh_vol_phen71.tsv.gz	GCST90430819	Right 9p GM volume - female
fin_female_rh_vol_phen72.tsv.gz	GCST90430820	Right 10d GM volume - female
fin_female_rh_vol_phen73.tsv.gz	GCST90430821	Right 8C GM volume - female
fin_female_rh_vol_phen74.tsv.gz	GCST90430822	Right 44 GM volume - female
fin_female_rh_vol_phen75.tsv.gz	GCST90430823	Right 45 GM volume - female
fin_female_rh_vol_phen76.tsv.gz	GCST90430824	Right 47l GM volume - female
fin_female_rh_vol_phen77.tsv.gz	GCST90430825	Right a47r GM volume - female
fin_female_rh_vol_phen78.tsv.gz	GCST90430826	Right 6r GM volume - female
fin_female_rh_vol_phen79.tsv.gz	GCST90430827	Right IFJa GM volume - female
fin_female_rh_vol_phen80.tsv.gz	GCST90430828	Right IFJp GM volume - female
fin_female_rh_vol_phen81.tsv.gz	GCST90430829	Right IFSp GM volume - female
fin_female_rh_vol_phen82.tsv.gz	GCST90430830	Right IFSa GM volume - female
fin_female_rh_vol_phen83.tsv.gz	GCST90430831	Right p9-46v GM volume - female
fin_female_rh_vol_phen84.tsv.gz	GCST90430832	Right 46 GM volume - female
fin_female_rh_vol_phen85.tsv.gz	GCST90430833	Right a9-46v GM volume - female
fin_female_rh_vol_phen86.tsv.gz	GCST90430834	Right 9-46d GM volume - female
fin_female_rh_vol_phen87.tsv.gz	GCST90430835	Right 9a GM volume - female
fin_female_rh_vol_phen88.tsv.gz	GCST90430836	Right 10v GM volume - female
fin_female_rh_vol_phen89.tsv.gz	GCST90430837	Right a10p GM volume - female
fin_female_rh_vol_phen90.tsv.gz	GCST90430838	Right 10pp GM volume - female
fin_female_rh_vol_phen91.tsv.gz	GCST90430839	Right 11l GM volume - female
fin_female_rh_vol_phen92.tsv.gz	GCST90430840	Right 13l GM volume - female
fin_female_rh_vol_phen93.tsv.gz	GCST90430841	Right OFC GM volume - female
fin_female_rh_vol_phen94.tsv.gz	GCST90430842	Right 47s GM volume - female
fin_female_rh_vol_phen95.tsv.gz	GCST90430843	Right LIPd GM volume - female
fin_female_rh_vol_phen96.tsv.gz	GCST90430844	Right 6a GM volume - female
fin_female_rh_vol_phen97.tsv.gz	GCST90430845	Right i6-8 GM volume - female
fin_female_rh_vol_phen98.tsv.gz	GCST90430846	Right s6-8 GM volume - female
fin_female_rh_vol_phen99.tsv.gz	GCST90430847	Right 43 GM volume - female
fin_female_rh_vol_phen100.tsv.gz	GCST90430848	Right OP4 GM volume - female
fin_female_rh_vol_phen101.tsv.gz	GCST90430849	Right OP1 GM volume - female
fin_female_rh_vol_phen102.tsv.gz	GCST90430850	Right OP2-3 GM volume - female
fin_female_rh_vol_phen103.tsv.gz	GCST90430851	Right 52 GM volume - female
fin_female_rh_vol_phen104.tsv.gz	GCST90430852	Right RI GM volume - female
fin_female_rh_vol_phen105.tsv.gz	GCST90430853	Right PFcm GM volume - female
fin_female_rh_vol_phen106.tsv.gz	GCST90430854	Right PoI2 GM volume - female
fin_female_rh_vol_phen107.tsv.gz	GCST90430855	Right TA2 GM volume - female
fin_female_rh_vol_phen108.tsv.gz	GCST90430856	Right FOP4 GM volume - female
fin_female_rh_vol_phen109.tsv.gz	GCST90430857	Right MI GM volume - female
fin_female_rh_vol_phen110.tsv.gz	GCST90430858	Right Pir GM volume - female
fin_female_rh_vol_phen111.tsv.gz	GCST90430859	Right AVI GM volume - female
fin_female_rh_vol_phen112.tsv.gz	GCST90430860	Right AAIC GM volume - female
fin_female_rh_vol_phen113.tsv.gz	GCST90430861	Right FOP1 GM volume - female
fin_female_rh_vol_phen114.tsv.gz	GCST90430862	Right FOP3 GM volume - female
fin_female_rh_vol_phen115.tsv.gz	GCST90430863	Right FOP2 GM volume - female
fin_female_rh_vol_phen116.tsv.gz	GCST90430864	Right PFt GM volume - female
fin_female_rh_vol_phen117.tsv.gz	GCST90430865	Right AIP GM volume - female
fin_female_rh_vol_phen118.tsv.gz	GCST90430866	Right EC GM volume - female
fin_female_rh_vol_phen119.tsv.gz	GCST90430867	Right PreS GM volume - female
fin_female_rh_vol_phen120.tsv.gz	GCST90430868	Right H GM volume - female
fin_female_rh_vol_phen121.tsv.gz	GCST90430869	Right ProS GM volume - female
fin_female_rh_vol_phen122.tsv.gz	GCST90430870	Right PeEc GM volume - female
fin_female_rh_vol_phen123.tsv.gz	GCST90430871	Right STGa GM volume - female
fin_female_rh_vol_phen124.tsv.gz	GCST90430872	Right PBelt GM volume - female
fin_female_rh_vol_phen125.tsv.gz	GCST90430873	Right A5 GM volume - female
fin_female_rh_vol_phen126.tsv.gz	GCST90430874	Right PHA1 GM volume - female
fin_female_rh_vol_phen127.tsv.gz	GCST90430875	Right PHA3 GM volume - female
fin_female_rh_vol_phen128.tsv.gz	GCST90430876	Right STSda GM volume - female
fin_female_rh_vol_phen129.tsv.gz	GCST90430877	Right STSdp GM volume - female
fin_female_rh_vol_phen130.tsv.gz	GCST90430878	Right STSvp GM volume - female
fin_female_rh_vol_phen131.tsv.gz	GCST90430879	Right TGd GM volume - female
fin_female_rh_vol_phen132.tsv.gz	GCST90430880	Right TE1a GM volume - female
fin_female_rh_vol_phen133.tsv.gz	GCST90430881	Right TE1p GM volume - female
fin_female_rh_vol_phen134.tsv.gz	GCST90430882	Right TE2a GM volume - female
fin_female_rh_vol_phen135.tsv.gz	GCST90430883	Right TF GM volume - female
fin_female_rh_vol_phen136.tsv.gz	GCST90430884	Right TE2p GM volume - female
fin_female_rh_vol_phen137.tsv.gz	GCST90430885	Right PHT GM volume - female
fin_female_rh_vol_phen138.tsv.gz	GCST90430886	Right PH GM volume - female
fin_female_rh_vol_phen139.tsv.gz	GCST90430887	Right TPOJ1 GM volume - female
fin_female_rh_vol_phen140.tsv.gz	GCST90430888	Right TPOJ2 GM volume - female
fin_female_rh_vol_phen141.tsv.gz	GCST90430889	Right TPOJ3 GM volume - female
fin_female_rh_vol_phen142.tsv.gz	GCST90430890	Right DVT GM volume - female
fin_female_rh_vol_phen143.tsv.gz	GCST90430891	Right PGp GM volume - female
fin_female_rh_vol_phen144.tsv.gz	GCST90430892	Right IP2 GM volume - female
fin_female_rh_vol_phen145.tsv.gz	GCST90430893	Right IP1 GM volume - female
fin_female_rh_vol_phen146.tsv.gz	GCST90430894	Right IP0 GM volume - female
fin_female_rh_vol_phen147.tsv.gz	GCST90430895	Right PFop GM volume - female
fin_female_rh_vol_phen148.tsv.gz	GCST90430896	Right PF GM volume - female
fin_female_rh_vol_phen149.tsv.gz	GCST90430897	Right PFm GM volume - female
fin_female_rh_vol_phen150.tsv.gz	GCST90430898	Right PGi GM volume - female
fin_female_rh_vol_phen151.tsv.gz	GCST90430899	Right PGs GM volume - female
fin_female_rh_vol_phen152.tsv.gz	GCST90430900	Right V6A GM volume - female
fin_female_rh_vol_phen153.tsv.gz	GCST90430901	Right VMV1 GM volume - female
fin_female_rh_vol_phen154.tsv.gz	GCST90430902	Right VMV3 GM volume - female
fin_female_rh_vol_phen155.tsv.gz	GCST90430903	Right PHA2 GM volume - female
fin_female_rh_vol_phen156.tsv.gz	GCST90430904	Right V4t GM volume - female
fin_female_rh_vol_phen157.tsv.gz	GCST90430905	Right FST GM volume - female
fin_female_rh_vol_phen158.tsv.gz	GCST90430906	Right V3CD GM volume - female
fin_female_rh_vol_phen159.tsv.gz	GCST90430907	Right LO3 GM volume - female
fin_female_rh_vol_phen160.tsv.gz	GCST90430908	Right VMV2 GM volume - female
fin_female_rh_vol_phen161.tsv.gz	GCST90430909	Right 31pd GM volume - female
fin_female_rh_vol_phen162.tsv.gz	GCST90430910	Right 31a GM volume - female
fin_female_rh_vol_phen163.tsv.gz	GCST90430911	Right VVC GM volume - female
fin_female_rh_vol_phen164.tsv.gz	GCST90430912	Right 25 GM volume - female
fin_female_rh_vol_phen165.tsv.gz	GCST90430913	Right s32 GM volume - female
fin_female_rh_vol_phen166.tsv.gz	GCST90430914	Right pOFC GM volume - female
fin_female_rh_vol_phen167.tsv.gz	GCST90430915	Right PoI1 GM volume - female
fin_female_rh_vol_phen168.tsv.gz	GCST90430916	Right Ig GM volume - female
fin_female_rh_vol_phen169.tsv.gz	GCST90430917	Right FOP5 GM volume - female
fin_female_rh_vol_phen170.tsv.gz	GCST90430918	Right p10p GM volume - female
fin_female_rh_vol_phen171.tsv.gz	GCST90430919	Right p47r GM volume - female
fin_female_rh_vol_phen172.tsv.gz	GCST90430920	Right TGv GM volume - female
fin_female_rh_vol_phen173.tsv.gz	GCST90430921	Right MBelt GM volume - female
fin_female_rh_vol_phen174.tsv.gz	GCST90430922	Right LBelt GM volume - female
fin_female_rh_vol_phen175.tsv.gz	GCST90430923	Right A4 GM volume - female
fin_female_rh_vol_phen176.tsv.gz	GCST90430924	Right STSva GM volume - female
fin_female_rh_vol_phen177.tsv.gz	GCST90430925	Right TE1m GM volume - female
fin_female_rh_vol_phen178.tsv.gz	GCST90430926	Right PI GM volume - female
fin_female_rh_vol_phen179.tsv.gz	GCST90430927	Right a32pr GM volume - female
fin_female_rh_vol_phen180.tsv.gz	GCST90430928	Right p24 GM volume - female
fin_male_lh_vol_phen1.tsv.gz	GCST90430929	Left V1 GM volume - male
fin_male_lh_vol_phen2.tsv.gz	GCST90430930	Left MST GM volume - male
fin_male_lh_vol_phen3.tsv.gz	GCST90430931	Left V6 GM volume - male
fin_male_lh_vol_phen4.tsv.gz	GCST90430932	Left V2 GM volume - male
fin_male_lh_vol_phen5.tsv.gz	GCST90430933	Left V3 GM volume - male
fin_male_lh_vol_phen6.tsv.gz	GCST90430934	Left V4 GM volume - male
fin_male_lh_vol_phen7.tsv.gz	GCST90430935	Left V8 GM volume - male
fin_male_lh_vol_phen8.tsv.gz	GCST90430936	Left 4 GM volume - male
fin_male_lh_vol_phen9.tsv.gz	GCST90430937	Left 3b GM volume - male
fin_male_lh_vol_phen10.tsv.gz	GCST90430938	Left FEF GM volume - male
fin_male_lh_vol_phen11.tsv.gz	GCST90430939	Left PEF GM volume - male
fin_male_lh_vol_phen12.tsv.gz	GCST90430940	Left 55b GM volume - male
fin_male_lh_vol_phen13.tsv.gz	GCST90430941	Left V3A GM volume - male
fin_male_lh_vol_phen14.tsv.gz	GCST90430942	Left RSC GM volume - male
fin_male_lh_vol_phen15.tsv.gz	GCST90430943	Left POS2 GM volume - male
fin_male_lh_vol_phen16.tsv.gz	GCST90430944	Left V7 GM volume - male
fin_male_lh_vol_phen17.tsv.gz	GCST90430945	Left IPS1 GM volume - male
fin_male_lh_vol_phen18.tsv.gz	GCST90430946	Left FFC GM volume - male
fin_male_lh_vol_phen19.tsv.gz	GCST90430947	Left V3B GM volume - male
fin_male_lh_vol_phen20.tsv.gz	GCST90430948	Left LO1 GM volume - male
fin_male_lh_vol_phen21.tsv.gz	GCST90430949	Left LO2 GM volume - male
fin_male_lh_vol_phen22.tsv.gz	GCST90430950	Left PIT GM volume - male
fin_male_lh_vol_phen23.tsv.gz	GCST90430951	Left MT GM volume - male
fin_male_lh_vol_phen24.tsv.gz	GCST90430952	Left A1 GM volume - male
fin_male_lh_vol_phen25.tsv.gz	GCST90430953	Left PSL GM volume - male
fin_male_lh_vol_phen26.tsv.gz	GCST90430954	Left SFL GM volume - male
fin_male_lh_vol_phen27.tsv.gz	GCST90430955	Left PCV GM volume - male
fin_male_lh_vol_phen28.tsv.gz	GCST90430956	Left STV GM volume - male
fin_male_lh_vol_phen29.tsv.gz	GCST90430957	Left 7Pm GM volume - male
fin_male_lh_vol_phen30.tsv.gz	GCST90430958	Left 7m GM volume - male
fin_male_lh_vol_phen31.tsv.gz	GCST90430959	Left POS1 GM volume - male
fin_male_lh_vol_phen32.tsv.gz	GCST90430960	Left 23d GM volume - male
fin_male_lh_vol_phen33.tsv.gz	GCST90430961	Left v23ab GM volume - male
fin_male_lh_vol_phen34.tsv.gz	GCST90430962	Left d23ab GM volume - male
fin_male_lh_vol_phen35.tsv.gz	GCST90430963	Left 31pv GM volume - male
fin_male_lh_vol_phen36.tsv.gz	GCST90430964	Left 5m GM volume - male
fin_male_lh_vol_phen37.tsv.gz	GCST90430965	Left 5mv GM volume - male
fin_male_lh_vol_phen38.tsv.gz	GCST90430966	Left 23c GM volume - male
fin_male_lh_vol_phen39.tsv.gz	GCST90430967	Left 5L GM volume - male
fin_male_lh_vol_phen40.tsv.gz	GCST90430968	Left 24dd GM volume - male
fin_male_lh_vol_phen41.tsv.gz	GCST90430969	Left 24dv GM volume - male
fin_male_lh_vol_phen42.tsv.gz	GCST90430970	Left 7AL GM volume - male
fin_male_lh_vol_phen43.tsv.gz	GCST90430971	Left SCEF GM volume - male
fin_male_lh_vol_phen44.tsv.gz	GCST90430972	Left 6ma GM volume - male
fin_male_lh_vol_phen45.tsv.gz	GCST90430973	Left 7Am GM volume - male
fin_male_lh_vol_phen46.tsv.gz	GCST90430974	Left 7PL GM volume - male
fin_male_lh_vol_phen47.tsv.gz	GCST90430975	Left 7PC GM volume - male
fin_male_lh_vol_phen48.tsv.gz	GCST90430976	Left LIPv GM volume - male
fin_male_lh_vol_phen49.tsv.gz	GCST90430977	Left VIP GM volume - male
fin_male_lh_vol_phen50.tsv.gz	GCST90430978	Left MIP GM volume - male
fin_male_lh_vol_phen51.tsv.gz	GCST90430979	Left 1 GM volume - male
fin_male_lh_vol_phen52.tsv.gz	GCST90430980	Left 2 GM volume - male
fin_male_lh_vol_phen53.tsv.gz	GCST90430981	Left 3a GM volume - male
fin_male_lh_vol_phen54.tsv.gz	GCST90430982	Left 6d GM volume - male
fin_male_lh_vol_phen55.tsv.gz	GCST90430983	Left 6mp GM volume - male
fin_male_lh_vol_phen56.tsv.gz	GCST90430984	Left 6v GM volume - male
fin_male_lh_vol_phen57.tsv.gz	GCST90430985	Left p24pr GM volume - male
fin_male_lh_vol_phen58.tsv.gz	GCST90430986	Left 33pr GM volume - male
fin_male_lh_vol_phen59.tsv.gz	GCST90430987	Left a24pr GM volume - male
fin_male_lh_vol_phen60.tsv.gz	GCST90430988	Left p32pr GM volume - male
fin_male_lh_vol_phen61.tsv.gz	GCST90430989	Left a24 GM volume - male
fin_male_lh_vol_phen62.tsv.gz	GCST90430990	Left d32 GM volume - male
fin_male_lh_vol_phen63.tsv.gz	GCST90430991	Left 8BM GM volume - male
fin_male_lh_vol_phen64.tsv.gz	GCST90430992	Left p32 GM volume - male
fin_male_lh_vol_phen65.tsv.gz	GCST90430993	Left 10r GM volume - male
fin_male_lh_vol_phen66.tsv.gz	GCST90430994	Left 47m GM volume - male
fin_male_lh_vol_phen67.tsv.gz	GCST90430995	Left 8Av GM volume - male
fin_male_lh_vol_phen68.tsv.gz	GCST90430996	Left 8Ad GM volume - male
fin_male_lh_vol_phen69.tsv.gz	GCST90430997	Left 9m GM volume - male
fin_male_lh_vol_phen70.tsv.gz	GCST90430998	Left 8BL GM volume - male
fin_male_lh_vol_phen71.tsv.gz	GCST90430999	Left 9p GM volume - male
fin_male_lh_vol_phen72.tsv.gz	GCST90431000	Left 10d GM volume - male
fin_male_lh_vol_phen73.tsv.gz	GCST90431001	Left 8C GM volume - male
fin_male_lh_vol_phen74.tsv.gz	GCST90431002	Left 44 GM volume - male
fin_male_lh_vol_phen75.tsv.gz	GCST90431003	Left 45 GM volume - male
fin_male_lh_vol_phen76.tsv.gz	GCST90431004	Left 47l GM volume - male
fin_male_lh_vol_phen77.tsv.gz	GCST90431005	Left a47r GM volume - male
fin_male_lh_vol_phen78.tsv.gz	GCST90431006	Left 6r GM volume - male
fin_male_lh_vol_phen79.tsv.gz	GCST90431007	Left IFJa GM volume - male
fin_male_lh_vol_phen80.tsv.gz	GCST90431008	Left IFJp GM volume - male
fin_male_lh_vol_phen81.tsv.gz	GCST90431009	Left IFSp GM volume - male
fin_male_lh_vol_phen82.tsv.gz	GCST90431010	Left IFSa GM volume - male
fin_male_lh_vol_phen83.tsv.gz	GCST90431011	Left p9-46v GM volume - male
fin_male_lh_vol_phen84.tsv.gz	GCST90431012	Left 46 GM volume - male
fin_male_lh_vol_phen85.tsv.gz	GCST90431013	Left a9-46v GM volume - male
fin_male_lh_vol_phen86.tsv.gz	GCST90431014	Left 9-46d GM volume - male
fin_male_lh_vol_phen87.tsv.gz	GCST90431015	Left 9a GM volume - male
fin_male_lh_vol_phen88.tsv.gz	GCST90431016	Left 10v GM volume - male
fin_male_lh_vol_phen89.tsv.gz	GCST90431017	Left a10p GM volume - male
fin_male_lh_vol_phen90.tsv.gz	GCST90431018	Left 10pp GM volume - male
fin_male_lh_vol_phen91.tsv.gz	GCST90431019	Left 11l GM volume - male
fin_male_lh_vol_phen92.tsv.gz	GCST90431020	Left 13l GM volume - male
fin_male_lh_vol_phen93.tsv.gz	GCST90431021	Left OFC GM volume - male
fin_male_lh_vol_phen94.tsv.gz	GCST90431022	Left 47s GM volume - male
fin_male_lh_vol_phen95.tsv.gz	GCST90431023	Left LIPd GM volume - male
fin_male_lh_vol_phen96.tsv.gz	GCST90431024	Left 6a GM volume - male
fin_male_lh_vol_phen97.tsv.gz	GCST90431025	Left i6-8 GM volume - male
fin_male_lh_vol_phen98.tsv.gz	GCST90431026	Left s6-8 GM volume - male
fin_male_lh_vol_phen99.tsv.gz	GCST90431027	Left 43 GM volume - male
fin_male_lh_vol_phen100.tsv.gz	GCST90431028	Left OP4 GM volume - male
fin_male_lh_vol_phen101.tsv.gz	GCST90431029	Left OP1 GM volume - male
fin_male_lh_vol_phen102.tsv.gz	GCST90431030	Left OP2-3 GM volume - male
fin_male_lh_vol_phen103.tsv.gz	GCST90431031	Left 52 GM volume - male
fin_male_lh_vol_phen104.tsv.gz	GCST90431032	Left RI GM volume - male
fin_male_lh_vol_phen105.tsv.gz	GCST90431033	Left PFcm GM volume - male
fin_male_lh_vol_phen106.tsv.gz	GCST90431034	Left PoI2 GM volume - male
fin_male_lh_vol_phen107.tsv.gz	GCST90431035	Left TA2 GM volume - male
fin_male_lh_vol_phen108.tsv.gz	GCST90431036	Left FOP4 GM volume - male
fin_male_lh_vol_phen109.tsv.gz	GCST90431037	Left MI GM volume - male
fin_male_lh_vol_phen110.tsv.gz	GCST90431038	Left Pir GM volume - male
fin_male_lh_vol_phen111.tsv.gz	GCST90431039	Left AVI GM volume - male
fin_male_lh_vol_phen112.tsv.gz	GCST90431040	Left AAIC GM volume - male
fin_male_lh_vol_phen113.tsv.gz	GCST90431041	Left FOP1 GM volume - male
fin_male_lh_vol_phen114.tsv.gz	GCST90431042	Left FOP3 GM volume - male
fin_male_lh_vol_phen115.tsv.gz	GCST90431043	Left FOP2 GM volume - male
fin_male_lh_vol_phen116.tsv.gz	GCST90431044	Left PFt GM volume - male
fin_male_lh_vol_phen117.tsv.gz	GCST90431045	Left AIP GM volume - male
fin_male_lh_vol_phen118.tsv.gz	GCST90431046	Left EC GM volume - male
fin_male_lh_vol_phen119.tsv.gz	GCST90431047	Left PreS GM volume - male
fin_male_lh_vol_phen120.tsv.gz	GCST90431048	Left H GM volume - male
fin_male_lh_vol_phen121.tsv.gz	GCST90431049	Left ProS GM volume - male
fin_male_lh_vol_phen122.tsv.gz	GCST90431050	Left PeEc GM volume - male
fin_male_lh_vol_phen123.tsv.gz	GCST90431051	Left STGa GM volume - male
fin_male_lh_vol_phen124.tsv.gz	GCST90431052	Left PBelt GM volume - male
fin_male_lh_vol_phen125.tsv.gz	GCST90431053	Left A5 GM volume - male
fin_male_lh_vol_phen126.tsv.gz	GCST90431054	Left PHA1 GM volume - male
fin_male_lh_vol_phen127.tsv.gz	GCST90431055	Left PHA3 GM volume - male
fin_male_lh_vol_phen128.tsv.gz	GCST90431056	Left STSda GM volume - male
fin_male_lh_vol_phen129.tsv.gz	GCST90431057	Left STSdp GM volume - male
fin_male_lh_vol_phen130.tsv.gz	GCST90431058	Left STSvp GM volume - male
fin_male_lh_vol_phen131.tsv.gz	GCST90431059	Left TGd GM volume - male
fin_male_lh_vol_phen132.tsv.gz	GCST90431060	Left TE1a GM volume - male
fin_male_lh_vol_phen133.tsv.gz	GCST90431061	Left TE1p GM volume - male
fin_male_lh_vol_phen134.tsv.gz	GCST90431062	Left TE2a GM volume - male
fin_male_lh_vol_phen135.tsv.gz	GCST90431063	Left TF GM volume - male
fin_male_lh_vol_phen136.tsv.gz	GCST90431064	Left TE2p GM volume - male
fin_male_lh_vol_phen137.tsv.gz	GCST90431065	Left PHT GM volume - male
fin_male_lh_vol_phen138.tsv.gz	GCST90431066	Left PH GM volume - male
fin_male_lh_vol_phen139.tsv.gz	GCST90431067	Left TPOJ1 GM volume - male
fin_male_lh_vol_phen140.tsv.gz	GCST90431068	Left TPOJ2 GM volume - male
fin_male_lh_vol_phen141.tsv.gz	GCST90431069	Left TPOJ3 GM volume - male
fin_male_lh_vol_phen142.tsv.gz	GCST90431070	Left DVT GM volume - male
fin_male_lh_vol_phen143.tsv.gz	GCST90431071	Left PGp GM volume - male
fin_male_lh_vol_phen144.tsv.gz	GCST90431072	Left IP2 GM volume - male
fin_male_lh_vol_phen145.tsv.gz	GCST90431073	Left IP1 GM volume - male
fin_male_lh_vol_phen146.tsv.gz	GCST90431074	Left IP0 GM volume - male
fin_male_lh_vol_phen147.tsv.gz	GCST90431075	Left PFop GM volume - male
fin_male_lh_vol_phen148.tsv.gz	GCST90431076	Left PF GM volume - male
fin_male_lh_vol_phen149.tsv.gz	GCST90431077	Left PFm GM volume - male
fin_male_lh_vol_phen150.tsv.gz	GCST90431078	Left PGi GM volume - male
fin_male_lh_vol_phen151.tsv.gz	GCST90431079	Left PGs GM volume - male
fin_male_lh_vol_phen152.tsv.gz	GCST90431080	Left V6A GM volume - male
fin_male_lh_vol_phen153.tsv.gz	GCST90431081	Left VMV1 GM volume - male
fin_male_lh_vol_phen154.tsv.gz	GCST90431082	Left VMV3 GM volume - male
fin_male_lh_vol_phen155.tsv.gz	GCST90431083	Left PHA2 GM volume - male
fin_male_lh_vol_phen156.tsv.gz	GCST90431084	Left V4t GM volume - male
fin_male_lh_vol_phen157.tsv.gz	GCST90431085	Left FST GM volume - male
fin_male_lh_vol_phen158.tsv.gz	GCST90431086	Left V3CD GM volume - male
fin_male_lh_vol_phen159.tsv.gz	GCST90431087	Left LO3 GM volume - male
fin_male_lh_vol_phen160.tsv.gz	GCST90431088	Left VMV2 GM volume - male
fin_male_lh_vol_phen161.tsv.gz	GCST90431089	Left 31pd GM volume - male
fin_male_lh_vol_phen162.tsv.gz	GCST90431090	Left 31a GM volume - male
fin_male_lh_vol_phen163.tsv.gz	GCST90431091	Left VVC GM volume - male
fin_male_lh_vol_phen164.tsv.gz	GCST90431092	Left 25 GM volume - male
fin_male_lh_vol_phen165.tsv.gz	GCST90431093	Left s32 GM volume - male
fin_male_lh_vol_phen166.tsv.gz	GCST90431094	Left pOFC GM volume - male
fin_male_lh_vol_phen167.tsv.gz	GCST90431095	Left PoI1 GM volume - male
fin_male_lh_vol_phen168.tsv.gz	GCST90431096	Left Ig GM volume - male
fin_male_lh_vol_phen169.tsv.gz	GCST90431097	Left FOP5 GM volume - male
fin_male_lh_vol_phen170.tsv.gz	GCST90431098	Left p10p GM volume - male
fin_male_lh_vol_phen171.tsv.gz	GCST90431099	Left p47r GM volume - male
fin_male_lh_vol_phen172.tsv.gz	GCST90431100	Left TGv GM volume - male
fin_male_lh_vol_phen173.tsv.gz	GCST90431101	Left MBelt GM volume - male
fin_male_lh_vol_phen174.tsv.gz	GCST90431102	Left LBelt GM volume - male
fin_male_lh_vol_phen175.tsv.gz	GCST90431103	Left A4 GM volume - male
fin_male_lh_vol_phen176.tsv.gz	GCST90431104	Left STSva GM volume - male
fin_male_lh_vol_phen177.tsv.gz	GCST90431105	Left TE1m GM volume - male
fin_male_lh_vol_phen178.tsv.gz	GCST90431106	Left PI GM volume - male
fin_male_lh_vol_phen179.tsv.gz	GCST90431107	Left a32pr GM volume - male
fin_male_lh_vol_phen180.tsv.gz	GCST90431108	Left p24 GM volume - male
fin_male_rh_vol_phen1.tsv.gz	GCST90431109	Right V1 GM volume - male
fin_male_rh_vol_phen2.tsv.gz	GCST90431110	Right MST GM volume - male
fin_male_rh_vol_phen3.tsv.gz	GCST90431111	Right V6 GM volume - male
fin_male_rh_vol_phen4.tsv.gz	GCST90431112	Right V2 GM volume - male
fin_male_rh_vol_phen5.tsv.gz	GCST90431113	Right V3 GM volume - male
fin_male_rh_vol_phen6.tsv.gz	GCST90431114	Right V4 GM volume - male
fin_male_rh_vol_phen7.tsv.gz	GCST90431115	Right V8 GM volume - male
fin_male_rh_vol_phen8.tsv.gz	GCST90431116	Right 4 GM volume - male
fin_male_rh_vol_phen9.tsv.gz	GCST90431117	Right 3b GM volume - male
fin_male_rh_vol_phen10.tsv.gz	GCST90431118	Right FEF GM volume - male
fin_male_rh_vol_phen11.tsv.gz	GCST90431119	Right PEF GM volume - male
fin_male_rh_vol_phen12.tsv.gz	GCST90431120	Right 55b GM volume - male
fin_male_rh_vol_phen13.tsv.gz	GCST90431121	Right V3A GM volume - male
fin_male_rh_vol_phen14.tsv.gz	GCST90431122	Right RSC GM volume - male
fin_male_rh_vol_phen15.tsv.gz	GCST90431123	Right POS2 GM volume - male
fin_male_rh_vol_phen16.tsv.gz	GCST90431124	Right V7 GM volume - male
fin_male_rh_vol_phen17.tsv.gz	GCST90431125	Right IPS1 GM volume - male
fin_male_rh_vol_phen18.tsv.gz	GCST90431126	Right FFC GM volume - male
fin_male_rh_vol_phen19.tsv.gz	GCST90431127	Right V3B GM volume - male
fin_male_rh_vol_phen20.tsv.gz	GCST90431128	Right LO1 GM volume - male
fin_male_rh_vol_phen21.tsv.gz	GCST90431129	Right LO2 GM volume - male
fin_male_rh_vol_phen22.tsv.gz	GCST90431130	Right PIT GM volume - male
fin_male_rh_vol_phen23.tsv.gz	GCST90431131	Right MT GM volume - male
fin_male_rh_vol_phen24.tsv.gz	GCST90431132	Right A1 GM volume - male
fin_male_rh_vol_phen25.tsv.gz	GCST90431133	Right PSL GM volume - male
fin_male_rh_vol_phen26.tsv.gz	GCST90431134	Right SFL GM volume - male
fin_male_rh_vol_phen27.tsv.gz	GCST90431135	Right PCV GM volume - male
fin_male_rh_vol_phen28.tsv.gz	GCST90431136	Right STV GM volume - male
fin_male_rh_vol_phen29.tsv.gz	GCST90431137	Right 7Pm GM volume - male
fin_male_rh_vol_phen30.tsv.gz	GCST90431138	Right 7m GM volume - male
fin_male_rh_vol_phen31.tsv.gz	GCST90431139	Right POS1 GM volume - male
fin_male_rh_vol_phen32.tsv.gz	GCST90431140	Right 23d GM volume - male
fin_male_rh_vol_phen33.tsv.gz	GCST90431141	Right v23ab GM volume - male
fin_male_rh_vol_phen34.tsv.gz	GCST90431142	Right d23ab GM volume - male
fin_male_rh_vol_phen35.tsv.gz	GCST90431143	Right 31pv GM volume - male
fin_male_rh_vol_phen36.tsv.gz	GCST90431144	Right 5m GM volume - male
fin_male_rh_vol_phen37.tsv.gz	GCST90431145	Right 5mv GM volume - male
fin_male_rh_vol_phen38.tsv.gz	GCST90431146	Right 23c GM volume - male
fin_male_rh_vol_phen39.tsv.gz	GCST90431147	Right 5L GM volume - male
fin_male_rh_vol_phen40.tsv.gz	GCST90431148	Right 24dd GM volume - male
fin_male_rh_vol_phen41.tsv.gz	GCST90431149	Right 24dv GM volume - male
fin_male_rh_vol_phen42.tsv.gz	GCST90431150	Right 7AL GM volume - male
fin_male_rh_vol_phen43.tsv.gz	GCST90431151	Right SCEF GM volume - male
fin_male_rh_vol_phen44.tsv.gz	GCST90431152	Right 6ma GM volume - male
fin_male_rh_vol_phen45.tsv.gz	GCST90431153	Right 7Am GM volume - male
fin_male_rh_vol_phen46.tsv.gz	GCST90431154	Right 7PL GM volume - male
fin_male_rh_vol_phen47.tsv.gz	GCST90431155	Right 7PC GM volume - male
fin_male_rh_vol_phen48.tsv.gz	GCST90431156	Right LIPv GM volume - male
fin_male_rh_vol_phen49.tsv.gz	GCST90431157	Right VIP GM volume - male
fin_male_rh_vol_phen50.tsv.gz	GCST90431158	Right MIP GM volume - male
fin_male_rh_vol_phen51.tsv.gz	GCST90431159	Right 1 GM volume - male
fin_male_rh_vol_phen52.tsv.gz	GCST90431160	Right 2 GM volume - male
fin_male_rh_vol_phen53.tsv.gz	GCST90431161	Right 3a GM volume - male
fin_male_rh_vol_phen54.tsv.gz	GCST90431162	Right 6d GM volume - male
fin_male_rh_vol_phen55.tsv.gz	GCST90431163	Right 6mp GM volume - male
fin_male_rh_vol_phen56.tsv.gz	GCST90431164	Right 6v GM volume - male
fin_male_rh_vol_phen57.tsv.gz	GCST90431165	Right p24pr GM volume - male
fin_male_rh_vol_phen58.tsv.gz	GCST90431166	Right 33pr GM volume - male
fin_male_rh_vol_phen59.tsv.gz	GCST90431167	Right a24pr GM volume - male
fin_male_rh_vol_phen60.tsv.gz	GCST90431168	Right p32pr GM volume - male
fin_male_rh_vol_phen61.tsv.gz	GCST90431169	Right a24 GM volume - male
fin_male_rh_vol_phen62.tsv.gz	GCST90431170	Right d32 GM volume - male
fin_male_rh_vol_phen63.tsv.gz	GCST90431171	Right 8BM GM volume - male
fin_male_rh_vol_phen64.tsv.gz	GCST90431172	Right p32 GM volume - male
fin_male_rh_vol_phen65.tsv.gz	GCST90431173	Right 10r GM volume - male
fin_male_rh_vol_phen66.tsv.gz	GCST90431174	Right 47m GM volume - male
fin_male_rh_vol_phen67.tsv.gz	GCST90431175	Right 8Av GM volume - male
fin_male_rh_vol_phen68.tsv.gz	GCST90431176	Right 8Ad GM volume - male
fin_male_rh_vol_phen69.tsv.gz	GCST90431177	Right 9m GM volume - male
fin_male_rh_vol_phen70.tsv.gz	GCST90431178	Right 8BL GM volume - male
fin_male_rh_vol_phen71.tsv.gz	GCST90431179	Right 9p GM volume - male
fin_male_rh_vol_phen72.tsv.gz	GCST90431180	Right 10d GM volume - male
fin_male_rh_vol_phen73.tsv.gz	GCST90431181	Right 8C GM volume - male
fin_male_rh_vol_phen74.tsv.gz	GCST90431182	Right 44 GM volume - male
fin_male_rh_vol_phen75.tsv.gz	GCST90431183	Right 45 GM volume - male
fin_male_rh_vol_phen76.tsv.gz	GCST90431184	Right 47l GM volume - male
fin_male_rh_vol_phen77.tsv.gz	GCST90431185	Right a47r GM volume - male
fin_male_rh_vol_phen78.tsv.gz	GCST90431186	Right 6r GM volume - male
fin_male_rh_vol_phen79.tsv.gz	GCST90431187	Right IFJa GM volume - male
fin_male_rh_vol_phen80.tsv.gz	GCST90431188	Right IFJp GM volume - male
fin_male_rh_vol_phen81.tsv.gz	GCST90431189	Right IFSp GM volume - male
fin_male_rh_vol_phen82.tsv.gz	GCST90431190	Right IFSa GM volume - male
fin_male_rh_vol_phen83.tsv.gz	GCST90431191	Right p9-46v GM volume - male
fin_male_rh_vol_phen84.tsv.gz	GCST90431192	Right 46 GM volume - male
fin_male_rh_vol_phen85.tsv.gz	GCST90431193	Right a9-46v GM volume - male
fin_male_rh_vol_phen86.tsv.gz	GCST90431194	Right 9-46d GM volume - male
fin_male_rh_vol_phen87.tsv.gz	GCST90431195	Right 9a GM volume - male
fin_male_rh_vol_phen88.tsv.gz	GCST90431196	Right 10v GM volume - male
fin_male_rh_vol_phen89.tsv.gz	GCST90431197	Right a10p GM volume - male
fin_male_rh_vol_phen90.tsv.gz	GCST90431198	Right 10pp GM volume - male
fin_male_rh_vol_phen91.tsv.gz	GCST90431199	Right 11l GM volume - male
fin_male_rh_vol_phen92.tsv.gz	GCST90431200	Right 13l GM volume - male
fin_male_rh_vol_phen93.tsv.gz	GCST90431201	Right OFC GM volume - male
fin_male_rh_vol_phen94.tsv.gz	GCST90431202	Right 47s GM volume - male
fin_male_rh_vol_phen95.tsv.gz	GCST90431203	Right LIPd GM volume - male
fin_male_rh_vol_phen96.tsv.gz	GCST90431204	Right 6a GM volume - male
fin_male_rh_vol_phen97.tsv.gz	GCST90431205	Right i6-8 GM volume - male
fin_male_rh_vol_phen98.tsv.gz	GCST90431206	Right s6-8 GM volume - male
fin_male_rh_vol_phen99.tsv.gz	GCST90431207	Right 43 GM volume - male
fin_male_rh_vol_phen100.tsv.gz	GCST90431208	Right OP4 GM volume - male
fin_male_rh_vol_phen101.tsv.gz	GCST90431209	Right OP1 GM volume - male
fin_male_rh_vol_phen102.tsv.gz	GCST90431210	Right OP2-3 GM volume - male
fin_male_rh_vol_phen103.tsv.gz	GCST90431211	Right 52 GM volume - male
fin_male_rh_vol_phen104.tsv.gz	GCST90431212	Right RI GM volume - male
fin_male_rh_vol_phen105.tsv.gz	GCST90431213	Right PFcm GM volume - male
fin_male_rh_vol_phen106.tsv.gz	GCST90431214	Right PoI2 GM volume - male
fin_male_rh_vol_phen107.tsv.gz	GCST90431215	Right TA2 GM volume - male
fin_male_rh_vol_phen108.tsv.gz	GCST90431216	Right FOP4 GM volume - male
fin_male_rh_vol_phen109.tsv.gz	GCST90431217	Right MI GM volume - male
fin_male_rh_vol_phen110.tsv.gz	GCST90431218	Right Pir GM volume - male
fin_male_rh_vol_phen111.tsv.gz	GCST90431219	Right AVI GM volume - male
fin_male_rh_vol_phen112.tsv.gz	GCST90431220	Right AAIC GM volume - male
fin_male_rh_vol_phen113.tsv.gz	GCST90431221	Right FOP1 GM volume - male
fin_male_rh_vol_phen114.tsv.gz	GCST90431222	Right FOP3 GM volume - male
fin_male_rh_vol_phen115.tsv.gz	GCST90431223	Right FOP2 GM volume - male
fin_male_rh_vol_phen116.tsv.gz	GCST90431224	Right PFt GM volume - male
fin_male_rh_vol_phen117.tsv.gz	GCST90431225	Right AIP GM volume - male
fin_male_rh_vol_phen118.tsv.gz	GCST90431226	Right EC GM volume - male
fin_male_rh_vol_phen119.tsv.gz	GCST90431227	Right PreS GM volume - male
fin_male_rh_vol_phen120.tsv.gz	GCST90431228	Right H GM volume - male
fin_male_rh_vol_phen121.tsv.gz	GCST90431229	Right ProS GM volume - male
fin_male_rh_vol_phen122.tsv.gz	GCST90431230	Right PeEc GM volume - male
fin_male_rh_vol_phen123.tsv.gz	GCST90431231	Right STGa GM volume - male
fin_male_rh_vol_phen124.tsv.gz	GCST90431232	Right PBelt GM volume - male
fin_male_rh_vol_phen125.tsv.gz	GCST90431233	Right A5 GM volume - male
fin_male_rh_vol_phen126.tsv.gz	GCST90431234	Right PHA1 GM volume - male
fin_male_rh_vol_phen127.tsv.gz	GCST90431235	Right PHA3 GM volume - male
fin_male_rh_vol_phen128.tsv.gz	GCST90431236	Right STSda GM volume - male
fin_male_rh_vol_phen129.tsv.gz	GCST90431237	Right STSdp GM volume - male
fin_male_rh_vol_phen130.tsv.gz	GCST90431238	Right STSvp GM volume - male
fin_male_rh_vol_phen131.tsv.gz	GCST90431239	Right TGd GM volume - male
fin_male_rh_vol_phen132.tsv.gz	GCST90431240	Right TE1a GM volume - male
fin_male_rh_vol_phen133.tsv.gz	GCST90431241	Right TE1p GM volume - male
fin_male_rh_vol_phen134.tsv.gz	GCST90431242	Right TE2a GM volume - male
fin_male_rh_vol_phen135.tsv.gz	GCST90431243	Right TF GM volume - male
fin_male_rh_vol_phen136.tsv.gz	GCST90431244	Right TE2p GM volume - male
fin_male_rh_vol_phen137.tsv.gz	GCST90431245	Right PHT GM volume - male
fin_male_rh_vol_phen138.tsv.gz	GCST90431246	Right PH GM volume - male
fin_male_rh_vol_phen139.tsv.gz	GCST90431247	Right TPOJ1 GM volume - male
fin_male_rh_vol_phen140.tsv.gz	GCST90431248	Right TPOJ2 GM volume - male
fin_male_rh_vol_phen141.tsv.gz	GCST90431249	Right TPOJ3 GM volume - male
fin_male_rh_vol_phen142.tsv.gz	GCST90431250	Right DVT GM volume - male
fin_male_rh_vol_phen143.tsv.gz	GCST90431251	Right PGp GM volume - male
fin_male_rh_vol_phen144.tsv.gz	GCST90431252	Right IP2 GM volume - male
fin_male_rh_vol_phen145.tsv.gz	GCST90431253	Right IP1 GM volume - male
fin_male_rh_vol_phen146.tsv.gz	GCST90431254	Right IP0 GM volume - male
fin_male_rh_vol_phen147.tsv.gz	GCST90431255	Right PFop GM volume - male
fin_male_rh_vol_phen148.tsv.gz	GCST90431256	Right PF GM volume - male
fin_male_rh_vol_phen149.tsv.gz	GCST90431257	Right PFm GM volume - male
fin_male_rh_vol_phen150.tsv.gz	GCST90431258	Right PGi GM volume - male
fin_male_rh_vol_phen151.tsv.gz	GCST90431259	Right PGs GM volume - male
fin_male_rh_vol_phen152.tsv.gz	GCST90431260	Right V6A GM volume - male
fin_male_rh_vol_phen153.tsv.gz	GCST90431261	Right VMV1 GM volume - male
fin_male_rh_vol_phen154.tsv.gz	GCST90431262	Right VMV3 GM volume - male
fin_male_rh_vol_phen155.tsv.gz	GCST90431263	Right PHA2 GM volume - male
fin_male_rh_vol_phen156.tsv.gz	GCST90431264	Right V4t GM volume - male
fin_male_rh_vol_phen157.tsv.gz	GCST90431265	Right FST GM volume - male
fin_male_rh_vol_phen158.tsv.gz	GCST90431266	Right V3CD GM volume - male
fin_male_rh_vol_phen159.tsv.gz	GCST90431267	Right LO3 GM volume - male
fin_male_rh_vol_phen160.tsv.gz	GCST90431268	Right VMV2 GM volume - male
fin_male_rh_vol_phen161.tsv.gz	GCST90431269	Right 31pd GM volume - male
fin_male_rh_vol_phen162.tsv.gz	GCST90431270	Right 31a GM volume - male
fin_male_rh_vol_phen163.tsv.gz	GCST90431271	Right VVC GM volume - male
fin_male_rh_vol_phen164.tsv.gz	GCST90431272	Right 25 GM volume - male
fin_male_rh_vol_phen165.tsv.gz	GCST90431273	Right s32 GM volume - male
fin_male_rh_vol_phen166.tsv.gz	GCST90431274	Right pOFC GM volume - male
fin_male_rh_vol_phen167.tsv.gz	GCST90431275	Right PoI1 GM volume - male
fin_male_rh_vol_phen168.tsv.gz	GCST90431276	Right Ig GM volume - male
fin_male_rh_vol_phen169.tsv.gz	GCST90431277	Right FOP5 GM volume - male
fin_male_rh_vol_phen170.tsv.gz	GCST90431278	Right p10p GM volume - male
fin_male_rh_vol_phen171.tsv.gz	GCST90431279	Right p47r GM volume - male
fin_male_rh_vol_phen172.tsv.gz	GCST90431280	Right TGv GM volume - male
fin_male_rh_vol_phen173.tsv.gz	GCST90431281	Right MBelt GM volume - male
fin_male_rh_vol_phen174.tsv.gz	GCST90431282	Right LBelt GM volume - male
fin_male_rh_vol_phen175.tsv.gz	GCST90431283	Right A4 GM volume - male
fin_male_rh_vol_phen176.tsv.gz	GCST90431284	Right STSva GM volume - male
fin_male_rh_vol_phen177.tsv.gz	GCST90431285	Right TE1m GM volume - male
fin_male_rh_vol_phen178.tsv.gz	GCST90431286	Right PI GM volume - male
fin_male_rh_vol_phen179.tsv.gz	GCST90431287	Right a32pr GM volume - male
fin_male_rh_vol_phen180.tsv.gz	GCST90431288	Right p24 GM volume - male
fin_female_lh_thick_phen1.tsv.gz	GCST90431289	Left V1 GM thickness - female
fin_female_lh_thick_phen2.tsv.gz	GCST90431290	Left MST GM thickness - female
fin_female_lh_thick_phen3.tsv.gz	GCST90431291	Left V6 GM thickness - female
fin_female_lh_thick_phen4.tsv.gz	GCST90431292	Left V2 GM thickness - female
fin_female_lh_thick_phen5.tsv.gz	GCST90431293	Left V3 GM thickness - female
fin_female_lh_thick_phen6.tsv.gz	GCST90431294	Left V4 GM thickness - female
fin_female_lh_thick_phen7.tsv.gz	GCST90431295	Left V8 GM thickness - female
fin_female_lh_thick_phen8.tsv.gz	GCST90431296	Left 4 GM thickness - female
fin_female_lh_thick_phen9.tsv.gz	GCST90431297	Left 3b GM thickness - female
fin_female_lh_thick_phen10.tsv.gz	GCST90431298	Left FEF GM thickness - female
fin_female_lh_thick_phen11.tsv.gz	GCST90431299	Left PEF GM thickness - female
fin_female_lh_thick_phen12.tsv.gz	GCST90431300	Left 55b GM thickness - female
fin_female_lh_thick_phen13.tsv.gz	GCST90431301	Left V3A GM thickness - female
fin_female_lh_thick_phen14.tsv.gz	GCST90431302	Left RSC GM thickness - female
fin_female_lh_thick_phen15.tsv.gz	GCST90431303	Left POS2 GM thickness - female
fin_female_lh_thick_phen16.tsv.gz	GCST90431304	Left V7 GM thickness - female
fin_female_lh_thick_phen17.tsv.gz	GCST90431305	Left IPS1 GM thickness - female
fin_female_lh_thick_phen18.tsv.gz	GCST90431306	Left FFC GM thickness - female
fin_female_lh_thick_phen19.tsv.gz	GCST90431307	Left V3B GM thickness - female
fin_female_lh_thick_phen20.tsv.gz	GCST90431308	Left LO1 GM thickness - female
fin_female_lh_thick_phen21.tsv.gz	GCST90431309	Left LO2 GM thickness - female
fin_female_lh_thick_phen22.tsv.gz	GCST90431310	Left PIT GM thickness - female
fin_female_lh_thick_phen23.tsv.gz	GCST90431311	Left MT GM thickness - female
fin_female_lh_thick_phen24.tsv.gz	GCST90431312	Left A1 GM thickness - female
fin_female_lh_thick_phen25.tsv.gz	GCST90431313	Left PSL GM thickness - female
fin_female_lh_thick_phen26.tsv.gz	GCST90431314	Left SFL GM thickness - female
fin_female_lh_thick_phen27.tsv.gz	GCST90431315	Left PCV GM thickness - female
fin_female_lh_thick_phen28.tsv.gz	GCST90431316	Left STV GM thickness - female
fin_female_lh_thick_phen29.tsv.gz	GCST90431317	Left 7Pm GM thickness - female
fin_female_lh_thick_phen30.tsv.gz	GCST90431318	Left 7m GM thickness - female
fin_female_lh_thick_phen31.tsv.gz	GCST90431319	Left POS1 GM thickness - female
fin_female_lh_thick_phen32.tsv.gz	GCST90431320	Left 23d GM thickness - female
fin_female_lh_thick_phen33.tsv.gz	GCST90431321	Left v23ab GM thickness - female
fin_female_lh_thick_phen34.tsv.gz	GCST90431322	Left d23ab GM thickness - female
fin_female_lh_thick_phen35.tsv.gz	GCST90431323	Left 31pv GM thickness - female
fin_female_lh_thick_phen36.tsv.gz	GCST90431324	Left 5m GM thickness - female
fin_female_lh_thick_phen37.tsv.gz	GCST90431325	Left 5mv GM thickness - female
fin_female_lh_thick_phen38.tsv.gz	GCST90431326	Left 23c GM thickness - female
fin_female_lh_thick_phen39.tsv.gz	GCST90431327	Left 5L GM thickness - female
fin_female_lh_thick_phen40.tsv.gz	GCST90431328	Left 24dd GM thickness - female
fin_female_lh_thick_phen41.tsv.gz	GCST90431329	Left 24dv GM thickness - female
fin_female_lh_thick_phen42.tsv.gz	GCST90431330	Left 7AL GM thickness - female
fin_female_lh_thick_phen43.tsv.gz	GCST90431331	Left SCEF GM thickness - female
fin_female_lh_thick_phen44.tsv.gz	GCST90431332	Left 6ma GM thickness - female
fin_female_lh_thick_phen45.tsv.gz	GCST90431333	Left 7Am GM thickness - female
fin_female_lh_thick_phen46.tsv.gz	GCST90431334	Left 7PL GM thickness - female
fin_female_lh_thick_phen47.tsv.gz	GCST90431335	Left 7PC GM thickness - female
fin_female_lh_thick_phen48.tsv.gz	GCST90431336	Left LIPv GM thickness - female
fin_female_lh_thick_phen49.tsv.gz	GCST90431337	Left VIP GM thickness - female
fin_female_lh_thick_phen50.tsv.gz	GCST90431338	Left MIP GM thickness - female
fin_female_lh_thick_phen51.tsv.gz	GCST90431339	Left 1 GM thickness - female
fin_female_lh_thick_phen52.tsv.gz	GCST90431340	Left 2 GM thickness - female
fin_female_lh_thick_phen53.tsv.gz	GCST90431341	Left 3a GM thickness - female
fin_female_lh_thick_phen54.tsv.gz	GCST90431342	Left 6d GM thickness - female
fin_female_lh_thick_phen55.tsv.gz	GCST90431343	Left 6mp GM thickness - female
fin_female_lh_thick_phen56.tsv.gz	GCST90431344	Left 6v GM thickness - female
fin_female_lh_thick_phen57.tsv.gz	GCST90431345	Left p24pr GM thickness - female
fin_female_lh_thick_phen58.tsv.gz	GCST90431346	Left 33pr GM thickness - female
fin_female_lh_thick_phen59.tsv.gz	GCST90431347	Left a24pr GM thickness - female
fin_female_lh_thick_phen60.tsv.gz	GCST90431348	Left p32pr GM thickness - female
fin_female_lh_thick_phen61.tsv.gz	GCST90431349	Left a24 GM thickness - female
fin_female_lh_thick_phen62.tsv.gz	GCST90431350	Left d32 GM thickness - female
fin_female_lh_thick_phen63.tsv.gz	GCST90431351	Left 8BM GM thickness - female
fin_female_lh_thick_phen64.tsv.gz	GCST90431352	Left p32 GM thickness - female
fin_female_lh_thick_phen65.tsv.gz	GCST90431353	Left 10r GM thickness - female
fin_female_lh_thick_phen66.tsv.gz	GCST90431354	Left 47m GM thickness - female
fin_female_lh_thick_phen67.tsv.gz	GCST90431355	Left 8Av GM thickness - female
fin_female_lh_thick_phen68.tsv.gz	GCST90431356	Left 8Ad GM thickness - female
fin_female_lh_thick_phen69.tsv.gz	GCST90431357	Left 9m GM thickness - female
fin_female_lh_thick_phen70.tsv.gz	GCST90431358	Left 8BL GM thickness - female
fin_female_lh_thick_phen71.tsv.gz	GCST90431359	Left 9p GM thickness - female
fin_female_lh_thick_phen72.tsv.gz	GCST90431360	Left 10d GM thickness - female
fin_female_lh_thick_phen73.tsv.gz	GCST90431361	Left 8C GM thickness - female
fin_female_lh_thick_phen74.tsv.gz	GCST90431362	Left 44 GM thickness - female
fin_female_lh_thick_phen75.tsv.gz	GCST90431363	Left 45 GM thickness - female
fin_female_lh_thick_phen76.tsv.gz	GCST90431364	Left 47l GM thickness - female
fin_female_lh_thick_phen77.tsv.gz	GCST90431365	Left a47r GM thickness - female
fin_female_lh_thick_phen78.tsv.gz	GCST90431366	Left 6r GM thickness - female
fin_female_lh_thick_phen79.tsv.gz	GCST90431367	Left IFJa GM thickness - female
fin_female_lh_thick_phen80.tsv.gz	GCST90431368	Left IFJp GM thickness - female
fin_female_lh_thick_phen81.tsv.gz	GCST90431369	Left IFSp GM thickness - female
fin_female_lh_thick_phen82.tsv.gz	GCST90431370	Left IFSa GM thickness - female
fin_female_lh_thick_phen83.tsv.gz	GCST90431371	Left p9-46v GM thickness - female
fin_female_lh_thick_phen84.tsv.gz	GCST90431372	Left 46 GM thickness - female
fin_female_lh_thick_phen85.tsv.gz	GCST90431373	Left a9-46v GM thickness - female
fin_female_lh_thick_phen86.tsv.gz	GCST90431374	Left 9-46d GM thickness - female
fin_female_lh_thick_phen87.tsv.gz	GCST90431375	Left 9a GM thickness - female
fin_female_lh_thick_phen88.tsv.gz	GCST90431376	Left 10v GM thickness - female
fin_female_lh_thick_phen89.tsv.gz	GCST90431377	Left a10p GM thickness - female
fin_female_lh_thick_phen90.tsv.gz	GCST90431378	Left 10pp GM thickness - female
fin_female_lh_thick_phen91.tsv.gz	GCST90431379	Left 11l GM thickness - female
fin_female_lh_thick_phen92.tsv.gz	GCST90431380	Left 13l GM thickness - female
fin_female_lh_thick_phen93.tsv.gz	GCST90431381	Left OFC GM thickness - female
fin_female_lh_thick_phen94.tsv.gz	GCST90431382	Left 47s GM thickness - female
fin_female_lh_thick_phen95.tsv.gz	GCST90431383	Left LIPd GM thickness - female
fin_female_lh_thick_phen96.tsv.gz	GCST90431384	Left 6a GM thickness - female
fin_female_lh_thick_phen97.tsv.gz	GCST90431385	Left i6-8 GM thickness - female
fin_female_lh_thick_phen98.tsv.gz	GCST90431386	Left s6-8 GM thickness - female
fin_female_lh_thick_phen99.tsv.gz	GCST90431387	Left 43 GM thickness - female
fin_female_lh_thick_phen100.tsv.gz	GCST90431388	Left OP4 GM thickness - female
fin_female_lh_thick_phen101.tsv.gz	GCST90431389	Left OP1 GM thickness - female
fin_female_lh_thick_phen102.tsv.gz	GCST90431390	Left OP2-3 GM thickness - female
fin_female_lh_thick_phen103.tsv.gz	GCST90431391	Left 52 GM thickness - female
fin_female_lh_thick_phen104.tsv.gz	GCST90431392	Left RI GM thickness - female
fin_female_lh_thick_phen105.tsv.gz	GCST90431393	Left PFcm GM thickness - female
fin_female_lh_thick_phen106.tsv.gz	GCST90431394	Left PoI2 GM thickness - female
fin_female_lh_thick_phen107.tsv.gz	GCST90431395	Left TA2 GM thickness - female
fin_female_lh_thick_phen108.tsv.gz	GCST90431396	Left FOP4 GM thickness - female
fin_female_lh_thick_phen109.tsv.gz	GCST90431397	Left MI GM thickness - female
fin_female_lh_thick_phen110.tsv.gz	GCST90431398	Left Pir GM thickness - female
fin_female_lh_thick_phen111.tsv.gz	GCST90431399	Left AVI GM thickness - female
fin_female_lh_thick_phen112.tsv.gz	GCST90431400	Left AAIC GM thickness - female
fin_female_lh_thick_phen113.tsv.gz	GCST90431401	Left FOP1 GM thickness - female
fin_female_lh_thick_phen114.tsv.gz	GCST90431402	Left FOP3 GM thickness - female
fin_female_lh_thick_phen115.tsv.gz	GCST90431403	Left FOP2 GM thickness - female
fin_female_lh_thick_phen116.tsv.gz	GCST90431404	Left PFt GM thickness - female
fin_female_lh_thick_phen117.tsv.gz	GCST90431405	Left AIP GM thickness - female
fin_female_lh_thick_phen118.tsv.gz	GCST90431406	Left EC GM thickness - female
fin_female_lh_thick_phen119.tsv.gz	GCST90431407	Left PreS GM thickness - female
fin_female_lh_thick_phen120.tsv.gz	GCST90431408	Left H GM thickness - female
fin_female_lh_thick_phen121.tsv.gz	GCST90431409	Left ProS GM thickness - female
fin_female_lh_thick_phen122.tsv.gz	GCST90431410	Left PeEc GM thickness - female
fin_female_lh_thick_phen123.tsv.gz	GCST90431411	Left STGa GM thickness - female
fin_female_lh_thick_phen124.tsv.gz	GCST90431412	Left PBelt GM thickness - female
fin_female_lh_thick_phen125.tsv.gz	GCST90431413	Left A5 GM thickness - female
fin_female_lh_thick_phen126.tsv.gz	GCST90431414	Left PHA1 GM thickness - female
fin_female_lh_thick_phen127.tsv.gz	GCST90431415	Left PHA3 GM thickness - female
fin_female_lh_thick_phen128.tsv.gz	GCST90431416	Left STSda GM thickness - female
fin_female_lh_thick_phen129.tsv.gz	GCST90431417	Left STSdp GM thickness - female
fin_female_lh_thick_phen130.tsv.gz	GCST90431418	Left STSvp GM thickness - female
fin_female_lh_thick_phen131.tsv.gz	GCST90431419	Left TGd GM thickness - female
fin_female_lh_thick_phen132.tsv.gz	GCST90431420	Left TE1a GM thickness - female
fin_female_lh_thick_phen133.tsv.gz	GCST90431421	Left TE1p GM thickness - female
fin_female_lh_thick_phen134.tsv.gz	GCST90431422	Left TE2a GM thickness - female
fin_female_lh_thick_phen135.tsv.gz	GCST90431423	Left TF GM thickness - female
fin_female_lh_thick_phen136.tsv.gz	GCST90431424	Left TE2p GM thickness - female
fin_female_lh_thick_phen137.tsv.gz	GCST90431425	Left PHT GM thickness - female
fin_female_lh_thick_phen138.tsv.gz	GCST90431426	Left PH GM thickness - female
fin_female_lh_thick_phen139.tsv.gz	GCST90431427	Left TPOJ1 GM thickness - female
fin_female_lh_thick_phen140.tsv.gz	GCST90431428	Left TPOJ2 GM thickness - female
fin_female_lh_thick_phen141.tsv.gz	GCST90431429	Left TPOJ3 GM thickness - female
fin_female_lh_thick_phen142.tsv.gz	GCST90431430	Left DVT GM thickness - female
fin_female_lh_thick_phen143.tsv.gz	GCST90431431	Left PGp GM thickness - female
fin_female_lh_thick_phen144.tsv.gz	GCST90431432	Left IP2 GM thickness - female
fin_female_lh_thick_phen145.tsv.gz	GCST90431433	Left IP1 GM thickness - female
fin_female_lh_thick_phen146.tsv.gz	GCST90431434	Left IP0 GM thickness - female
fin_female_lh_thick_phen147.tsv.gz	GCST90431435	Left PFop GM thickness - female
fin_female_lh_thick_phen148.tsv.gz	GCST90431436	Left PF GM thickness - female
fin_female_lh_thick_phen149.tsv.gz	GCST90431437	Left PFm GM thickness - female
fin_female_lh_thick_phen150.tsv.gz	GCST90431438	Left PGi GM thickness - female
fin_female_lh_thick_phen151.tsv.gz	GCST90431439	Left PGs GM thickness - female
fin_female_lh_thick_phen152.tsv.gz	GCST90431440	Left V6A GM thickness - female
fin_female_lh_thick_phen153.tsv.gz	GCST90431441	Left VMV1 GM thickness - female
fin_female_lh_thick_phen154.tsv.gz	GCST90431442	Left VMV3 GM thickness - female
fin_female_lh_thick_phen155.tsv.gz	GCST90431443	Left PHA2 GM thickness - female
fin_female_lh_thick_phen156.tsv.gz	GCST90431444	Left V4t GM thickness - female
fin_female_lh_thick_phen157.tsv.gz	GCST90431445	Left FST GM thickness - female
fin_female_lh_thick_phen158.tsv.gz	GCST90431446	Left V3CD GM thickness - female
fin_female_lh_thick_phen159.tsv.gz	GCST90431447	Left LO3 GM thickness - female
fin_female_lh_thick_phen160.tsv.gz	GCST90431448	Left VMV2 GM thickness - female
fin_female_lh_thick_phen161.tsv.gz	GCST90431449	Left 31pd GM thickness - female
fin_female_lh_thick_phen162.tsv.gz	GCST90431450	Left 31a GM thickness - female
fin_female_lh_thick_phen163.tsv.gz	GCST90431451	Left VVC GM thickness - female
fin_female_lh_thick_phen164.tsv.gz	GCST90431452	Left 25 GM thickness - female
fin_female_lh_thick_phen165.tsv.gz	GCST90431453	Left s32 GM thickness - female
fin_female_lh_thick_phen166.tsv.gz	GCST90431454	Left pOFC GM thickness - female
fin_female_lh_thick_phen167.tsv.gz	GCST90431455	Left PoI1 GM thickness - female
fin_female_lh_thick_phen168.tsv.gz	GCST90431456	Left Ig GM thickness - female
fin_female_lh_thick_phen169.tsv.gz	GCST90431457	Left FOP5 GM thickness - female
fin_female_lh_thick_phen170.tsv.gz	GCST90431458	Left p10p GM thickness - female
fin_female_lh_thick_phen171.tsv.gz	GCST90431459	Left p47r GM thickness - female
fin_female_lh_thick_phen172.tsv.gz	GCST90431460	Left TGv GM thickness - female
fin_female_lh_thick_phen173.tsv.gz	GCST90431461	Left MBelt GM thickness - female
fin_female_lh_thick_phen174.tsv.gz	GCST90431462	Left LBelt GM thickness - female
fin_female_lh_thick_phen175.tsv.gz	GCST90431463	Left A4 GM thickness - female
fin_female_lh_thick_phen176.tsv.gz	GCST90431464	Left STSva GM thickness - female
fin_female_lh_thick_phen177.tsv.gz	GCST90431465	Left TE1m GM thickness - female
fin_female_lh_thick_phen178.tsv.gz	GCST90431466	Left PI GM thickness - female
fin_female_lh_thick_phen179.tsv.gz	GCST90431467	Left a32pr GM thickness - female
fin_female_lh_thick_phen180.tsv.gz	GCST90431468	Left p24 GM thickness - female
fin_female_rh_thick_phen1.tsv.gz	GCST90431469	Right V1 GM thickness - female
fin_female_rh_thick_phen2.tsv.gz	GCST90431470	Right MST GM thickness - female
fin_female_rh_thick_phen3.tsv.gz	GCST90431471	Right V6 GM thickness - female
fin_female_rh_thick_phen4.tsv.gz	GCST90431472	Right V2 GM thickness - female
fin_female_rh_thick_phen5.tsv.gz	GCST90431473	Right V3 GM thickness - female
fin_female_rh_thick_phen6.tsv.gz	GCST90431474	Right V4 GM thickness - female
fin_female_rh_thick_phen7.tsv.gz	GCST90431475	Right V8 GM thickness - female
fin_female_rh_thick_phen8.tsv.gz	GCST90431476	Right 4 GM thickness - female
fin_female_rh_thick_phen9.tsv.gz	GCST90431477	Right 3b GM thickness - female
fin_female_rh_thick_phen10.tsv.gz	GCST90431478	Right FEF GM thickness - female
fin_female_rh_thick_phen11.tsv.gz	GCST90431479	Right PEF GM thickness - female
fin_female_rh_thick_phen12.tsv.gz	GCST90431480	Right 55b GM thickness - female
fin_female_rh_thick_phen13.tsv.gz	GCST90431481	Right V3A GM thickness - female
fin_female_rh_thick_phen14.tsv.gz	GCST90431482	Right RSC GM thickness - female
fin_female_rh_thick_phen15.tsv.gz	GCST90431483	Right POS2 GM thickness - female
fin_female_rh_thick_phen16.tsv.gz	GCST90431484	Right V7 GM thickness - female
fin_female_rh_thick_phen17.tsv.gz	GCST90431485	Right IPS1 GM thickness - female
fin_female_rh_thick_phen18.tsv.gz	GCST90431486	Right FFC GM thickness - female
fin_female_rh_thick_phen19.tsv.gz	GCST90431487	Right V3B GM thickness - female
fin_female_rh_thick_phen20.tsv.gz	GCST90431488	Right LO1 GM thickness - female
fin_female_rh_thick_phen21.tsv.gz	GCST90431489	Right LO2 GM thickness - female
fin_female_rh_thick_phen22.tsv.gz	GCST90431490	Right PIT GM thickness - female
fin_female_rh_thick_phen23.tsv.gz	GCST90431491	Right MT GM thickness - female
fin_female_rh_thick_phen24.tsv.gz	GCST90431492	Right A1 GM thickness - female
fin_female_rh_thick_phen25.tsv.gz	GCST90431493	Right PSL GM thickness - female
fin_female_rh_thick_phen26.tsv.gz	GCST90431494	Right SFL GM thickness - female
fin_female_rh_thick_phen27.tsv.gz	GCST90431495	Right PCV GM thickness - female
fin_female_rh_thick_phen28.tsv.gz	GCST90431496	Right STV GM thickness - female
fin_female_rh_thick_phen29.tsv.gz	GCST90431497	Right 7Pm GM thickness - female
fin_female_rh_thick_phen30.tsv.gz	GCST90431498	Right 7m GM thickness - female
fin_female_rh_thick_phen31.tsv.gz	GCST90431499	Right POS1 GM thickness - female
fin_female_rh_thick_phen32.tsv.gz	GCST90431500	Right 23d GM thickness - female
fin_female_rh_thick_phen33.tsv.gz	GCST90431501	Right v23ab GM thickness - female
fin_female_rh_thick_phen34.tsv.gz	GCST90431502	Right d23ab GM thickness - female
fin_female_rh_thick_phen35.tsv.gz	GCST90431503	Right 31pv GM thickness - female
fin_female_rh_thick_phen36.tsv.gz	GCST90431504	Right 5m GM thickness - female
fin_female_rh_thick_phen37.tsv.gz	GCST90431505	Right 5mv GM thickness - female
fin_female_rh_thick_phen38.tsv.gz	GCST90431506	Right 23c GM thickness - female
fin_female_rh_thick_phen39.tsv.gz	GCST90431507	Right 5L GM thickness - female
fin_female_rh_thick_phen40.tsv.gz	GCST90431508	Right 24dd GM thickness - female
fin_female_rh_thick_phen41.tsv.gz	GCST90431509	Right 24dv GM thickness - female
fin_female_rh_thick_phen42.tsv.gz	GCST90431510	Right 7AL GM thickness - female
fin_female_rh_thick_phen43.tsv.gz	GCST90431511	Right SCEF GM thickness - female
fin_female_rh_thick_phen44.tsv.gz	GCST90431512	Right 6ma GM thickness - female
fin_female_rh_thick_phen45.tsv.gz	GCST90431513	Right 7Am GM thickness - female
fin_female_rh_thick_phen46.tsv.gz	GCST90431514	Right 7PL GM thickness - female
fin_female_rh_thick_phen47.tsv.gz	GCST90431515	Right 7PC GM thickness - female
fin_female_rh_thick_phen48.tsv.gz	GCST90431516	Right LIPv GM thickness - female
fin_female_rh_thick_phen49.tsv.gz	GCST90431517	Right VIP GM thickness - female
fin_female_rh_thick_phen50.tsv.gz	GCST90431518	Right MIP GM thickness - female
fin_female_rh_thick_phen51.tsv.gz	GCST90431519	Right 1 GM thickness - female
fin_female_rh_thick_phen52.tsv.gz	GCST90431520	Right 2 GM thickness - female
fin_female_rh_thick_phen53.tsv.gz	GCST90431521	Right 3a GM thickness - female
fin_female_rh_thick_phen54.tsv.gz	GCST90431522	Right 6d GM thickness - female
fin_female_rh_thick_phen55.tsv.gz	GCST90431523	Right 6mp GM thickness - female
fin_female_rh_thick_phen56.tsv.gz	GCST90431524	Right 6v GM thickness - female
fin_female_rh_thick_phen57.tsv.gz	GCST90431525	Right p24pr GM thickness - female
fin_female_rh_thick_phen58.tsv.gz	GCST90431526	Right 33pr GM thickness - female
fin_female_rh_thick_phen59.tsv.gz	GCST90431527	Right a24pr GM thickness - female
fin_female_rh_thick_phen60.tsv.gz	GCST90431528	Right p32pr GM thickness - female
fin_female_rh_thick_phen61.tsv.gz	GCST90431529	Right a24 GM thickness - female
fin_female_rh_thick_phen62.tsv.gz	GCST90431530	Right d32 GM thickness - female
fin_female_rh_thick_phen63.tsv.gz	GCST90431531	Right 8BM GM thickness - female
fin_female_rh_thick_phen64.tsv.gz	GCST90431532	Right p32 GM thickness - female
fin_female_rh_thick_phen65.tsv.gz	GCST90431533	Right 10r GM thickness - female
fin_female_rh_thick_phen66.tsv.gz	GCST90431534	Right 47m GM thickness - female
fin_female_rh_thick_phen67.tsv.gz	GCST90431535	Right 8Av GM thickness - female
fin_female_rh_thick_phen68.tsv.gz	GCST90431536	Right 8Ad GM thickness - female
fin_female_rh_thick_phen69.tsv.gz	GCST90431537	Right 9m GM thickness - female
fin_female_rh_thick_phen70.tsv.gz	GCST90431538	Right 8BL GM thickness - female
fin_female_rh_thick_phen71.tsv.gz	GCST90431539	Right 9p GM thickness - female
fin_female_rh_thick_phen72.tsv.gz	GCST90431540	Right 10d GM thickness - female
fin_female_rh_thick_phen73.tsv.gz	GCST90431541	Right 8C GM thickness - female
fin_female_rh_thick_phen74.tsv.gz	GCST90431542	Right 44 GM thickness - female
fin_female_rh_thick_phen75.tsv.gz	GCST90431543	Right 45 GM thickness - female
fin_female_rh_thick_phen76.tsv.gz	GCST90431544	Right 47l GM thickness - female
fin_female_rh_thick_phen77.tsv.gz	GCST90431545	Right a47r GM thickness - female
fin_female_rh_thick_phen78.tsv.gz	GCST90431546	Right 6r GM thickness - female
fin_female_rh_thick_phen79.tsv.gz	GCST90431547	Right IFJa GM thickness - female
fin_female_rh_thick_phen80.tsv.gz	GCST90431548	Right IFJp GM thickness - female
fin_female_rh_thick_phen81.tsv.gz	GCST90431549	Right IFSp GM thickness - female
fin_female_rh_thick_phen82.tsv.gz	GCST90431550	Right IFSa GM thickness - female
fin_female_rh_thick_phen83.tsv.gz	GCST90431551	Right p9-46v GM thickness - female
fin_female_rh_thick_phen84.tsv.gz	GCST90431552	Right 46 GM thickness - female
fin_female_rh_thick_phen85.tsv.gz	GCST90431553	Right a9-46v GM thickness - female
fin_female_rh_thick_phen86.tsv.gz	GCST90431554	Right 9-46d GM thickness - female
fin_female_rh_thick_phen87.tsv.gz	GCST90431555	Right 9a GM thickness - female
fin_female_rh_thick_phen88.tsv.gz	GCST90431556	Right 10v GM thickness - female
fin_female_rh_thick_phen89.tsv.gz	GCST90431557	Right a10p GM thickness - female
fin_female_rh_thick_phen90.tsv.gz	GCST90431558	Right 10pp GM thickness - female
fin_female_rh_thick_phen91.tsv.gz	GCST90431559	Right 11l GM thickness - female
fin_female_rh_thick_phen92.tsv.gz	GCST90431560	Right 13l GM thickness - female
fin_female_rh_thick_phen93.tsv.gz	GCST90431561	Right OFC GM thickness - female
fin_female_rh_thick_phen94.tsv.gz	GCST90431562	Right 47s GM thickness - female
fin_female_rh_thick_phen95.tsv.gz	GCST90431563	Right LIPd GM thickness - female
fin_female_rh_thick_phen96.tsv.gz	GCST90431564	Right 6a GM thickness - female
fin_female_rh_thick_phen97.tsv.gz	GCST90431565	Right i6-8 GM thickness - female
fin_female_rh_thick_phen98.tsv.gz	GCST90431566	Right s6-8 GM thickness - female
fin_female_rh_thick_phen99.tsv.gz	GCST90431567	Right 43 GM thickness - female
fin_female_rh_thick_phen100.tsv.gz	GCST90431568	Right OP4 GM thickness - female
fin_female_rh_thick_phen101.tsv.gz	GCST90431569	Right OP1 GM thickness - female
fin_female_rh_thick_phen102.tsv.gz	GCST90431570	Right OP2-3 GM thickness - female
fin_female_rh_thick_phen103.tsv.gz	GCST90431571	Right 52 GM thickness - female
fin_female_rh_thick_phen104.tsv.gz	GCST90431572	Right RI GM thickness - female
fin_female_rh_thick_phen105.tsv.gz	GCST90431573	Right PFcm GM thickness - female
fin_female_rh_thick_phen106.tsv.gz	GCST90431574	Right PoI2 GM thickness - female
fin_female_rh_thick_phen107.tsv.gz	GCST90431575	Right TA2 GM thickness - female
fin_female_rh_thick_phen108.tsv.gz	GCST90431576	Right FOP4 GM thickness - female
fin_female_rh_thick_phen109.tsv.gz	GCST90431577	Right MI GM thickness - female
fin_female_rh_thick_phen110.tsv.gz	GCST90431578	Right Pir GM thickness - female
fin_female_rh_thick_phen111.tsv.gz	GCST90431579	Right AVI GM thickness - female
fin_female_rh_thick_phen112.tsv.gz	GCST90431580	Right AAIC GM thickness - female
fin_female_rh_thick_phen113.tsv.gz	GCST90431581	Right FOP1 GM thickness - female
fin_female_rh_thick_phen114.tsv.gz	GCST90431582	Right FOP3 GM thickness - female
fin_female_rh_thick_phen115.tsv.gz	GCST90431583	Right FOP2 GM thickness - female
fin_female_rh_thick_phen116.tsv.gz	GCST90431584	Right PFt GM thickness - female
fin_female_rh_thick_phen117.tsv.gz	GCST90431585	Right AIP GM thickness - female
fin_female_rh_thick_phen118.tsv.gz	GCST90431586	Right EC GM thickness - female
fin_female_rh_thick_phen119.tsv.gz	GCST90431587	Right PreS GM thickness - female
fin_female_rh_thick_phen120.tsv.gz	GCST90431588	Right H GM thickness - female
fin_female_rh_thick_phen121.tsv.gz	GCST90431589	Right ProS GM thickness - female
fin_female_rh_thick_phen122.tsv.gz	GCST90431590	Right PeEc GM thickness - female
fin_female_rh_thick_phen123.tsv.gz	GCST90431591	Right STGa GM thickness - female
fin_female_rh_thick_phen124.tsv.gz	GCST90431592	Right PBelt GM thickness - female
fin_female_rh_thick_phen125.tsv.gz	GCST90431593	Right A5 GM thickness - female
fin_female_rh_thick_phen126.tsv.gz	GCST90431594	Right PHA1 GM thickness - female
fin_female_rh_thick_phen127.tsv.gz	GCST90431595	Right PHA3 GM thickness - female
fin_female_rh_thick_phen128.tsv.gz	GCST90431596	Right STSda GM thickness - female
fin_female_rh_thick_phen129.tsv.gz	GCST90431597	Right STSdp GM thickness - female
fin_female_rh_thick_phen130.tsv.gz	GCST90431598	Right STSvp GM thickness - female
fin_female_rh_thick_phen131.tsv.gz	GCST90431599	Right TGd GM thickness - female
fin_female_rh_thick_phen132.tsv.gz	GCST90431600	Right TE1a GM thickness - female
fin_female_rh_thick_phen133.tsv.gz	GCST90431601	Right TE1p GM thickness - female
fin_female_rh_thick_phen134.tsv.gz	GCST90431602	Right TE2a GM thickness - female
fin_female_rh_thick_phen135.tsv.gz	GCST90431603	Right TF GM thickness - female
fin_female_rh_thick_phen136.tsv.gz	GCST90431604	Right TE2p GM thickness - female
fin_female_rh_thick_phen137.tsv.gz	GCST90431605	Right PHT GM thickness - female
fin_female_rh_thick_phen138.tsv.gz	GCST90431606	Right PH GM thickness - female
fin_female_rh_thick_phen139.tsv.gz	GCST90431607	Right TPOJ1 GM thickness - female
fin_female_rh_thick_phen140.tsv.gz	GCST90431608	Right TPOJ2 GM thickness - female
fin_female_rh_thick_phen141.tsv.gz	GCST90431609	Right TPOJ3 GM thickness - female
fin_female_rh_thick_phen142.tsv.gz	GCST90431610	Right DVT GM thickness - female
fin_female_rh_thick_phen143.tsv.gz	GCST90431611	Right PGp GM thickness - female
fin_female_rh_thick_phen144.tsv.gz	GCST90431612	Right IP2 GM thickness - female
fin_female_rh_thick_phen145.tsv.gz	GCST90431613	Right IP1 GM thickness - female
fin_female_rh_thick_phen146.tsv.gz	GCST90431614	Right IP0 GM thickness - female
fin_female_rh_thick_phen147.tsv.gz	GCST90431615	Right PFop GM thickness - female
fin_female_rh_thick_phen148.tsv.gz	GCST90431616	Right PF GM thickness - female
fin_female_rh_thick_phen149.tsv.gz	GCST90431617	Right PFm GM thickness - female
fin_female_rh_thick_phen150.tsv.gz	GCST90431618	Right PGi GM thickness - female
fin_female_rh_thick_phen151.tsv.gz	GCST90431619	Right PGs GM thickness - female
fin_female_rh_thick_phen152.tsv.gz	GCST90431620	Right V6A GM thickness - female
fin_female_rh_thick_phen153.tsv.gz	GCST90431621	Right VMV1 GM thickness - female
fin_female_rh_thick_phen154.tsv.gz	GCST90431622	Right VMV3 GM thickness - female
fin_female_rh_thick_phen155.tsv.gz	GCST90431623	Right PHA2 GM thickness - female
fin_female_rh_thick_phen156.tsv.gz	GCST90431624	Right V4t GM thickness - female
fin_female_rh_thick_phen157.tsv.gz	GCST90431625	Right FST GM thickness - female
fin_female_rh_thick_phen158.tsv.gz	GCST90431626	Right V3CD GM thickness - female
fin_female_rh_thick_phen159.tsv.gz	GCST90431627	Right LO3 GM thickness - female
fin_female_rh_thick_phen160.tsv.gz	GCST90431628	Right VMV2 GM thickness - female
fin_female_rh_thick_phen161.tsv.gz	GCST90431629	Right 31pd GM thickness - female
fin_female_rh_thick_phen162.tsv.gz	GCST90431630	Right 31a GM thickness - female
fin_female_rh_thick_phen163.tsv.gz	GCST90431631	Right VVC GM thickness - female
fin_female_rh_thick_phen164.tsv.gz	GCST90431632	Right 25 GM thickness - female
fin_female_rh_thick_phen165.tsv.gz	GCST90431633	Right s32 GM thickness - female
fin_female_rh_thick_phen166.tsv.gz	GCST90431634	Right pOFC GM thickness - female
fin_female_rh_thick_phen167.tsv.gz	GCST90431635	Right PoI1 GM thickness - female
fin_female_rh_thick_phen168.tsv.gz	GCST90431636	Right Ig GM thickness - female
fin_female_rh_thick_phen169.tsv.gz	GCST90431637	Right FOP5 GM thickness - female
fin_female_rh_thick_phen170.tsv.gz	GCST90431638	Right p10p GM thickness - female
fin_female_rh_thick_phen171.tsv.gz	GCST90431639	Right p47r GM thickness - female
fin_female_rh_thick_phen172.tsv.gz	GCST90431640	Right TGv GM thickness - female
fin_female_rh_thick_phen173.tsv.gz	GCST90431641	Right MBelt GM thickness - female
fin_female_rh_thick_phen174.tsv.gz	GCST90431642	Right LBelt GM thickness - female
fin_female_rh_thick_phen175.tsv.gz	GCST90431643	Right A4 GM thickness - female
fin_female_rh_thick_phen176.tsv.gz	GCST90431644	Right STSva GM thickness - female
fin_female_rh_thick_phen177.tsv.gz	GCST90431645	Right TE1m GM thickness - female
fin_female_rh_thick_phen178.tsv.gz	GCST90431646	Right PI GM thickness - female
fin_female_rh_thick_phen179.tsv.gz	GCST90431647	Right a32pr GM thickness - female
fin_female_rh_thick_phen180.tsv.gz	GCST90431648	Right p24 GM thickness - female
fin_male_lh_thick_phen1.tsv.gz	GCST90431649	Left V1 GM thickness - male
fin_male_lh_thick_phen2.tsv.gz	GCST90431650	Left MST GM thickness - male
fin_male_lh_thick_phen3.tsv.gz	GCST90431651	Left V6 GM thickness - male
fin_male_lh_thick_phen4.tsv.gz	GCST90431652	Left V2 GM thickness - male
fin_male_lh_thick_phen5.tsv.gz	GCST90431653	Left V3 GM thickness - male
fin_male_lh_thick_phen6.tsv.gz	GCST90431654	Left V4 GM thickness - male
fin_male_lh_thick_phen7.tsv.gz	GCST90431655	Left V8 GM thickness - male
fin_male_lh_thick_phen8.tsv.gz	GCST90431656	Left 4 GM thickness - male
fin_male_lh_thick_phen9.tsv.gz	GCST90431657	Left 3b GM thickness - male
fin_male_lh_thick_phen10.tsv.gz	GCST90431658	Left FEF GM thickness - male
fin_male_lh_thick_phen11.tsv.gz	GCST90431659	Left PEF GM thickness - male
fin_male_lh_thick_phen12.tsv.gz	GCST90431660	Left 55b GM thickness - male
fin_male_lh_thick_phen13.tsv.gz	GCST90431661	Left V3A GM thickness - male
fin_male_lh_thick_phen14.tsv.gz	GCST90431662	Left RSC GM thickness - male
fin_male_lh_thick_phen15.tsv.gz	GCST90431663	Left POS2 GM thickness - male
fin_male_lh_thick_phen16.tsv.gz	GCST90431664	Left V7 GM thickness - male
fin_male_lh_thick_phen17.tsv.gz	GCST90431665	Left IPS1 GM thickness - male
fin_male_lh_thick_phen18.tsv.gz	GCST90431666	Left FFC GM thickness - male
fin_male_lh_thick_phen19.tsv.gz	GCST90431667	Left V3B GM thickness - male
fin_male_lh_thick_phen20.tsv.gz	GCST90431668	Left LO1 GM thickness - male
fin_male_lh_thick_phen21.tsv.gz	GCST90431669	Left LO2 GM thickness - male
fin_male_lh_thick_phen22.tsv.gz	GCST90431670	Left PIT GM thickness - male
fin_male_lh_thick_phen23.tsv.gz	GCST90431671	Left MT GM thickness - male
fin_male_lh_thick_phen24.tsv.gz	GCST90431672	Left A1 GM thickness - male
fin_male_lh_thick_phen25.tsv.gz	GCST90431673	Left PSL GM thickness - male
fin_male_lh_thick_phen26.tsv.gz	GCST90431674	Left SFL GM thickness - male
fin_male_lh_thick_phen27.tsv.gz	GCST90431675	Left PCV GM thickness - male
fin_male_lh_thick_phen28.tsv.gz	GCST90431676	Left STV GM thickness - male
fin_male_lh_thick_phen29.tsv.gz	GCST90431677	Left 7Pm GM thickness - male
fin_male_lh_thick_phen30.tsv.gz	GCST90431678	Left 7m GM thickness - male
fin_male_lh_thick_phen31.tsv.gz	GCST90431679	Left POS1 GM thickness - male
fin_male_lh_thick_phen32.tsv.gz	GCST90431680	Left 23d GM thickness - male
fin_male_lh_thick_phen33.tsv.gz	GCST90431681	Left v23ab GM thickness - male
fin_male_lh_thick_phen34.tsv.gz	GCST90431682	Left d23ab GM thickness - male
fin_male_lh_thick_phen35.tsv.gz	GCST90431683	Left 31pv GM thickness - male
fin_male_lh_thick_phen36.tsv.gz	GCST90431684	Left 5m GM thickness - male
fin_male_lh_thick_phen37.tsv.gz	GCST90431685	Left 5mv GM thickness - male
fin_male_lh_thick_phen38.tsv.gz	GCST90431686	Left 23c GM thickness - male
fin_male_lh_thick_phen39.tsv.gz	GCST90431687	Left 5L GM thickness - male
fin_male_lh_thick_phen40.tsv.gz	GCST90431688	Left 24dd GM thickness - male
fin_male_lh_thick_phen41.tsv.gz	GCST90431689	Left 24dv GM thickness - male
fin_male_lh_thick_phen42.tsv.gz	GCST90431690	Left 7AL GM thickness - male
fin_male_lh_thick_phen43.tsv.gz	GCST90431691	Left SCEF GM thickness - male
fin_male_lh_thick_phen44.tsv.gz	GCST90431692	Left 6ma GM thickness - male
fin_male_lh_thick_phen45.tsv.gz	GCST90431693	Left 7Am GM thickness - male
fin_male_lh_thick_phen46.tsv.gz	GCST90431694	Left 7PL GM thickness - male
fin_male_lh_thick_phen47.tsv.gz	GCST90431695	Left 7PC GM thickness - male
fin_male_lh_thick_phen48.tsv.gz	GCST90431696	Left LIPv GM thickness - male
fin_male_lh_thick_phen49.tsv.gz	GCST90431697	Left VIP GM thickness - male
fin_male_lh_thick_phen50.tsv.gz	GCST90431698	Left MIP GM thickness - male
fin_male_lh_thick_phen51.tsv.gz	GCST90431699	Left 1 GM thickness - male
fin_male_lh_thick_phen52.tsv.gz	GCST90431700	Left 2 GM thickness - male
fin_male_lh_thick_phen53.tsv.gz	GCST90431701	Left 3a GM thickness - male
fin_male_lh_thick_phen54.tsv.gz	GCST90431702	Left 6d GM thickness - male
fin_male_lh_thick_phen55.tsv.gz	GCST90431703	Left 6mp GM thickness - male
fin_male_lh_thick_phen56.tsv.gz	GCST90431704	Left 6v GM thickness - male
fin_male_lh_thick_phen57.tsv.gz	GCST90431705	Left p24pr GM thickness - male
fin_male_lh_thick_phen58.tsv.gz	GCST90431706	Left 33pr GM thickness - male
fin_male_lh_thick_phen59.tsv.gz	GCST90431707	Left a24pr GM thickness - male
fin_male_lh_thick_phen60.tsv.gz	GCST90431708	Left p32pr GM thickness - male
fin_male_lh_thick_phen61.tsv.gz	GCST90431709	Left a24 GM thickness - male
fin_male_lh_thick_phen62.tsv.gz	GCST90431710	Left d32 GM thickness - male
fin_male_lh_thick_phen63.tsv.gz	GCST90431711	Left 8BM GM thickness - male
fin_male_lh_thick_phen64.tsv.gz	GCST90431712	Left p32 GM thickness - male
fin_male_lh_thick_phen65.tsv.gz	GCST90431713	Left 10r GM thickness - male
fin_male_lh_thick_phen66.tsv.gz	GCST90431714	Left 47m GM thickness - male
fin_male_lh_thick_phen67.tsv.gz	GCST90431715	Left 8Av GM thickness - male
fin_male_lh_thick_phen68.tsv.gz	GCST90431716	Left 8Ad GM thickness - male
fin_male_lh_thick_phen69.tsv.gz	GCST90431717	Left 9m GM thickness - male
fin_male_lh_thick_phen70.tsv.gz	GCST90431718	Left 8BL GM thickness - male
fin_male_lh_thick_phen71.tsv.gz	GCST90431719	Left 9p GM thickness - male
fin_male_lh_thick_phen72.tsv.gz	GCST90431720	Left 10d GM thickness - male
fin_male_lh_thick_phen73.tsv.gz	GCST90431721	Left 8C GM thickness - male
fin_male_lh_thick_phen74.tsv.gz	GCST90431722	Left 44 GM thickness - male
fin_male_lh_thick_phen75.tsv.gz	GCST90431723	Left 45 GM thickness - male
fin_male_lh_thick_phen76.tsv.gz	GCST90431724	Left 47l GM thickness - male
fin_male_lh_thick_phen77.tsv.gz	GCST90431725	Left a47r GM thickness - male
fin_male_lh_thick_phen78.tsv.gz	GCST90431726	Left 6r GM thickness - male
fin_male_lh_thick_phen79.tsv.gz	GCST90431727	Left IFJa GM thickness - male
fin_male_lh_thick_phen80.tsv.gz	GCST90431728	Left IFJp GM thickness - male
fin_male_lh_thick_phen81.tsv.gz	GCST90431729	Left IFSp GM thickness - male
fin_male_lh_thick_phen82.tsv.gz	GCST90431730	Left IFSa GM thickness - male
fin_male_lh_thick_phen83.tsv.gz	GCST90431731	Left p9-46v GM thickness - male
fin_male_lh_thick_phen84.tsv.gz	GCST90431732	Left 46 GM thickness - male
fin_male_lh_thick_phen85.tsv.gz	GCST90431733	Left a9-46v GM thickness - male
fin_male_lh_thick_phen86.tsv.gz	GCST90431734	Left 9-46d GM thickness - male
fin_male_lh_thick_phen87.tsv.gz	GCST90431735	Left 9a GM thickness - male
fin_male_lh_thick_phen88.tsv.gz	GCST90431736	Left 10v GM thickness - male
fin_male_lh_thick_phen89.tsv.gz	GCST90431737	Left a10p GM thickness - male
fin_male_lh_thick_phen90.tsv.gz	GCST90431738	Left 10pp GM thickness - male
fin_male_lh_thick_phen91.tsv.gz	GCST90431739	Left 11l GM thickness - male
fin_male_lh_thick_phen92.tsv.gz	GCST90431740	Left 13l GM thickness - male
fin_male_lh_thick_phen93.tsv.gz	GCST90431741	Left OFC GM thickness - male
fin_male_lh_thick_phen94.tsv.gz	GCST90431742	Left 47s GM thickness - male
fin_male_lh_thick_phen95.tsv.gz	GCST90431743	Left LIPd GM thickness - male
fin_male_lh_thick_phen96.tsv.gz	GCST90431744	Left 6a GM thickness - male
fin_male_lh_thick_phen97.tsv.gz	GCST90431745	Left i6-8 GM thickness - male
fin_male_lh_thick_phen98.tsv.gz	GCST90431746	Left s6-8 GM thickness - male
fin_male_lh_thick_phen99.tsv.gz	GCST90431747	Left 43 GM thickness - male
fin_male_lh_thick_phen100.tsv.gz	GCST90431748	Left OP4 GM thickness - male
fin_male_lh_thick_phen101.tsv.gz	GCST90431749	Left OP1 GM thickness - male
fin_male_lh_thick_phen102.tsv.gz	GCST90431750	Left OP2-3 GM thickness - male
fin_male_lh_thick_phen103.tsv.gz	GCST90431751	Left 52 GM thickness - male
fin_male_lh_thick_phen104.tsv.gz	GCST90431752	Left RI GM thickness - male
fin_male_lh_thick_phen105.tsv.gz	GCST90431753	Left PFcm GM thickness - male
fin_male_lh_thick_phen106.tsv.gz	GCST90431754	Left PoI2 GM thickness - male
fin_male_lh_thick_phen107.tsv.gz	GCST90431755	Left TA2 GM thickness - male
fin_male_lh_thick_phen108.tsv.gz	GCST90431756	Left FOP4 GM thickness - male
fin_male_lh_thick_phen109.tsv.gz	GCST90431757	Left MI GM thickness - male
fin_male_lh_thick_phen110.tsv.gz	GCST90431758	Left Pir GM thickness - male
fin_male_lh_thick_phen111.tsv.gz	GCST90431759	Left AVI GM thickness - male
fin_male_lh_thick_phen112.tsv.gz	GCST90431760	Left AAIC GM thickness - male
fin_male_lh_thick_phen113.tsv.gz	GCST90431761	Left FOP1 GM thickness - male
fin_male_lh_thick_phen114.tsv.gz	GCST90431762	Left FOP3 GM thickness - male
fin_male_lh_thick_phen115.tsv.gz	GCST90431763	Left FOP2 GM thickness - male
fin_male_lh_thick_phen116.tsv.gz	GCST90431764	Left PFt GM thickness - male
fin_male_lh_thick_phen117.tsv.gz	GCST90431765	Left AIP GM thickness - male
fin_male_lh_thick_phen118.tsv.gz	GCST90431766	Left EC GM thickness - male
fin_male_lh_thick_phen119.tsv.gz	GCST90431767	Left PreS GM thickness - male
fin_male_lh_thick_phen120.tsv.gz	GCST90431768	Left H GM thickness - male
fin_male_lh_thick_phen121.tsv.gz	GCST90431769	Left ProS GM thickness - male
fin_male_lh_thick_phen122.tsv.gz	GCST90431770	Left PeEc GM thickness - male
fin_male_lh_thick_phen123.tsv.gz	GCST90431771	Left STGa GM thickness - male
fin_male_lh_thick_phen124.tsv.gz	GCST90431772	Left PBelt GM thickness - male
fin_male_lh_thick_phen125.tsv.gz	GCST90431773	Left A5 GM thickness - male
fin_male_lh_thick_phen126.tsv.gz	GCST90431774	Left PHA1 GM thickness - male
fin_male_lh_thick_phen127.tsv.gz	GCST90431775	Left PHA3 GM thickness - male
fin_male_lh_thick_phen128.tsv.gz	GCST90431776	Left STSda GM thickness - male
fin_male_lh_thick_phen129.tsv.gz	GCST90431777	Left STSdp GM thickness - male
fin_male_lh_thick_phen130.tsv.gz	GCST90431778	Left STSvp GM thickness - male
fin_male_lh_thick_phen131.tsv.gz	GCST90431779	Left TGd GM thickness - male
fin_male_lh_thick_phen132.tsv.gz	GCST90431780	Left TE1a GM thickness - male
fin_male_lh_thick_phen133.tsv.gz	GCST90431781	Left TE1p GM thickness - male
fin_male_lh_thick_phen134.tsv.gz	GCST90431782	Left TE2a GM thickness - male
fin_male_lh_thick_phen135.tsv.gz	GCST90431783	Left TF GM thickness - male
fin_male_lh_thick_phen136.tsv.gz	GCST90431784	Left TE2p GM thickness - male
fin_male_lh_thick_phen137.tsv.gz	GCST90431785	Left PHT GM thickness - male
fin_male_lh_thick_phen138.tsv.gz	GCST90431786	Left PH GM thickness - male
fin_male_lh_thick_phen139.tsv.gz	GCST90431787	Left TPOJ1 GM thickness - male
fin_male_lh_thick_phen140.tsv.gz	GCST90431788	Left TPOJ2 GM thickness - male
fin_male_lh_thick_phen141.tsv.gz	GCST90431789	Left TPOJ3 GM thickness - male
fin_male_lh_thick_phen142.tsv.gz	GCST90431790	Left DVT GM thickness - male
fin_male_lh_thick_phen143.tsv.gz	GCST90431791	Left PGp GM thickness - male
fin_male_lh_thick_phen144.tsv.gz	GCST90431792	Left IP2 GM thickness - male
fin_male_lh_thick_phen145.tsv.gz	GCST90431793	Left IP1 GM thickness - male
fin_male_lh_thick_phen146.tsv.gz	GCST90431794	Left IP0 GM thickness - male
fin_male_lh_thick_phen147.tsv.gz	GCST90431795	Left PFop GM thickness - male
fin_male_lh_thick_phen148.tsv.gz	GCST90431796	Left PF GM thickness - male
fin_male_lh_thick_phen149.tsv.gz	GCST90431797	Left PFm GM thickness - male
fin_male_lh_thick_phen150.tsv.gz	GCST90431798	Left PGi GM thickness - male
fin_male_lh_thick_phen151.tsv.gz	GCST90431799	Left PGs GM thickness - male
fin_male_lh_thick_phen152.tsv.gz	GCST90431800	Left V6A GM thickness - male
fin_male_lh_thick_phen153.tsv.gz	GCST90431801	Left VMV1 GM thickness - male
fin_male_lh_thick_phen154.tsv.gz	GCST90431802	Left VMV3 GM thickness - male
fin_male_lh_thick_phen155.tsv.gz	GCST90431803	Left PHA2 GM thickness - male
fin_male_lh_thick_phen156.tsv.gz	GCST90431804	Left V4t GM thickness - male
fin_male_lh_thick_phen157.tsv.gz	GCST90431805	Left FST GM thickness - male
fin_male_lh_thick_phen158.tsv.gz	GCST90431806	Left V3CD GM thickness - male
fin_male_lh_thick_phen159.tsv.gz	GCST90431807	Left LO3 GM thickness - male
fin_male_lh_thick_phen160.tsv.gz	GCST90431808	Left VMV2 GM thickness - male
fin_male_lh_thick_phen161.tsv.gz	GCST90431809	Left 31pd GM thickness - male
fin_male_lh_thick_phen162.tsv.gz	GCST90431810	Left 31a GM thickness - male
fin_male_lh_thick_phen163.tsv.gz	GCST90431811	Left VVC GM thickness - male
fin_male_lh_thick_phen164.tsv.gz	GCST90431812	Left 25 GM thickness - male
fin_male_lh_thick_phen165.tsv.gz	GCST90431813	Left s32 GM thickness - male
fin_male_lh_thick_phen166.tsv.gz	GCST90431814	Left pOFC GM thickness - male
fin_male_lh_thick_phen167.tsv.gz	GCST90431815	Left PoI1 GM thickness - male
fin_male_lh_thick_phen168.tsv.gz	GCST90431816	Left Ig GM thickness - male
fin_male_lh_thick_phen169.tsv.gz	GCST90431817	Left FOP5 GM thickness - male
fin_male_lh_thick_phen170.tsv.gz	GCST90431818	Left p10p GM thickness - male
fin_male_lh_thick_phen171.tsv.gz	GCST90431819	Left p47r GM thickness - male
fin_male_lh_thick_phen172.tsv.gz	GCST90431820	Left TGv GM thickness - male
fin_male_lh_thick_phen173.tsv.gz	GCST90431821	Left MBelt GM thickness - male
fin_male_lh_thick_phen174.tsv.gz	GCST90431822	Left LBelt GM thickness - male
fin_male_lh_thick_phen175.tsv.gz	GCST90431823	Left A4 GM thickness - male
fin_male_lh_thick_phen176.tsv.gz	GCST90431824	Left STSva GM thickness - male
fin_male_lh_thick_phen177.tsv.gz	GCST90431825	Left TE1m GM thickness - male
fin_male_lh_thick_phen178.tsv.gz	GCST90431826	Left PI GM thickness - male
fin_male_lh_thick_phen179.tsv.gz	GCST90431827	Left a32pr GM thickness - male
fin_male_lh_thick_phen180.tsv.gz	GCST90431828	Left p24 GM thickness - male
fin_male_rh_thick_phen1.tsv.gz	GCST90431829	Right V1 GM thickness - male
fin_male_rh_thick_phen2.tsv.gz	GCST90431830	Right MST GM thickness - male
fin_male_rh_thick_phen3.tsv.gz	GCST90431831	Right V6 GM thickness - male
fin_male_rh_thick_phen4.tsv.gz	GCST90431832	Right V2 GM thickness - male
fin_male_rh_thick_phen5.tsv.gz	GCST90431833	Right V3 GM thickness - male
fin_male_rh_thick_phen6.tsv.gz	GCST90431834	Right V4 GM thickness - male
fin_male_rh_thick_phen7.tsv.gz	GCST90431835	Right V8 GM thickness - male
fin_male_rh_thick_phen8.tsv.gz	GCST90431836	Right 4 GM thickness - male
fin_male_rh_thick_phen9.tsv.gz	GCST90431837	Right 3b GM thickness - male
fin_male_rh_thick_phen10.tsv.gz	GCST90431838	Right FEF GM thickness - male
fin_male_rh_thick_phen11.tsv.gz	GCST90431839	Right PEF GM thickness - male
fin_male_rh_thick_phen12.tsv.gz	GCST90431840	Right 55b GM thickness - male
fin_male_rh_thick_phen13.tsv.gz	GCST90431841	Right V3A GM thickness - male
fin_male_rh_thick_phen14.tsv.gz	GCST90431842	Right RSC GM thickness - male
fin_male_rh_thick_phen15.tsv.gz	GCST90431843	Right POS2 GM thickness - male
fin_male_rh_thick_phen16.tsv.gz	GCST90431844	Right V7 GM thickness - male
fin_male_rh_thick_phen17.tsv.gz	GCST90431845	Right IPS1 GM thickness - male
[truncated: 215 more rows]
