# Supplementary material for: A sex-stratified analysis of the genetic architecture of human brain anatomy
Source: Nat Commun. 2024 Sep 13;15:8041. doi: 10.1038/s41467-024-52244-2 (PMC11399304; doi:10.1038/s41467-024-52244-2)
Supplement: Supplementary file 27 — Source Data [file 41467_2024_52244_MOESM27_ESM.xls]

## Sheet: FIG 2
Total SNP heritability (h2SNP) of regional cortical phenotypes in Fig. 2.
GMV; gray matter volume, SA: surface area, CT: cortical thickness
Each hemishere was divided into 180 regions of HCP parcellation (Glasser et al. 2016, Nature 536, 171)
GCTA* was used to estimate h2SNP.
Sex-diffrence p-values were estimated from sex differences in total hSNP2 in males and females for each trait using Eq (1); Z = (X2_M - X2_F)/sqrt(SE_M^2 + SE_F^2 ) scores were calcualted where X2M are X2F are male and female h2SNP and SEM and SEF are standard errors of the h2SNP estimates for males and females. Corresponding p-values were then calculated as p = 2 × (1 - Φ(|Z|)), where Φ is the c…
Sample size: GMV: N (male) = 14087, N (female)= 15771; SA: N (male)=14183, N (female) = 15838; CT: N (male)=14341, N (female) = 16057.
*Yang et al. (2011) GCTA: a tool for genome-wide complex trait analysis. Am. J. Hum. Genet. 88, 76–82.
	GMV (panel a, d,g)				SA(panel b,e, h)				CT (panel c,f, i)
Region(LH)*	male_tot_lh	female_tot_lh	sex-difference p-val		male_tot_lh	female_tot_lh	sex-difference p-val		male_tot_lh	female_tot_lh	sex-difference p-val
V1	0.582424	0.61462	0.64027		0.653322	0.74973	0.157438		0.255431	0.312951	0.375545		* HCP parcellation: Glasser et al. Nature 536, 171–178 (2016)
MST	0.067372	0.16165	0.133872		0.140918	0.251606	0.0831451		0.079323	0.123285	0.488006
V6	0.241223	0.260167	0.774086		0.379884	0.340419	0.556096		0.21153	0.144887	0.308584
V2	0.554171	0.634758	0.241073		0.58663	0.665242	0.250928		0.363183	0.444478	0.214671
V3	0.465726	0.510638	0.508705		0.511811	0.541661	0.660803		0.31487	0.290512	0.705927
V4	0.342318	0.400801	0.383177		0.411142	0.469823	0.380638		0.210878	0.22058	0.879348
V8	0.086109	0.266804	0.00487265		0.187705	0.296333	0.093551		0.135334	0.080928	0.376239
4	0.337008	0.453151	0.0835908		0.478429	0.435966	0.530498		0.326814	0.275703	0.427635
3b	0.374266	0.455625	0.224318		0.471714	0.504657	0.622619		0.210453	0.261608	0.426702
FEF	0.105629	0.26209	0.0146497		0.084387	0.205155	0.0568786		0.029999	0.080992	0.378453
PEF	0.067879	0.112765	0.476842		0.160184	0.105322	0.381993		0.063628	0.073808	0.92034
55b	0.049144	0.261357	0.000864203		0.11575	0.181613	0.294223		0.115056	0.123452	0.891496
V3A	0.310857	0.253418	0.384027		0.285398	0.294999	0.884172		0.196055	0.124359	0.247982
RSC	0.319009	0.296163	0.731791		0.409559	0.388819	0.756314		0.392895	0.339952	0.419262
POS2	0.273114	0.353818	0.217735		0.252738	0.343349	0.167311		0.14137	0.198161	0.343061
V7	0.260803	0.240608	0.756706		0.260268	0.195764	0.319921		0.140995	0.146094	0.935231
IPS1	0.245301	0.257147	0.85556		0.286494	0.280678	0.929517		0.132912	0.255809	0.0553223
FFC	0.162515	0.308887	0.0227449		0.15629	0.300244	0.023988		0.093694	0.156103	0.297072
V3B	0.137777	0.204043	0.307139		0.191659	0.241423	0.445757		0.119028	0.23982	0.0572474
LO1	0.250062	0.187057	0.335117		0.324405	0.317667	0.918536		0.082095	0.030877	0.400653
LO2	0.267267	0.275117	0.905876		0.189952	0.193319	0.958305		0.13381	0.13208	0.977805
PIT	0.136684	0.142857	0.921575		0.157215	0.200792	0.494043		0.076514	0.019975	0.35804
MT	0.169777	0.102701	0.290497		0.149865	0.217248	0.292706		0.12428	0.135714	0.853449
A1	0.182041	0.35411	0.00835028		0.306641	0.295238	0.861293		0.145165	0.192772	0.448946
PSL	0.105836	0.16705	0.334996		0.116739	0.096156	0.744193		0.143265	0.132754	0.866495
SFL	0.245767	0.354253	0.102864		0.314942	0.373074	0.380775		0.226121	0.144805	0.20047
PCV	0.372202	0.325233	0.484499		0.427228	0.414944	0.854862		0.156991	0.161883	0.937869
STV	0.15661	0.260652	0.108703		0.150261	0.202425	0.411243		0.054946	0.099613	0.466944
7Pm	0.273697	0.16545	0.0972799		0.344952	0.303533	0.52952		0.09221	0.074762	0.708876
7m	0.364479	0.347784	0.802394		0.336131	0.353323	0.795296		0.077227	0.116277	0.526543
POS1	0.436771	0.45444	0.794088		0.461205	0.447427	0.839208		0.226345	0.261485	0.585113
23d	0.289371	0.199096	0.166365		0.217738	0.150641	0.294633		0.081931	0.139434	0.349615
v23ab	0.30583	0.25294	0.425345		0.276392	0.249986	0.689139		0.138568	0.211161	0.247328
d23ab	0.319111	0.311367	0.907368		0.305032	0.332194	0.683314		0.264086	0.133463	0.0410282
31pv	0.255717	0.27809	0.734931		0.225737	0.371389	0.027662		0.198948	0.156834	0.508333
5m	0.255605	0.290513	0.589749		0.322731	0.360017	0.573011		0.229628	0.191901	0.552814
5mv	0.281581	0.351704	0.289699		0.34152	0.368491	0.686192		0.184814	0.229393	0.477493
23c	0.258732	0.172312	0.188174		0.285276	0.214774	0.283567		0.113044	0.128225	0.805721
5L	0.187703	0.18861	0.988734		0.277044	0.217181	0.355656		0.213744	0.182791	0.626608
24dd	0.282079	0.372677	0.173186		0.300565	0.342497	0.527056		0.131731	0.181668	0.426706
24dv	0.181391	0.180124	0.984434		0.195811	0.198963	0.961027		0.059054	0.137107	0.202603
7AL	0.250368	0.252363	0.975637		0.270412	0.333744	0.335047		0.218198	0.12583	0.144461
SCEF	0.327684	0.348912	0.750033		0.379665	0.382293	0.968407		0.250481	0.157509	0.130909
6ma	0.239824	0.288827	0.456324		0.254408	0.269142	0.82049		0.144961	0.187683	0.504438
7Am	0.336955	0.315573	0.747868		0.398518	0.449956	0.441328		0.179024	0.191985	0.835937
7PL	0.238097	0.187794	0.435958		0.279889	0.253643	0.686011		0.13777	0.182626	0.475646
7PC	0.152251	0.185013	0.607733		0.165396	0.198272	0.606103		0.195829	0.112954	0.188643
LIPv	0.235456	0.252707	0.793061		0.223436	0.340996	0.0713106		0.153538	0.076111	0.213751
VIP	0.235625	0.182815	0.417099		0.249256	0.393756	0.0298364		0.114146	0.124302	0.872308
MIP	0.168126	0.215125	0.468728		0.348849	0.285786	0.3448		0.136733	0.072504	0.284164
1	0.292492	0.442418	0.0244317		0.239358	0.346974	0.10266		0.314081	0.353921	0.546487
2	0.120946	0.258582	0.033425		0.150421	0.281822	0.042713		0.184994	0.219798	0.583872
3a	0.316649	0.392575	0.254695		0.413465	0.462626	0.46707		0.24616	0.259051	0.839701
6d	0.248478	0.333588	0.19822		0.284043	0.246944	0.570487		0.174768	0.102497	0.244573
6mp	0.203738	0.33613	0.0431689		0.301641	0.250589	0.43368		0.194296	0.180135	0.823865
6v	0.317405	0.357979	0.544826		0.288159	0.210442	0.230501		0.149966	0.137943	0.849648
p24pr	0.210353	0.127772	0.192007		0.219234	0.138917	0.210754		0.124313	0.103631	0.737036
33pr	0.241927	0.158433	0.197211		0.260127	0.224286	0.580666		0.197357	0.142919	0.3873
a24pr	0.098558	0.131914	0.5961		0.216758	0.165418	0.429871		0.032278	0.059439	0.787134
p32pr	0.265285	0.246337	0.768943		0.3538	0.294404	0.364993		0.15125	0.158984	0.95246
a24	0.031302	0.006189	0.681168		0.222531	0.061405	0.0123116		0.151271	0.183518	0.601112
d32	0.265643	0.140688	0.0520292		0.322711	0.208769	0.0783111		0.152016	0.086224	0.269533
8BM	0.244779	0.368503	0.063275		0.298421	0.280967	0.78932		0.294109	0.244449	0.468369
p32	0.071403	0.047711	0.702702		0.241442	0.281108	0.54378		0.164448	0.030583	0.0307592
10r	0.049051	0.148613	0.11049		0.080596	0.106445	0.677798		0.059673	0.18433	0.0523369
47m	0.236421	0.251679	0.815933		0.405459	0.411901	0.92381		0.054804	0.079925	0.68037
8Av	0.178808	0.265925	0.176918		0.221017	0.308969	0.176037		0.032998	0.161221	0.0372323
8Ad	0.259135	0.24702	0.854601		0.243084	0.1776	0.310546		0.072642	0.148003	0.216023
9m	0.205699	0.257667	0.419459		0.252426	0.255355	0.96377		0.26809	0.211519	0.375613
8BL	0.217215	0.243715	0.687578		0.205651	0.284664	0.224049		0.15743	0.128305	0.644258
9p	0.242878	0.26094	0.784339		0.260485	0.227331	0.610879		0.189248	0.233998	0.479861
10d	0.200231	0.176186	0.707411		0.204358	0.316325	0.0844337		0.219533	0.175662	0.44852
8C	0.264519	0.278189	0.835751		0.253959	0.312917	0.365559		0.110351	0.081791	0.623932
44	0.130641	0.167754	0.556851		0.16531	0.166738	0.98209		0.006487	0.144419	0.0249259
45	0.229515	0.285104	0.386632		0.226687	0.340871	0.0764962		0.05888	0.112662	0.383839
47l	0.268853	0.312116	0.518142		0.373768	0.390153	0.807333		0.169357	0.211592	0.507427
a47r	0.351197	0.300655	0.445789		0.374163	0.425893	0.442805		0.112597	0.105486	0.906999
6r	0.145608	0.254081	0.0932205		0.174175	0.232348	0.363762		0.066644	0.160944	0.129576
IFJa	0.180715	0.17048	0.87293		0.25077	0.184197	0.300933		0.156759	0.135846	0.738725
IFJp	0.155254	0.158267	0.962432		0.185675	0.220747	0.58404		0.073322	0.12634	0.389094
IFSp	0.209851	0.270105	0.349522		0.21874	0.265616	0.468516		0.128766	0.13468	0.924437
IFSa	0.184636	0.258773	0.249398		0.216063	0.270539	0.404969		0.114001	0.048375	0.281329
p9-46v	0.265642	0.243883	0.740297		0.293954	0.281144	0.84622		0.147313	0.086016	0.197937
46	0.286935	0.232975	0.413818		0.280275	0.285254	0.939833		0.062872	0.086236	0.69971
a9-46v	0.251169	0.141811	0.0888336		0.257474	0.158189	0.128976		0.183708	0.186493	0.657841
9-46d	0.214311	0.204597	0.881109		0.250247	0.243799	0.921575		0.116396	0.059986	0.35633
9a	0.20658	0.214187	0.907607		0.182686	0.230441	0.459383		0.242944	0.211168	0.617473
10v	0.25924	0.203501	0.391644		0.154782	0.237529	0.193856		0.166164	0.152197	0.825065
a10p	0.263628	0.199507	0.323126		0.229009	0.245269	0.803059		0.060505	0.062356	0.975579
10pp	0.276377	0.196016	0.21266		0.11231	0.181694	0.269437		0.160561	0.141127	0.752674
11l	0.385954	0.338831	0.480424		0.422546	0.455478	0.621799		0.210918	0.152833	0.350302
13l	0.382581	0.515139	0.0492032		0.446629	0.515873	0.303573		0.158108	0.220302	0.324521
OFC	0.373515	0.350384	0.7287		0.481227	0.488601	0.912503		0.197601	0.229058	0.625861
47s	0.389289	0.403574	0.832592		0.392364	0.36	0.628641		0.128649	0.048099	0.170075
LIPd	0.203885	0.157432	0.47085		0.252309	0.284069	0.626756		0.052455	0.083962	0.607391
6a	0.166809	0.317723	0.0208114		0.259706	0.330448	0.281366		0.144456	0.173875	0.636326
i6-8	0.142029	0.169482	0.670565		0.125711	0.247662	0.0561402		-0.03712	0.092754	0.0296449
s6-8	0.204997	0.130406	0.246564		0.234908	0.243588	0.893877		0.109449	0.129727	0.719388
43	0.225608	0.18336	0.514759		0.14434	0.113211	0.620319		0.132425	0.148431	0.800187
OP4	0.16261	0.224584	0.334546		0.222556	0.190278	0.616104		0.164149	0.118655	0.467998
OP1	0.231545	0.308905	0.235632		0.333022	0.236174	0.142449		0.253276	0.189291	0.320088
OP2-3	0.322157	0.391448	0.300236		0.303957	0.323695	0.765291		0.369297	0.194087	0.00665147
52	0.31884	0.413951	0.150485		0.37923	0.477806	0.139287		0.279637	0.208265	0.26599
RI	0.361538	0.418556	0.397203		0.448451	0.395829	0.436136		0.235333	0.224097	0.860127
PFcm	0.294769	0.409189	0.0853854		0.332329	0.263151	0.292365		0.136636	0.148651	0.847785
PoI2	0.399062	0.464247	0.333011		0.559284	0.512153	0.48836		0.177868	0.245223	0.291857
TA2	0.349997	0.409689	0.368878		0.349479	0.37532	0.693263		0.2938	0.325372	0.617861
FOP4	0.207063	0.160292	0.465852		0.294346	0.258156	0.577427		0.049013	0.082571	0.585856
MI	0.394485	0.4546	0.37297		0.541422	0.550714	0.891336		0.049888	0.188479	0.0252012
Pir	0.322548	0.223582	0.130531		0.258332	0.197115	0.336605		0.166299	0.198069	0.619673
AVI	0.327345	0.443884	0.0799067		0.422749	0.461824	0.560007		0.068267	0.25297	0.00288632
AAIC	0.265672	0.338727	0.271793		0.251668	0.286638	0.592268		0.168387	0.158393	0.742516
FOP1	0.144878	0.18755	0.503206		0.147064	0.155828	0.891496		0.096742	0.167176	0.333316
FOP3	0.429445	0.402766	0.691756		0.505304	0.420394	0.205347		0.199645	0.122098	0.187569
FOP2	0.324904	0.25593	0.30379		0.230164	0.24095	0.869581		0.1637	0.153447	0.869221
PFt	0.205566	0.223212	0.785082		0.291534	0.339769	0.462426		0.19799	0.063684	0.0320946
AIP	0.198821	0.175018	0.710982		0.188419	0.157729	0.628415		0.125681	0.037883	0.152437
EC	0.258388	0.407076	0.0241094		0.392562	0.365891	0.684038		0.120958	0.189254	0.277323
PreS	0.2713	0.233827	0.569529		0.322943	0.403424	0.225023		0.21205	0.307108	0.141306
H	0.189487	0.13442	0.389252		0.332493	0.360138	0.676287		0.275746	0.318965	0.502053
ProS	0.474794	0.519227	0.516704		0.488631	0.522637	0.617017		0.291586	0.26829	0.717913
PeEc	0.538578	0.529567	0.893261		0.528915	0.508807	0.762066		0.32383	0.30934	0.824138
STGa	0.231495	0.30101	0.289594		0.193629	0.309254	0.0732464		0.267388	0.220866	0.463026
PBelt	0.276617	0.315702	0.554859		0.309745	0.347142	0.570286		0.129103	0.256436	0.0412727
A5	0.31853	0.431711	0.088362		0.379431	0.354187	0.699536		0.198028	0.186819	0.859976
PHA1	0.432627	0.54539	0.0946961		0.301191	0.366893	0.319163		0.347709	0.342882	0.839653
PHA3	0.193149	0.315051	0.0606381		0.275234	0.322929	0.47014		0.235389	0.206054	0.627582
STSda	0.266708	0.277584	0.866088		0.328296	0.263773	0.316232		0.153273	0.15906	0.926998
STSdp	0.139594	0.25018	0.0860141		0.303579	0.367763	0.327266		0.116518	0.158922	0.495739
STSvp	0.218349	0.336912	0.0689256		0.251423	0.385943	0.0389602		0.053391	0.053591	0.997362
TGd	0.287837	0.27885	0.891948		0.335358	0.398488	0.346787		0.184394	0.242221	0.366573
TE1a	0.213067	0.303095	0.157567		0.322594	0.361656	0.545425		0.168941	0.162067	0.912785
TE1p	0.335929	0.321089	0.822258		0.323621	0.264844	0.371527		0.089459	0.18835	0.105112
TE2a	0.197853	0.242667	0.485739		0.230425	0.270333	0.534135		0.164605	0.239914	0.272277
TF	0.212173	0.307617	0.141564		0.374689	0.454493	0.224318		0.28327	0.281325	0.975751
TE2p	0.230261	0.286322	0.395477		0.151626	0.284362	0.0403233		0.161051	0.080252	0.152488
PHT	0.432324	0.334161	0.142126		0.39587	0.351242	0.506095		0.159288	0.096033	0.341778
PH	0.149885	0.257333	0.0957753		0.153041	0.3602	0.0012847		0.004645	0.160175	0.00917857
TPOJ1	0.157038	0.189713	0.613472		0.216533	0.286129	0.284598		0.148214	0.185481	0.544657
TPOJ2	0.18068	0.305033	0.0538453		0.230743	0.348553	0.0714061		-0.009668	0.110479	0.0474951
TPOJ3	0.139256	0.154049	0.814992		0.180114	0.255619	0.240421		0.071464	0.07855	0.9064
DVT	0.356697	0.416452	0.374484		0.313578	0.394102	0.22616		0.297332	0.248575	0.352225
PGp	0.234254	0.195758	0.553098		0.254647	0.212046	0.50887		0.139702	0.06715	0.237092
IP2	0.211514	0.201226	0.873911		0.177122	0.207056	0.642088		0.055309	0.074342	0.754962
IP1	0.313144	0.204828	0.0997051		0.30697	0.208876	0.132749		0.128132	0.098823	0.63491
IP0	0.243769	0.292549	0.459484		0.297819	0.304059	0.925175		0.146449	0.119281	0.664521
PFop	0.295108	0.343315	0.464886		0.262471	0.295413	0.613169		0.173831	0.114099	0.341879
PF	0.271376	0.349032	0.245325		0.23981	0.262985	0.725208		0.138737	0.074284	0.299578
PFm	0.218446	0.317258	0.130762		0.141195	0.270559	0.0431223		0.189328	0.112908	0.220057
PGi	0.34013	0.346902	0.9194		0.353889	0.455093	0.128566		0.075957	0.133202	0.351403
PGs	0.395894	0.307816	0.1887		0.36098	0.332991	0.674419		0.186653	0.161191	0.686287
V6A	0.218051	0.156748	0.344968		0.220401	0.177447	0.507097		0.122969	0.156624	0.653974
VMV1	0.416326	0.449395	0.624583		0.236875	0.281853	0.490992		0.277315	0.307813	0.640275
VMV3	0.062397	0.095012	0.601716		0.189656	0.230678	0.52406		0.097444	0.159658	0.324778
PHA2	0.288169	0.252714	0.58876		0.343433	0.287231	0.394563		0.285222	0.353024	0.290882
V4t	0.167455	0.137018	0.636108		0.161472	0.121316	0.530491		0.016446	0.08507	0.259153
FST	0.166692	0.154574	0.851126		0.195457	0.340139	0.0273589		0.096886	0.117877	0.72318
V3CD	0.232331	0.262311	0.645357		0.207772	0.279307	0.266927		0.111306	0.081699	0.634353
LO3	0.176328	0.108765	0.285777		0.238719	0.171741	0.293055		0.085961	0.064096	0.740827
VMV2	0.171626	0.105001	0.289774		0.294655	0.193694	0.120067		0.233441	0.168067	0.304086
31pd	0.287981	0.193058	0.150852		0.334787	0.359142	0.714939		0.067659	0.107997	0.615012
31a	0.207681	0.163632	0.494826		0.239718	0.156983	0.201661		0.107709	0.164935	0.347659
VVC	0.204815	0.360047	0.0173209		0.115697	0.242709	0.0470766		0.110346	0.154745	0.479967
25	0.15666	0.315043	0.0144975		0.367814	0.397477	0.653993		0.09137	0.180995	0.153051
s32	0.060397	0.015245	0.46423		0.199754	0.286281	0.18339		0.117901	0.111256	0.894454
pOFC	0.297894	0.484653	0.00475863		0.460448	0.483522	0.728104		0.110902	0.192909	0.191705
PoI1	0.336904	0.401337	0.335965		0.311338	0.384058	0.273776		0.339002	0.267616	0.271343
Ig	0.271257	0.405972	0.0414511		0.382558	0.398686	0.808984		0.204241	0.184995	0.761065
FOP5	0.373454	0.402681	0.659081		0.477399	0.496581	0.774641		0.062888	0.165877	0.0931542
p10p	0.19963	0.214935	0.812992		0.159447	0.278819	0.0642515		0.110825	0.09775	0.831939
p47r	0.178378	0.263743	0.192124		0.2943	0.243757	0.446505		0.135345	0.104023	0.571309
TGv	0.229707	0.196434	0.611686		0.321293	0.328888	0.908348		0.11431	0.160692	0.453896
MBelt	0.334875	0.41711	0.21815		0.330942	0.346595	0.812296		0.249258	0.234079	0.809562
LBelt	0.335148	0.296969	0.562593		0.264723	0.381675	0.0739895		0.188289	0.223601	0.577107
A4	0.304428	0.374873	0.286886		0.290866	0.264904	0.690937		0.205952	0.262584	0.373601
STSva	0.175448	0.220335	0.480514		0.309573	0.303279	0.922001		0.076855	0.134383	0.351146
TE1m	0.231891	0.149319	0.193436		0.237031	0.242177	0.935341		0.061229	0.131584	0.244
PI	0.315158	0.397092	0.212964		0.331968	0.462113	0.0493247		0.208354	0.243862	0.575518
a32pr	0.167151	0.130775	0.564418		0.352746	0.318684	0.604943		0.143135	0.100994	0.436762
p24	0.18946	0.11651	0.254877		0.251469	0.177879	0.26057		0.098668	0.150499	0.400908

## Sheet: FIG3
Between-sex genetic correlation (rg) for the cortical regional phenotypes shown in Figure 3.
GMV : gray matter volume; SA: surface area; CT: cortical thickness
Each hemishere consisted of 180regions of HCP parcellation (Glasser et al. 2016, Nature 536, 171)
This figure only shows rg for cortical regions where h2SNP (SNP heritability) was at least nominally significant ( p < 0.05).
GCTA* was used to estimate rg and the p-values of the test of rg < 1 (log likelihood test).
phenotypic sex-differences are presented as t-statistics as described in the Methods section in main text.
Sex-specific sample sizes may be found in Supplementary Data 1
LH: left hemisphere, RH: right hemisphere, M: male, F: female
*Yang et al. (2011) GCTA: a tool for genome-wide complex trait analysis. Am. J. Hum. Genet. 88, 76–82.
	GMV (LH)				GMV (RH)					SA (LH)					SA (RH)					CT (LH)					CT (RH)
Region*	rg	GMV_male - GMV_female (t-stat)	p-value (rg <1)		Region	rg	GMV_male - GMV_female (t-stat)	p-value (rg <1)		Region	rg	SA_male - SA_female (t-stat)	p-value (rg <1)		Region	rg	SA_male - SA_female (t-stat)	p-value (rg <1)		Region	rg	CT_male -CT_female (t-stat)	p-value (rg <1)		Region	rg	CT_mael-CT_female (t-stat)	p-value (rg <1)
V1	1	9.39494	0.30103		V1	1	10.458	0.30103		V1	1	-1.95754	0.30103		V1	1	-4.10126	0.30103		V1	0.732143	23.2217	1.65222		V1	0.871642	23.5064	0.690711
V6	1	0.739852	0.30103		MST	0.87174	7.8535	0.50404		MST	0.646276	-6.95404	1.16237		MST	1	5.38091	0.30103		V6	0.689488	-4.45835	1.08052		V6	0.83791	-3.77139	0.612077
V2	1	6.1265	0.30103		V6	0.951628	2.27366	0.436804		V6	1	0.856517	0.30103		V6	0.88041	3.11815	0.925476		V2	0.957557	12.5482	0.500505		V2	0.840796	8.37661	1.11554
V3	0.929982	10.1085	0.70189		V2	1	6.21799	0.30103		V2	1	2.33314	0.30103		V2	1	1.9873	0.30103		V3	0.887878	9.07561	0.78928		V3	0.89112	4.54809	0.69118
V4	1	12.9847	0.30103		V3	0.97588	13.0337	0.428431		V3	0.94754	8.18999	0.587187		V3	1	14.3058	0.30103		V4	1	-0.0708537	0.30103		V4	0.903515	0.231231	0.551448
V8	1	1.55291	0.30103		V4	1	15.5078	0.30103		V4	1	11.204	0.30103		V4	1	15.852	0.30103		V8	0.248492	-12.6118	1.65702		4	0.855573	-8.34089	0.731516
4	0.829929	-7.67419	1.20014		V8	0.892549	5.03386	0.587136		V8	1	12.28	0.30103		V8	0.970335	15.3778	0.385577		4	0.733346	1.32698	1.59955		3b	1	1.35828	0.30103
3b	0.911542	-13.5331	0.728995		4	1	-7.96027	0.30103		4	0.879157	-10.3433	1.02149		4	1	-0.724703	0.30103		3b	1	-1.97841	0.30103		55b	0.789634	8.48768	0.568878
FEF	1	-10.834	0.30103		3b	0.902382	-11.3999	0.871795		3b	0.852018	-3.76002	1.37366		3b	0.894364	-3.23478	1.12983		55b	1	-1.06244	0.30103		V3A	1	6.9627	0.30103
V3A	0.986674	2.23703	0.334391		FEF	1	-11.3086	0.30103		FEF	1	0.553406	0.30103		FEF	1	-1.35547	0.30103		V3A	0.843713	10.9139	0.609701		RSC	0.828599	-14.2169	1.09349
RSC	1	12.9619	0.30103		55b	1	-4.05899	0.30103		PEF	1	-0.0245023	0.30103		V3A	0.899178	1.15818	0.642332		RSC	0.982031	-6.2777	0.363954		POS2	1	13.2792	0.30103
POS2	1	-7.209	0.30103		V3A	0.758995	6.85166	1.32531		55b	1	-7.58866	0.30103		RSC	1	4.62297	0.30103		POS2	0.96628	7.61434	0.344602		IPS1	0.967802	3.6609	0.350052
V7	0.820371	-16.615	0.853004		RSC	1	4.64425	0.30103		V3A	1	-8.18467	0.30103		POS2	0.971384	-5.3127	0.400095		V7	0.536213	4.0542	1.2476		FFC	0.910896	-3.33595	0.416291
IPS1	0.91002	-17.429	0.537617		POS2	1	0.163077	0.30103		RSC	1	13.1503	0.30103		V7	0.885866	-10.3359	0.54002		IPS1	0.893374	4.62903	0.525434		V3B	1	6.35628	0.30103
FFC	0.825406	9.14541	0.742706		V7	0.898581	-9.73711	0.524794		POS2	1	-7.64309	0.30103		IPS1	0.875938	-12.499	0.66617		FFC	0.93606	2.0178	0.37441		LO1	1	5.58902	0.30103
V3B	1	-8.29514	0.30103		IPS1	0.842738	-13.133	0.589999		V7	0.856541	-18.0004	0.636162		FFC	0.888369	17.5105	0.701518		V3B	0.970521	-2.9167	0.34054		PIT	1	-0.951524	0.30103
LO1	0.598524	1.28294	1.66853		FFC	0.873238	12.9398	0.73969		IPS1	0.847463	-20.053	0.817842		V3B	1	-1.62707	0.30103		LO2	0.692333	-1.78981	0.75813		A1	0.913276	7.56603	0.474463
LO2	0.684472	9.83662	1.63929		V3B	1	1.60087	0.30103		FFC	1	8.80319	0.30103		LO1	1	9.2353	0.30103		MT	0.065095	-3.3753	2.47126		SFL	0.932127	1.23816	0.369898
PIT	0.988044	14.8066	0.316458		LO1	1	8.75179	0.30103		V3B	1	-10.6819	0.30103		LO2	0.902436	12.2086	0.497273		A1	1	12.2217	0.30103		PCV	0.620601	-12.5788	0.982716
MT	0.383636	-4.15938	1.5036		LO2	1	11.5458	0.30103		LO1	0.902558	2.36579	0.650179		PIT	1	16.8869	0.30103		PSL	0.740913	-5.4603	0.696761		STV	0.981255	3.65638	0.314169
A1	1	2.51043	0.30103		PIT	1	14.1711	0.30103		LO2	1	11.5361	0.30103		MT	1	4.89945	0.30103		SFL	0.902273	-3.3652	0.45715		7m	0.695557	4.52566	0.972691
PSL	1	15.056	0.30103		A1	0.960438	-4.0073	0.409258		PIT	1	15.4626	0.30103		A1	1	-20.683	0.30103		PCV	1	-13.0801	0.30103		POS1	1	2.55187	0.30103
SFL	1	-7.35874	0.30103		PSL	1	8.8515	0.30103		MT	0.582714	-7.01165	1.27958		PSL	1	9.42708	0.30103		POS1	0.718847	7.63826	1.22477		d23ab	0.869819	-4.35361	0.44805
PCV	0.948299	-10.206	0.478849		SFL	1	-5.06042	0.30103		A1	1	-8.27151	0.30103		SFL	0.88358	-3.77476	0.61149		v23ab	0.809605	1.18873	0.653804		31pv	0.455927	-0.381907	1.29299
STV	0.789444	11.0675	0.733886		PCV	1	-8.08493	0.30103		PSL	1	17.1218	0.30103		PCV	0.86814	-2.13662	0.885556		d23ab	0.833482	-0.224528	0.575821		5m	0.884604	-10.1764	0.536929
7Pm	1	-15.5762	0.30103		STV	0.839796	3.20956	0.672192		SFL	0.898731	-8.04687	0.704411		STV	0.727368	5.88981	1.12485		31pv	0.648403	1.61388	1.12236		5mv	0.951402	-6.57441	0.393049
7m	0.895672	-9.94193	0.723929		7Pm	1	-8.2468	0.30103		PCV	0.941571	-4.00306	0.558069		7Pm	0.849198	-5.50307	0.893741		5m	0.96184	-13.7738	0.376833		23c	1	10.0148	0.30103
POS1	0.998286	9.71163	0.30762		7m	0.783081	3.18918	1.05529		STV	0.847774	11.138	0.544287		7m	0.862679	-1.2832	0.79626		5mv	1	-6.17809	0.30103		5L	0.976823	-18.7783	0.333089
23d	0.857829	8.26946	0.677905		POS1	1	3.07222	0.30103		7Pm	1	-11.8801	0.30103		POS1	0.960912	-6.1279	0.498352		23c	1	8.21225	0.30103		24dv	1	2.73638	0.30103
v23ab	1	5.4712	0.30103		23d	0.830299	3.37925	0.797076		7m	1	-4.9443	0.30103		23d	0.761028	-6.31543	1.12436		5L	0.843297	-18.4161	0.636444		7AL	1	-27.8047	0.30103
d23ab	1	-1.69161	0.30103		v23ab	1	5.58677	0.30103		POS1	0.971955	-1.8886	0.421132		v23ab	0.981373	-3.42794	0.349829		24dd	1	-6.83964	0.30103		SCEF	1	-1.33464	0.30103
31pv	0.981962	-5.65085	0.345121		d23ab	1	-10.4048	0.30103		23d	1	-4.42289	0.30103		d23ab	1	-6.83891	0.30103		7AL	0.797808	-25.4855	0.667824		7Am	1	-5.98278	0.30103
5m	0.706775	-19.1061	1.65979		31pv	0.974455	-6.43209	0.36195		v23ab	1	-0.270777	0.30103		31pv	0.883601	0.883596	0.637235		SCEF	0.925683	-13.8969	0.427372		7PL	0.755945	-9.42401	0.692504
5mv	0.862678	-19.8617	0.807572		5m	0.99387	-9.27232	0.312195		d23ab	0.921921	-1.90992	0.541921		5m	0.886703	-5.31349	0.642027		6ma	1	-10.5799	0.30103		7PC	0.993268	-29.2307	0.308839
23c	1	-1.35296	0.30103		5mv	0.932541	-21.8596	0.5054		31pv	0.944054	-2.16403	0.44301		5mv	0.790235	-5.88626	1.40697		7Am	1	-3.41928	0.30103		LIPv	1	-15.2768	0.30103
5L	0.877197	-20.9981	0.577443		23c	1	1.96172	0.30103		5m	0.503525	-11.6687	4.09909		23c	1	0.179029	0.30103		7PL	0.935812	-2.42741	0.390737		MIP	0.73143	-7.12051	0.709075
24dd	0.958347	-12.8214	0.428291		5L	0.650723	-18.8297	1.39587		5mv	0.819369	-10.5277	1.17138		5L	0.526306	-6.99934	3.12445		7PC	0.505708	-31.7104	1.27299		1	0.876251	-22.7452	0.853841
24dv	0.862279	-8.90656	0.552501		24dd	0.936338	-8.35089	0.498461		23c	1	-5.57803	0.30103		24dd	0.853188	-11.476	0.97939		VIP	1	-19.372	0.30103		2	1	-24.0731	0.30103
7AL	0.832847	-26.3645	0.832653		7AL	1	-29.7109	0.30103		5L	0.789261	-9.13883	1.05487		24dv	0.991155	-12.251	0.321682		1	1	-28.3217	0.30103		3a	1	-11.6046	0.30103
SCEF	0.98019	-13.1822	0.359558		SCEF	1	-12.4921	0.30103		24dd	0.929419	-13.8377	0.519217		7AL	1	-18.257	0.30103		2	0.9698	-25.4938	0.352304		6d	0.780576	-27.3204	0.715344
6ma	0.843754	-8.34991	0.782727		6ma	0.978993	-8.38016	0.346103		24dv	0.870432	-9.47773	0.595662		SCEF	0.953641	-8.90845	0.441159		3a	0.795534	-2.00366	0.965051		6mp	0.901395	-20.8429	0.485705
7Am	0.811029	-17.9639	1.34398		7Am	0.918284	-15.9082	0.554225		7AL	0.857267	-15.3037	0.836332		6ma	0.856995	-3.68568	0.794823		6d	0.98013	-30.7394	0.323892		33pr	1	-8.93129	0.30103
7PL	0.835199	-17.4238	0.68954		7PL	0.637336	-14.5449	1.15585		SCEF	0.87841	-4.81352	0.880348		7Am	0.747835	-8.37478	2.11554		6mp	0.894666	-19.101	0.484298		p32pr	0.985797	-6.90411	0.317981
7PC	1	-13.8768	0.30103		7PC	1	-18.4931	0.30103		6ma	0.959552	-5.1846	0.409626		7PL	0.909045	-9.21703	0.503319		6v	0.566087	13.9836	1.06654		a24	1	-12.8247	0.30103
LIPv	0.588353	-17.2377	1.98767		LIPv	1	-15.2856	0.30103		7Am	0.922127	-12.585	0.680561		LIPv	1	-5.15039	0.30103		p24pr	0.89536	-1.96908	0.422623		8BM	0.769535	-13.0899	1.09139
VIP	1	-19.4558	0.30103		VIP	1	-15.716	0.30103		7PL	1	-15.1465	0.30103		VIP	1	-11.898	0.30103		33pr	1	-4.8516	0.30103		10r	0.668109	-2.33965	0.786828
MIP	0.851866	-16.3367	0.56599		MIP	1	-7.13698	0.30103		7PC	1	-4.87279	0.30103		MIP	0.768732	-6.24294	1.06788		p32pr	0.907582	-10.9359	0.462647		8Av	0.820909	-11.5777	0.63573
1	0.865284	-22.9284	0.876116		1	0.934138	-25.9646	0.587321		LIPv	0.61653	-11.3448	1.88499		1	0.93292	-11.6684	0.497423		a24	1	-17.4609	0.30103		9m	0.829483	-9.59826	0.763589
2	0.986166	-18.4752	0.3203		2	1	-23.3384	0.30103		VIP	0.764544	-15.9437	1.27685		2	1	-17.6467	0.30103		d32	1	8.1715	0.30103		8BL	0.806338	-10.4578	0.677925
3a	0.860657	-11.012	0.891909		3a	1	-11.7053	0.30103		MIP	0.739052	-17.2418	1.51847		3a	0.996287	-1.39746	0.316998		8BM	0.733734	-25.6921	1.42215		9p	0.873396	-18.0113	0.568958
6d	1	-2.4379	0.30103		6d	0.962784	-4.80198	0.394986		1	0.725174	-7.94244	1.38536		6d	1	12.0821	0.30103		9m	0.731036	-10.7852	1.47585		10d	0.817786	-19.085	0.71406
6mp	0.928914	1.70306	0.469787		6mp	1	0.78085	0.30103		2	1	-8.89831	0.30103		6mp	0.928239	7.47891	0.481131		8BL	1	-7.61765	0.30103		44	0.845499	5.60013	0.517069
6v	0.619421	5.23992	2.68992		6v	0.802828	1.00076	0.946806		3a	0.879652	-2.61902	0.948539		6v	0.938332	-1.78216	0.381481		9p	0.806892	-12.7144	0.786137		45	1	-4.41293	0.30103
p24pr	0.72783	-3.58079	0.799779		p24pr	1	-9.30531	0.30103		6d	0.943142	14.3071	0.447028		p24pr	1	-18.6754	0.30103		10d	0.754165	-20.7844	1.03137		47l	1	-4.15855	0.30103
33pr	1	-8.79134	0.30103		33pr	1	-11.2508	0.30103		6mp	0.893215	9.07335	0.601591		p32pr	0.87616	-8.53442	0.787732		8C	1	-7.57542	0.30103		a47r	0.941	-7.38514	0.357892
a24pr	1	-12.9769	0.30103		a24pr	0.995075	-11.2658	0.306554		6v	0.781024	1.00986	1.00941		a24	1	-0.476544	0.30103		47l	1	4.61588	0.30103		46	0.50683	-4.88477	2.13184
p32pr	0.718337	-1.60144	1.35513		p32pr	0.870343	-1.30699	0.548859		p24pr	1	-11.2976	0.30103		d32	0.964599	2.85935	0.380093		a47r	1	-13.5034	0.30103		9-46d	0.367502	5.21282	2.78434
d32	1	13.3228	0.30103		d32	1	5.20539	0.30103		33pr	0.969658	-11.7162	0.365291		8BM	1	-4.22222	0.30103		IFJa	1	4.03644	0.30103		9a	0.857235	-15.1329	0.616562
8BM	1	-9.48863	0.301152		8BM	1	-8.10269	0.30103		a24pr	1	-11.9487	0.30103		p32	0.907413	7.45927	0.463076		IFSp	0.004198	11.0088	2.5319		a10p	0.821088	16.529	0.488839
47m	0.965082	6.6751	0.375914		10r	0.791355	3.39302	0.665104		p32pr	0.806611	-5.88657	1.20597		10r	1	7.88598	0.30103		a9-46v	0.548101	8.8998	1.54198		10pp	1	-4.65221	0.30103
8Av	1	-16.1528	0.30103		47m	0.958863	-0.993169	0.444603		d32	1	10.8158	0.30103		47m	1	6.65567	0.30103		9a	0.658642	-11.5138	1.64836		11l	0.827357	-2.68347	0.653901
8Ad	0.978814	-9.0093	0.347386		8Av	1	-19.3077	0.30103		8BM	1	1.74196	0.30103		8Av	1	-19.7742	0.30103		10v	0.256112	4.03884	2.30091		13l	0.876849	-2.22977	0.434766
9m	1	12.3934	0.30103		8Ad	0.693831	-7.98425	1.34403		p32	1	15.3184	0.30103		8Ad	1	-5.92348	0.30103		10pp	1	-5.02726	0.30103		OFC	1	-0.977415	0.30103
8BL	1	-5.84397	0.30103		9m	1	10.3625	0.30103		47m	1	4.92757	0.30103		9m	1	8.16108	0.30103		11l	0.947434	1.84953	0.391207		47s	0.835789	-6.20177	0.548659
9p	0.665614	-8.52617	1.47941		8BL	1	-4.19277	0.30103		8Av	0.96952	-16.9045	0.368891		8BL	1	-3.0839	0.30103		13l	0.694319	-2.56472	0.98953		i6-8	0.494856	-9.80719	1.25098
10d	1	3.16645	0.30103		9p	1	-3.17717	0.30103		8Ad	1	-5.38661	0.30103		9p	1	2.6795	0.30103		OFC	1	27.383	0.30103		43	0.883761	-3.617	0.510042
8C	0.655825	-14.4083	1.94192		10d	1	4.83891	0.30103		9m	0.973641	16.3685	0.360812		10d	1	13.9096	0.30103		47s	1	3.63178	0.30103		OP4	0.826941	-4.26853	0.779813
44	1	-7.8976	0.30103		8C	0.803462	-13.9066	0.898356		8BL	1	-5.14176	0.30103		8C	0.828987	-18.8658	0.902153		6a	1	-4.35215	0.30103		OP1	1	-3.13874	0.30103
45	1	-0.616054	0.30103		44	1	-9.95184	0.30103		9p	0.890148	-3.35017	0.554692		44	1	-8.27152	0.30103		s6-8	0.752463	-2.29371	0.630877		OP2-3	0.894986	3.58578	0.534171
47l	0.921762	14.8954	0.510872		45	1	2.18308	0.30103		10d	0.852455	8.77872	0.747608		45	1	4.41504	0.30103		43	0.883368	4.48216	0.44206		52	0.891004	10.3605	0.675676
a47r	1	9.46592	0.30103		47l	1	11.3743	0.30103		8C	0.708475	-13.3122	1.69737		47l	1	18.6847	0.30103		OP4	1	3.92562	0.30103		RI	0.760447	4.46694	1.37983
6r	1	7.26757	0.30103		a47r	1	11.7181	0.30103		44	1	-8.60877	0.30103		a47r	1	19.7596	0.30103		OP1	0.918677	-8.21497	0.476605		PoI2	1	-4.17885	0.30103
IFJa	0.980942	-8.46216	0.330506		6r	1	2.45307	0.30103		45	1	-1.09538	0.30103		6r	1	-2.47573	0.30103		OP2-3	1	7.6743	0.30103		TA2	0.753434	24.0234	1.77052
IFJp	0.701264	0.21345	0.913284		IFJa	1	-3.58335	0.30103		47l	1	14.9707	0.30103		IFJp	1	-17.7221	0.30103		52	0.975748	25.5444	0.350675		MI	0.958538	4.7208	0.357091
IFSp	0.664898	-3.15288	1.55699		IFSp	1	2.9751	0.30103		a47r	1	18.0473	0.30103		IFSp	1	-0.509869	0.30103		RI	1	-15.0451	0.30103		Pir	1	26.8589	0.30103
IFSa	1	5.65793	0.30103		IFSa	1	8.73993	0.30103		6r	0.793213	4.63173	0.806764		IFSa	1	4.65316	0.30103		PFcm	1	-4.18552	0.30103		AVI	1	-8.74594	0.30103
p9-46v	1	-6.14993	0.30103		p9-46v	1	-2.72665	0.30103		IFJa	0.945222	-12.6137	0.412188		p9-46v	1	-7.43548	0.30103		PoI2	0.945145	-1.5977	0.399071		AAIC	0.720683	-9.78807	0.809444
46	1	-9.64073	0.30103		46	0.933197	-11.2266	0.517255		IFJp	0.833858	-5.63227	0.712758		46	1	-11.5472	0.30103		TA2	1	20.814	0.30103		FOP1	1	13.9443	0.30103
a9-46v	0.950057	2.92691	0.391763		a9-46v	1	2.04297	0.30103		IFSp	0.755065	-6.48688	1.07361		a9-46v	1	-1.05311	0.30103		Pir	0.951788	22.6935	0.38051		FOP2	0.961098	21.3908	0.355473
9-46d	0.900026	-1.63497	0.521462		9-46d	1	2.70697	0.30103		IFSa	1	1.50427	0.30103		9-46d	1	1.20539	0.30103		AAIC	0.890912	0.505166	0.489804		PreS	1	8.23144	0.30103
9a	0.983653	-1.75336	0.331055		9a	1	5.92327	0.30103		p9-46v	0.94599	-9.97638	0.436721		9a	1	9.16702	0.30103		FOP1	1	19.82	0.30103		H	1	-8.34262	0.30103
10v	0.842852	6.70668	0.641703		10v	1	10.6871	0.30103		46	0.985231	-8.10988	0.333763		10v	1	13.0682	0.30103		FOP3	1	21.8994	0.30103		ProS	0.917176	32.7822	0.568234
a10p	1	16.7276	0.30103		a10p	0.701944	16.1033	1.21128		a9-46v	1	6.31138	0.30103		a10p	0.910232	16.8303	0.500492		FOP2	1	15.1516	0.30103		PeEc	1	-21.5549	0.30103
10pp	0.95025	3.45603	0.394124		10pp	1	10.231	0.30103		9-46d	1	-0.342052	0.30103		10pp	0.77649	17.8479	1.1151		EC	0.645606	-5.26463	0.939718		STGa	0.744925	6.9744	1.21019
11l	1	12.715	0.30103		11l	0.95116	11.8719	0.511407		9a	0.937983	0.0103694	0.419554		11l	0.955067	4.81886	0.533592		PreS	0.961848	5.75278	0.387576		PBelt	0.701726	-2.83564	1.29845
13l	0.991424	-10.1926	0.331214		13l	0.995027	-4.72118	0.314742		10v	1	4.4348	0.30103		13l	0.785527	-8.60348	2.00397		H	0.980343	-8.3849	0.36218		A5	1	12.0638	0.30103
OFC	0.77214	8.78989	1.46993		OFC	0.958624	5.20882	0.442721		a10p	1	14.7131	0.30103		OFC	1	-0.689243	0.30103		ProS	0.80526	28.2846	1.04527		PHA1	1	-26.2134	0.30103
47s	1	7.23014	0.30103		47s	1	4.85293	0.30103		10pp	1	8.60416	0.30103		47s	0.911085	8.98507	0.740287		PeEc	0.888871	-11.3419	0.727833		PHA3	0.988706	-6.48015	0.32513
LIPd	0.716783	-6.98799	0.927272		LIPd	0.773925	-3.2773	0.802031		11l	0.935128	4.0189	0.614483		LIPd	1	-0.930992	0.30103		STGa	0.703066	18.6329	1.35877		STSda	0.626443	10.359	1.27296
6a	0.996926	-1.87256	0.306493		6a	1	-2.74428	0.30103		13l	1	-12.7879	0.30103		6a	0.906649	1.43824	0.646603		PBelt	1	-14.2188	0.30103		STSdp	0.979196	10.4326	0.333922
i6-8	1	-11.1532	0.30103		i6-8	0.91667	-14.3368	0.465555		OFC	0.960857	-6.95975	0.484404		i6-8	1	-10.9154	0.30103		A5	1	-3.70495	0.30103		STSvp	0.808779	9.88878	0.643229
s6-8	1	-7.68047	0.30103		s6-8	1	-7.86812	0.30103		47s	1	7.36713	0.30103		s6-8	0.967661	-4.2948	0.36514		PHA1	0.996153	-23.8792	0.312873		TGd	0.84535	4.51404	0.618307
43	0.750138	13.3456	0.947806		43	0.962712	13.3085	0.375305		LIPd	0.546401	-8.68384	2.54644		43	0.84053	12.3459	0.568459		PHA3	1	-7.77806	0.30103		TE1a	1	17.6174	0.30103
OP4	1	16.2408	0.30103		OP4	1	10.3635	0.30103		6a	0.927725	0.356955	0.505637		OP4	0.820981	3.87203	1.65853		STSda	1	9.16054	0.30103		TE1p	0.679469	3.8671	1.08046
OP1	0.984876	5.21821	0.33958		OP1	1	0.105685	0.30103		i6-8	1	-8.74909	0.30103		OP1	0.954366	-14.2435	0.4668		STSdp	0.640028	12.7176	0.848018		TE2a	0.775888	18.4272	1.12475
OP2-3	1	3.26681	0.30103		OP2-3	0.716047	-1.75705	1.50084		s6-8	0.888393	-6.98577	0.574694		OP2-3	0.941394	-1.59488	0.520814		TGd	0.809715	12.0994	0.727346		TF	0.480697	17.9343	1.23147
52	0.932239	-5.23554	0.560257		52	0.826346	0.0802466	1.04564		43	1	14.0437	0.30103		52	0.878794	1.54149	0.920783		TE1a	0.966898	21.4486	0.348199		PHT	0.69589	8.33863	0.723607
RI	0.994169	14.3728	0.318786		RI	0.946731	4.25118	0.517126		OP4	1	10.9287	0.30103		RI	0.952764	4.97819	0.519878		TE1p	1	5.17054	0.30103		PH	1	3.23089	0.30103
PFcm	0.855913	16.0277	0.945157		PFcm	1	3.63316	0.30103		OP1	0.939326	-2.26882	0.471366		PFcm	0.944094	-1.88518	0.540246		TE2a	1	19.7538	0.30103		TPOJ2	0.599698	8.72401	0.912006
PoI2	1	12.6317	0.30103		PoI2	1	12.3455	0.30103		OP2-3	1	-6.95364	0.30103		PoI2	0.991327	9.16302	0.341283		TF	0.82665	12.4803	0.903368		DVT	0.931305	3.7671	0.46164
TA2	0.919358	-2.58448	0.63149		TA2	0.968285	-1.96377	0.41446		52	0.867257	-6.08797	1.08177		TA2	0.995119	-11.9751	0.316197		TE2p	1	0.106967	0.30103		PGp	1	0.617314	0.30103
FOP4	1	3.87115	0.30103		FOP4	1	8.70003	0.30103		RI	1	17.3998	0.30103		FOP4	1	6.00553	0.30103		PHT	1	3.55853	0.30103		IP2	-0.007334	-15.8338	2.71166
MI	1	6.96771	0.30103		MI	1	3.66634	0.30103		PFcm	0.986217	13.1894	0.340226		MI	0.982714	11.4457	0.381345		TPOJ1	0.676327	-0.170345	0.923797		IP0	0.536522	8.22081	1.39025
Pir	0.97497	27.7306	0.360384		Pir	1	33.667	0.30103		PoI2	1	7.34428	0.30103		Pir	1	14.9882	0.30103		DVT	0.961875	3.76146	0.389478		PF	0.749164	1.51132	0.597017
AVI	1	13.6379	0.30103		AVI	1	16.5728	0.30103		TA2	0.900307	-5.41108	0.767436		AVI	1	14.4056	0.30103		IP1	0.392137	-2.60032	1.09874		PGi	0.699034	-5.78365	0.680353
AAIC	1	21.6763	0.30103		AAIC	0.805419	19.1082	1.26775		FOP4	1	3.74799	0.30103		AAIC	0.814609	16.4436	1.2736		IP0	0.915854	3.24881	0.401166		PGs	0.746033	-18.1231	0.671743
FOP1	1	4.14628	0.30103		FOP1	1	-0.993343	0.30103		MI	1	13.0716	0.30103		FOP1	0.796233	2.34009	0.659715		PFop	0.8177	2.19633	0.53334		V6A	1	-2.57604	0.30103
FOP3	0.951728	6.6159	0.49147		FOP3	1	11.6301	0.30103		Pir	1	14.8707	0.30103		FOP3	0.968587	7.5389	0.439711		PFm	0.906915	-25.6606	0.424316		VMV1	0.991255	-1.99464	0.31884
FOP2	1	-1.49538	0.30103		FOP2	0.843257	3.18788	1.10563		AVI	0.917274	12.7733	0.742898		FOP2	0.748691	-0.151572	1.6214		PGs	1	-23.2926	0.30103		VMV3	1	6.37183	0.30103
PFt	1	-0.56703	0.30103		PFt	0.87137	-12.7988	0.839201		AAIC	1	19.7859	0.30103		PFt	1	-13.7284	0.30103		V6A	0.909849	-1.8196	0.421567		PHA2	1	-15.4843	0.30103
AIP	0.912634	4.58707	0.485426		AIP	0.851787	1.24438	0.6362		FOP1	0.898241	5.14976	0.450837		AIP	0.888403	-2.32564	0.557081		VMV1	0.855929	-2.39705	0.814656		V3CD	0.704233	7.05581	0.56198
EC	0.734705	3.78565	1.63168		EC	0.87332	8.08215	0.686534		FOP3	1	6.1518	0.30103		EC	1	19.0003	0.30103		VMV3	1	9.45733	0.30103		VMV2	0.9601	-7.81248	0.390566
PreS	1	-8.36352	0.30103		PreS	1	-2.58347	0.30103		FOP2	0.786302	2.18734	0.936517		PreS	1	-2.01433	0.30103		PHA2	0.868981	-17.3418	0.791827		VVC	1	9.26554	0.30103
H	1	-7.73667	0.30103		H	1	-2.00061	0.30103		PFt	1	0.0318944	0.30103		H	1	35.7363	0.30103		FST	0.454117	-0.683669	1.04296		25	0.858767	-1.49517	0.461037
ProS	1	12.445	0.30103		ProS	1	9.83177	0.30103		AIP	1	7.6339	0.30103		ProS	1	-8.06404	0.30103		VMV2	0.905647	-7.40986	0.477243		s32	1	-11.0728	0.30103
PeEc	0.908809	1.09038	0.965973		PeEc	1	-2.17805	0.30103		EC	0.897208	13.7512	0.878178		PeEc	1	12.0007	0.30103		31a	0.794843	-4.64849	0.611988		pOFC	0.869647	18.6931	0.614644
STGa	1	11.601	0.30103		STGa	0.76141	1.44406	0.947614		PreS	0.914644	5.71655	0.639217		STGa	1	-1.03078	0.30103		VVC	1	1.27169	0.30103		PoI1	0.955766	16.1924	0.442914
PBelt	1	-6.12843	0.30103		PBelt	0.933662	-10.1052	0.544333		H	1	36.1521	0.30103		PBelt	0.953185	-8.00286	0.484722		s32	0.839879	-7.02999	0.470262		Ig	1	8.80595	0.30103
A5	1	-2.67209	0.30103		A5	1	-8.73753	0.30103		ProS	1	-2.39302	0.30103		A5	0.812418	-12.8749	1.65103		pOFC	1	24.3264	0.30103		TGv	0.677291	-3.65032	0.834251
PHA1	0.999315	-14.8917	0.303993		PHA1	1	-16.7634	0.30103		PeEc	0.94175	3.98872	0.665365		PHA1	1	-3.47667	0.30103		PoI1	0.457031	11.7738	4.11355		MBelt	0.772149	0.0839424	0.985437
PHA3	0.757954	0.128261	1.00527		PHA3	1	10.2974	0.30103		STGa	0.795013	13.8977	1.0073		PHA3	0.834092	15.1838	1.24958		Ig	1	13.025	0.30103		LBelt	0.890127	-11.8522	0.511449
STSda	1	-0.414657	0.30103		STSda	0.878774	-6.8992	0.716948		PBelt	0.97822	3.80766	0.365241		STSda	0.832131	-9.08575	0.898219		p10p	0.913504	9.11279	0.397191		A4	1	-1.72647	0.30103
STSdp	0.913737	1.73858	0.44194		STSdp	1	-12.0524	0.30103		A5	0.770788	1.5894	1.51404		STSdp	1	-14.9016	0.30103		p47r	0.865505	0.86706	0.437125		STSva	1	24.8613	0.30103
STSvp	1	-2.9038	0.30103		STSvp	0.93311	-3.06897	0.523139		PHA1	1	-2.64347	0.30103		STSvp	0.846321	-9.71219	0.874747		TGv	1	1.4445	0.30103		PI	1	24.545	0.30103
TGd	0.980776	22.2894	0.344631		TGd	1	3.89964	0.30103		PHA3	0.831576	4.18913	1.03879		TGd	0.921639	5.11717	0.592371		MBelt	0.921167	9.45929	0.495937		p24	0.857675	-3.46047	0.453939
TE1a	1	16.1445	0.30103		TE1a	1	5.30902	0.30103		STSda	0.795751	-0.928711	1.07403		TE1a	1	-4.41214	0.30103		LBelt	1	-17.6756	0.30103
TE1p	0.93613	7.22585	0.522387		TE1p	0.747881	10.4873	1.41011		STSdp	0.944882	-4.32496	0.477217		TE1p	0.890857	4.52072	0.709943		A4	1	-11.3755	0.30103
TE2a	0.894167	6.95594	0.52625		TE2a	1	1.63931	0.30103		STSvp	1	-6.99041	0.30103		TE2a	0.939039	-5.352	0.508442		PI	0.964906	33.191	0.372133
TF	0.656061	8.60875	1.59344		TF	0.879219	15.4239	0.774898		TGd	1	21.689	0.30103		TF	1	4.65048	0.30103		a32pr	1	-5.37175	0.30103
TE2p	0.934039	4.60678	0.461778		TE2p	0.96888	5.77746	0.383283		TE1a	1	8.41762	0.30103		TE2p	0.852068	16.3102	0.753034		p24	1	-9.59826	0.30103
PHT	0.778962	4.61528	1.75471		PHT	0.879105	12.5866	0.9537		TE1p	0.984933	-0.220337	0.341807		PHT	1	7.60507	0.30103
PH	0.746605	8.61228	0.922814		PH	0.781865	16.564	0.693253		TE2a	1	-1.64924	0.30103		PH	1	17.7033	0.30103
TPOJ1	1	3.39844	0.30103		TPOJ1	0.962007	0.244091	0.406847		TF	0.742709	2.06948	2.19566		TPOJ1	1	-3.78298	0.30103
TPOJ2	0.825775	-5.12031	0.840102		TPOJ2	1	5.89785	0.30103		TE2p	0.855989	7.83877	0.592405		TPOJ2	0.87124	4.7715	0.730931
TPOJ3	0.804115	-7.27755	0.625398		TPOJ3	1	5.53842	0.30103		PHT	0.903147	-1.27246	0.739213		TPOJ3	1	5.36411	0.30103
DVT	0.869659	-3.94279	0.906789		DVT	1	-8.70678	0.30103		PH	1	6.62117	0.30103		DVT	0.925121	-6.58185	0.667804
PGp	1	-8.83183	0.30103		PGp	1	4.23332	0.30103		TPOJ1	0.63756	3.13618	1.68108		PGp	1	4.11575	0.30103
IP2	0.657527	-5.26816	1.26956		IP2	0.80971	2.90627	0.618344		TPOJ2	0.962969	-8.3728	0.407124		IP2	0.872693	2.50052	0.607936
IP1	0.790413	-7.86475	1.05517		IP1	1	0.341442	0.30103		TPOJ3	0.725283	-5.14632	1.02041		IP1	1	0.538744	0.30103
IP0	0.888971	-14.3561	0.635224		IP0	1	-1.38805	0.30103		DVT	1	-4.25064	0.30103		IP0	1	-2.82276	0.30103
PFop	0.837808	4.57679	0.963571		PFop	1	-8.63936	0.30103		PGp	1	-8.66202	0.30103		PFop	0.934321	-11.0395	0.564347
PF	0.822222	10.7358	0.925732		PF	0.978397	-5.06741	0.369959		IP2	0.896422	1.20082	0.485293		PF	1	-4.88369	0.30103
PFm	0.842115	-6.41389	0.706925		PFm	0.79138	-2.39046	0.741411		IP1	0.743471	-11.9891	1.33075		PFm	0.778777	2.92835	0.793957
PGi	0.818254	-2.40697	1.06137		PGi	0.902078	4.19094	0.478248		IP0	1	-15.3262	0.30103		PGi	0.905295	5.51564	0.542891
PGs	0.867555	-13.3539	0.828361		PGs	1	0.422766	0.30103		PFop	0.87245	1.40471	0.726235		PGs	1	4.56562	0.30103
V6A	1	-5.13847	0.30103		V6A	1	-6.23421	0.30103		PF	0.911705	11.6299	0.504012		V6A	0.806722	-3.35424	0.784468
VMV1	0.956514	-6.01725	0.48975		VMV1	1	-9.32783	0.30103		PFm	1	1.04571	0.30103		VMV1	1	-9.55253	0.30103
PHA2	0.851611	-10.2234	0.80305		VMV3	1	10.7768	0.30103		PGi	0.86785	-2.76082	1.00949		VMV3	1	8.50053	0.30103
V4t	0.62244	2.72708	0.993748		PHA2	1	-5.46004	0.30103		PGs	0.968717	-6.70942	0.396704		PHA2	0.910981	12.0857	0.760125
FST	0.915889	-3.67211	0.426305		V4t	1	7.63664	0.30103		V6A	0.887662	-6.87337	0.498859		V4t	1	9.91594	0.30103
V3CD	1	-3.69385	0.30103		FST	1	8.79832	0.30103		VMV1	1	-4.33609	0.30103		FST	1	10.8037	0.30103
LO3	1	-11.8586	0.30103		V3CD	1	3.51145	0.30103		VMV3	0.904501	5.3755	0.514634		V3CD	1	1.63412	0.30103
VMV2	1	-4.23047	0.30103		LO3	1	0.199083	0.30103		PHA2	1	4.3089	0.30103		LO3	1	7.06013	0.30103
31pd	0.876371	1.04136	0.605916		VMV2	1	-7.49477	0.30103		V4t	1	4.68447	0.30103		VMV2	1	2.54904	0.30103
31a	1	-1.42308	0.30103		31pd	0.866374	2.92089	0.616095		FST	0.706911	-2.91689	1.33373		31pd	0.750157	5.60343	1.77971
VVC	0.894634	7.02268	0.606337		31a	1	1.71773	0.30103		V3CD	1	-3.67398	0.30103		31a	1	4.84026	0.30103
25	1	15.2871	0.30103		VVC	0.839344	13.3318	0.946115		LO3	0.940683	-4.81063	0.415092		VVC	0.876291	13.3988	0.76927
pOFC	1	-0.159775	0.30103		25	0.976129	7.37626	0.363964		VMV2	1	2.60388	0.30103		25	0.888573	-1.02117	0.87131
PoI1	0.861528	6.49429	0.933078		s32	0.74293	9.93703	0.66914		31pd	0.920623	1.11849	0.582495		s32	0.905337	4.65316	0.493427
Ig	0.809351	-3.89352	1.14474		pOFC	1	8.08027	0.30103		31a	1	-1.24956	0.30103		pOFC	1	-5.68223	0.30103
FOP5	0.963426	10.07	0.431998		PoI1	0.932834	11.5396	0.608818		VVC	1	5.88737	0.30103		PoI1	1	10.9009	0.30103
p10p	0.98725	5.8536	0.323041		Ig	0.897303	-5.88323	0.861539		25	0.787352	7.01261	1.73295		Ig	0.952228	-2.54067	0.520123
p47r	1	11.5505	0.30103		FOP5	1	14.2326	0.30103		s32	0.854593	11.0018	0.695423		FOP5	1	13.0354	0.30103
TGv	1	7.33174	0.30103		p10p	1	12.4604	0.30103		pOFC	1	-4.78493	0.30103		p10p	1	13.0698	0.30103
MBelt	0.892242	-15.0336	0.74521		p47r	1	11.9997	0.30103		PoI1	1	0.895415	0.30103		p47r	1	18.3045	0.30103
LBelt	1	-1.57389	0.30103		TGv	1	0.438772	0.30103		Ig	0.746475	-4.029	2.09993		TGv	1	3.84489	0.30103
A4	1	-3.05775	0.30103		MBelt	0.90626	-13.5284	0.74398		FOP5	0.954526	9.16119	0.529575		MBelt	1	-14.4124	0.30103
STSva	1	10.1714	0.30103		LBelt	0.901458	-10.4949	0.628452		p10p	1	5.91802	0.30103		LBelt	0.987306	-6.43293	0.346614
TE1m	1	5.01724	0.30103		A4	0.970132	-9.35709	0.430065		p47r	1	11.6957	0.30103		A4	0.895608	-4.98308	0.767207
PI	0.911378	10.3762	0.620821		STSva	1	2.04041	0.30103		TGv	0.924132	9.05599	0.529017		STSva	0.947067	-8.30858	0.462231
a32pr	0.765007	2.60804	0.698146		TE1m	0.723906	4.20849	1.14959		MBelt	0.937957	-16.8338	0.498174		TE1m	0.863893	-4.12351	0.645623
p24	0.463751	-7.65532	1.39036		PI	0.909146	-3.2997	0.756615		LBelt	1	3.26293	0.30103		PI	0.978865	1.96025	0.390598
					a32pr	0.581718	3.453	1.31472		A4	0.984733	5.76624	0.338613		a32pr	0.841001	-3.96828	0.987922
					p24	0.827795	-5.37692	0.554707		STSva	0.993431	7.42866	0.317341		p24	1	-9.40374	0.30103
										TE1m	1	-1.47364	0.30103
										PI	1	6.63662	0.30103
										a32pr	0.792342	-0.397286	1.35393
										p24	0.773941	-17.0517	0.878473
* HCP parcellation: Glasser et al. Nature 536, 171–178 (2016)

## Sheet: FIG4
For panels a, b, and c: please see sex-stratified summary statistics deposited at https://www.ebi.ac.uk/gwas/summary-statistics. The accession codes may be found in Supplementary Data 22.
sex difference p-values were calculated from the sex-stratified GWAS effect sizes as described in the Methods described in the main manuscript.
LH: left hemisphere, RH: right hemisphere.
Panel (d ) data:					Panel (f): the figure was generated using the FUMA website ( www.fuma.ctglab.nl)
(Using the HCP parcellation* )					Panel (e) data for boxplot
regions with sex-bias p > 0.05 are zero'ed out.
region	sex-bias Z	hemisphere			GMV	sex	genotype
V1	0	LH			654.726	M	TT
MST	0	LH			-381.031	M	TT
V6	0	LH			741.873	M	TT
V2	0	LH			-506.216	M	TT
V3	0	LH			432.584	M	TT
V4	0	LH			-91.2641	F	TT
V8	0	LH			-122.249	F	TT
4	0	LH			460.392	F	TT
3b	0	LH			-276.315	F	TT
FEF	0	LH			-266.881	F	TT
PEF	0	LH			-154.601	F	TT
55b	0	LH			-14.0865	F	TT
V3A	0	LH			268.642	M	TT
RSC	0	LH			232.915	M	TT
POS2	0	LH			-142.479	F	TT
V7	0	LH			-165.901	M	TT
IPS1	0	LH			230.809	F	TT
FFC	0	LH			-7.07544	M	TT
V3B	0	LH			177.576	M	TT
LO1	0	LH			-160.661	M	TT
LO2	0	LH			-123.788	F	TT
PIT	0	LH			1.76859	F	TT
MT	0	LH			274.077	M	TT
A1	0	LH			-170.494	F	TT
PSL	0	LH			-146.348	M	TT
SFL	3.56714	LH			458.693	F	TT
PCV	0	LH			164.847	F	TT
STV	0	LH			-273.84	M	TT
7Pm	0	LH			110.45	M	TT
7m	2.58547	LH			-385.863	M	TT
POS1	0	LH			-28.8148	M	TT
23d	0	LH			85.4226	F	TT
v23ab	0	LH			-41.3407	M	TT
d23ab	0	LH			-203.782	M	TT
31pv	0	LH			-130.786	M	TT
5m	0	LH			-25.9491	F	TT
5mv	0	LH			431.09	M	TT
23c	0	LH			174.459	M	TT
5L	0	LH			-219.11	F	TT
24dd	0	LH			594.472	M	TT
24dv	0	LH			-714.851	M	TT
7AL	0	LH			300.927	M	TT
SCEF	3.63998	LH			63.2135	M	TT
6ma	6.43504	LH			51.1715	F	TT
7Am	0	LH			-134.49	M	TT
7PL	2.9219	LH			-69.4503	F	TT
7PC	0	LH			-11.3137	F	TT
LIPv	0	LH			-101.678	M	TT
VIP	0	LH			292.251	F	CT
MIP	0	LH			-35.5405	F	TT
1	0	LH			234.648	F	TT
2	0	LH			-430.054	M	TT
3a	0	LH			-176.282	M	TT
6d	0	LH			-57.1016	F	TT
6mp	0	LH			-165.458	F	TT
6v	0	LH			218.35	M	CT
p24pr	0	LH			742.698	M	TT
33pr	0	LH			-9.11466	M	TT
a24pr	0	LH			-288.757	M	TT
p32pr	0	LH			395.563	F	TT
a24	0	LH			-318.815	F	TT
d32	2.33469	LH			-414.623	M	TT
8BM	0	LH			934.558	F	TT
p32	0	LH			-496.004	M	TT
10r	0	LH			-99.3583	M	TT
47m	0	LH			-489.525	M	TT
8Av	0	LH			101.331	M	TT
8Ad	0	LH			26.3856	F	TT
9m	0	LH			266.221	F	TT
8BL	2.6516	LH			141.556	M	TT
9p	0	LH			-271.469	F	TT
10d	0	LH			-285.726	F	TT
8C	0	LH			22.3858	F	TT
44	0	LH			-292.638	M	TT
45	0	LH			-405.905	F	TT
47l	0	LH			201.829	M	TT
a47r	0	LH			11.4181	F	TT
6r	0	LH			-88.5224	F	TT
IFJa	0	LH			120.274	M	TT
IFJp	0	LH			-147.702	F	TT
IFSp	2.35406	LH			50.9989	F	TT
IFSa	2.09478	LH			-302.26	M	TT
p9-46v	0	LH			200.981	M	TT
46	0	LH			352.701	M	TT
a9-46v	0	LH			146.737	M	TT
9-46d	0	LH			-233.76	F	TT
9a	0	LH			142.52	M	TT
10v	0	LH			-328.146	M	TT
a10p	0	LH			692.081	F	TT
10pp	0	LH			43.524	M	TT
11l	0	LH			122.344	F	TT
13l	0	LH			386.046	F	TT
OFC	0	LH			250.833	F	TT
47s	0	LH			-344.963	F	TT
LIPd	0	LH			-79.1877	F	TT
6a	2.05469	LH			294.219	F	TT
i6-8	0	LH			237.224	M	TT
s6-8	0	LH			-251.94	M	TT
43	0	LH			-87.238	F	TT
OP4	0	LH			-161.252	F	TT
OP1	0	LH			435.232	F	TT
OP2-3	0	LH			-20.3759	M	TT
52	0	LH			-239.067	M	TT
RI	0	LH			121.894	M	TT
PFcm	0	LH			-128.302	F	TT
PoI2	0	LH			245.512	F	TT
TA2	0	LH			-8.4824	F	TT
FOP4	0	LH			-196.435	F	TT
MI	0	LH			-4.7936	F	TT
Pir	0	LH			-118.845	M	TT
AVI	0	LH			-517.295	M	TT
AAIC	0	LH			-8.07	F	TT
FOP1	0	LH			-200.238	M	TT
FOP3	0	LH			280.772	M	TT
FOP2	0	LH			-50.2492	F	TT
PFt	0	LH			-256.655	M	TT
AIP	0	LH			201.571	F	TT
EC	0	LH			115.205	F	TT
PreS	0	LH			-798.49	M	TT
H	0	LH			62.1543	M	TT
ProS	0	LH			-554.981	M	TT
PeEc	0	LH			681.494	M	TT
STGa	2.07882	LH			-581.105	F	TT
PBelt	0	LH			132.217	F	TT
A5	2.04814	LH			135.049	M	TT
PHA1	0	LH			84.6309	M	TT
PHA3	0	LH			-571.457	F	TT
STSda	0	LH			-272.749	F	TT
STSdp	0	LH			-42.5178	M	TT
STSvp	0	LH			-282.732	M	TT
TGd	0	LH			181.886	M	TT
TE1a	1.97063	LH			419.304	M	TT
TE1p	0	LH			-112.982	M	TT
TE2a	0	LH			17.582	F	TT
TF	0	LH			-559.557	M	TT
TE2p	0	LH			-339.288	F	TT
PHT	-2.01164	LH			-443.474	M	TT
PH	0	LH			183.821	M	TT
TPOJ1	0	LH			-230.28	M	TT
TPOJ2	0	LH			-349.37	F	TT
TPOJ3	0	LH			-513.77	F	TT
DVT	0	LH			140.211	M	TT
PGp	0	LH			-184.529	M	TT
IP2	0	LH			298.59	F	TT
IP1	0	LH			-98.8255	F	TT
IP0	0	LH			225.951	F	TT
PFop	0	LH			37.2241	F	TT
PF	0	LH			-452.062	F	TT
PFm	0	LH			38.2878	F	TT
PGi	0	LH			-736.743	M	TT
PGs	0	LH			-460.061	M	TT
V6A	0	LH			369.482	F	TT
VMV1	0	LH			117.785	M	TT
VMV3	0	LH			-456.93	M	TT
PHA2	0	LH			318.852	M	TT
V4t	0	LH			108.991	F	TT
FST	0	LH			-80.1705	F	TT
V3CD	0	LH			25.8166	F	TT
LO3	0	LH			-157.669	M	TT
VMV2	0	LH			-162.552	M	TT
31pd	0	LH			-49.2071	M	TT
31a	2.15603	LH			541.187	F	TT
VVC	0	LH			-52.6317	F	TT
25	0	LH			1116.09	F	TT
s32	0	LH			154.16	F	TT
pOFC	0	LH			-295.831	F	TT
PoI1	0	LH			279.57	M	TT
Ig	0	LH			43.0286	M	TT
FOP5	0	LH			-226.852	M	TT
p10p	0	LH			-350.937	M	TT
p47r	0	LH			92.0908	M	TT
TGv	0	LH			-528.616	M	TT
MBelt	0	LH			12.8998	F	TT
LBelt	0	LH			-296.586	F	TT
A4	0	LH			-557.467	M	TT
STSva	0	LH			266.911	M	TT
TE1m	0	LH			485.762	F	TT
PI	0	LH			-394.483	F	TT
a32pr	0	LH			-220.884	F	TT
p24	0	LH			24.2354	M	TT
V1	0	RH			495.952	M	TT
MST	0	RH			-338.207	F	TT
V6	0	RH			-45.7499	M	TT
V2	0	RH			-5.8317	M	TT
V3	0	RH			-19.3021	F	TT
V4	0	RH			-87.3736	M	TT
V8	0	RH			-231.058	M	TT
4	2.57331	RH			-405.35	F	TT
3b	0	RH			-401.396	F	TT
FEF	0	RH			-107.817	F	TT
PEF	0	RH			-297.041	M	TT
55b	0	RH			286.265	M	TT
V3A	0	RH			217.954	F	TT
RSC	0	RH			114.898	M	TT
POS2	0	RH			346.753	F	TT
V7	0	RH			-33.799	M	TT
IPS1	0	RH			5.08063	F	TT
FFC	0	RH			333.538	F	TT
V3B	0	RH			25.6135	F	TT
LO1	0	RH			80.7315	F	TT
LO2	0	RH			245.584	F	TT
PIT	0	RH			-41.23	F	TT
MT	0	RH			-424.138	M	TT
A1	0	RH			67.0602	M	TT
PSL	0	RH			-98.8536	F	TT
SFL	3.09405	RH			393.172	M	CT
PCV	0	RH			215.195	F	TT
STV	0	RH			401.214	M	TT
7Pm	0	RH			-138.341	M	TT
7m	0	RH			326.461	F	TT
POS1	0	RH			-35.2071	M	TT
23d	0	RH			-169.577	M	TT
v23ab	0	RH			-194.359	F	TT
d23ab	0	RH			-505.719	F	TT
31pv	0	RH			79.3666	M	TT
5m	0	RH			-32.7231	M	TT
5mv	0	RH			325.566	M	TT
23c	0	RH			483.103	M	TT
5L	0	RH			402.07	M	TT
24dd	0	RH			26.6088	F	TT
24dv	0	RH			-234.407	F	TT
7AL	0	RH			-330.386	F	TT
SCEF	2.30947	RH			-294.008	M	TT
6ma	3.86935	RH			28.1392	M	TT
7Am	0	RH			424.541	M	TT
7PL	0	RH			-468.457	M	TT
7PC	0	RH			457.489	F	TT
LIPv	0	RH			-131.139	M	TT
VIP	0	RH			190.185	F	TT
MIP	0	RH			-325.316	F	TT
1	0	RH			214.691	M	TT
2	0	RH			-487.497	F	TT
3a	0	RH			254.718	F	TT
6d	0	RH			838.087	M	TT
6mp	2.47567	RH			-271.362	M	TT
6v	0	RH			122.315	M	TT
p24pr	0	RH			85.3854	M	TT
33pr	-3.49357	RH			-255.867	F	TT
a24pr	0	RH			-213.332	M	TT
p32pr	0	RH			-649.918	M	TT
a24	0	RH			511.237	M	TT
d32	0	RH			-89.5494	F	TT
8BM	0	RH			-53.7834	F	TT
p32	0	RH			-76.4296	F	TT
10r	0	RH			947.36	F	TT
47m	0	RH			51.241	F	TT
8Av	0	RH			23.8372	F	TT
8Ad	0	RH			47.1139	M	TT
9m	0	RH			-92.9091	M	TT
8BL	2.13368	RH			-141.611	M	TT
9p	0	RH			-183.919	F	TT
10d	0	RH			-3.31513	M	TT
8C	0	RH			99.9973	M	TT
44	0	RH			322.891	M	TT
45	0	RH			-159.97	F	TT
47l	0	RH			-162.223	F	TT
a47r	0	RH			235.184	M	TT
6r	0	RH			587.794	F	TT
IFJa	0	RH			211.74	M	TT
IFJp	0	RH			-315.402	M	TT
IFSp	0	RH			387.799	M	TT
IFSa	0	RH			124.317	M	TT
p9-46v	0	RH			-174.586	F	TT
46	0	RH			578.399	M	TT
a9-46v	0	RH			-362.71	M	TT
9-46d	0	RH			-1.26006	F	TT
9a	0	RH			-285.186	F	TT
10v	0	RH			-31.152	M	TT
a10p	0	RH			-218.423	M	TT
10pp	0	RH			-93.5592	M	TT
11l	2.10497	RH			-184.915	F	TT
13l	2.35254	RH			-399.535	F	TT
OFC	0	RH			163.603	F	TT
47s	0	RH			-171.682	F	TT
LIPd	0	RH			-448.971	M	TT
6a	0	RH			-66.0174	M	TT
i6-8	0	RH			273.128	M	TT
s6-8	2.73314	RH			264.437	F	TT
43	0	RH			-284.284	F	TT
OP4	0	RH			-218.991	M	TT
OP1	0	RH			-360.251	M	TT
OP2-3	0	RH			-7.26041	M	TT
52	0	RH			46.8497	F	TT
RI	0	RH			165.482	M	TT
PFcm	0	RH			-141.985	F	TT
PoI2	0	RH			-180.652	F	TT
TA2	0	RH			587.704	F	TT
FOP4	0	RH			-373.569	M	TT
MI	0	RH			-220.793	F	TT
Pir	0	RH			257.047	F	TT
AVI	0	RH			-148.298	F	TT
AAIC	0	RH			364.554	M	TT
FOP1	0	RH			-242.26	M	TT
FOP3	0	RH			124.262	M	TT
FOP2	0	RH			231.012	M	TT
PFt	0	RH			-78.2096	M	TT
AIP	0	RH			111.23	F	TT
EC	0	RH			311.092	M	TT
PreS	0	RH			-280.457	F	TT
H	0	RH			203.321	F	TT
ProS	0	RH			-121.907	F	TT
PeEc	0	RH			-103.805	F	TT
STGa	0	RH			-183.134	F	TT
PBelt	0	RH			48.8767	F	TT
A5	0	RH			-131.04	M	TT
PHA1	0	RH			405.97	F	TT
PHA3	0	RH			37.5913	F	TT
STSda	0	RH			619.549	M	TT
STSdp	0	RH			559.422	F	TT
STSvp	0	RH			-115.821	F	TT
TGd	0	RH			94.2045	F	TT
TE1a	0	RH			551.291	F	TT
TE1p	0	RH			-699.993	F	TT
TE2a	0	RH			187.836	F	TT
TF	0	RH			339.026	F	TT
TE2p	0	RH			7.01033	F	TT
PHT	0	RH			472.742	F	TT
PH	0	RH			574.59	M	TT
TPOJ1	0	RH			-519.912	M	TT
TPOJ2	0	RH			-8.56623	F	TT
TPOJ3	0	RH			-421.365	M	TT
DVT	0	RH			-47.9137	M	TT
PGp	0	RH			-129.473	F	TT
IP2	0	RH			803.153	M	TT
IP1	0	RH			-554.239	M	TT
IP0	0	RH			345.199	M	TT
PFop	0	RH			-221.902	F	TT
PF	0	RH			391.505	M	TT
PFm	0	RH			1014.04	F	TT
PGi	0	RH			170.738	M	TT
PGs	0	RH			-78.9851	F	TT
V6A	0	RH			351.456	M	TT
VMV1	0	RH			-174.557	M	TT
VMV3	0	RH			-206.992	M	TT
PHA2	0	RH			129.523	M	TT
V4t	0	RH			320.01	M	TT
FST	0	RH			-127.868	F	TT
V3CD	0	RH			68.8454	F	TT
LO3	0	RH			-170.544	F	TT
VMV2	0	RH			141.83	M	TT
31pd	0	RH			-634.599	F	TT
31a	0	RH			-544.446	F	TT
VVC	0	RH			104.471	F	TT
25	-2.02358	RH			-163.103	M	TT
s32	0	RH			533.27	F	TT
pOFC	0	RH			246.785	F	TT
PoI1	0	RH			-128.201	F	TT
Ig	0	RH			226.969	F	TT
FOP5	0	RH			-243.891	F	TT
p10p	0	RH			205.231	M	TT
p47r	0	RH			-22.7337	M	TT
TGv	0	RH			78.3127	F	TT
MBelt	0	RH			-86.9882	F	TT
LBelt	0	RH			150.87	M	TT
A4	0	RH			-514.719	F	TT
STSva	0	RH			-450.194	F	TT
TE1m	0	RH			-21.6724	F	TT
PI	0	RH			-6.06732	F	TT
a32pr	0	RH			-367.181	M	TT
p24	0	RH			894.415	M	TT
					-8.6479	F	TT
					305.656	M	TT
					-17.9393	M	TT
					-222.191	F	TT
					-40.9459	M	TT
					-113.633	F	TT
					166.762	F	TT
					164.391	M	TT
					-241.23	F	TT
					-443.678	M	TT
					303.272	F	TT
					-106.951	M	TT
					-503.658	M	TT
					-426.568	M	TT
					187.754	M	TT
					-225.537	F	TT
					-202.733	F	TT
					-201.301	M	TT
					458.466	M	TT
					-70.2631	F	TT
					-156.633	F	TT
					119.025	F	TT
					-64.5576	F	TT
					-315.159	F	TT
					120.761	F	TT
					-320.184	M	TT
					36.5867	M	TT
					-262.557	F	TT
					176.626	F	TT
					45.7907	F	TT
					317.832	M	TT
					-326.802	F	TT
					103.051	M	TT
					-78.4806	F	TT
					7.58527	F	TT
					-76.3782	M	TT
					461.959	F	TT
					-67.5281	F	TT
					-343.745	M	TT
					175.879	M	TT
					701.406	F	TT
					57.604	M	TT
					57.2889	F	TT
					97.6128	F	TT
					359.324	M	TT
					-432.629	M	TT
					291.489	F	TT
					-42.4672	M	TT
					5.07751	M	TT
					-253.632	M	TT
					468.845	F	TT
					224.85	M	TT
					541.732	F	TT
					-349.32	M	TT
					190.996	M	TT
					-199.109	F	TT
					-351.287	F	TT
					-183.933	F	TT
					-307.423	F	TT
					-400.498	M	TT
					-268.554	F	TT
					-243.855	F	TT
					266.267	M	TT
					159.038	F	TT
					-156.907	F	TT
					-103.401	M	TT
					-228.9	M	TT
					-304.375	M	TT
					-69.6408	M	TT
					27.0947	M	TT
					301.4	F	TT
					46.0917	M	TT
					220.628	M	TT
					535.885	F	TT
					-122.085	M	TT
					89.6501	M	TT
					-278.707	M	TT
					-129.509	M	TT
					224.822	F	TT
					-87.569	M	TT
					108.823	F	TT
					41.2213	F	TT
					-549.579	M	TT
					448.819	M	TT
					71.2991	F	TT
					237.872	M	TT
					185.211	F	TT
					-69.7526	M	TT
					680.572	F	TT
					-178.446	M	TT
					-57.126	M	TT
					29.302	M	TT
					-534.824	M	TT
					-161.18	M	TT
					736.394	F	TT
					523.01	F	TT
					415	M	TT
					-199.646	M	TT
					-145.397	M	TT
					33.6031	F	TT
					-57.2093	F	TT
					-330.495	F	TT
					391.68	F	TT
					222.283	F	TT
					161.878	F	TT
					324.065	M	TT
					-158.178	F	TT
					-97.425	F	TT
					243.928	F	TT
					76.6616	M	TT
					-196.722	F	TT
					-295.333	F	TT
					-418.408	M	TT
					152.583	F	TT
					360.437	F	TT
					-603.37	M	TT
					-291.442	F	TT
					369.024	M	TT
					180.018	F	TT
					192.18	M	TT
					-269.668	F	TT
					-242.3	F	TT
					-170.183	F	TT
					-139.735	M	TT
					869.207	F	TT
					346.23	M	TT
					-655.629	F	TT
					-641.587	M	TT
					554.947	F	TT
					-439.664	M	TT
					115.479	M	TT
					234.116	F	TT
					-254.259	F	TT
					-108.049	M	TT
					-81.5051	M	TT
					-195.123	F	TT
					194.207	M	TT
					-43.119	F	TT
					-118.969	F	TT
					-42.0689	M	TT
					38.944	M	TT
					-133.988	M	TT
					-553.137	F	TT
					74.5455	M	TT
					-76.1068	M	TT
					-273.689	M	TT
					55.8433	F	TT
					-90.5543	M	TT
					332.26	F	TT
					-222.251	F	TT
					-353.44	M	TT
					-116.663	M	TT
					19.2689	M	TT
					222.406	M	TT
					-257.723	M	TT
					-169.146	F	TT
					165.055	M	TT
					-129.393	F	TT
					47.6145	F	TT
					37.2771	F	TT
					-318.807	F	TT
					-7.54421	M	TT
					-118.26	F	TT
					391.183	F	TT
					53.6528	F	TT
					-114.106	M	TT
					-88.9728	F	TT
					-236.582	F	TT
					640.27	M	TT
					-221.508	M	TT
					-64.5242	M	TT
					70.8798	M	TT
					102.499	M	TT
					512.872	F	TT
					-184.483	M	TT
					-52.2457	F	TT
					147.533	F	TT
					-205.249	F	TT
					-92.9743	M	TT
					182.739	F	TT
					245.409	M	TT
					203.135	F	TT
					419.35	F	TT
					-206.393	M	TT
					-587.398	M	TT
					-262.128	F	TT
					261.124	M	TT
					141.863	F	TT
					420.685	F	TT
					-257.458	M	TT
					187.893	F	TT
					397.217	M	TT
					-297.083	F	TT
					-278.692	F	TT
					-180.175	M	TT
					309.719	F	TT
					-13.6296	F	TT
					-610.558	M	TT
					180.631	M	TT
					1.34579	F	TT
					473.591	F	TT
					11.0777	M	TT
					677.922	F	TT
					-80.7908	F	TT
					118.197	M	TT
					116.245	F	TT
					-422.637	M	TT
					-530.238	F	TT
					-44.429	M	TT
					-102.216	F	TT
					-750.106	F	TT
					386.278	M	TT
					547.951	F	TT
					-81.3328	F	TT
					-532.131	M	TT
					160.845	M	TT
					-284.203	F	TT
					-296.519	M	TT
					230.724	F	TT
					-411.613	F	TT
					-354.174	F	TT
					67.6411	F	TT
					151.355	F	TT
					-183.791	F	TT
					-425.245	M	TT
					-504.495	M	TT
					368.895	F	TT
					-95.677	M	TT
					540.017	F	TT
					153.213	M	TT
					389.851	F	TT
					366.683	F	TT
					92.2139	F	TT
					174.498	M	TT
					57.3166	F	TT
					-212.745	M	TT
					-133.835	M	TT
					-349.336	F	TT
					106.625	M	TT
					71.2001	F	TT
					218.101	M	TT
					171.62	F	TT
					-102.366	F	TT
					-412.066	F	TT
					373.397	F	TT
					133.892	M	TT
					35.5465	M	TT
					-142.778	F	TT
					-342.953	F	TT
					302.146	M	TT
					-351.159	M	TT
					366.86	M	TT
					29.7799	M	TT
					55.2634	F	TT
					171.441	F	TT
					-93.1334	F	TT
					785.446	F	TT
					401.376	F	TT
					-145.179	F	TT
					-73.0262	F	TT
					313.851	F	TT
					59.365	F	TT
					-21.5466	F	TT
					507.234	M	TT
					-363.079	M	TT
					459.695	F	TT
					433.052	F	TT
					-259.125	M	TT
					-416.027	M	TT
					-24.5035	M	TT
					171.562	M	TT
					-148.208	F	TT
					290.301	M	TT
					-112.664	M	TT
					524.388	F	TT
					184.443	M	TT
					-139.693	F	TT
					-209.293	F	TT
					174.481	M	TT
					-79.8192	F	TT
					27.7159	M	TT
					-99.9207	F	TT
					-172.706	M	TT
					-233.066	F	TT
					118.633	F	TT
					77.0736	F	TT
					-103.736	F	TT
					-25.1526	F	TT
					246.906	M	TT
					-57.9608	F	TT
					-237.615	F	TT
					176.013	F	TT
					-282.902	F	TT
					-345.264	M	TT
					102.623	F	TT
					369.81	F	TT
					-392.619	F	TT
					184.793	M	TT
					-371.496	M	TT
					-12.4337	F	TT
					-313.038	F	TT
					533.473	F	TT
					-288.491	F	TT
					-84.6936	F	TT
					72.2113	M	TT
					-19.5723	F	TT
					-435.951	M	TT
					285.897	F	TT
					91.3019	M	TT
					-31.2425	M	TT
					324.373	M	TT
					-276.271	M	TT
					-274.417	M	TT
					283.109	F	TT
					-265.752	F	TT
					-74.8416	F	TT
					127.788	F	TT
					168.169	F	TT
					-1031.84	F	TT
					92.1726	F	TT
					-296.763	F	TT
					145.485	M	TT
					291.114	M	TT
					191.133	F	TT
					-326.845	M	TT
					206.874	F	TT
					-758.596	M	TT
					228.621	F	TT
					576.67	M	TT
					-252.462	F	TT
					89.6185	F	TT
					-168.293	F	TT
					-37.5159	M	TT
					102.299	M	TT
					141.799	F	TT
					133.99	M	TT
					-126.679	F	TT
					-0.952114	M	TT
					-132.527	F	TT
					422.876	M	TT
					133.62	F	TT
					-75.5617	F	TT
					-327.757	F	TT
					114.596	F	TT
					-89.2106	M	TT
					435.626	F	TT
					281.427	F	TT
					-47.8882	F	TT
					100.968	M	TT
					477.846	M	TT
					467.616	F	TT
					81.2514	M	TT
					587.696	M	TT
					-17.0453	F	TT
					669.74	M	TT
					158.935	M	TT
					300.119	F	TT
					173.649	F	TT
					459.191	F	TT
					142.843	M	TT
					697.04	F	TT
					378.865	M	TT
					619.466	F	TT
					106.252	F	TT
					-12.1597	F	TT
					70.0684	F	TT
					-106.84	M	TT
					70.0509	F	TT
					242.132	F	TT
					-268.183	F	TT
					175.269	F	TT
					458.904	F	TT
					-634.459	F	TT
					-89.9351	M	TT
					-158.418	F	TT
					-787.899	M	TT
					-231.976	M	TT
					-87.4462	F	TT
					-477.689	F	TT
					-301.337	F	TT
					-160.004	M	TT
					152.022	F	TT
					-131.515	M	TT
					286.748	F	TT
					-160.075	F	TT
					-360.746	M	TT
					483.222	F	TT
					412.171	F	TT
					-190.607	M	TT
					-192.421	F	TT
					652.242	F	TT
					40.5326	M	TT
					-285.349	M	TT
					-166.289	F	TT
					-275.274	F	TT
					-249.086	F	TT
					-39.4196	F	TT
					215.262	M	TT
					106.821	F	TT
					95.7866	F	TT
					388.907	F	TT
					-296.562	F	TT
					-140.973	M	TT
					70.5304	M	TT
					283.278	F	TT
					-383.494	F	TT
					-531.412	M	TT
					24.5971	F	TT
					294.551	F	TT
					239.662	M	TT
					121.568	F	TT
					-89.8002	F	TT
					64.9465	M	TT
					-15.4305	F	TT
					448.944	F	TT
					-757.766	F	TT
					-15.6102	F	TT
					59.7469	F	TT
					82.9017	M	TT
					-588.581	F	TT
					260.733	F	TT
					-77.1495	F	TT
					-155.582	F	TT
					-310.511	M	TT
					-248.425	F	TT
					-294.653	F	TT
					-573.65	F	TT
					-577.368	F	TT
					-196.187	F	TT
					563.908	F	TT
					-49.3064	F	TT
					-74.3333	F	TT
					640.511	M	TT
					-463.137	F	TT
					-624.974	M	TT
					18.7166	F	TT
					-143.129	M	TT
					221.449	M	TT
					-240.409	F	TT
					-425.579	M	TT
					-357.209	M	TT
					142.848	M	TT
					63.6751	M	TT
					20.6617	M	TT
					67.4769	M	TT
					-4.9957	F	TT
					81.09	M	TT
					1219.18	M	TT
					-46.7973	F	TT
					125.257	F	TT
					234.924	M	TT
					-412.181	F	TT
					72.0608	M	TT
					67.3756	M	TT
					25.3507	F	TT
					-196.23	F	TT
					130.767	F	TT
					-168.99	M	TT
					531.458	F	TT
					-93.5529	M	TT
					35.1365	M	TT
					-30.3842	F	TT
					-39.7093	M	TT
					-192.96	F	TT
					-229.699	F	TT
					-128.191	M	TT
					-143.016	M	TT
					-112.667	F	TT
					-224.568	M	TT
					-488.314	F	TT
					-141.36	M	TT
					94.3869	F	TT
					378.193	F	TT
					-62.928	F	TT
					76.3677	M	TT
					-133.141	M	TT
					-415.489	F	TT
					113.118	F	TT
					122.655	M	TT
					-167.838	M	TT
					-117.545	F	TT
					66.7578	M	TT
					-387.633	M	TT
					-94.287	F	TT
					57.5629	F	TT
					228.846	M	TT
					-656.895	M	TT
					-135.248	M	TT
					-298.712	M	TT
					-171.865	F	TT
					307.438	F	TT
					-176.651	F	TT
					297.552	M	TT
					-346	F	TT
					183.726	M	TT
					-64.4219	F	TT
					736.848	F	TT
					-273.042	M	TT
					-273.729	F	TT
					-637.465	M	TT
					115.835	F	TT
					102.823	F	TT
					69.0616	F	TT
					691.853	M	TT
					-266.25	F	TT
					-352.56	F	TT
					526.678	F	TT
					-495.084	F	TT
					664.089	F	TT
					-460.457	F	TT
					255.398	F	TT
					-6.47209	F	TT
					-552.845	M	TT
					-125.918	M	TT
					-4.05033	F	TT
					-728.349	M	TT
					142.014	F	TT
					76.6383	M	TT
					312.768	F	TT
					-255.618	F	TT
					115.454	F	TT
					6.9142	F	TT
					-306.341	F	TT
					-224.38	F	TT
					32.2448	F	TT
					42.5274	F	TT
					241.345	F	TT
					-66.8817	F	TT
					-180.199	F	TT
					-145.37	M	TT
					-70.815	M	TT
					613.476	F	TT
					72.2555	F	TT
					67.7729	M	TT
					-99.8357	M	TT
					-235.126	F	TT
					-225.92	F	TT
					250.871	F	TT
					-72.6006	M	TT
					36.296	F	TT
					355.391	M	TT
					-105.948	M	TT
					73.0219	F	TT
					88.7988	F	TT
					669.302	M	TT
					-19.6745	F	TT
					-271.738	F	TT
					250.299	M	TT
					160.083	F	TT
					203.384	F	TT
					630.543	M	TT
					-183.262	M	TT
					190.873	M	TT
					481.823	M	TT
					120.482	F	TT
					679.918	M	TT
					-316.65	F	TT
					-96.804	F	TT
					-52.0444	F	TT
					-377.613	F	TT
					86.8579	M	TT
					-77.4615	F	TT
					733.447	M	TT
					339.385	M	TT
					-696.004	F	TT
					187.949	F	TT
					-238.62	F	TT
					-93.4554	F	TT
					-538.906	F	TT
					88.9832	F	TT
					318.611	M	TT
					-241.573	M	TT
					-795.878	M	TT
					-431.928	M	TT
					-697.97	F	TT
					-647.775	F	TT
					-313.802	F	TT
					306.759	M	TT
					144.699	F	TT
					8.20692	M	TT
					18.8601	M	TT
					-401.922	F	TT
					92.2836	M	TT
					-105.917	M	TT
					-440.73	F	TT
					135.404	F	TT
					220.695	F	TT
					37.7365	M	TT
					-262.407	F	TT
					95.4227	F	TT
					372.885	F	TT
					248.147	F	TT
					-387.485	M	TT
					55.0051	M	TT
					-170.264	F	TT
					480.795	F	TT
					390.384	F	TT
					-73.6883	F	TT
					-784.516	M	TT
					230.899	F	TT
					33.7747	M	TT
					-50.9861	M	TT
					-133.041	F	TT
					-393.61	M	TT
					-502.042	F	TT
					64.3882	F	TT
					490.059	F	TT
					383.472	F	TT
					295.594	F	TT
					-422.4	M	TT
					-1.99664	F	TT
					-239.085	F	TT
					-307.664	M	TT
					37.0336	F	TT
					441.374	M	TT
					-574.959	F	TT
					5.96244	F	TT
					-298.584	F	TT
					-312.981	F	TT
					362.049	M	TT
					475.553	M	TT
					33.7267	F	TT
					190.144	F	TT
					-433.898	F	TT
					-449.437	F	TT
					146.382	M	TT
					-255.428	M	TT
					366.778	F	TT
					211.492	F	TT
					-233.258	M	TT
					-298.85	F	TT
					-698.904	M	TT
					192.901	M	TT
					15.5124	M	TT
					66.3905	M	TT
					-399.038	F	TT
					-580.872	F	TT
					-45.424	F	TT
					-61.9549	M	TT
					-115.644	F	TT
					517.57	M	TT
					-195.881	F	TT
					-217.429	F	TT
					580.548	F	TT
					-349.008	F	TT
					-393.003	F	TT
					-44.1256	F	TT
					-177.668	M	TT
					147.863	M	TT
					21.4882	M	TT
					62.5844	M	TT
					-349.66	F	TT
					-787.719	M	TT
					30.7639	M	TT
					231.054	F	TT
					-226.148	F	TT
					-207.627	M	TT
					-404.648	F	TT
					-302.351	F	TT
					395.929	F	TT
					-128.47	M	TT
					333.041	M	TT
					426.651	M	TT
					455.908	F	TT
					-108.263	F	TT
					23.7467	F	TT
					-24.7337	F	TT
					78.2424	F	TT
					-49.9141	F	TT
					-383.158	M	TT
					381.8	F	TT
					823.307	M	TT
					-162.454	M	TT
					312.545	F	TT
					223.009	M	TT
					-663.736	M	TT
					-557.98	M	TT
					84.7204	F	TT
					-273.993	M	TT
					410.844	M	TT
					77.3966	F	TT
					75.2339	F	TT
					420.805	M	TT
					-765.662	M	TT
					-32.3264	M	TT
					320.668	M	TT
					-231.185	M	TT
					603.73	F	TT
					-149.421	F	TT
					-17.5457	F	TT
					-102.405	M	TT
					-535.541	M	TT
					35.7155	F	TT
					-573.072	M	TT
					419.307	F	TT
					-500.329	F	TT
					83.3396	M	TT
					706.589	M	TT
					211.914	F	TT
					-340.408	F	TT
					-12.1732	F	TT
					631.154	F	TT
					218.45	F	TT
					-388.63	M	TT
					-1017.82	M	TT
					-175.307	F	TT
					-125.873	F	TT
					177.881	F	TT
					185.193	F	TT
					-195.641	M	TT
					438.441	M	TT
					201.578	F	TT
					-24.9162	F	TT
					-14.2384	M	TT
					-284.975	M	TT
					435.131	M	TT
					92.5343	F	TT
					708.657	F	TT
					479.593	M	TT
					-98.9773	M	TT
					-277.86	F	TT
					564.249	F	TT
					-116.43	F	TT
					-248.012	M	TT
					-317.289	F	TT
					-98.1889	F	TT
					237.803	M	TT
					-151.376	F	TT
					-152.521	F	TT
					-326.419	F	TT
					657.09	F	TT
					380.376	M	TT
					84.2448	F	TT
					-275.309	M	TT
					-77.3058	M	TT
					56.2068	M	TT
					-408.804	M	TT
					-37.5088	M	TT
					305.776	F	TT
					13.0242	F	TT
					-311.066	F	TT
					-432.566	M	TT
					-14.6587	M	TT
					86.6119	F	TT
					-198.251	F	TT
					139.194	F	TT
					-20.8108	M	TT
					-188.664	F	TT
					159.903	F	TT
					-137.353	M	TT
					-331.114	F	TT
					-47.347	F	TT
					33.9868	M	TT
					-30.8626	M	TT
					159.278	F	TT
					222.853	F	TT
					-13.8052	F	TT
					-68.9221	F	TT
					135.235	F	TT
					469.483	M	TT
					-214.009	F	TT
					-100.27	M	TT
					187.352	F	TT
					-380.696	F	TT
					-129.197	M	TT
					-62.6504	M	TT
					-301.577	F	TT
					-402.512	F	TT
					176.108	M	TT
					-145.73	F	TT
					225.199	F	TT
					52.013	F	TT
					74.8006	F	TT
					-321.781	F	TT
					-177.481	M	TT
					153.001	M	TT
					-91.8346	F	TT
					-234.81	F	TT
					-69.8081	F	TT
					-29.9132	F	TT
					-368.456	F	TT
					388.822	F	TT
					-156.506	M	TT
					-600.49	M	TT
					-298.862	F	TT
					-370.42	F	TT
					745.688	M	TT
					-118.543	M	TT
					-88.994	F	TT
					604.397	F	TT
					-534.432	M	TT
					101.911	F	TT
					231.236	M	TT
					-436.128	M	TT
					194.115	M	TT
					-319.61	F	TT
					177.496	F	TT
					385.269	F	TT
					250.544	M	TT
					-621.101	M	TT
					-85.5059	F	TT
					-202.347	F	TT
					128.309	F	TT
					833.314	M	TT
					-196.371	F	TT
					341.917	M	TT
					1.25376	F	TT
					-198.718	F	TT
					341.373	M	TT
					-92.0971	F	TT
					419.915	M	TT
					-435.579	M	TT
					449.1	F	TT
					-269.871	F	TT
					-98.1539	F	TT
					548.019	M	TT
					541.757	F	TT
					71.2237	F	TT
					-167.145	F	TT
					266.712	F	TT
					375.977	F	TT
					106.379	F	TT
					-176.701	F	TT
					135.625	M	TT
					282.605	M	TT
					130.153	M	TT
					129.602	M	TT
					-38.1626	M	TT
					-102.978	F	TT
					-2.77399	M	TT
					106.747	M	TT
					-117.436	F	TT
					339.169	F	TT
					300.624	F	TT
					-163.521	M	TT
					-414.196	F	TT
					-45.9713	M	TT
					-74.1322	M	TT
					46.318	M	TT
					733.341	F	TT
					-108.264	M	TT
					24.0128	M	TT
					-253.852	M	TT
					111.743	M	TT
					595.572	F	TT
					-160.948	F	TT
					63.0577	M	TT
					-264.486	M	TT
					239.344	F	TT
					107.029	M	TT
					160.939	F	TT
					246.987	M	TT
					-560.762	F	TT
					-211.062	M	TT
					68.7373	M	TT
					-392.499	M	TT
					-290.572	F	TT
					66.792	M	TT
					-466.707	F	TT
					152.017	F	TT
					252.574	F	TT
					449.349	M	TT
					-192.085	F	TT
					274.476	M	TT
					106.367	M	TT
					196.976	M	TT
					247.171	M	TT
					-458.606	M	TT
					363.563	M	TT
					-119.802	F	TT
					-32.8833	M	TT
					-11.5925	F	TT
					423.534	F	TT
					-413.315	F	TT
					456.092	M	TT
					-60.2636	F	TT
					17.4118	M	TT
					17.6408	F	TT
					854.834	F	TT
					-79.7945	F	TT
					253.166	M	TT
					134.209	M	CT
					77.739	F	TT
					-369.022	F	TT
					990.492	F	TT
					-235.589	F	TT
					20.9863	F	TT
					-351.791	M	TT
					371.018	M	TT
					72.7101	F	TT
					-137.009	F	TT
					211.171	F	TT
					122.581	M	TT
					-76.9074	M	TT
					-154.339	F	TT
					-266.505	M	TT
					-452.389	M	TT
					-485.221	M	TT
					-148.567	M	TT
					-236.304	M	TT
					137.596	M	TT
					-698.04	F	TT
					-128.948	F	TT
					-316.612	F	TT
					-550.852	F	TT
					-254.019	M	TT
					-290.058	F	TT
					666.622	M	TT
					-51.9743	F	TT
					148.086	F	TT
					-53.7069	F	TT
					214.202	F	TT
					674.84	F	TT
					-176.008	F	TT
					357.695	M	TT
					-32.9811	M	TT
					303.09	M	TT
					-87.0372	F	TT
					553.779	F	TT
					-395.741	M	TT
					288.247	M	TT
					-106.951	M	TT
					53.4116	M	TT
					327.995	M	TT
					8.76611	F	TT
					-217.802	M	TT
					287.789	F	TT
					107.673	F	TT
					10.7732	M	TT
					-53.135	F	TT
					130.924	F	TT
					-509.378	F	TT
					-14.0207	F	TT
					-191.465	F	TT
					80.0987	F	TT
					124.379	F	TT
					-45.4602	F	TT
					379.036	F	TT
					-244.364	F	TT
					18.0387	M	TT
					249.61	M	TT
					-425.608	F	TT
					-384.253	F	TT
					-103.293	F	TT
					1.30364	F	TT
					39.3507	M	TT
					355.684	M	TT
					57.3949	F	TT
					-147.07	F	TT
					551.219	F	TT
					237.817	M	TT
					326.034	F	TT
					144.084	F	TT
					-230.908	F	TT
					1.40106	F	TT
					-232.402	F	TT
					-298.533	M	TT
					161.486	F	TT
					-30.7214	M	TT
					54.5748	F	TT
					383.552	F	TT
					250.277	F	TT
					-328.839	M	TT
					-8.2052	F	TT
					170.737	F	TT
					-305.576	F	TT
					74.5422	F	TT
					35.6593	F	TT
					-26.6965	F	TT
					-245.337	M	TT
					-701.826	F	TT
					136.994	M	TT
					321.715	F	TT
					361.115	F	TT
					-355.973	F	TT
					-26.8713	M	TT
					376.974	M	TT
					-296.532	M	TT
					398.509	M	TT
					-370.54	F	TT
					201.461	M	TT
					-291.108	M	TT
					-393.347	F	TT
					186.258	F	TT
					-313.864	F	TT
					739.958	M	TT
					-129.518	F	TT
					148.925	F	TT
					-518.98	F	TT
					404.182	M	TT
					152.153	M	TT
					536.947	M	TT
					-13.138	F	TT
					253.161	F	TT
					155.53	F	TT
					41.6187	F	TT
					273.155	M	TT
					394.12	M	TT
					443.774	M	TT
					-279.743	M	TT
					614.082	F	TT
					252.395	F	TT
					-290.385	F	TT
					87.8775	M	TT
					122.973	F	TT
					-429.748	F	TT
					-601.7	M	TT
					-339.52	M	TT
					-53.3638	F	TT
					30.9684	M	TT
					-170.224	F	TT
					-475.478	M	TT
					95.62	F	TT
					252.205	M	TT
					-136.453	M	TT
					111.45	F	TT
					28.9771	F	TT
					-69.5573	M	TT
					-263.48	M	TT
					149.047	F	TT
					-78.8485	F	TT
					-116.909	F	TT
					-237.153	M	TT
					35.244	F	TT
					-175.481	F	TT
					-132.977	F	TT
					-242.822	M	TT
					-210.295	M	TT
					-272.257	F	TT
					441.289	M	TT
					-514.065	M	TT
					663.315	M	TT
					462.568	M	TT
					151.686	M	TT
					-133.553	F	TT
					-12.0187	M	TT
					-721.885	M	TT
					-107.51	M	TT
					397.734	F	TT
					125.06	M	TT
					-298.599	F	TT
					413.535	F	TT
					-87.7971	M	TT
					-352.897	M	TT
					-172.055	F	TT
					362.426	M	TT
					420.175	F	TT
					-163.455	F	TT
					-40.7877	M	TT
					240.299	F	TT
					-670.663	F	TT
					183.947	M	TT
					4.36971	M	TT
					119.685	F	TT
					39.8898	F	TT
					-239.13	F	TT
					161.32	M	TT
					-4.10584	F	TT
					579.059	M	TT
					-324.131	M	TT
					-121.054	F	TT
					76.4809	M	TT
					59.7827	M	TT
					581.202	M	TT
					-248.32	F	TT
					-168.466	F	TT
					508.626	F	TT
					200.244	M	TT
					279.832	F	TT
					155.283	F	TT
					266.796	M	TT
					73.1766	F	TT
					427.212	M	TT
					182.893	M	TT
					-579.944	F	TT
					-16.0689	F	TT
					-521.685	M	TT
					-45.7918	F	TT
					-15.977	M	TT
					21.1269	F	TT
					274.932	F	TT
					-647.229	M	TT
					-454.514	F	TT
					119.595	M	TT
					19.1864	F	TT
					137.845	F	TT
					-276.612	F	TT
					-115.709	M	TT
					-140.233	M	TT
					-161.81	M	TT
					400.608	M	TT
					250.022	F	TT
					-52.889	F	TT
					-120.869	M	TT
					-173.756	M	TT
					149.769	F	TT
					-185.215	F	TT
					-12.1938	F	TT
					267.215	F	TT
					-108.604	M	TT
					-70.4747	M	TT
					738.068	M	TT
					-176.819	M	TT
					-234.947	M	TT
					180.958	M	TT
					-295.126	F	TT
					-263.602	F	TT
					261.757	M	TT
					249.12	M	TT
					263.138	M	TT
					-317.945	M	TT
					-38.9729	M	TT
					-531.208	M	TT
					487.898	F	TT
					240.622	M	TT
					85.1644	M	TT
					-23.2635	F	TT
					53.8799	M	TT
					9.94038	F	TT
					-649.365	F	TT
					73.7425	F	TT
					-376.15	M	TT
					-370.438	F	TT
					-58.6925	F	TT
					-304.256	F	TT
					163.947	F	TT
					48.3723	M	TT
					377.034	M	TT
					488.832	M	TT
					-637.446	F	TT
					-4.87709	F	TT
					-205.587	M	TT
					432.109	F	TT
					266.931	F	TT
					123.12	M	TT
					724.635	M	TT
					729.252	F	TT
					-290.282	F	TT
					-395.944	F	TT
					-193.061	M	TT
					183.129	F	TT
					336.534	F	TT
					-313.282	F	TT
					254.337	M	TT
					-135.948	M	TT
					-305.343	F	TT
					-15.7419	F	TT
					-317.843	F	TT
					256.964	M	TT
					47.4795	M	TT
					-114.908	F	TT
					-69.575	M	TT
					13.0908	M	TT
					-510.856	F	TT
					175.516	F	TT
					-460.49	M	TT
					55.5135	M	TT
					-22.0673	M	TT
					-57.163	F	TT
					322.257	F	TT
					15.0243	M	TT
					9.19025	M	TT
					231.876	F	TT
					-468.234	M	TT
					162.579	F	TT
					-44.3318	F	TT
					-164.858	M	TT
					-83.9985	F	TT
					-351.421	M	TT
					-78.0552	M	TT
					31.695	F	TT
					-261.279	M	TT
					-389.813	F	TT
					774.413	M	TT
					-309.718	M	TT
					28.9908	F	TT
					31.3326	M	TT
					-200.226	M	TT
					-181.581	M	TT
					-309.662	M	TT
					-149.123	F	TT
					-372.788	M	TT
					276.656	M	TT
					363.772	F	TT
					184.108	F	TT
					-65.7658	F	TT
					-123.312	F	TT
					806.72	M	TT
					-694.954	M	TT
					268.778	M	TT
					-206.398	F	TT
					-136.791	M	TT
					-391.842	F	TT
					-300.38	F	TT
					284.924	F	TT
					185.396	F	TT
					-18.2669	M	TT
					-3.26948	M	TT
					121.298	F	TT
					-344.843	F	TT
					-456.233	M	TT
					482.812	M	TT
					-183.662	F	TT
					675.38	F	TT
					-218.683	F	TT
					-279.762	M	TT
					-229.772	M	TT
					394.106	F	TT
					134.82	F	TT
					-171.551	M	TT
					-155.514	F	TT
					-120.797	M	TT
					333.638	F	TT
					164.454	M	TT
					-284.411	F	TT
					-57.0259	M	TT
					248.925	F	TT
					-232.215	F	TT
					-609.656	F	TT
					-254.175	F	TT
					-262.083	M	TT
					-113.078	M	TT
					-355.295	M	TT
					-32.4228	M	TT
					-226.806	M	TT
					-100.141	M	TT
					-276.869	F	TT
					481.221	F	TT
					-617.945	F	TT
					-110.64	F	TT
					-294.509	F	TT
					746.758	F	TT
					-212.407	F	TT
					13.3673	F	TT
					-38.8436	F	TT
					103.645	F	TT
					-361.712	M	TT
					90.3884	M	TT
					417.572	M	TT
					-71.7265	M	TT
					-143.879	M	TT
					-540.572	F	TT
					-391.869	F	TT
					145.272	F	TT
					10.2347	M	TT
					-286.703	M	TT
					-20.0683	M	TT
					49.2173	M	TT
					-449.97	F	TT
					-111.195	F	TT
					160.651	F	TT
					-595.852	F	TT
					-13.9959	F	TT
					550.821	F	TT
					1296.88	M	TT
					307.902	F	TT
					151.229	F	TT
					221.28	F	TT
					-403.266	M	TT
					-87.9467	F	TT
					-191.141	M	TT
					158.847	M	TT
					-533.166	F	TT
					-895.135	M	TT
					365.837	F	TT
					159.45	F	TT
					773.134	F	TT
					-126.384	F	TT
					-11.9554	F	TT
					-308.588	F	TT
					-166.989	F	TT
					-535.895	M	TT
					70.9814	M	TT
					-119.535	M	TT
					-251.714	F	TT
					53.1153	F	TT
					-196.678	M	TT
					-525.971	F	TT
					-401.772	M	TT
					-142.45	M	TT
					-366.032	M	TT
					-65.7077	M	TT
					-95.9122	F	TT
					520.851	F	TT
					178.488	M	TT
					407.963	F	TT
					-10.6048	M	TT
					-179.665	F	TT
					-240.341	F	TT
					34.9601	F	TT
					27.7981	F	TT
					-376.989	M	TT
					228.923	F	TT
					50.3098	F	TT
					-289.899	M	TT
					29.5077	M	TT
					456.002	F	TT
					635.679	F	TT
					-333.226	M	TT
					-405.722	F	TT
					-12.675	M	TT
					231.235	F	TT
					-80.2886	F	TT
					-131.803	F	TT
					-333.859	F	TT
					-167.87	F	TT
					96.7326	M	TT
					-942	M	TT
					-561.121	M	TT
					128.991	F	TT
					455.173	F	TT
					1.95367	F	TT
					214.544	F	TT
					-705.27	F	TT
					-432.642	M	TT
					254.661	F	TT
					462.514	M	TT
					423.546	F	TT
					-363.765	M	TT
					-322.666	M	TT
					39.1786	F	TT
					-491.315	F	TT
					54.6939	F	TT
					-31.7506	M	TT
					-9.82643	F	TT
					-590.446	M	TT
					-331.734	F	TT
					-68.9919	F	TT
					87.499	F	TT
					-353.455	M	TT
					23.1681	F	TT
					405.512	M	TT
					-400.39	M	TT
					-142.666	F	TT
					366.362	F	TT
					-76.356	M	TT
					-41.5908	M	TT
					85.9893	M	TT
					-142.517	F	TT
					72.4539	F	TT
					-128.042	M	TT
					585.798	F	TT
					85.8441	F	TT
					-138.853	F	TT
					150.111	M	TT
					94.193	F	TT
					48.4056	F	TT
					286.326	M	TT
					-178.404	F	TT
					-534.116	F	TT
					37.6707	M	TT
					151.193	F	TT
					410.359	M	TT
					198.777	M	TT
					-111.662	F	TT
					258.458	F	TT
					-78.0449	M	TT
					-187.801	F	TT
					40.6829	M	TT
					-518.5	F	TT
					-306.272	M	TT
					145.723	F	TT
					-71.7009	F	TT
					-330.796	M	TT
					-72.4854	M	TT
					-30.3838	M	TT
					-341.782	M	TT
					304.182	F	TT
					185.733	F	TT
					-31.7319	F	TT
					218.353	F	TT
					-158.066	M	TT
					-552.293	M	TT
					-16.9212	F	TT
					-2.47155	F	TT
					-212.058	F	TT
					167.035	M	TT
					-59.0938	M	TT
					-209.493	M	TT
					217.701	M	TT
					-298.835	F	TT
					77.236	M	TT
					-402.905	M	TT
					153.084	F	TT
					-217.829	M	TT
					66.7804	F	TT
					-351.841	M	TT
					277.224	M	TT
					453.112	M	TT
					841.925	M	TT
					-400.457	M	TT
					-13.4542	M	TT
					84.9717	M	TT
					-462.182	M	TT
					-121.475	F	TT
					-146.57	F	TT
					-224.006	F	TT
					-76.5534	F	TT
					281.326	F	TT
					-136.669	M	TT
					173.906	M	TT
					-565.036	M	TT
					-459.817	F	TT
					-120.126	M	TT
					-1.07012	F	TT
					-498.942	F	TT
					-123.835	M	TT
					259.871	M	TT
					-185.492	F	TT
					-188.275	F	TT
					-622.477	F	TT
					195.292	M	TT
					494.25	F	TT
					-293.489	M	TT
					-182.696	F	TT
					-521.801	M	TT
					-729.361	M	TT
					862.357	M	TT
					-353.452	M	TT
					-380.38	F	TT
					392.06	F	TT
					-130.906	M	TT
					-141.81	F	TT
					711.316	F	TT
					509.904	F	TT
					-338.802	F	TT
					72.6743	F	TT
					171.866	M	TT
					129.447	F	TT
					86.8302	F	TT
					-87.5945	M	TT
					-556.832	M	TT
					477.658	M	TT
					443.751	M	TT
					-354.087	F	TT
					349.015	M	TT
					533.885	M	TT
					416.697	M	TT
					175.127	F	TT
					227.808	M	TT
					-188.805	F	TT
					-205.914	F	TT
					993.114	M	TT
					604.929	F	TT
					-73.6269	F	TT
					-190.371	F	TT
					153.247	M	TT
					-253.619	M	TT
					-190.891	F	TT
					653.842	F	TT
					210.68	F	TT
					318.292	M	TT
					-290.726	F	TT
					-954.302	F	TT
					-373.294	F	TT
					-540.293	F	TT
					347.261	F	TT
					141.299	F	TT
					218.084	M	TT
					260.473	F	TT
					407.681	M	TT
					90.9414	F	TT
					-852.411	M	TT
					52.7227	F	TT
					524.223	M	TT
					-201.161	F	TT
					-171.572	M	TT
					-1.3934	F	TT
					24.0907	F	TT
					-34.3565	M	TT
					199.892	M	TT
					143.008	M	TT
					-407.736	F	TT
					-250.534	F	TT
					284.122	M	TT
					-198.531	M	TT
					417.441	M	TT
					88.3088	F	TT
					-699.362	M	TT
					-124.997	F	TT
					-102.713	F	TT
					542.233	F	TT
					15.133	M	TT
					-131.73	F	TT
					-102.443	M	TT
					-22.7901	F	TT
					424.276	M	TT
					99.14	M	TT
					105.732	F	TT
					375.948	F	TT
					-104.616	F	TT
					-164.898	F	TT
					-487.77	M	TT
					-43.0044	M	TT
					285.833	F	TT
					-373.351	F	TT
					-94.578	M	TT
					-4.27736	F	TT
					-176.487	M	TT
					-59.6663	M	TT
					179.847	M	TT
					78.6141	F	TT
					79.3681	M	TT
					-128.399	F	TT
					292.537	F	TT
					764.942	M	TT
					114.667	M	TT
					-95.7834	M	TT
					-164.57	M	TT
					447.206	F	TT
					-503.971	M	TT
					88.1923	F	TT
					340.089	F	TT
					333.18	F	TT
					-92.4855	F	TT
					407.91	F	TT
					-441.053	F	TT
					259.215	F	TT
					95.2864	M	TT
					27.9407	F	TT
					110.218	F	TT
					-411.238	M	TT
					-108.308	M	TT
					-64.6011	F	TT
					355.583	F	TT
					-137.58	F	TT
					-51.4586	M	TT
					192.343	F	TT
					-499.134	M	TT
					-228.138	F	TT
					-115.719	M	TT
					-235.337	M	TT
					606.19	F	TT
					-284.083	F	TT
					-168.317	M	TT
					-975.778	M	TT
					-325.632	F	TT
					166.109	M	TT
					-120.521	F	TT
					-13.2049	M	TT
					-383.603	M	TT
					-213.689	M	TT
					158.82	M	TT
					-6.01166	F	TT
					-87.7481	M	TT
					-628.435	M	TT
					-62.1319	M	TT
					286.65	F	TT
					96.9883	M	TT
					119.174	F	TT
					126.492	M	TT
					-246.124	F	TT
					-459.545	F	TT
					265.114	M	TT
					-268.459	F	TT
					-568.204	F	TT
					-191.219	M	TT
					215.977	M	TT
					-511.664	F	TT
					452.368	F	TT
					-84.6172	M	TT
					371.573	F	TT
					123.728	F	TT
					-38.342	F	TT
					-144.199	F	TT
					689.079	M	TT
					-107.11	M	TT
					-113.663	M	TT
					-473.449	F	TT
					-562.356	M	TT
					-20.1345	F	TT
					-24.709	M	TT
					289.222	F	TT
					144.504	F	TT
					-40.9911	M	TT
					493.159	M	TT
					112.57	F	TT
					126.245	F	TT
					5.07535	F	TT
					-227.711	F	TT
					240.481	F	TT
					-139.761	M	TT
					431.317	M	TT
					-325.499	M	TT
					-35.7686	M	TT
					462.369	F	TT
					-253.226	F	TT
					152.861	M	TT
					436.063	F	TT
					-312.644	F	TT
					391.392	F	TT
					-379.869	F	TT
					-137.117	M	TT
					-401.378	M	TT
					-355.876	F	TT
					-412.082	M	TT
					-264.865	F	TT
					14.2106	F	TT
					-701.084	M	TT
					197.814	M	TT
					94.2957	F	TT
					-664.577	M	TT
					-344.704	M	TT
					296.062	M	TT
					74.3347	F	TT
					-483.596	M	TT
					-885.609	F	TT
					93.4571	M	TT
					90.1238	M	TT
					-221.981	F	TT
					66.8247	M	TT
					208.224	F	TT
					171.735	F	TT
					65.9206	F	TT
					-426.982	M	TT
					98.6282	F	TT
					-440.096	M	TT
					-359.208	F	TT
					344.531	F	TT
					-172.598	M	TT
					-408.469	F	TT
					25.7781	F	TT
					355.13	M	TT
					-525.842	M	TT
					-6.14531	F	TT
					21.1573	M	TT
					405.253	F	TT
					-283.757	M	TT
					-137.343	M	TT
					272.421	M	CT
					75.5458	F	TT
					-29.736	F	TT
					-8.76162	F	TT
[truncated: 27,588 more rows]

## Sheet: Supplementary Figure 1
Total SNP heritability (h2SNP) for Supplementary Fig. 1.
GMV; gray matter volume, SA: surface area, CT: cortical thickness
Each hemishere consisted of 180regions of HCP parcellation (Glasser et al. 2016, Nature 536, 171)
GCTA* was used to estimate h2SNP.
sample sizes may be found in Supplementary Data 1
*Yang et al. (2011) GCTA: a tool for genome-wide complex trait analysis. Am. J. Hum. Genet. 88, 76–82.
	GMV				SA				CT
region*	h2SNP_total_male_LH	h2SNP_total_male_RH	h2SNP_total_female_LH	h2SNP_total_female_RH	h2SNP_total_male_LH	h2SNP_total_male_RH	h2SNP_total_female_LH	h2SNP_total_female_RH	h2SNP_total_male_LH	h2SNP_total_male_RH	h2SNP_total_female_LH	h2SNP_total_female_RH
V1	0.582424	0.523881	0.61462	0.637354	0.653322	0.653832	0.74973	0.71468	0.255431	0.222299	0.312951	0.419205
MST	0.067372	0.229519	0.16165	0.140229	0.140918	0.246083	0.251606	0.154332	0.079323	0.048186	0.123285	0.163902
V6	0.241223	0.242852	0.260167	0.288496	0.379884	0.374967	0.340419	0.36294	0.21153	0.156373	0.144887	0.240967
V2	0.554171	0.521904	0.634758	0.611863	0.58663	0.545103	0.665242	0.65716	0.363183	0.342164	0.444478	0.417119
V3	0.465726	0.549613	0.510638	0.530398	0.511811	0.491729	0.541661	0.568949	0.31487	0.438377	0.290512	0.234896
V4	0.342318	0.376197	0.400801	0.437848	0.411142	0.408784	0.469823	0.458764	0.210878	0.276814	0.22058	0.198675
V8	0.086109	0.216576	0.266804	0.314835	0.187705	0.359284	0.296333	0.318145	0.135334	0.169121	0.080928	0.078332
4	0.337008	0.343517	0.453151	0.42134	0.478429	0.43196	0.435966	0.42283	0.326814	0.221601	0.275703	0.232734
3b	0.374266	0.410553	0.455625	0.483544	0.471714	0.595023	0.504657	0.48914	0.210453	0.199298	0.261608	0.213168
FEF	0.105629	0.172994	0.26209	0.219195	0.084387	0.161275	0.205155	0.161935	0.029999	0.018074	0.080992	0.112018
PEF	0.067879	0.092022	0.112765	0.140019	0.160184	0.036382	0.105322	0.143861	0.063628	0.046647	0.073808	0.124318
55b	0.049144	0.171782	0.261357	0.203524	0.11575	0.08659	0.181613	0.161173	0.115056	0.100203	0.123452	0.128285
V3A	0.310857	0.26426	0.253418	0.290159	0.285398	0.308621	0.294999	0.285486	0.196055	0.140009	0.124359	0.086324
RSC	0.319009	0.224616	0.296163	0.335182	0.409559	0.408915	0.388819	0.358275	0.392895	0.341879	0.339952	0.301076
POS2	0.273114	0.299536	0.353818	0.3958	0.252738	0.33729	0.343349	0.391359	0.14137	0.105454	0.198161	0.097557
V7	0.260803	0.190439	0.240608	0.223664	0.260268	0.203334	0.195764	0.196649	0.140995	0.086384	0.146094	0.132333
IPS1	0.245301	0.152869	0.257147	0.222329	0.286494	0.239251	0.280678	0.282819	0.132912	0.141199	0.255809	0.168933
FFC	0.162515	0.257325	0.308887	0.377086	0.15629	0.262288	0.300244	0.390445	0.093694	0.114916	0.156103	0.177335
V3B	0.137777	0.110925	0.204043	0.161119	0.191659	0.126499	0.241423	0.287915	0.119028	0.10693	0.23982	0.148259
LO1	0.250062	0.194334	0.187057	0.205846	0.324405	0.327124	0.317667	0.314444	0.082095	0.057534	0.030877	0.092554
LO2	0.267267	0.161658	0.275117	0.220391	0.189952	0.231754	0.193319	0.181932	0.13381	0.003241	0.13208	0.146336
PIT	0.136684	0.136361	0.142857	0.235704	0.157215	0.230958	0.200792	0.272215	0.076514	0.098414	0.019975	0.118861
MT	0.169777	0.072811	0.102701	0.181121	0.149865	0.2089	0.217248	0.114333	0.12428	0.002584	0.135714	0.073641
A1	0.182041	0.259425	0.35411	0.313214	0.306641	0.336876	0.295238	0.338955	0.145165	0.149187	0.192772	0.182225
PSL	0.105836	0.203997	0.16705	0.23111	0.116739	0.129857	0.096156	0.20746	0.143265	0.004204	0.132754	0.029897
SFL	0.245767	0.275524	0.354253	0.271427	0.314942	0.198351	0.373074	0.319584	0.226121	0.103306	0.144805	0.188889
PCV	0.372202	0.366973	0.325233	0.253179	0.427228	0.315583	0.414944	0.397563	0.156991	0.234635	0.161883	0.08817
STV	0.15661	0.192111	0.260652	0.183282	0.150261	0.201892	0.202425	0.218322	0.054946	0.06011	0.099613	0.108215
7Pm	0.273697	0.229911	0.16545	0.192319	0.344952	0.31149	0.303533	0.329306	0.09221	0.078371	0.074762	0.180969
7m	0.364479	0.27086	0.347784	0.339936	0.336131	0.308982	0.353323	0.349577	0.077227	0.206809	0.116277	0.146217
POS1	0.436771	0.427979	0.45444	0.436364	0.461205	0.435779	0.447427	0.476578	0.226345	0.17075	0.261485	0.171109
23d	0.289371	0.215723	0.199096	0.308261	0.217738	0.268834	0.150641	0.261706	0.081931	0.089119	0.139434	0.10374
v23ab	0.30583	0.276937	0.25294	0.280123	0.276392	0.310002	0.249986	0.276783	0.138568	0.114737	0.211161	0.022612
d23ab	0.319111	0.237974	0.311367	0.207927	0.305032	0.178134	0.332194	0.241437	0.264086	0.101049	0.133463	0.123742
31pv	0.255717	0.259121	0.27809	0.279125	0.225737	0.226746	0.371389	0.317652	0.198948	0.171517	0.156834	0.117329
5m	0.255605	0.196835	0.290513	0.20545	0.322731	0.264045	0.360017	0.251247	0.229628	0.198564	0.191901	0.218561
5mv	0.281581	0.300899	0.351704	0.302517	0.34152	0.345417	0.368491	0.328562	0.184814	0.237496	0.229393	0.21803
23c	0.258732	0.251483	0.172312	0.214477	0.285276	0.265006	0.214774	0.169366	0.113044	0.179561	0.128225	0.096025
5L	0.187703	0.195441	0.18861	0.249216	0.277044	0.284457	0.217181	0.270478	0.213744	0.137926	0.182791	0.204856
24dd	0.282079	0.260871	0.372677	0.364457	0.300565	0.341085	0.342497	0.342305	0.131731	0.077766	0.181668	0.216449
24dv	0.181391	0.069318	0.180124	0.233294	0.195811	0.218695	0.198963	0.311318	0.059054	0.100912	0.137107	0.09301
7AL	0.250368	0.118946	0.252363	0.199923	0.270412	0.14106	0.333744	0.301922	0.218198	0.177636	0.12583	0.171961
SCEF	0.327684	0.183384	0.348912	0.340227	0.379665	0.308595	0.382293	0.352777	0.250481	0.146072	0.157509	0.116657
6ma	0.239824	0.220779	0.288827	0.298037	0.254408	0.237151	0.269142	0.32691	0.144961	0.075432	0.187683	0.076267
7Am	0.336955	0.315509	0.315573	0.277546	0.398518	0.362932	0.449956	0.392756	0.179024	0.249188	0.191985	0.117864
7PL	0.238097	0.177995	0.187794	0.166671	0.279889	0.20608	0.253643	0.244974	0.13777	0.115274	0.182626	0.166031
7PC	0.152251	0.10412	0.185013	0.177612	0.165396	0.046236	0.198272	0.227295	0.195829	0.193616	0.112954	0.086249
LIPv	0.235456	0.140657	0.252707	0.198727	0.223436	0.121005	0.340996	0.178635	0.153538	0.12773	0.076111	0.093617
VIP	0.235625	0.194453	0.182815	0.093372	0.249256	0.138696	0.393756	0.287619	0.114146	0.119425	0.124302	0.057717
MIP	0.168126	0.127363	0.215125	0.196896	0.348849	0.235233	0.285786	0.261077	0.136733	0.142462	0.072504	0.120342
1	0.292492	0.358157	0.442418	0.404334	0.239358	0.348458	0.346974	0.25105	0.314081	0.322793	0.353921	0.318075
2	0.120946	0.23001	0.258582	0.236677	0.150421	0.21152	0.281822	0.242231	0.184994	0.261272	0.219798	0.213705
3a	0.316649	0.290675	0.392575	0.372048	0.413465	0.457144	0.462626	0.50959	0.24616	0.195728	0.259051	0.178066
6d	0.248478	0.256824	0.333588	0.28814	0.284043	0.224525	0.246944	0.218125	0.174768	0.1805	0.102497	0.115466
6mp	0.203738	0.186369	0.33613	0.273883	0.301641	0.214584	0.250589	0.250625	0.194296	0.193605	0.180135	0.140354
6v	0.317405	0.261478	0.357979	0.24691	0.288159	0.133633	0.210442	0.177497	0.149966	0.059379	0.137943	0.094422
p24pr	0.210353	0.120009	0.127772	0.144908	0.219234	0.101038	0.138917	0.153204	0.124313	0.044463	0.103631	0.095309
33pr	0.241927	0.200197	0.158433	0.166112	0.260127	0.063012	0.224286	0.19131	0.197357	0.177497	0.142919	0.153026
a24pr	0.098558	0.109856	0.131914	0.155872	0.216758	0.087659	0.165418	0.206475	0.032278	0.061174	0.059439	0.093529
p32pr	0.265285	0.206424	0.246337	0.181914	0.3538	0.324643	0.294404	0.389407	0.15125	0.167294	0.158984	0.131528
a24	0.031302	0.084072	0.006189	0.122571	0.222531	0.205673	0.061405	0.142269	0.151271	0.187079	0.183518	0.180714
d32	0.265643	0.119069	0.140688	0.231545	0.322711	0.221047	0.208769	0.268919	0.152016	0.055813	0.086224	0.160493
8BM	0.244779	0.281904	0.368503	0.421573	0.298421	0.269963	0.280967	0.322632	0.294109	0.220236	0.244449	0.299268
p32	0.071403	0.04209	0.047711	0.0877	0.241442	0.146705	0.281108	0.220335	0.164448	0.057296	0.030583	0.070875
10r	0.049051	0.18313	0.148613	0.121589	0.080596	0.124928	0.106445	0.171282	0.059673	0.091843	0.18433	0.142361
47m	0.236421	0.417023	0.251679	0.319673	0.405459	0.399849	0.411901	0.407702	0.054804	0.162704	0.079925	0.076704
8Av	0.178808	0.269894	0.265925	0.132263	0.221017	0.191035	0.308969	0.165297	0.032998	0.242491	0.161221	0.113873
8Ad	0.259135	0.243316	0.24702	0.232508	0.243084	0.221048	0.1776	0.210279	0.072642	0.096139	0.148003	0.08026
9m	0.205699	0.211295	0.257667	0.281445	0.252426	0.173576	0.255355	0.265052	0.26809	0.231202	0.211519	0.216646
8BL	0.217215	0.2189	0.243715	0.248518	0.205651	0.231506	0.284664	0.244923	0.15743	0.182854	0.128305	0.154595
9p	0.242878	0.188031	0.26094	0.120534	0.260485	0.247702	0.227331	0.154076	0.189248	0.234959	0.233998	0.152189
10d	0.200231	0.206539	0.176186	0.103667	0.204358	0.158474	0.316325	0.193789	0.219533	0.29465	0.175662	0.144527
8C	0.264519	0.206507	0.278189	0.237832	0.253959	0.260227	0.312917	0.287888	0.110351	0.095299	0.081791	0.201595
44	0.130641	0.152972	0.167754	0.210485	0.16531	0.209289	0.166738	0.157834	0.006487	0.16612	0.144419	0.098364
45	0.229515	0.17736	0.285104	0.168825	0.226687	0.231652	0.340871	0.20981	0.05888	0.13891	0.112662	0.155247
47l	0.268853	0.298726	0.312116	0.327482	0.373768	0.30029	0.390153	0.291813	0.169357	0.222362	0.211592	0.143205
a47r	0.351197	0.365574	0.300655	0.288219	0.374163	0.378767	0.425893	0.367135	0.112597	0.116881	0.105486	0.098371
6r	0.145608	0.206332	0.254081	0.187761	0.174175	0.118395	0.232348	0.17763	0.066644	0.049966	0.160944	0.101602
IFJa	0.180715	0.115015	0.17048	0.173723	0.25077	0.046398	0.184197	0.184545	0.156759	0.033301	0.135846	0.092825
IFJp	0.155254	0.090508	0.158267	0.197411	0.185675	0.140848	0.220747	0.300965	0.073322	0.074468	0.12634	0.111373
IFSp	0.209851	0.17695	0.270105	0.200246	0.21874	0.147422	0.265616	0.136846	0.128766	0.043802	0.13468	0.119441
IFSa	0.184636	0.179614	0.258773	0.083832	0.216063	0.164893	0.270539	0.107773	0.114001	0.046568	0.048375	0.030764
p9-46v	0.265642	0.262793	0.243883	0.167032	0.293954	0.273411	0.281144	0.167031	0.147313	0.119912	0.086016	0.065759
46	0.286935	0.287579	0.232975	0.248872	0.280275	0.287023	0.285254	0.242108	0.062872	0.219162	0.086236	0.203028
a9-46v	0.251169	0.153703	0.141811	0.125294	0.257474	0.239169	0.158189	0.114115	0.183708	-0.025329	0.186493	-0.014975
9-46d	0.214311	0.30289	0.204597	0.195041	0.250247	0.238328	0.243799	0.212937	0.116396	0.212771	0.059986	0.185419
9a	0.20658	0.187669	0.214187	0.212319	0.182686	0.183112	0.230441	0.195797	0.242944	0.182359	0.211168	0.19269
10v	0.25924	0.16682	0.203501	0.163491	0.154782	0.170293	0.237529	0.177969	0.166164	0.137934	0.152197	0.054409
a10p	0.263628	0.236971	0.199507	0.198234	0.229009	0.232268	0.245269	0.209448	0.060505	0.133109	0.062356	0.107853
10pp	0.276377	0.224815	0.196016	0.223873	0.11231	0.268767	0.181694	0.264389	0.160561	0.124202	0.141127	0.141381
11l	0.385954	0.414529	0.338831	0.529165	0.422546	0.462207	0.455478	0.539057	0.210918	0.144618	0.152833	0.211523
13l	0.382581	0.281641	0.515139	0.397637	0.446629	0.454053	0.515873	0.495745	0.158108	0.108834	0.220302	0.110579
OFC	0.373515	0.331128	0.350384	0.422012	0.481227	0.450333	0.488601	0.464789	0.197601	0.227634	0.229058	0.31282
47s	0.389289	0.341194	0.403574	0.391926	0.392364	0.41159	0.36	0.434717	0.128649	0.159599	0.048099	0.123405
LIPd	0.203885	0.182564	0.157432	0.202887	0.252309	0.119263	0.284069	0.19904	0.052455	0.094329	0.083962	0.078338
6a	0.166809	0.296085	0.317723	0.235781	0.259706	0.350305	0.330448	0.37914	0.144456	0.231622	0.173875	0.075581
i6-8	0.142029	0.23262	0.169482	0.211307	0.125711	0.201401	0.247662	0.226183	-0.03712	0.138753	0.092754	0.142792
s6-8	0.204997	0.161238	0.130406	0.175128	0.234908	0.183541	0.243588	0.26173	0.109449	0.080215	0.129727	0.090401
43	0.225608	0.14286	0.18336	0.266185	0.14434	0.130525	0.113211	0.187941	0.132425	0.158558	0.148431	0.216134
OP4	0.16261	0.369151	0.224584	0.47005	0.222556	0.4249	0.190278	0.459317	0.164149	0.197756	0.118655	0.250031
OP1	0.231545	0.141377	0.308905	0.239888	0.333022	0.342059	0.236174	0.315992	0.253276	0.109986	0.189291	0.141416
OP2-3	0.322157	0.30966	0.391448	0.261818	0.303957	0.370922	0.323695	0.316848	0.369297	0.292703	0.194087	0.193219
52	0.31884	0.325223	0.413951	0.304292	0.37923	0.398905	0.477806	0.34404	0.279637	0.313961	0.208265	0.303925
RI	0.361538	0.361592	0.418556	0.390386	0.448451	0.459306	0.395829	0.443767	0.235333	0.299226	0.224097	0.296228
PFcm	0.294769	0.215117	0.409189	0.372911	0.332329	0.382126	0.263151	0.370448	0.136636	0.078573	0.148651	0.15041
PoI2	0.399062	0.426553	0.464247	0.493025	0.559284	0.53405	0.512153	0.466982	0.177868	0.228962	0.245223	0.195234
TA2	0.349997	0.419556	0.409689	0.378817	0.349479	0.320732	0.37532	0.380639	0.2938	0.389022	0.325372	0.376756
FOP4	0.207063	0.231909	0.160292	0.291489	0.294346	0.313323	0.258156	0.359451	0.049013	0.043939	0.082571	0.024967
MI	0.394485	0.320687	0.4546	0.391382	0.541422	0.526768	0.550714	0.501654	0.049888	0.169886	0.188479	0.125601
Pir	0.322548	0.312838	0.223582	0.344552	0.258332	0.243487	0.197115	0.269724	0.166299	0.172292	0.198069	0.258888
AVI	0.327345	0.251326	0.443884	0.352278	0.422749	0.325457	0.461824	0.312703	0.068267	0.117603	0.25297	0.117217
AAIC	0.265672	0.356636	0.338727	0.357272	0.251668	0.366034	0.286638	0.34078	0.168387	0.187513	0.158393	0.108419
FOP1	0.144878	0.196398	0.18755	0.195075	0.147064	0.130762	0.155828	0.214189	0.096742	0.122508	0.167176	0.141437
FOP3	0.429445	0.334766	0.402766	0.428001	0.505304	0.427186	0.420394	0.414829	0.199645	0.184247	0.122098	0.05882
FOP2	0.324904	0.310437	0.25593	0.386286	0.230164	0.279476	0.24095	0.344562	0.1637	0.178222	0.153447	0.165491
PFt	0.205566	0.354843	0.223212	0.321283	0.291534	0.381371	0.339769	0.431695	0.19799	0.070794	0.063684	0.114201
AIP	0.198821	0.221714	0.175018	0.196144	0.188419	0.217362	0.157729	0.239832	0.125681	0.113248	0.037883	0.074057
EC	0.258388	0.280901	0.407076	0.240407	0.392562	0.230288	0.365891	0.26135	0.120958	0.09023	0.189254	0.239619
PreS	0.2713	0.31671	0.233827	0.3054	0.322943	0.392832	0.403424	0.31847	0.21205	0.217944	0.307108	0.175988
H	0.189487	0.161963	0.13442	0.35399	0.332493	0.277395	0.360138	0.430937	0.275746	0.276986	0.318965	0.319716
ProS	0.474794	0.464508	0.519227	0.527741	0.488631	0.541316	0.522637	0.550856	0.291586	0.275867	0.26829	0.3199
PeEc	0.538578	0.470229	0.529567	0.50198	0.528915	0.447683	0.508807	0.46468	0.32383	0.254052	0.30934	0.214466
STGa	0.231495	0.230381	0.30101	0.205321	0.193629	0.150919	0.309254	0.221902	0.267388	0.246659	0.220866	0.277981
PBelt	0.276617	0.266137	0.315702	0.398584	0.309745	0.359246	0.347142	0.380767	0.129103	0.210166	0.256436	0.261048
A5	0.31853	0.362543	0.431711	0.437273	0.379431	0.404382	0.354187	0.453913	0.198028	0.1896	0.186819	0.159781
PHA1	0.432627	0.335682	0.54539	0.448416	0.301191	0.283896	0.366893	0.387303	0.347709	0.278738	0.342882	0.302208
PHA3	0.193149	0.210057	0.315051	0.26373	0.275234	0.39051	0.322929	0.391386	0.235389	0.223861	0.206054	0.27561
STSda	0.266708	0.249782	0.277584	0.347499	0.328296	0.266359	0.263773	0.276918	0.153273	0.153677	0.15906	0.27058
STSdp	0.139594	0.38115	0.25018	0.397191	0.303579	0.421042	0.367763	0.410725	0.116518	0.156806	0.158922	0.224788
STSvp	0.218349	0.257998	0.336912	0.294517	0.251423	0.27592	0.385943	0.270921	0.053391	0.174947	0.053591	0.142815
TGd	0.287837	0.224312	0.27885	0.314999	0.335358	0.35302	0.398488	0.406829	0.184394	0.193493	0.242221	0.20174
TE1a	0.213067	0.26846	0.303095	0.296172	0.322594	0.301417	0.361656	0.339742	0.168941	0.149309	0.162067	0.090363
TE1p	0.335929	0.30301	0.321089	0.294529	0.323621	0.346575	0.264844	0.317831	0.089459	0.181526	0.18835	0.157007
TE2a	0.197853	0.255334	0.242667	0.362785	0.230425	0.35161	0.270333	0.372895	0.164605	0.304545	0.239914	0.264734
TF	0.212173	0.280755	0.307617	0.405095	0.374689	0.426894	0.454493	0.50875	0.28327	0.114347	0.281325	0.218826
TE2p	0.230261	0.273383	0.286322	0.305422	0.151626	0.255815	0.284362	0.243433	0.161051	0.023793	0.080252	0.129558
PHT	0.432324	0.359125	0.334161	0.3994	0.39587	0.339143	0.351242	0.33857	0.159288	0.157708	0.096033	0.094014
PH	0.149885	0.142188	0.257333	0.167533	0.153041	0.293128	0.3602	0.36274	0.004645	0.102312	0.160175	0.120811
TPOJ1	0.157038	0.297493	0.189713	0.330946	0.216533	0.28613	0.286129	0.30032	0.148214	0.055517	0.185481	0.137443
TPOJ2	0.18068	0.192069	0.305033	0.234674	0.230743	0.26658	0.348553	0.275741	-0.009668	0.1183	0.110479	0.150493
TPOJ3	0.139256	0.203797	0.154049	0.110874	0.180114	0.30639	0.255619	0.178268	0.071464	0.045352	0.07855	0.074233
DVT	0.356697	0.329981	0.416452	0.298781	0.313578	0.419237	0.394102	0.393604	0.297332	0.257559	0.248575	0.22624
PGp	0.234254	0.188373	0.195758	0.178276	0.254647	0.188782	0.212046	0.147218	0.139702	0.108632	0.06715	0.079603
IP2	0.211514	0.133653	0.201226	0.207765	0.177122	0.1926	0.207056	0.257549	0.055309	0.150676	0.074342	0.117345
IP1	0.313144	0.225661	0.204828	0.218204	0.30697	0.14289	0.208876	0.248996	0.128132	0.107846	0.098823	0.010304
IP0	0.243769	0.108435	0.292549	0.219242	0.297819	0.111755	0.304059	0.261632	0.146449	0.19288	0.119281	0.133295
PFop	0.295108	0.363458	0.343315	0.403436	0.262471	0.388905	0.295413	0.396546	0.173831	0.082172	0.114099	0.135238
PF	0.271376	0.391382	0.349032	0.3241	0.23981	0.290412	0.262985	0.341664	0.138737	0.119173	0.074284	0.114686
PFm	0.218446	0.153578	0.317258	0.213632	0.141195	0.152575	0.270559	0.246911	0.189328	0.042392	0.112908	0.161618
PGi	0.34013	0.197027	0.346902	0.176987	0.353889	0.269325	0.455093	0.237855	0.075957	0.107942	0.133202	0.089782
PGs	0.395894	0.223519	0.307816	0.272842	0.36098	0.305931	0.332991	0.265079	0.186653	0.103687	0.161191	0.182403
V6A	0.218051	0.14258	0.156748	0.174144	0.220401	0.226559	0.177447	0.1706	0.122969	0.100717	0.156624	0.089552
VMV1	0.416326	0.30706	0.449395	0.292498	0.236875	0.284852	0.281853	0.251467	0.277315	0.240399	0.307813	0.215386
VMV3	0.062397	0.239006	0.095012	0.153245	0.189656	0.322397	0.230678	0.237477	0.097444	0.248177	0.159658	0.155545
PHA2	0.288169	0.259161	0.252714	0.334857	0.343433	0.424495	0.287231	0.435491	0.285222	0.190636	0.353024	0.278707
V4t	0.167455	0.180791	0.137018	0.107126	0.161472	0.222721	0.121316	0.17178	0.016446	0.039086	0.08507	0.074392
FST	0.166692	0.24661	0.154574	0.248086	0.195457	0.261139	0.340139	0.219263	0.096886	0.043145	0.117877	0.063307
V3CD	0.232331	0.187252	0.262311	0.22215	0.207772	0.140451	0.279307	0.145904	0.111306	0.086234	0.081699	0.126741
LO3	0.176328	0.21551	0.108765	0.109244	0.238719	0.203021	0.171741	0.226273	0.085961	0.077182	0.064096	0.028631
VMV2	0.171626	0.19385	0.105001	0.168671	0.294655	0.302766	0.193694	0.248269	0.233441	0.229028	0.168067	0.261574
31pd	0.287981	0.21792	0.193058	0.231776	0.334787	0.330899	0.359142	0.369182	0.067659	0.08911	0.107997	0.115645
31a	0.207681	0.161533	0.163632	0.170039	0.239718	0.144403	0.156983	0.286799	0.107709	0.121235	0.164935	0.061005
VVC	0.204815	0.302573	0.360047	0.347181	0.115697	0.338435	0.242709	0.306233	0.110346	0.115146	0.154745	0.173373
25	0.15666	0.238	0.315043	0.337047	0.367814	0.420409	0.397477	0.4166	0.09137	0.127545	0.180995	0.132854
s32	0.060397	0.150065	0.015245	0.131715	0.199754	0.177179	0.286281	0.199299	0.117901	0.108151	0.111256	0.171939
pOFC	0.297894	0.314981	0.484653	0.299579	0.460448	0.488741	0.483522	0.418585	0.110902	0.226923	0.192909	0.201701
PoI1	0.336904	0.389439	0.401337	0.377429	0.311338	0.44608	0.384058	0.412819	0.339002	0.395781	0.267616	0.259559
Ig	0.271257	0.43464	0.405972	0.44579	0.382558	0.418539	0.398686	0.425435	0.204241	0.283256	0.184995	0.22209
FOP5	0.373454	0.325531	0.402681	0.36816	0.477399	0.38547	0.496581	0.393414	0.062888	0.108042	0.165877	0.047352
p10p	0.19963	0.139961	0.214935	0.125626	0.159447	0.243131	0.278819	0.23258	0.110825	0.01421	0.09775	0.096121
p47r	0.178378	0.213918	0.263743	0.165478	0.2943	0.321178	0.243757	0.273406	0.135345	0.048343	0.104023	0.044259
TGv	0.229707	0.138819	0.196434	0.369235	0.321293	0.350814	0.328888	0.445697	0.11431	0.12687	0.160692	0.111629
MBelt	0.334875	0.341784	0.41711	0.434922	0.330942	0.323256	0.346595	0.320079	0.249258	0.216633	0.234079	0.229602
LBelt	0.335148	0.27317	0.296969	0.325702	0.264723	0.405938	0.381675	0.408035	0.188289	0.265056	0.223601	0.149769
A4	0.304428	0.388438	0.374873	0.430931	0.290866	0.348732	0.264904	0.414367	0.205952	0.150025	0.262584	0.217133
STSva	0.175448	0.200826	0.220335	0.134962	0.309573	0.298575	0.303279	0.289182	0.076855	0.142286	0.134383	0.113018
TE1m	0.231891	0.245582	0.149319	0.182162	0.237031	0.237742	0.242177	0.214835	0.061229	0.153584	0.131584	0.062946
PI	0.315158	0.395733	0.397092	0.491453	0.331968	0.438997	0.462113	0.420282	0.208354	0.2895	0.243862	0.311119
a32pr	0.167151	0.209091	0.130775	0.152096	0.352746	0.371359	0.318684	0.300125	0.143135	0.145103	0.100994	0.053871
p24	0.18946	0.134855	0.11651	0.169535	0.251469	0.142113	0.177879	0.210591	0.098668	0.156065	0.150499	0.087293
* HCP parcellation: Glasser et al. Nature 536, 171–178 (2016)

## Sheet: Supplementary Figure 2
Data corresponding to Supplementary Fig. 2
Panels a, b, c: phenotypic sex difference in regional GMV, SA and CT (reported below, show in t-statistics calculated as described in Methods in main text) for the 180 regions of the HCP parcellation* in each hemisphere.
Exact sample sizes for the various phenotypes may be found in Supplementary Data 1
Also included are sex differences in h2SNP ( male - female) of GMV, SA and CT used in panels (d,e,f).
*Glasser et al. 2016, Nature 536, 171
	GMV					SA					CT
Region*	h2SNP_M - h2SNP_F (LH)	h2SNP_M- h2SNP_F (RH)	ΔGMV ( M - F) LH	ΔGMV ( M - F) RH		h2SNP_M - h2SNP_F (LH)	h2SNP_M- h2SNP_F (RH)	ΔSA ( M - F) LH	ΔSA ( M - F) RH		h2SNP_M - h2SNP_F (LH)	h2SNP_M- h2SNP_F (RH)	ΔCT ( M - F) LH	ΔCT ( M - F) RH
V1	-0.032196	-0.113473	9.39494	10.458		-0.096408	-0.060848	-1.95754	-4.10126		-0.05752	-0.196906	23.2217	23.5064
MST	-0.094278	0.08929	0.163583	7.8535		-0.110688	0.091751	-6.95404	5.38091		-0.043962	-0.115716	-0.43188	5.02573
V6	-0.018944	-0.045644	0.739852	2.27366		0.039465	0.012027	0.856517	3.11815		0.066643	-0.084594	-4.45835	-3.77139
V2	-0.080587	-0.089959	6.1265	6.21799		-0.078612	-0.112057	2.33314	1.9873		-0.081295	-0.074955	12.5482	8.37661
V3	-0.044912	0.019215	10.1085	13.0337		-0.02985	-0.07722	8.18999	14.3058		0.024358	0.203481	9.07561	4.54809
V4	-0.058483	-0.061651	12.9847	15.5078		-0.058681	-0.04998	11.204	15.852		-0.009702	0.078139	-0.0708537	0.231231
V8	-0.180695	-0.098259	1.55291	5.03386		-0.108628	0.041139	12.28	15.3778		0.054406	0.090789	-12.6118	-9.43185
4	-0.116143	-0.077823	-7.67419	-7.96027		0.042463	0.00913	-10.3433	-0.724703		0.051111	-0.011133	1.32698	-8.34089
3b	-0.081359	-0.072991	-13.5331	-11.3999		-0.032943	0.105883	-3.76002	-3.23478		-0.051155	-0.01387	-1.97841	1.35828
FEF	-0.156461	-0.046201	-10.834	-11.3086		-0.120768	-0.00066	0.553406	-1.35547		-0.050993	-0.093944	-6.52314	-6.99971
PEF	-0.044886	-0.047997	-1.14573	-4.49892		0.054862	-0.107479	-0.0245023	-6.73454		-0.01018	-0.077671	1.43158	0.164618
55b	-0.212213	-0.031742	-7.41853	-4.05899		-0.065863	-0.074583	-7.58866	-9.90148		-0.008396	-0.028082	-1.06244	8.48768
V3A	0.057439	-0.025899	2.23703	6.85166		-0.009601	0.023135	-8.18467	1.15818		0.071696	0.053685	10.9139	6.9627
RSC	0.022846	-0.110566	12.9619	4.64425		0.02074	0.05064	13.1503	4.62297		0.052943	0.040803	-6.2777	-14.2169
POS2	-0.080704	-0.096264	-7.209	0.163077		-0.090611	-0.054069	-7.64309	-5.3127		-0.056791	0.007897	7.61434	13.2792
V7	0.020195	-0.033225	-16.615	-9.73711		0.064504	0.006685	-18.0004	-10.3359		-0.005099	-0.045949	4.0542	3.6573
IPS1	-0.011846	-0.06946	-17.429	-13.133		0.005816	-0.043568	-20.053	-12.499		-0.122897	-0.027734	4.62903	3.6609
FFC	-0.146372	-0.119761	9.14541	12.9398		-0.143954	-0.128157	8.80319	17.5105		-0.062409	-0.062419	2.0178	-3.33595
V3B	-0.066266	-0.050194	-8.29514	1.60087		-0.049764	-0.161416	-10.6819	-1.62707		-0.120792	-0.041329	-2.9167	6.35628
LO1	0.063005	-0.011512	1.28294	8.75179		0.006738	0.01268	2.36579	9.2353		0.051218	-0.03502	-1.58034	5.58902
LO2	-0.00785	-0.058733	9.83662	11.5458		-0.003367	0.049822	11.5361	12.2086		0.00173	-0.143095	-1.78981	-0.533429
PIT	-0.006173	-0.099343	14.8066	14.1711		-0.043577	-0.041257	15.4626	16.8869		0.056539	-0.020447	0.181543	-0.951524
MT	0.067076	-0.10831	-4.15938	1.99589		-0.067383	0.094567	-7.01165	4.89945		-0.011434	-0.071057	-3.3753	2.25256
A1	-0.172069	-0.053789	2.51043	-4.0073		0.011403	-0.002079	-8.27151	-20.683		-0.047607	-0.033038	12.2217	7.56603
PSL	-0.061214	-0.027113	15.056	8.8515		0.020583	-0.077603	17.1218	9.42708		0.010511	-0.025693	-5.4603	0.443491
SFL	-0.108486	0.004097	-7.35874	-5.06042		-0.058132	-0.121233	-8.04687	-3.77476		0.081316	-0.085583	-3.3652	1.23816
PCV	0.046969	0.113794	-10.206	-8.08493		0.012284	-0.08198	-4.00306	-2.13662		-0.004892	0.146465	-13.0801	-12.5788
STV	-0.104042	0.008829	11.0675	3.20956		-0.052164	-0.01643	11.138	5.88981		-0.044667	-0.048105	7.44263	3.65638
7Pm	0.108247	0.037592	-15.5762	-8.2468		0.041419	-0.017816	-11.8801	-5.50307		0.017448	-0.102598	-4.91178	-4.7089
7m	0.016695	-0.069076	-9.94193	3.18918		-0.017192	-0.040595	-4.9443	-1.2832		-0.03905	0.060592	-9.55318	4.52566
POS1	-0.017669	-0.008385	9.71163	3.07222		0.013778	-0.040799	-1.8886	-6.1279		-0.03514	-0.000359	7.63826	2.55187
23d	0.090275	-0.092538	8.26946	3.37925		0.067097	0.007128	-4.42289	-6.31543		-0.057503	-0.014621	20.8372	15.6922
v23ab	0.05289	-0.003186	5.4712	5.58677		0.026406	0.033219	-0.270777	-3.42794		-0.072593	0.092125	1.18873	8.61891
d23ab	0.007744	0.030047	-1.69161	-10.4048		-0.027162	-0.063303	-1.90992	-6.83891		0.130623	-0.022693	-0.224528	-4.35361
31pv	-0.022373	-0.020004	-5.65085	-6.43209		-0.145652	-0.090906	-2.16403	0.883596		0.042114	0.054188	1.61388	-0.381907
5m	-0.034908	-0.008615	-19.1061	-9.27232		-0.037286	0.012798	-11.6687	-5.31349		0.037727	-0.019997	-13.7738	-10.1764
5mv	-0.070123	-0.001618	-19.8617	-21.8596		-0.026971	0.016855	-10.5277	-5.88626		-0.044579	0.019466	-6.17809	-6.57441
23c	0.08642	0.037006	-1.35296	1.96172		0.070502	0.09564	-5.57803	0.179029		-0.015181	0.083536	8.21225	10.0148
5L	-0.000907	-0.053775	-20.9981	-18.8297		0.059863	0.013979	-9.13883	-6.99934		0.030953	-0.06693	-18.4161	-18.7783
24dd	-0.090598	-0.103586	-12.8214	-8.35089		-0.041932	-0.00122	-13.8377	-11.476		-0.049937	-0.138683	-6.83964	-0.632507
24dv	0.001267	-0.163976	-8.90656	-5.1375		-0.003152	-0.092623	-9.47773	-12.251		-0.078053	0.007902	-4.37708	2.73638
7AL	-0.001995	-0.080977	-26.3645	-29.7109		-0.063332	-0.160862	-15.3037	-18.257		0.092368	0.005675	-25.4855	-27.8047
SCEF	-0.021228	-0.156843	-13.1822	-12.4921		-0.002628	-0.044182	-4.81352	-8.90845		0.092972	0.029415	-13.8969	-1.33464
6ma	-0.049003	-0.077258	-8.34991	-8.38016		-0.014734	-0.089759	-5.1846	-3.68568		-0.042722	-0.000835	-10.5799	-10.9828
7Am	0.021382	0.037963	-17.9639	-15.9082		-0.051438	-0.029824	-12.585	-8.37478		-0.012961	0.131324	-3.41928	-5.98278
7PL	0.050303	0.011324	-17.4238	-14.5449		0.026246	-0.038894	-15.1465	-9.21703		-0.044856	-0.050757	-2.42741	-9.42401
7PC	-0.032762	-0.073492	-13.8768	-18.4931		-0.032876	-0.181059	-4.87279	-10.7501		0.082875	0.107367	-31.7104	-29.2307
LIPv	-0.017251	-0.05807	-17.2377	-15.2856		-0.11756	-0.05763	-11.3448	-5.15039		0.077427	0.034113	-14.3098	-15.2768
VIP	0.05281	0.101081	-19.4558	-15.716		-0.1445	-0.148923	-15.9437	-11.898		-0.010156	0.061708	-19.372	-17.2632
MIP	-0.046999	-0.069533	-16.3367	-7.13698		0.063063	-0.025844	-17.2418	-6.24294		0.064229	0.02212	-3.70974	-7.12051
1	-0.149926	-0.046177	-22.9284	-25.9646		-0.107616	0.097408	-7.94244	-11.6684		-0.03984	0.004718	-28.3217	-22.7452
2	-0.137636	-0.006667	-18.4752	-23.3384		-0.131401	-0.030711	-8.89831	-17.6467		-0.034804	0.047567	-25.4938	-24.0731
3a	-0.075926	-0.081373	-11.012	-11.7053		-0.049161	-0.052446	-2.61902	-1.39746		-0.012891	0.017662	-2.00366	-11.6046
6d	-0.08511	-0.031316	-2.4379	-4.80198		0.037099	0.0064	14.3071	12.0821		0.072271	0.065034	-30.7394	-27.3204
6mp	-0.132392	-0.087514	1.70306	0.78085		0.051052	-0.036041	9.07335	7.47891		0.014161	0.053251	-19.101	-20.8429
6v	-0.040574	0.014568	5.23992	1.00076		0.077717	-0.043864	1.00986	-1.78216		0.012023	-0.035043	13.9836	11.8534
p24pr	0.082581	-0.024899	-3.58079	-9.30531		0.080317	-0.052166	-11.2976	-18.6754		0.020682	-0.050846	-1.96908	-3.82109
33pr	0.083494	0.034085	-8.79134	-11.2508		0.035841	-0.128298	-11.7162	-10.1222		0.054438	0.024471	-4.8516	-8.93129
a24pr	-0.033356	-0.046016	-12.9769	-11.2658		0.05134	-0.118816	-11.9487	-12.2154		-0.027161	-0.032355	-17.1127	-18.0356
p32pr	0.018948	0.02451	-1.60144	-1.30699		0.059396	-0.064764	-5.88657	-8.53442		-0.007734	0.035766	-10.9359	-6.90411
a24	0.025113	-0.038499	-2.39872	1.18155		0.161126	0.063404	-0.467028	-0.476544		-0.032247	0.006365	-17.4609	-12.8247
d32	0.124955	-0.112476	13.3228	5.20539		0.113942	-0.047872	10.8158	2.85935		0.065792	-0.10468	8.1715	7.00235
8BM	-0.123724	-0.139669	-9.48863	-8.10269		0.017454	-0.052669	1.74196	-4.22222		0.04966	-0.079032	-25.6921	-13.0899
p32	0.023692	-0.04561	10.1408	4.29732		-0.039666	-0.07363	15.3184	7.45927		0.133865	-0.013579	-2.17718	1.03831
10r	-0.099562	0.061541	3.80271	3.39302		-0.025849	-0.046354	6.98224	7.88598		-0.124657	-0.050518	2.01862	-2.33965
47m	-0.015258	0.09735	6.6751	-0.993169		-0.006442	-0.007853	4.92757	6.65567		-0.025121	0.086	-1.28011	-7.98247
8Av	-0.087117	0.137631	-16.1528	-19.3077		-0.087952	0.025738	-16.9045	-19.7742		-0.128223	0.128618	-10.0064	-11.5777
8Ad	0.012115	0.010808	-9.0093	-7.98425		0.065484	0.010769	-5.38661	-5.92348		-0.075361	0.015879	-0.43405	-4.28621
9m	-0.051968	-0.07015	12.3934	10.3625		-0.002929	-0.091476	16.3685	8.16108		0.056571	0.014556	-10.7852	-9.59826
8BL	-0.0265	-0.029618	-5.84397	-4.19277		-0.079013	-0.013417	-5.14176	-3.0839		0.029125	0.028259	-7.61765	-10.4578
9p	-0.018062	0.067497	-8.52617	-3.17717		0.033154	0.093626	-3.35017	2.6795		-0.04475	0.08277	-12.7144	-18.0113
10d	0.024045	0.102872	3.16645	4.83891		-0.111967	-0.035315	8.77872	13.9096		0.043871	0.150123	-20.7844	-19.085
8C	-0.01367	-0.031325	-14.4083	-13.9066		-0.058958	-0.027661	-13.3122	-18.8658		0.02856	-0.106296	-7.57542	-7.06132
44	-0.037113	-0.057513	-7.8976	-9.95184		-0.001428	0.051455	-8.60877	-8.27152		-0.137932	0.067756	9.0079	5.60013
45	-0.055589	0.008535	-0.616054	2.18308		-0.114184	0.021842	-1.09538	4.41504		-0.053782	-0.016337	1.96777	-4.41293
47l	-0.043263	-0.028756	14.8954	11.3743		-0.016385	0.008477	14.9707	18.6847		-0.042235	0.079157	4.61588	-4.15855
a47r	0.050542	0.077355	9.46592	11.7181		-0.05173	0.011632	18.0473	19.7596		0.007111	0.01851	-13.5034	-7.38514
6r	-0.108473	0.018571	7.26757	2.45307		-0.058173	-0.059235	4.63173	-2.47573		-0.0943	-0.051636	16.0637	11.3663
IFJa	0.010235	-0.058708	-8.46216	-3.58335		0.066573	-0.138147	-12.6137	-10.2781		0.020913	-0.059524	4.03644	6.17351
IFJp	-0.003013	-0.106903	0.21345	-12.0849		-0.035072	-0.160117	-5.63227	-17.7221		-0.053018	-0.036905	-3.18928	-7.47992
IFSp	-0.060254	-0.023296	-3.15288	2.9751		-0.046876	0.010576	-6.48688	-0.509869		-0.005914	-0.075639	11.0088	7.08853
IFSa	-0.074137	0.095782	5.65793	8.73993		-0.054476	0.05712	1.50427	4.65316		0.065626	0.015804	4.08087	1.50395
p9-46v	0.021759	0.095761	-6.14993	-2.72665		0.01281	0.10638	-9.97638	-7.43548		0.061297	0.054153	5.89997	4.26365
46	0.05396	0.038707	-9.64073	-11.2266		-0.004979	0.044915	-8.10988	-11.5472		-0.023364	0.016134	-9.59064	-4.88477
a9-46v	0.109358	0.028409	2.92691	2.04297		0.099285	0.125054	6.31138	-1.05311		-0.002785	-0.010354	8.8998	9.6249
9-46d	0.009714	0.107849	-1.63497	2.70697		0.006448	0.025391	-0.342052	1.20539		0.05641	0.027352	3.03067	5.21282
9a	-0.007607	-0.02465	-1.75336	5.92327		-0.047755	-0.012685	0.0103694	9.16702		0.031776	-0.010331	-11.5138	-15.1329
10v	0.055739	0.003329	6.70668	10.6871		-0.082747	-0.007676	4.4348	13.0682		0.013967	0.083525	4.03884	-0.0716204
a10p	0.064121	0.038737	16.7276	16.1033		-0.01626	0.02282	14.7131	16.8303		-0.001851	0.025256	17.4058	16.529
10pp	0.080361	0.000942	3.45603	10.231		-0.069384	0.004378	8.60416	17.8479		0.019434	-0.017179	-5.02726	-4.65221
11l	0.047123	-0.114636	12.715	11.8719		-0.032932	-0.07685	4.0189	4.81886		0.058085	-0.066905	1.84953	-2.68347
13l	-0.132558	-0.115996	-10.1926	-4.72118		-0.069244	-0.041692	-12.7879	-8.60348		-0.062194	-0.001745	-2.56472	-2.22977
OFC	0.023131	-0.090884	8.78989	5.20882		-0.007374	-0.014456	-6.95975	-0.689243		-0.031457	-0.085186	27.383	-0.977415
47s	-0.014285	-0.050732	7.23014	4.85293		0.032364	-0.023127	7.36713	8.98507		0.08055	0.036194	3.63178	-6.20177
LIPd	0.046453	-0.020323	-6.98799	-3.2773		-0.03176	-0.079777	-8.68384	-0.930992		-0.031507	0.015991	-3.65769	-11.0548
6a	-0.150914	0.060304	-1.87256	-2.74428		-0.070742	-0.028835	0.356955	1.43824		-0.029419	0.156041	-4.35215	-7.02304
i6-8	-0.027453	0.021313	-11.1532	-14.3368		-0.121951	-0.024782	-8.74909	-10.9154		-0.129874	-0.004039	-12.5551	-9.80719
s6-8	0.074591	-0.01389	-7.68047	-7.86812		-0.00868	-0.078189	-6.98577	-4.2948		-0.020278	-0.010186	-2.29371	-6.8082
43	0.042248	-0.123325	13.3456	13.3085		0.031129	-0.057416	14.0437	12.3459		-0.016006	-0.057576	4.48216	-3.617
OP4	-0.061974	-0.100899	16.2408	10.3635		0.032278	-0.034417	10.9287	3.87203		0.045494	-0.052275	3.92562	-4.26853
OP1	-0.07736	-0.098511	5.21821	0.105685		0.096848	0.026067	-2.26882	-14.2435		0.063985	-0.03143	-8.21497	-3.13874
OP2-3	-0.069291	0.047842	3.26681	-1.75705		-0.019738	0.054074	-6.95364	-1.59488		0.17521	0.099484	7.6743	3.58578
52	-0.095111	0.020931	-5.23554	0.0802466		-0.098576	0.054865	-6.08797	1.54149		0.071372	0.010036	25.5444	10.3605
RI	-0.057018	-0.028794	14.3728	4.25118		0.052622	0.015539	17.3998	4.97819		0.011236	0.002998	-15.0451	4.46694
PFcm	-0.11442	-0.157794	16.0277	3.63316		0.069178	0.011678	13.1894	-1.88518		-0.012015	-0.071837	-4.18552	3.26193
PoI2	-0.065185	-0.066472	12.6317	12.3455		0.047131	0.067068	7.34428	9.16302		-0.067355	0.033728	-1.5977	-4.17885
TA2	-0.059692	0.040739	-2.58448	-1.96377		-0.025841	-0.059907	-5.41108	-11.9751		-0.031572	0.012266	20.814	24.0234
FOP4	0.046771	-0.05958	3.87115	8.70003		0.03619	-0.046128	3.74799	6.00553		-0.033558	0.018972	14.223	18.4824
MI	-0.060115	-0.070695	6.96771	3.66634		-0.009292	0.025114	13.0716	11.4457		-0.138591	0.044285	3.79785	4.7208
Pir	0.098966	-0.031714	27.7306	33.667		0.061217	-0.026237	14.8707	14.9882		-0.03177	-0.086596	22.6935	26.8589
AVI	-0.116539	-0.100952	13.6379	16.5728		-0.039075	0.012754	12.7733	14.4056		-0.184703	0.000386	-6.72854	-8.74594
AAIC	-0.073055	-0.000636	21.6763	19.1082		-0.03497	0.025254	19.7859	16.4436		0.009994	0.079094	0.505166	-9.78807
FOP1	-0.042672	0.001323	4.14628	-0.993343		-0.008764	-0.083427	5.14976	2.34009		-0.070434	-0.018929	19.82	13.9443
FOP3	0.026679	-0.093235	6.6159	11.6301		0.08491	0.012357	6.1518	7.5389		0.077547	0.125427	21.8994	17.7343
FOP2	0.068974	-0.075849	-1.49538	3.18788		-0.010786	-0.065086	2.18734	-0.151572		0.010253	0.012731	15.1516	21.3908
PFt	-0.017646	0.03356	-0.56703	-12.7988		-0.048235	-0.050324	0.0318944	-13.7284		0.134306	-0.043407	-8.97693	-8.77841
AIP	0.023803	0.02557	4.58707	1.24438		0.03069	-0.02247	7.6339	-2.32564		0.087798	0.039191	-20.7738	-16.1374
EC	-0.148688	0.040494	3.78565	8.08215		0.026671	-0.031062	13.7512	19.0003		-0.068296	-0.149389	-5.26463	0.435857
PreS	0.037473	0.01131	-8.36352	-2.58347		-0.080481	0.074362	5.71655	-2.01433		-0.095058	0.041956	5.75278	8.23144
H	0.055067	-0.192027	-7.73667	-2.00061		-0.027645	-0.153542	36.1521	35.7363		-0.043219	-0.04273	-8.3849	-8.34262
ProS	-0.044433	-0.063233	12.445	9.83177		-0.034006	-0.00954	-2.39302	-8.06404		0.023296	-0.044033	28.2846	32.7822
PeEc	0.009011	-0.031751	1.09038	-2.17805		0.020108	-0.016997	3.98872	12.0007		0.01449	0.039586	-11.3419	-21.5549
STGa	-0.069515	0.02506	11.601	1.44406		-0.115625	-0.070983	13.8977	-1.03078		0.046522	-0.031322	18.6329	6.9744
PBelt	-0.039085	-0.132447	-6.12843	-10.1052		-0.037397	-0.021521	3.80766	-8.00286		-0.127333	-0.050882	-14.2188	-2.83564
A5	-0.113181	-0.07473	-2.67209	-8.73753		0.025244	-0.049531	1.5894	-12.8749		0.011209	0.029819	-3.70495	12.0638
PHA1	-0.112763	-0.112734	-14.8917	-16.7634		-0.065702	-0.103407	-2.64347	-3.47667		0.004827	-0.02347	-23.8792	-26.2134
PHA3	-0.121902	-0.053673	0.128261	10.2974		-0.047695	-0.000876	4.18913	15.1838		0.029335	-0.051749	-7.77806	-6.48015
STSda	-0.010876	-0.097717	-0.414657	-6.8992		0.064523	-0.010559	-0.928711	-9.08575		-0.005787	-0.116903	9.16054	10.359
STSdp	-0.110586	-0.016041	1.73858	-12.0524		-0.064184	0.010317	-4.32496	-14.9016		-0.042404	-0.067982	12.7176	10.4326
STSvp	-0.118563	-0.036519	-2.9038	-3.06897		-0.13452	0.004999	-6.99041	-9.71219		-0.0002	0.032132	10.6232	9.88878
TGd	0.008987	-0.090687	22.2894	3.89964		-0.06313	-0.053809	21.689	5.11717		-0.057827	-0.008247	12.0994	4.51404
TE1a	-0.090028	-0.027712	16.1445	5.30902		-0.039062	-0.038325	8.41762	-4.41214		0.006874	0.058946	21.4486	17.6174
TE1p	0.01484	0.008481	7.22585	10.4873		0.058777	0.028744	-0.220337	4.52072		-0.098891	0.024519	5.17054	3.8671
TE2a	-0.044814	-0.107451	6.95594	1.63931		-0.039908	-0.021285	-1.64924	-5.352		-0.075309	0.039811	19.7538	18.4272
TF	-0.095444	-0.12434	8.60875	15.4239		-0.079804	-0.081856	2.06948	4.65048		0.001945	-0.104479	12.4803	17.9343
TE2p	-0.056061	-0.032039	4.60678	5.77746		-0.132736	0.012382	7.83877	16.3102		0.080799	-0.105765	0.106967	-2.8472
PHT	0.098163	-0.040275	4.61528	12.5866		0.044628	0.000573	-1.27246	7.60507		0.063255	0.063694	3.55853	8.33863
PH	-0.107448	-0.025345	8.61228	16.564		-0.207159	-0.069612	6.62117	17.7033		-0.15553	-0.018499	2.95974	3.23089
TPOJ1	-0.032675	-0.033453	3.39844	0.244091		-0.069596	-0.01419	3.13618	-3.78298		-0.037267	-0.081926	-0.170345	1.16797
TPOJ2	-0.124353	-0.042605	-5.12031	5.89785		-0.11781	-0.009161	-8.3728	4.7715		-0.120147	-0.032193	-1.79831	8.72401
TPOJ3	-0.014793	0.092923	-7.27755	5.53842		-0.075505	0.128122	-5.14632	5.36411		-0.007086	-0.028881	-4.38303	9.4254
DVT	-0.059755	0.0312	-3.94279	-8.70678		-0.080524	0.025633	-4.25064	-6.58185		0.048757	0.031319	3.76146	3.7671
PGp	0.038496	0.010097	-8.83183	4.23332		0.042601	0.041564	-8.66202	4.11575		0.072552	0.029029	-6.20973	0.617314
IP2	0.010288	-0.074112	-5.26816	2.90627		-0.029934	-0.064949	1.20082	2.50052		-0.019033	0.033331	-19.2385	-15.8338
IP1	0.108316	0.007457	-7.86475	0.341442		0.098094	-0.106106	-11.9891	0.538744		0.029309	0.097542	-2.60032	-2.9152
IP0	-0.04878	-0.110807	-14.3561	-1.38805		-0.00624	-0.149877	-15.3262	-2.82276		0.027168	0.059585	3.24881	8.22081
PFop	-0.048207	-0.039978	4.57679	-8.63936		-0.032942	-0.007641	1.40471	-11.0395		0.059732	-0.053066	2.19633	1.75905
PF	-0.077656	0.067282	10.7358	-5.06741		-0.023175	-0.051252	11.6299	-4.88369		0.064453	0.004487	-6.78883	1.51132
PFm	-0.098812	-0.060054	-6.41389	-2.39046		-0.129364	-0.094336	1.04571	2.92835		0.07642	-0.119226	-25.6606	-10.2691
PGi	-0.006772	0.02004	-2.40697	4.19094		-0.101204	0.03147	-2.76082	5.51564		-0.057245	0.01816	-13.8908	-5.78365
PGs	0.088078	-0.049323	-13.3539	0.422766		0.027989	0.040852	-6.70942	4.56562		0.025462	-0.078716	-23.2926	-18.1231
V6A	0.061303	-0.031564	-5.13847	-6.23421		0.042954	0.055959	-6.87337	-3.35424		-0.033655	0.011165	-1.8196	-2.57604
VMV1	-0.033069	0.014562	-6.01725	-9.32783		-0.044978	0.033385	-4.33609	-9.55253		-0.030498	0.025013	-2.39705	-1.99464
VMV3	-0.032615	0.085761	5.8292	10.7768		-0.041022	0.08492	5.3755	8.50053		-0.062214	0.092632	9.45733	6.37183
PHA2	0.035455	-0.075696	-10.2234	-5.46004		0.056202	-0.010996	4.3089	12.0857		-0.067802	-0.088071	-17.3418	-15.4843
V4t	0.030437	0.073665	2.72708	7.63664		0.040156	0.050941	4.68447	9.91594		-0.068624	-0.035306	0.742583	3.63301
FST	0.012118	-0.001476	-3.67211	8.79832		-0.144682	0.041876	-2.91689	10.8037		-0.020991	-0.020162	-0.683669	1.20195
V3CD	-0.02998	-0.034898	-3.69385	3.51145		-0.071535	-0.005453	-3.67398	1.63412		0.029607	-0.040507	-2.22376	7.05581
LO3	0.067563	0.106266	-11.8586	0.199083		0.066978	-0.023252	-4.81063	7.06013		0.021865	0.048551	-10.3196	-6.93449
VMV2	0.066625	0.025179	-4.23047	-7.49477		0.100961	0.054497	2.60388	2.54904		0.065374	-0.032546	-7.40986	-7.81248
31pd	0.094923	-0.013856	1.04136	2.92089		-0.024355	-0.038283	1.11849	5.60343		-0.040338	-0.026535	-3.32415	-4.17113
31a	0.044049	-0.008506	-1.42308	1.71773		0.082735	-0.142396	-1.24956	4.84026		-0.057226	0.06023	-4.64849	-3.60036
VVC	-0.155232	-0.044608	7.02268	13.3318		-0.127012	0.032202	5.88737	13.3988		-0.044399	-0.058227	1.27169	9.26554
25	-0.158383	-0.099047	15.2871	7.37626		-0.029663	0.003809	7.01261	-1.02117		-0.089625	-0.005309	-1.88451	-1.49517
s32	0.045152	0.01835	8.80809	9.93703		-0.086527	-0.02212	11.0018	4.65316		0.006645	-0.063788	-7.02999	-11.0728
pOFC	-0.186759	0.015402	-0.159775	8.08027		-0.023074	0.070156	-4.78493	-5.68223		-0.082007	0.025222	24.3264	18.6931
PoI1	-0.064433	0.01201	6.49429	11.5396		-0.07272	0.033261	0.895415	10.9009		0.071386	0.136222	11.7738	16.1924
Ig	-0.134715	-0.01115	-3.89352	-5.88323		-0.016128	-0.006896	-4.029	-2.54067		0.019246	0.061166	13.025	8.80595
FOP5	-0.029227	-0.042629	10.07	14.2326		-0.019182	-0.007944	9.16119	13.0354		-0.102989	0.06069	1.18426	1.89466
p10p	-0.015305	0.014335	5.8536	12.4604		-0.119372	0.010551	5.91802	13.0698		0.013075	-0.081911	9.11279	9.86066
p47r	-0.085365	0.04844	11.5505	11.9997		0.050543	0.047772	11.6957	18.3045		0.031322	0.004084	0.86706	-6.7804
TGv	0.033273	-0.230416	7.33174	0.438772		-0.007595	-0.094883	9.05599	3.84489		-0.046382	0.015241	1.4445	-3.65032
MBelt	-0.082235	-0.093138	-15.0336	-13.5284		-0.015653	0.003177	-16.8338	-14.4124		0.015179	-0.012969	9.45929	0.0839424
LBelt	0.038179	-0.052532	-1.57389	-10.4949		-0.116952	-0.002097	3.26293	-6.43293		-0.035312	0.115287	-17.6756	-11.8522
A4	-0.070445	-0.042493	-3.05775	-9.35709		0.025962	-0.065635	5.76624	-4.98308		-0.056632	-0.067108	-11.3755	-1.72647
STSva	-0.044887	0.065864	10.1714	2.04041		0.006294	0.009393	7.42866	-8.30858		-0.057528	0.029268	22.2167	24.8613
TE1m	0.082572	0.06342	5.01724	4.20849		-0.005146	0.022907	-1.47364	-4.12351		-0.070355	0.090638	8.68905	8.76812
PI	-0.081934	-0.09572	10.3762	-3.2997		-0.130145	0.018715	6.63662	1.96025		-0.035508	-0.021619	33.191	24.545
a32pr	0.036376	0.056995	2.60804	3.453		0.034062	0.071234	-0.397286	-3.96828		0.042141	0.091232	-5.37175	-2.36874
p24	0.07295	-0.03468	-7.65532	-5.37692		0.07359	-0.068478	-17.0517	-9.40374		-0.051831	0.068772	-9.59826	-3.46047

## Sheet: Supplementary Figure 3
Sex-specific estimated total SNP-heritability (h2SNP) and corresponding SE for subcortical volumes and global phenotypes for plotting panel a and b of Supp. Figure 3.
Between-sex genetic correlation rg and corresponding SE for subcortical volumes and global pheotypes for plotting panel c.
Data points in a) and c) represent estimate +/-SE.
rg and h2SNP were calculated using GCTA*
Exact sample sizes may be found in Supplementary Data 1.
Phenotype	Total h2SNP (male)	Total h2SNP (SE) Male	Total h2SNP (FEMALE)	Total h2SNP (SE) FEMALE		rg	rg (SE)
Left.Cerebellum.White.Matter	0.67069	0.05053	0.725012	0.045164		1	0.056077
Left.Cerebellum.Cortex	0.763009	0.050448	0.742422	0.045658		1	0.052922
Left.Thalamus.Proper	0.522317	0.050457	0.616612	0.045802		0.930384	0.073859
Left.Caudate	0.72884	0.051093	0.716782	0.045152		0.900804	0.056391
Left.Putamen	0.726552	0.050443	0.719787	0.044981		0.893576	0.055575
Left.Pallidum	0.623303	0.050245	0.599594	0.045032		0.988519	0.067899
Left.Hippocampus	0.578267	0.050805	0.53962	0.046042		1	0.074611
Left.Amygdala	0.471216	0.050435	0.474694	0.045805		0.930892	0.084179
Left.Accumbens.area	0.42271	0.050021	0.425162	0.044881		1	0.101723
Right.Cerebellum.White.Matter	0.671234	0.050685	0.676658	0.045032		0.946731	0.057394
Right.Cerebellum.Cortex	0.74956	0.050205	0.748583	0.045718		1	0.05264
Right.Thalamus.Proper	0.661381	0.051006	0.688523	0.045496		0.972038	0.060712
Right.Caudate	0.630685	0.050837	0.727056	0.045196		0.98229	0.063389
Right.Putamen	0.754549	0.050703	0.685365	0.045022		0.919921	0.057483
Right.Pallidum	0.66092	0.050758	0.595248	0.045156		1	0.067451
Right.Hippocampus	0.553309	0.051093	0.660913	0.046169		1	0.065998
Right.Amygdala	0.448372	0.050182	0.474991	0.045185		0.948362	0.087868
Right.Accumbens.area	0.5625	0.050844	0.575943	0.045185		1	0.070376
CC_Posterior	0.601146	0.049962	0.66067	0.045604		0.960524	0.062076
CC_Mid_Posterior	0.333041	0.048433	0.388561	0.044993		0.947334	0.11606
CC_Central	0.36405	0.049872	0.477507	0.045216		0.90766	0.09407
CC_Mid_Anterior	0.392904	0.050453	0.459526	0.044656		1	0.09544
CC_Anterior	0.520425	0.05002	0.503043	0.045346		0.947862	0.079766
mean cortical thickness	0.458	0.048	0.563	0.044		0.97	0.08
total surface area	0.774	0.049	0.811	0.043		0.96	0.05
total brain volume	0.724	0.049	0.774	0.044		0.92	0.05

## Sheet: Supplementary Figure 4
For Supplementary Figure 4: Genetic, phenotypic and environmental variance (VG, Vp and VE respectively) estimated for each sex and each cortical regional phenotype by GCTA.
GMV: gray matter volume; SA: surface area; CT: cortical thickness.
LH: left hemisphere, RH: right hemisphere
	GMV(LH)							GMV(RH)							SA (LH)							SA (RH)							CT (LH)							CT (RH)
Region*	Male_VG	Male_VP	Male_VE	Female_VG	Female_VP	Female_VE		Male_VG	Male_VP	Male_VE	Female_VG	Female_VP	Female_VE		Male_VG	Male_VP	Male_VE	Female_VG	Female_VP	Female_VE		Male_VG	Male_VP	Male_VE	Female_VG	Female_VP	Female_VE		Male_VG	Male_VP	Male_VE	Female_VG	Female_VP	Female_VE		Male_VG	Male_VP	Male_VE	Female_VG	Female_VP	Female_VE
V1	464705	797881	333176	388458	632029	243571		456669	871705	415035	440515	691162	250647		106280	162677	56396.4	102093	136174	34080.2		125255	191571	66315.5	113756	159171	45414.6		0.003236	0.012671	0.009434	0.003943	0.012601	0.008658		0.003005	0.013515	0.010511	0.005771	0.013768	0.007996
MST	1044.77	15507.6	14462.8	1936.23	11977.9	10041.7		9266.99	40375.8	31108.8	4089.28	29161.5	25072.3		321.297	2280.03	1958.73	433.87	1724.4	1290.53		800.399	3252.56	2452.16	365.991	2371.45	2005.46		0.00319	0.040219	0.037029	0.004938	0.040051	0.035113		0.002073	0.043028	0.040955	0.006844	0.041757	0.034913
V6	5938.09	24616.5	18678.5	5013.58	19270.6	14257		6931.16	28540.7	21609.5	6253.27	21675.4	15422.1		1294.17	3406.75	2112.58	928.762	2728.29	1799.53		1401.44	3737.5	2336.06	1085.74	2991.51	1905.77		0.006464	0.03056	0.024096	0.004753	0.032804	0.028052		0.004802	0.030712	0.025909	0.008216	0.034096	0.02588
V2	256968	463698	206730	232905	366920	134014		247144	473544	226400	223000	364460	141460		30945.1	52750.6	21805.5	28179.4	42359.6	14180.2		29980.1	54999	25018.9	28271.8	43021.2	14749.4		0.004042	0.011129	0.007087	0.005163	0.011617	0.006453		0.003914	0.01144	0.007526	0.004997	0.01198	0.006983
V3	154683	332132	177450	138571	271369	132798		203259	369822	166563	156061	294234	138173		12470.3	24365	11894.7	10579.3	19531.2	8951.92		14457.4	29401.1	14943.7	13026.1	22895	9868.93		0.003655	0.011606	0.007952	0.003753	0.012918	0.009165		0.005513	0.012576	0.007063	0.003146	0.013393	0.010247
V4	69031.6	201660	132628	62208.5	155210	93001.8		63673	169254	105581	54870.4	125319	70448.2		6789.48	16513.7	9724.23	5933.54	12629.3	6695.78		5526.47	13519.3	7992.82	4639.91	10113.9	5474.01		0.002433	0.011539	0.009106	0.002715	0.01231	0.009595		0.003898	0.014081	0.010183	0.002895	0.014574	0.011678
V8	2344.03	27221.7	24877.6	5548.42	20795.9	15247.4		6935.93	32025.4	25089.5	7761.48	24652.5	16891.1		251.368	1339.16	1087.8	287.911	971.578	683.667		616.862	1716.92	1100.06	394.261	1239.25	844.987		0.006669	0.049284	0.042614	0.004406	0.05444	0.050035		0.008863	0.052409	0.043546	0.004188	0.053474	0.049286
4	113628	337167	223539	129773	286380	156607		118228	344169	225941	117415	278670	161255		9265.49	19366.5	10101	7102.45	16291.3	9188.84		8358.12	19349.3	10991.2	6770.65	16012.7	9242.04		0.01076	0.032923	0.022164	0.009292	0.033704	0.024412		0.008645	0.039008	0.030364	0.008451	0.036313	0.027862
3b	38670.2	103323	64652.6	41988.4	92155.4	50167.1		29732.1	72419.7	42687.6	30656	63398.6	32742.6		4863.28	10309.8	5446.54	4296.32	8513.34	4217.02		5415.71	9101.68	3685.97	3668.59	7500.07	3831.49		0.003047	0.014481	0.011433	0.004032	0.015415	0.011383		0.003415	0.017134	0.013719	0.003781	0.017739	0.013958
FEF	4793.96	45384.8	40590.9	9385.46	35810	26424.6		9759.15	56413.1	46653.9	9219.91	42062.5	32842.6		481.683	5708.03	5226.34	888.867	4332.67	3443.8		1290.8	8003.72	6712.92	974.087	6015.28	5041.2		0.001241	0.041363	0.040122	0.003474	0.042892	0.039418		0.000776	0.042922	0.042147	0.005071	0.045272	0.040201
PEF	1155.49	17022.9	15867.5	1523.51	13510.5	11987		2292.8	24915.8	22623	2709.02	19347.5	16638.5		292.384	1825.3	1532.92	135.791	1289.3	1153.51		102.755	2824.36	2721.61	296.996	2064.46	1767.47		0.004668	0.073369	0.068701	0.00547	0.074111	0.068641		0.002172	0.046564	0.044392	0.005712	0.045944	0.040232
55b	2458.66	50029.7	47571	10847.9	41506	30658.1		4949.38	28812	23862.7	4717.32	23178.2	18460.9		361.976	3127.23	2765.26	438.691	2415.52	1976.83		151.468	1749.26	1597.79	220.31	1366.92	1146.61		0.00661	0.057445	0.050835	0.007716	0.062498	0.054783		0.005576	0.055648	0.050072	0.008057	0.062807	0.05475
V3A	11949.9	38441.7	26491.8	7653.31	30200.3	22547		14980.4	56688.1	41707.8	12965.3	44683.4	31718.1		1677	5875.99	4198.99	1342.6	4551.18	3208.59		2177.73	7056.33	4878.6	1523.22	5335.54	3812.32		0.005405	0.02757	0.022165	0.003716	0.029884	0.026167		0.004123	0.029442	0.02532	0.002785	0.032268	0.029482
RSC	8838.84	27707.2	18868.3	5918.95	19985.5	14066.5		8318.08	37032.4	28714.3	8521.27	25422.8	16901.6		673.264	1643.87	970.61	425.644	1094.71	669.067		736.058	1800.03	1063.97	436.061	1217.11	781.053		0.025145	0.063999	0.038854	0.020557	0.060469	0.039913		0.022507	0.065832	0.043326	0.018238	0.060577	0.042339
POS2	17177.3	62894.1	45716.8	17419.5	49233.1	31813.6		22312.2	74489.4	52177.2	22991.4	58088.5	35097		2240.09	8863.29	6623.21	2339.24	6813.02	4473.78		3196.51	9477.03	6280.53	2930.99	7489.25	4558.26		0.003594	0.025424	0.02183	0.005239	0.026441	0.021202		0.002367	0.022449	0.020081	0.002261	0.023176	0.020915
V7	3077.51	11800.1	8722.6	2453.19	10195.8	7742.62		3231.61	16969.2	13737.6	3104.12	13878.5	10774.4		257.868	990.778	732.909	162.853	831.886	669.033		269.356	1324.7	1055.34	204.955	1042.24	837.281		0.006672	0.047324	0.040651	0.0068	0.046547	0.039747		0.004154	0.048088	0.043934	0.006553	0.049519	0.042966
IPS1	7348.42	29956.7	22608.3	6397.37	24878.3	18480.9		5174.51	33849.3	28674.8	5890.66	26495.3	20604.6		926.011	3232.22	2306.2	718.287	2559.11	1840.83		880.16	3678.82	2798.66	796.89	2817.67	2020.78		0.004575	0.034424	0.029849	0.00897	0.035067	0.026096		0.004877	0.034538	0.029661	0.005992	0.035467	0.029476
FFC	23259.9	143125	119865	34413.8	111412	76998.5		50642.2	196802	146160	55270.3	146572	91302		872.271	5581.09	4708.82	1234.71	4112.36	2877.65		2303.84	8783.63	6479.79	2560.16	6557.03	3996.87		0.003352	0.035777	0.032425	0.006241	0.039984	0.033742		0.004201	0.036554	0.032354	0.006862	0.038695	0.031833
V3B	971.076	7048.15	6077.08	1099.61	5389.12	4289.51		990.066	8925.52	7935.45	976.09	6058.2	5082.11		264.113	1378.04	1113.92	264.608	1096.03	831.424		208.449	1647.84	1439.39	361.564	1255.8	894.236		0.003566	0.029964	0.026397	0.007239	0.030183	0.022944		0.003375	0.031566	0.028191	0.004489	0.030277	0.025788
LO1	3610.34	14437.8	10827.5	2094.13	11195.1	9101		2339.94	12040.8	9700.88	1673.27	8128.74	6455.47		485.982	1498.07	1012.09	362.453	1140.99	778.533		557.937	1705.58	1147.65	376.375	1196.95	820.58		0.002919	0.035552	0.032634	0.001246	0.040356	0.03911		0.002575	0.044768	0.042192	0.004462	0.048215	0.043752
LO2	5623.63	21041.3	15417.6	4630.6	16831.4	12200.8		2237.35	13840	11602.7	2315.61	10506.8	8191.21		250.361	1318.02	1067.66	190.219	983.967	793.748		190.095	820.245	630.15	110.748	608.732	497.985		0.007381	0.055163	0.047782	0.008135	0.06159	0.053455		0.000203	0.062596	0.062393	0.009745	0.066596	0.056851
PIT	3897.76	28516.6	24618.8	3239.09	22673.6	19434.6		4381.97	32135.1	27753.1	5725.46	24290.8	18565.4		193.746	1232.36	1038.62	181.745	905.139	723.394		394.006	1705.97	1311.96	343.773	1262.87	919.099		0.004939	0.064551	0.059612	0.00142	0.071095	0.069675		0.006324	0.064259	0.057935	0.008501	0.071519	0.063018
MT	2535.74	14935.8	12400	1242.84	12101.6	10858.7		2047.38	28119.1	26071.7	3858.57	21303.9	17445.3		190.604	1271.84	1081.23	214.224	986.081	771.857		342.192	1638.07	1295.88	134.908	1179.95	1045.05		0.006027	0.0485	0.042472	0.006762	0.049828	0.043066		0.000122	0.0473	0.047177	0.003534	0.047994	0.044459
A1	1684.47	9253.23	7568.76	2438.29	6885.69	4447.4		1312.35	5058.69	3746.34	1161.18	3707.29	2546.11		176.151	574.452	398.301	124.443	421.502	297.059		78.1556	232.001	153.846	60.6746	179.005	118.33		0.010189	0.070194	0.060004	0.01371	0.071118	0.057408		0.012845	0.086101	0.073256	0.015304	0.083983	0.068679
PSL	8538.03	80672	72134	9349.59	55968.8	46619.2		12289.5	60243.6	47954.1	8923.9	38613.3	29689.4		841.217	7205.98	6364.77	422.338	4392.23	3969.9		630.567	4855.87	4225.3	653.616	3150.56	2496.95		0.00577	0.040279	0.034508	0.005754	0.043343	0.037589		0.000168	0.040088	0.039919	0.001162	0.038853	0.037691
SFL	16689	67905.7	51216.7	17595.6	49669.5	32073.9		10602	38479.4	27877.4	7557.87	27844.9	20287.1		1226.54	3894.49	2667.95	1091.88	2926.72	1834.84		596.302	3006.3	2409.99	705.023	2206.07	1501.04		0.009805	0.043363	0.033557	0.005816	0.040167	0.03435		0.005151	0.04987	0.044718	0.008949	0.047378	0.038429
PCV	22537.2	60551.1	38013.9	15183.9	46686.1	31502.2		19790.4	53928.8	34138.4	10344.7	40859.4	30514.7		2397.91	5612.73	3214.81	1572.59	3789.89	2217.3		1716.37	5438.75	3722.37	1425.2	3584.83	2159.63		0.005447	0.034694	0.029247	0.005489	0.033908	0.028419		0.008016	0.034164	0.026148	0.003079	0.03492	0.031841
STV	9326.9	59554.9	50228	11054.9	42412.7	31357.7		13849	72088.8	58239.7	8882.3	48462.5	39580.2		593.591	3950.39	3356.8	503.877	2489.21	1985.33		1171.11	5800.67	4629.56	797.497	3652.84	2855.35		0.002948	0.053658	0.05071	0.005586	0.056079	0.050493		0.002222	0.036964	0.034742	0.00388	0.035857	0.031977
7Pm	5645.79	20627.9	14982.1	2885.86	17442.5	14556.6		3982.71	17322.9	13340.1	2836.48	14748.8	11912.3		608.7	1764.59	1155.89	435.01	1433.15	998.145		539.866	1733.17	1193.31	422.568	1283.21	860.641		0.005829	0.063219	0.057389	0.004785	0.064007	0.059222		0.005398	0.06887	0.063473	0.01263	0.06979	0.05716
7m	11928.1	32726.5	20798.4	9070	26079.4	17009.4		8877.51	32775.3	23897.7	8033.4	23632.1	15598.7		1242.19	3695.56	2453.37	947.674	2682.18	1734.5		1111.05	3595.83	2484.78	855.98	2448.62	1592.64		0.003025	0.039173	0.036148	0.004422	0.038028	0.033607		0.008056	0.038953	0.030897	0.005537	0.037871	0.032333
POS1	13779.2	31548	17768.7	10762.4	23682.7	12920.4		14328.4	33479.2	19150.8	11104.1	25446.9	14342.8		1587.48	3442.02	1854.55	1153.8	2578.74	1424.94		1503.02	3449.05	1946.02	1247.8	2618.25	1370.45		0.007153	0.031604	0.02445	0.008409	0.03216	0.02375		0.005472	0.032046	0.026575	0.00542	0.031675	0.026255
23d	5352.99	18498.7	13145.7	2983.64	14985.9	12002.3		5757.19	26687.9	20930.7	6212.9	20154.7	13941.8		186.296	855.599	669.303	99.0207	657.329	558.308		336.09	1250.18	914.086	239.986	917.008	677.022		0.004083	0.049837	0.045754	0.006882	0.04935	0.042469		0.004646	0.052132	0.047486	0.004848	0.046739	0.04189
v23ab	3705.51	12116.2	8410.72	2235.63	8838.57	6602.94		3431.49	12390.9	8959.38	2361.14	8428.95	6067.81		226.874	820.839	593.966	146.43	585.753	439.323		276.05	890.479	614.429	169.826	613.571	443.745		0.007841	0.056587	0.048746	0.011118	0.05265	0.041532		0.005651	0.049251	0.0436	0.001037	0.045846	0.04481
d23ab	6660.95	20873.5	14212.5	5005.53	16076	11070.5		2413.53	10142	7728.48	1623.53	7808.15	6184.63		292.194	957.912	665.718	214.455	645.571	431.116		81.7717	459.045	377.274	74.5157	308.634	234.118		0.010167	0.038499	0.028332	0.004665	0.034956	0.030291		0.0062	0.061357	0.055157	0.007048	0.056953	0.049906
31pv	4817.47	18839.1	14021.6	4307.01	15487.8	11180.8		4348.19	16780.5	12432.3	3657.72	13104.2	9446.49		434.292	1923.88	1489.59	545.391	1468.52	923.127		411.399	1814.36	1402.96	422.68	1330.64	907.96		0.005313	0.026706	0.021393	0.004192	0.026728	0.022536		0.005194	0.030284	0.02509	0.00368	0.031366	0.027686
5m	2558.48	10009.5	7451.02	2386.87	8216.06	5829.19		3764.62	19125.7	15361.1	3239.15	15766.1	12526.9		250.882	777.373	526.491	224.848	624.546	399.699		402.932	1526	1123.07	287.038	1142.45	855.415		0.010726	0.046713	0.035986	0.008347	0.043497	0.03515		0.008774	0.044187	0.035413	0.009226	0.042213	0.032987
5mv	3029.72	10759.7	7729.97	2901	8248.41	5347.41		6400.24	21270.4	14870.2	5174.79	17105.8	11931		519.892	1522.29	1002.4	449.702	1220.39	770.688		855.978	2478.1	1622.13	602.073	1832.45	1230.37		0.004788	0.025906	0.021118	0.005365	0.023389	0.018024		0.005851	0.024637	0.018786	0.005297	0.024296	0.018999
23c	5578.86	21562.3	15983.4	3070.68	17820.4	14749.8		5994.74	23837.6	17842.8	4120.27	19210.8	15090.5		660.894	2316.68	1655.79	394.6	1837.28	1442.68		636.307	2401.1	1764.8	303.96	1794.69	1490.73		0.002484	0.021978	0.019493	0.002662	0.020763	0.018101		0.003433	0.019118	0.015685	0.001786	0.018609	0.016822
5L	5425.18	28903.1	23477.9	4412.2	23393.3	18981.1		7683.46	39313.5	31630	7209.94	28930.5	21720.6		402.23	1451.86	1049.63	246.161	1133.44	887.275		474.316	1667.44	1193.13	315.132	1165.09	849.959		0.011197	0.052387	0.04119	0.008486	0.046427	0.03794		0.007349	0.053284	0.045935	0.009374	0.045758	0.036384
24dd	13780.2	48852.3	35072.1	13795.9	37018.4	23222.5		15776.7	60477	44700.3	16595.4	45534.6	28939.2		747.939	2488.45	1740.51	590.822	1725.04	1134.22		1224.75	3590.75	2366	810.538	2367.88	1557.34		0.004055	0.030788	0.026732	0.005913	0.03255	0.026637		0.002371	0.030483	0.028113	0.007086	0.03274	0.025653
24dv	4895.67	26989.5	22093.9	4178.48	23197.9	19019.4		3297.6	47571.8	44274.2	8955.69	38388	29432.4		191.772	979.373	787.6	142.861	718.026	575.166		356.487	1630.07	1273.58	359.892	1156.03	796.137		0.002244	0.038008	0.035764	0.005283	0.038537	0.033253		0.003778	0.037435	0.033657	0.003602	0.038726	0.035124
7AL	18118.3	72366.5	54248.2	15285.4	60568.9	45283.5		5884.3	49470.3	43586	8066.52	40348.2	32281.7		2038.93	7540.08	5501.15	1839.03	5510.31	3671.28		785.682	5569.85	4784.17	1253.74	4152.53	2898.79		0.008792	0.040297	0.031504	0.004782	0.038001	0.033219		0.007204	0.040555	0.033351	0.006498	0.037788	0.03129
SCEF	19490.3	59478.8	39988.5	16253.3	46582.8	30329.5		7160.92	39048.8	31887.9	10568.8	31064.1	20495.2		1960.79	5164.51	3203.73	1389.92	3635.76	2245.84		1047.9	3395.71	2347.81	821.375	2328.32	1506.94		0.00848	0.033852	0.025373	0.005659	0.035926	0.030267		0.005605	0.038373	0.032768	0.004618	0.039584	0.034966
6ma	28730.5	119798	91067.7	26214.2	90761.1	64546.8		31213.8	141380	110166	31480.2	105625	74144.9		2181.55	8574.99	6393.44	1670.25	6205.85	4535.6		2561.05	10799.2	8238.19	2529.28	7736.92	5207.65		0.005878	0.040549	0.034671	0.006777	0.036114	0.029336		0.0027	0.035794	0.033094	0.002496	0.032727	0.030231
7Am	22502.1	66780.8	44278.7	16842.9	53372.5	36529.6		16408.5	52006.4	35597.9	10600	38191.9	27591.9		2596.37	6515.08	3918.7	2216.09	4925.13	2709.04		2001.43	5514.62	3513.18	1567.2	3990.25	2423.06		0.006631	0.037044	0.030412	0.006864	0.035755	0.028891		0.010799	0.04334	0.03254	0.004705	0.039915	0.03521
7PL	4757.2	19980.1	15222.9	3171.91	16890.4	13718.5		3591.69	20178.6	16587	2739.3	16435.4	13696.1		433.413	1548.51	1115.1	320.955	1265.38	944.424		246.926	1198.21	951.281	219.567	896.286	676.72		0.008045	0.05839	0.050346	0.010548	0.05776	0.047211		0.007179	0.062278	0.055099	0.009997	0.060212	0.050215
7PC	16720.9	109825	93104.1	16241.9	87788	71546.1		12362.9	118738	106375	17095.9	96254.1	79158.3		1306.98	7902.16	6595.18	1132.82	5713.48	4580.65		347.147	7443.28	7096.13	1253.78	5516.09	4262.31		0.008502	0.043418	0.034915	0.004252	0.037641	0.033389		0.007732	0.039937	0.032204	0.003083	0.035751	0.032667
LIPv	11317.5	48066.4	36748.9	9439.89	37355.1	27915.2		4488.89	31913.6	27424.7	5468.48	27517.5	22049		996.848	4461.45	3464.6	1045.24	3065.27	2020.02		449.453	3714.35	3264.89	481.81	2697.17	2215.36		0.006751	0.043968	0.037217	0.003321	0.04364	0.040318		0.006102	0.047775	0.041673	0.004632	0.049477	0.044845
VIP	12781.1	54243.6	41462.5	7989.44	43702.2	35712.8		5521.89	28397.1	22875.2	2188.2	23435.2	21247		837.374	3359.49	2522.12	949.741	2412	1462.26		229.096	1651.78	1422.69	340.233	1182.93	842.697		0.006992	0.061249	0.054258	0.007284	0.058597	0.051314		0.007421	0.062137	0.054716	0.003551	0.061519	0.057968
MIP	5775.58	34352.6	28577	6206.53	28850.8	22644.3		7673.55	60249.6	52576.1	10016.1	50870.1	40854		1418.32	4065.71	2647.39	875.509	3063.51	2188		1115.64	4742.7	3627.06	889.894	3408.55	2518.66		0.00377	0.027569	0.0238	0.00193	0.02661	0.024681		0.003944	0.027688	0.023743	0.003287	0.027317	0.02403
1	46633.5	159435	112802	58437.5	132087	73649.1		59689.6	166658	106968	60004.5	148403	88398.6		2168.24	9058.55	6890.31	2451.12	7064.28	4613.16		2801.3	8039.13	5237.83	1659.66	6610.88	4951.22		0.010315	0.032841	0.022526	0.012844	0.036293	0.023448		0.012736	0.039457	0.026721	0.015231	0.047886	0.032655
2	24564.6	203105	178540	35749.8	138253	102503		56671.2	246386	189715	46038.4	194520	148482		3712.15	24678.4	20966.3	4745.55	16838.8	12093.3		5813.13	27482.6	21669.5	4866.02	20088.3	15222.3		0.003286	0.017759	0.014473	0.003897	0.017731	0.013834		0.005116	0.01958	0.014464	0.004397	0.020573	0.016177
3a	5442.67	17188.4	11745.7	6176.7	15733.8	9557.11		5425.81	18666.3	13240.4	6150.44	16531.3	10380.8		1193.32	2886.14	1692.82	1114.02	2408.04	1294.02		1275.82	2790.86	1515.04	1220.73	2395.52	1174.79		0.0031	0.012595	0.009495	0.003352	0.012938	0.009586		0.002836	0.014488	0.011652	0.002499	0.014033	0.011534
6d	15701.2	63189.4	47488.2	16132.7	48361	32228.3		17380.3	67674	50293.7	15415.2	53498.8	38083.7		1099.83	3872.03	2772.21	696.929	2822.22	2125.29		924.95	4119.58	3194.63	691.018	3167.99	2476.97		0.012589	0.072034	0.059445	0.005912	0.057678	0.051766		0.015207	0.08425	0.069043	0.008887	0.07697	0.068083
6mp	15418.7	75679.3	60260.6	18944.5	56360.5	37416		20905.5	112172	91267	21962.5	80189.3	58226.9		2759.96	9149.81	6389.86	1678.38	6697.76	5019.37		3161.29	14732.2	11570.9	2521.12	10059.3	7538.22		0.010651	0.054816	0.044166	0.008576	0.047613	0.039036		0.008752	0.045205	0.036453	0.005568	0.03967	0.034102
6v	7621.41	24011.6	16390.2	6496.11	18146.6	11650.5		12002.8	45903.7	33900.9	8614.76	34890.3	26275.6		294.772	1022.95	728.175	151.956	722.078	570.123		373.66	2796.17	2422.51	359.828	2027.23	1667.4		0.010152	0.067694	0.057542	0.0104	0.075394	0.064994		0.002388	0.040221	0.037833	0.004313	0.045677	0.041364
p24pr	6261.13	29764.8	23503.7	3239.57	25354.3	22114.7		5270.92	43921	38650.1	5065.68	34957.9	29892.3		170.839	779.254	608.415	85.5272	615.671	530.144		138.948	1375.21	1236.26	161.235	1052.42	891.181		0.019903	0.1601	0.140197	0.016747	0.161608	0.14486		0.005874	0.132119	0.126244	0.011722	0.122995	0.111273
33pr	4252.08	17575.9	13323.8	2359.74	14894.3	12534.5		4768.69	23820	19051.3	3296.95	19847.7	16550.8		161.386	620.413	459.027	116.792	520.727	403.936		79.8854	1267.78	1187.89	176.868	924.513	747.645		0.063401	0.321254	0.257852	0.046028	0.322058	0.27603		0.040195	0.226451	0.186256	0.036743	0.24011	0.203367
a24pr	4690.67	47593.2	42902.5	5070.79	38440.1	33369.3		5148.18	46862.9	41714.7	5102.01	32732	27630		151.519	699.021	547.503	93.4884	565.164	471.676		64.2502	732.958	668.708	113.404	549.241	435.836		0.011086	0.343467	0.33238	0.017337	0.291677	0.27434		0.017858	0.291923	0.274065	0.02043	0.218438	0.198008
p32pr	12645.9	47668.8	35023	9580.99	38893.8	29312.8		8870.91	42974.2	34103.3	5586.87	30711.7	25124.8		590.703	1669.59	1078.89	333.059	1131.3	798.24		521.407	1606.09	1084.68	395.147	1014.74	619.593		0.005885	0.038908	0.033023	0.005768	0.036279	0.030511		0.005637	0.033698	0.02806	0.00436	0.033147	0.028788
a24	1524.17	48693	47168.8	270.999	43788.8	43517.8		2950	35089.1	32139.1	4186.26	34153.8	29967.6		299.301	1344.99	1045.69	69.5574	1132.77	1063.22		209.178	1017.04	807.866	127.342	895.08	767.738		0.007548	0.049895	0.042347	0.010001	0.054498	0.044497		0.009882	0.052824	0.042942	0.009272	0.051307	0.042035
d32	22773.2	85728.4	62955.2	9594.63	68197.9	58603.3		10628.1	89259.9	78631.8	14894.1	64325	49430.9		1128.29	3496.28	2367.99	524.879	2514.16	1989.28		782.813	3541.38	2758.57	599.568	2229.55	1629.98		0.005304	0.034891	0.029587	0.003428	0.039757	0.036329		0.001759	0.031522	0.029762	0.005299	0.033014	0.027715
8BM	8020.4	32765.9	24745.5	8680.4	23555.8	14875.4		13339	47317.5	33978.5	14450.1	34276.7	19826.6		922.307	3090.63	2168.32	600.704	2137.99	1537.29		1417.31	5250.01	3832.7	1122.58	3479.45	2356.87		0.010719	0.036444	0.025726	0.009349	0.038243	0.028895		0.008014	0.036388	0.028374	0.011198	0.037417	0.026219
p32	1531.46	21448	19916.6	1016.16	21298.3	20282.1		2106.03	50036.9	47930.8	4040.56	46072.6	42032		184.891	765.777	580.886	148.234	527.318	379.085		199.714	1361.33	1161.61	239.782	1088.26	848.481		0.007284	0.044293	0.037009	0.001404	0.045916	0.044511		0.002645	0.046163	0.043518	0.003281	0.046295	0.043014
10r	1374.68	28025.4	26650.7	4149.45	27921.1	23771.7		3090.57	16876.3	13785.8	1953.31	16064.9	14111.6		138.004	1712.3	1574.3	153.965	1446.42	1292.46		132.742	1062.54	929.803	138.33	807.616	669.286		0.003057	0.051227	0.048171	0.009785	0.053085	0.0433		0.004505	0.04905	0.044545	0.007818	0.054916	0.047098
47m	1539.6	6512.13	4972.53	1352	5371.92	4019.92		3490.72	8370.58	4879.86	2285.84	7150.53	4864.7		168.136	414.681	246.545	129.531	314.471	184.94		235.569	589.146	353.577	187.998	461.116	273.118		0.003585	0.065409	0.061824	0.005318	0.066534	0.061217		0.009834	0.060439	0.050606	0.00441	0.05749	0.05308
8Av	27943.5	156277	128333	31815.3	119640	87824.7		50395.6	186724	136328	20180.5	152579	132398		2433.94	11012.5	8578.51	2540.75	8223.33	5682.57		2345.71	12278.9	9933.22	1593.73	9641.63	8047.9		0.001066	0.032296	0.03123	0.005098	0.03162	0.026522		0.006668	0.027499	0.020831	0.003086	0.027103	0.024017
8Ad	27795.6	107263	79467.4	18908.1	76544.9	57636.8		24719.1	101593	76873.5	18525.8	79678.3	61152.5		3409.32	14025.3	10615.9	1727.62	9727.58	7999.95		1866.23	8442.64	6576.41	1273.1	6054.31	4781.21		0.00121	0.016657	0.015447	0.00244	0.016484	0.014044		0.0017	0.017675	0.015976	0.001415	0.017631	0.016216
9m	18057.8	87787.6	69729.8	17716	68755.2	51039.2		25698	121621	95923	25041.4	88974.4	63933		1160.61	4597.83	3437.22	830.565	3252.59	2422.03		1406.46	8102.86	6696.4	1452.31	5479.35	4027.04		0.006416	0.023931	0.017515	0.004962	0.023457	0.018495		0.005546	0.023989	0.018443	0.005121	0.023641	0.018519
8BL	8894.26	40946.8	32052.6	7349.02	30154.1	22805.1		20199	92275.3	72076.3	16739.6	67357.9	50618.3		606.961	2951.41	2344.45	632.822	2223.05	1590.23		1351.29	5836.95	4485.66	1089.95	4450.2	3360.24		0.008765	0.055678	0.046912	0.006437	0.050169	0.043732		0.00693	0.037896	0.030967	0.005343	0.034561	0.029218
9p	17456.2	71872.4	54416.1	14817.8	56786.4	41968.5		12236.4	65076.7	52840.3	6281.65	52115	45833.4		1412.88	5424.05	4011.16	930.2	4091.83	3161.63		1108.5	4475.13	3366.63	519.983	3374.86	2854.87		0.006257	0.033062	0.026805	0.007498	0.032039	0.024542		0.007497	0.031905	0.024409	0.004885	0.032098	0.027213
10d	13335.5	66600.6	53265.1	9628.39	54648.9	45020.5		8434.03	40835	32400.9	3568.39	34421.7	30853.3		605.508	2962.97	2357.46	698.217	2207.28	1509.06		230.407	1453.91	1223.5	212.031	1094.13	882.1		0.008737	0.039795	0.031059	0.007236	0.041197	0.03396		0.01312	0.044529	0.031408	0.006854	0.047427	0.040573
8C	40076.1	151506	111430	31490.8	113200	81708.7		24290	117623	93333.2	22033.1	92641.5	70608.4		3187.82	12552.5	9364.67	2614.61	8355.62	5741.01		2281.81	8768.55	6486.74	1862.9	6470.91	4608.01		0.002299	0.020833	0.018534	0.001605	0.019623	0.018018		0.001818	0.019082	0.017264	0.003786	0.018784	0.014997
44	6012.26	46021.1	40008.9	5766.79	34376.4	28609.6		6891.32	45049.4	38158.1	7222.19	34312.1	27089.9		626.361	3789.01	3162.65	411.302	2466.76	2055.46		867.773	4146.29	3278.52	457.313	2897.43	2440.12		0.000264	0.040745	0.040481	0.005974	0.041367	0.035393		0.00563	0.033892	0.028262	0.003602	0.036618	0.033016
45	19100.8	83222.4	64121.6	17555.8	61576.7	44020.9		6992.03	39422.9	32430.9	5181.42	30691.2	25509.7		1426.39	6292.35	4865.95	1491.18	4374.62	2883.43		626.994	2706.62	2079.62	417.26	1988.75	1571.49		0.00143	0.024291	0.022861	0.002727	0.024206	0.021479		0.004195	0.0302	0.026005	0.004884	0.031461	0.026577
47l	8084.39	30069.9	21985.6	7779.28	24924.3	17145		9816.82	32862.3	23045.4	8784.2	26823.4	18039.2		594.574	1590.76	996.183	497.154	1274.26	777.101		470.961	1568.35	1097.39	359.993	1233.65	873.653		0.006071	0.035844	0.029773	0.008161	0.038573	0.030412		0.007876	0.035422	0.027545	0.005465	0.038162	0.032697
a47r	26655.9	75900	49244.1	19300.7	64195.5	44894.8		30445.9	83282.6	52836.7	20178.9	70012.3	49833.4		1563.11	4177.63	2614.51	1365.72	3206.71	1840.99		2035.84	5374.91	3339.07	1541.14	4197.74	2656.6		0.002633	0.023384	0.020751	0.002731	0.025892	0.023161		0.002169	0.018556	0.016387	0.002004	0.02037	0.018367
6r	10186.6	69958.8	59772.3	12748.6	50175.5	37426.9		19482.6	94423.9	74941.3	12516.2	66660.2	54144		1204.07	6913.03	5708.96	1083.79	4664.51	3580.72		1063.21	8980.15	7916.95	1080.52	6082.99	5002.47		0.001402	0.021039	0.019637	0.00319	0.019822	0.016632		0.000865	0.017309	0.016444	0.001771	0.017431	0.01566
IFJa	5048.05	27933.8	22885.7	3651.47	21418.7	17767.2		3117.53	27105.4	23987.9	3591.87	20675.8	17083.9		605.714	2415.42	1809.7	330.962	1796.78	1465.82		92.289	1989.09	1896.8	265.074	1436.37	1171.3		0.005539	0.035335	0.029796	0.004395	0.032355	0.027959		0.001371	0.04116	0.039789	0.003503	0.037742	0.034239
IFJp	2872.91	18504.5	15631.6	2135.44	13492.6	11357.2		676.316	7472.46	6796.15	1139.41	5771.76	4632.35		300.599	1618.95	1318.35	258.274	1170	911.73		114.694	814.313	699.618	185.535	616.467	430.933		0.002452	0.033439	0.030987	0.003934	0.031134	0.027201		0.002409	0.032352	0.029943	0.003419	0.0307	0.027281
IFSp	9728.87	46361	36632.1	8675.99	32120.9	23444.9		11056	62481	51425	8701.46	43453.8	34752.4		819.359	3745.82	2926.46	652.733	2457.43	1804.7		879.845	5968.22	5088.37	512.442	3744.66	3232.22		0.004468	0.034697	0.03023	0.004487	0.033314	0.028827		0.001045	0.023858	0.022813	0.002861	0.023957	0.021096
IFSa	17599.9	95322.1	77722.2	17110.1	66120.2	49010.1		16385.5	91226.2	74840.7	5636.88	67240.1	61603.2		2168.4	10036	7867.57	1782.98	6590.48	4807.5		1530.22	9280.11	7749.88	702.529	6518.6	5816.07		0.002668	0.023406	0.020738	0.001167	0.02412	0.022954		0.00097	0.020832	0.019862	0.000682	0.022164	0.021482
p9-46v	20652.9	77747	57094.1	13871.9	56879.1	43007.3		48166.6	183287	135121	22265.5	133301	111035		1837.03	6249.4	4412.37	1184.37	4212.67	3028.3		3920.01	14337.4	10417.4	1667.86	9985.33	8317.47		0.003215	0.021825	0.01861	0.001929	0.022426	0.020497		0.002407	0.020076	0.017669	0.001391	0.021153	0.019762
46	50130.5	174710	124580	30445.9	130683	100237		56705.5	197182	140477	36115.4	145116	109001		4552.72	16243.7	11691	3143.98	11021.7	7877.69		4862.87	16942.4	12079.6	2889.68	11935.5	9045.82		0.001402	0.022308	0.020905	0.002016	0.023384	0.021367		0.003882	0.017713	0.013831	0.003757	0.018505	0.014748
a9-46v	19726.2	78537.7	58811.4	9400.45	66288.3	56887.9		8139.64	52957.1	44817.5	5782.42	46150.8	40368.4		1387.41	5388.57	4001.15	677.118	4280.45	3603.33		947.347	3961	3013.65	353.364	3096.57	2743.21		0.00422	0.022967	0.018748	0.004796	0.025715	0.020919		NA	NA	NA	-0.000489	0.032709	0.033199
9-46d	37745.3	176124	138379	27061.6	132268	105206		60722.4	200477	139755	29865.6	153125	123259		4387.68	17533.4	13145.7	3019.15	12383.8	9364.61		4445.97	18654.8	14208.9	2980.49	13997	11016.5		0.001752	0.015049	0.013298	0.000909	0.015156	0.014247		0.003259	0.015316	0.012058	0.002837	0.015301	0.012464
9a	24263.4	117453	93189.4	17911.5	83625.7	65714.2		9899.28	52748.5	42849.2	8328.91	39228.3	30899.4		1642.77	8992.35	7349.58	1477.13	6410.01	4932.88		699.443	3819.76	3120.32	560.239	2861.33	2301.09		0.007367	0.030323	0.022957	0.006476	0.030665	0.02419		0.007167	0.039301	0.032134	0.007768	0.040313	0.032545
10v	11366.7	43846.2	32479.6	7991.02	39267.7	31276.7		6169.76	36984.5	30814.7	5590.7	34195.7	28605		243.547	1573.48	1329.94	274.778	1156.82	882.043		174.554	1025.02	850.467	148.927	836.817	687.889		0.005542	0.033355	0.027813	0.00543	0.035675	0.030245		0.006052	0.043873	0.037821	0.002504	0.046024	0.04352
a10p	6870.57	26061.7	19191.1	4385.23	21980.4	17595.1		6424.24	27109.9	20685.6	4951.82	24979.6	20027.8		471.98	2060.97	1588.99	430.831	1756.56	1325.73		407.411	1754.05	1346.64	319.15	1523.77	1204.62		0.001896	0.03134	0.029443	0.00206	0.033036	0.030976		0.004583	0.03443	0.029847	0.004018	0.037258	0.03324
10pp	6446.28	23324.2	16877.9	4157.42	21209.6	17052.1		10930.2	48618.5	37688.4	10384.6	46385.9	36001.4		110.201	981.225	871.024	150.704	829.438	678.735		400.198	1489.02	1088.82	331.69	1254.55	922.864		0.009097	0.056659	0.047561	0.008628	0.061136	0.052508		0.005916	0.047635	0.041719	0.007693	0.054413	0.04672
11l	20218.8	52386.5	32167.7	14978.4	44206	29227.6		28094.7	67774.9	39680.2	29662.4	56055	26392.6		1550.25	3668.84	2118.59	1417.33	3111.75	1694.42		2461.64	5325.85	2864.2	2382.57	4419.89	2037.32		0.009547	0.045263	0.035716	0.0067	0.043845	0.037144		0.005712	0.039495	0.033783	0.008582	0.040574	0.031992
13l	12651.9	33069.8	20417.9	14562.1	28268.4	13706.2		3923.39	13930.5	10007.1	4426.47	11131.9	6705.46		1202.15	2691.61	1489.46	1159.82	2248.26	1088.44		574.169	1264.54	690.372	474.784	957.719	482.935		0.00571	0.036114	0.030404	0.007704	0.034971	0.027267		0.004619	0.04244	0.037821	0.004645	0.042003	0.037359
OFC	21159.6	56649.9	35490.3	16135.2	46050	29914.8		24202.8	73092	48889.2	26444.7	62663.4	36218.7		1849.71	3843.73	1994.02	1690.53	3459.93	1769.4		1873.37	4159.96	2286.59	1801.87	3876.76	2074.88		0.005667	0.028678	0.023011	0.006375	0.027834	0.021458		0.008511	0.037388	0.028877	0.0128	0.04092	0.02812
47s	12544.7	32224.6	19679.9	10491.2	25995.8	15504.6		13215	38731.7	25516.6	12106.1	30888.8	18782.7		675.547	1721.73	1046.19	493.381	1370.5	877.123		914.24	2221.24	1307	774.119	1780.74	1006.62		0.006423	0.049927	0.043504	0.002615	0.054371	0.051756		0.012139	0.076062	0.063923	0.010117	0.081984	0.071867
LIPd	6932.17	34000.5	27068.3	4247.77	26981.6	22733.9		2918.6	15986.7	13068.1	2592.9	12780	10187.1		842.453	3338.97	2496.52	695.568	2448.59	1753.02		358.487	3005.85	2647.36	467.562	2349.09	1881.53		0.001639	0.031233	0.029595	0.002457	0.029265	0.026808		0.003335	0.035352	0.032017	0.002731	0.034862	0.032131
6a	20854.7	125021	104167	29270.9	92127.3	62856.4		31361.8	105922	74560	18898.4	80152.2	61253.9		3695.13	14228.2	10533	3369.01	10195.3	6826.28		3853.68	11001	7147.27	3026.35	7982.14	4955.79		0.002693	0.018646	0.015952	0.003009	0.017306	0.014297		0.004685	0.020225	0.01554	0.001386	0.018334	0.016948
i6-8	6194.4	43613.6	37419.2	6344.62	37435.4	31090.8		10236	44003.3	33767.3	7295.36	34524.9	27229.6		279.974	2227.13	1947.15	437.173	1765.2	1328.03		481.939	2392.93	1910.99	402.881	1781.22	1378.34		-0.001362	0.036704	0.038067	0.003072	0.033117	0.030045		0.006265	0.045153	0.038888	0.005729	0.040123	0.034393
s6-8	7278.19	35503.8	28225.6	3728.31	28590	24861.7		9906	61437.1	51531.1	8040.34	45911.2	37870.9		379.049	1613.6	1234.56	280.414	1151.18	870.768		636.154	3466	2829.84	643.574	2458.93	1815.35		0.006261	0.057207	0.050946	0.00661	0.050951	0.044341		0.003423	0.042667	0.039245	0.003606	0.039892	0.036285
43	4714.7	20897.7	16183	2434.93	13279.5	10844.5		4402.09	30813.9	26411.9	5009.36	18819.1	13809.8		182.264	1262.74	1080.47	98.6924	871.756	773.064		424.682	3253.65	2828.97	412.786	2196.36	1783.57		0.00864	0.065248	0.056607	0.009544	0.0643	0.054756		0.007614	0.048021	0.040407	0.010682	0.049423	0.038741
OP4	4717.59	29011.6	24294	4511.35	20087.6	15576.2		12967.5	35127.9	22160.4	11972.4	25470.5	13498.1		390.475	1754.5	1364.02	223.993	1177.19	953.197		987.043	2323	1335.96	716.218	1559.31	843.091		0.005424	0.033043	0.027619	0.003711	0.031278	0.027567		0.006879	0.034785	0.027906	0.008462	0.033844	0.025382
OP1	4018.65	17355.8	13337.1	3852.42	12471.2	8618.8		1425.49	10082.9	8657.41	1804.77	7523.4	5718.63		512.197	1538.03	1025.83	243.374	1030.48	787.111		173.003	505.769	332.766	118.926	376.359	257.433		0.014447	0.057043	0.042595	0.011147	0.058887	0.047741		0.008939	0.081276	0.072337	0.011012	0.077873	0.066861
OP2-3	1673.42	5194.44	3521.01	1578.93	4033.55	2454.63		1086.36	3508.24	2421.87	689.304	2632.76	1943.46		144.565	475.61	331.045	120.732	372.98	252.249		109.462	295.108	185.646	69.0755	218.008	148.933		0.019994	0.054139	0.034146	0.009977	0.051406	0.041429		0.014612	0.049923	0.03531	0.008433	0.043642	0.03521
52	722.298	2265.39	1543.09	764.923	1847.86	1082.93		269.327	828.129	558.803	200	657.262	457.262		120.61	318.039	197.429	130.808	273.768	142.96		53.2972	133.609	80.3114	38.1838	110.987	72.8028		0.0136	0.048633	0.035033	0.00841	0.040382	0.031972		0.018052	0.057499	0.039446	0.013657	0.044937	0.03128
RI	3531.06	9766.78	6235.72	2930.84	7002.26	4071.42		2348.77	6495.63	4146.86	1926.33	4934.42	3008.1		660.316	1472.44	812.122	422.038	1066.21	644.174		422.796	920.511	497.715	313.463	706.368	392.906		0.00868	0.036883	0.028203	0.007458	0.033279	0.025821		0.010194	0.034067	0.023873	0.008608	0.029058	0.02045
PFcm	7316.24	24820.3	17504	7238.81	17690.6	10451.8		4657.69	21651.9	16994.2	5596.74	15008.2	9411.5		746.463	2246.16	1499.7	398.4	1513.96	1115.56		568.103	1486.69	918.586	364.304	983.415	619.111		0.004416	0.032319	0.027903	0.004811	0.032366	0.027555		0.002784	0.035424	0.032641	0.005022	0.033392	0.02837
PoI2	14167.7	35502.5	21334.8	12374.5	26655	14280.5		15302.2	35874	20571.8	13578	27540.2	13962.2		1083.26	1936.86	853.606	765.837	1495.33	729.49		1082.18	2026.37	944.186	717	1535.39	818.39		0.01629	0.091588	0.075297	0.023588	0.09619	0.072602		0.021579	0.094248	0.072668	0.019389	0.099311	0.079922
TA2	3890.1	11114.7	7224.57	3438.64	8393.28	4954.65		7081.6	16878.8	9797.22	4718.49	12455.9	7737.36		152.411	436.111	283.699	129.154	344.117	214.963		195.291	608.892	413.601	177.585	466.544	288.959		0.023579	0.080257	0.056677	0.027737	0.085246	0.05751		0.023263	0.059799	0.036536	0.023254	0.061724	0.038469
FOP4	4748.57	22932.9	18184.3	2640.68	16474.2	13833.5		2513.38	10837.8	8324.43	2453.86	8418.35	5964.5		432.48	1469.29	1036.81	278.698	1079.57	800.876		248.706	793.769	545.063	226.967	631.426	404.46		0.001064	0.021708	0.020644	0.001786	0.021632	0.019846		0.000929	0.021141	0.020212	0.000522	0.020899	0.020378
MI	9369.93	23752.3	14382.4	8676.05	19085	10409		5820.43	18149.9	12329.5	6217.9	15887	9669.13		600.843	1109.75	508.907	468.449	850.621	382.172		474.019	899.863	425.844	360.848	719.317	358.469		0.002268	0.045462	0.043194	0.008913	0.047291	0.038377		0.008576	0.050482	0.041906	0.006546	0.052117	0.045571
Pir	3467.17	10749.3	7282.13	1690.1	7559.19	5869.09		7198.11	23009	15810.9	5588.1	16218.5	10630.4		159.403	617.048	457.645	84.0312	426.305	342.274		222.543	900.51	677.967	181.196	671.782	490.586		0.020299	0.122064	0.101765	0.026815	0.135386	0.10857		0.019931	0.115684	0.095753	0.031072	0.120021	0.088949
AVI	2668.5	8151.96	5483.46	2827.1	6369	3541.9		2869.33	11416.7	8547.42	3111.15	8831.52	5720.37		386.6	914.49	527.89	315.485	683.128	367.643		530.725	1630.7	1099.98	353.288	1129.79	776.501		0.002453	0.035935	0.033482	0.008567	0.033866	0.025299		0.004705	0.040012	0.035306	0.004549	0.038807	0.034258
AAIC	5028.49	18927.4	13899	4998.63	14757.1	9758.49		7328.63	20549.3	13220.7	5904.19	16525.7	10621.5		166.832	662.907	496.075	127.478	444.734	317.256		394.239	1077.06	682.818	224.658	659.247	434.589		0.016964	0.10074	0.083776	0.015774	0.099587	0.083813		0.019442	0.103684	0.084242	0.010946	0.100963	0.090017
FOP1	891.548	6153.8	5262.26	813.607	4338.08	3524.47		1459.59	7431.8	5972.21	1055.4	5410.25	4354.84		44.5009	302.596	258.095	32.7171	209.956	177.239		56.4374	431.603	375.166	60.4773	282.354	221.877		0.005395	0.055771	0.050376	0.009608	0.05747	0.047862		0.00611	0.049871	0.043761	0.006682	0.047241	0.040559
FOP3	892.273	2077.73	1185.46	658.256	1634.34	976.08		443.592	1325.08	881.488	468.724	1095.15	626.422		152.753	302.299	149.546	101.877	242.337	140.46		88.2152	206.503	118.288	71.929	173.394	101.465		0.004692	0.023501	0.018809	0.002922	0.023925	0.021004		0.004671	0.025352	0.020681	0.001454	0.024722	0.023268
FOP2	883.811	2720.22	1836.41	507.912	1984.57	1476.66		660.49	2127.61	1467.12	590.348	1528.27	937.919		61.8951	268.918	207.023	50.1399	208.093	157.953		83.0648	297.216	214.151	78.9693	229.188	150.218		0.008174	0.049933	0.041759	0.007272	0.047389	0.040118		0.006952	0.039007	0.032055	0.006234	0.037672	0.031438
PFt	17687.4	86042.3	68354.9	12953.8	58033.5	45079.7		22158.3	62445.4	40287.1	14454.7	44990.4	30535.7		2931.89	10056.8	7124.87	2293.05	6748.84	4455.79		3718.84	9751.24	6032.41	2902.76	6724.09	3821.33		0.005009	0.025298	0.020289	0.001805	0.028343	0.026538		0.002302	0.032519	0.030217	0.004	0.035029	0.031029
AIP	32595.2	163943	131348	19391.7	110798	91406.8		32007.5	144364	112356	22735	115910	93174.9		3039.6	16132.1	13092.5	1621.36	10279.4	8658.05		2727.63	12548.8	9821.14	2165	9027.16	6862.16		0.002581	0.020539	0.017958	0.000774	0.02042	0.019646		0.002445	0.021592	0.019147	0.001503	0.020305	0.018801
EC	17635.4	68251.5	50616.1	18962	46581.1	27619		13273.1	47252	33978.9	7863.58	32709.4	24845.8		992.006	2527	1535	648.809	1773.23	1124.42		222.019	964.093	742.073	197.24	754.696	557.456		0.013643	0.112785	0.099143	0.019373	0.102365	0.082992		0.012555	0.139145	0.12659	0.031411	0.131089	0.099678
PreS	2710.37	9990.28	7279.92	1942.09	8305.66	6363.57		2497.79	7886.67	5388.88	2097.02	6866.47	4769.45		140.001	433.517	293.516	153.442	380.35	226.908		169.635	431.826	262.191	114.503	359.542	245.039		0.011616	0.054782	0.043166	0.017438	0.05678	0.039342		0.009543	0.043788	0.034245	0.008358	0.047495	0.039136
H	39.7619	209.84	170.078	25.8999	192.679	166.779		90.7532	560.332	469.579	145.323	410.529	265.206		1034.15	3110.3	2076.15	784.111	2177.25	1393.14		461.539	1663.83	1202.29	525.668	1219.83	694.159		0.030309	0.109917	0.079608	0.033079	0.103707	0.070628		0.039183	0.141462	0.102279	0.043775	0.136919	0.093144
ProS	8077.69	17013	8935.36	6186.11	11914.1	5727.96		5354.65	11527.6	6172.91	4102.95	7774.56	3671.61		2963.59	6065.09	3101.5	2340.1	4477.49	2137.39		1845.95	3410.12	1564.17	1328.59	2411.86	1083.27		0.016205	0.055577	0.039371	0.014821	0.055244	0.040422		0.016053	0.05819	0.042138	0.018479	0.057764	0.039286
PeEc	297149	551729	254580	215666	407249	191583		133197	283261	150063	102228	203650	101422		8243.05	15584.8	7341.78	5688.47	11180	5491.55		4062.39	9074.25	5011.86	2991.79	6438.4	3446.6		0.017525	0.054119	0.036593	0.016561	0.053538	0.036976		0.014451	0.056881	0.04243	0.012423	0.057924	0.045501
STGa	6376.62	27545.4	21168.7	6461.45	21465.9	15004.5		5718.75	24823	19104.3	4123.55	20083.5	15959.9		89.4446	461.938	372.493	114.701	370.896	256.195		84.8475	562.206	477.359	97.6254	439.948	342.323		0.020545	0.076838	0.056293	0.016604	0.075178	0.058574		0.021985	0.089133	0.067147	0.023849	0.085795	0.061945
PBelt	7193.7	26006	18812.3	5743.96	18194.3	12450.3		4414.91	16588.9	12174	4946.87	12411.1	7464.24		767.846	2478.97	1711.12	614.247	1769.44	1155.2		396.302	1103.15	706.849	311.305	817.574	506.269		0.006428	0.049789	0.043361	0.013665	0.053289	0.039623		0.010078	0.047953	0.037875	0.012467	0.047756	0.035289
A5	17098.2	53678.5	36580.3	17926.6	41524.5	23597.9		19500.5	53788.1	34287.6	19520.9	44642.3	25121.4		749.761	1976.01	1226.25	517.303	1460.54	943.235		1050.23	2597.13	1546.9	968.124	2132.84	1164.72		0.008194	0.04138	0.033185	0.00757	0.04052	0.03295		0.005406	0.028515	0.023109	0.004791	0.029988	0.025196
PHA1	9826.03	22712.5	12886.4	10643.9	19516	8872.19		6318.07	18821.6	12503.5	7130.63	15901.8	8771.19		243.151	807.299	564.147	257.484	701.796	444.312		159.242	560.917	401.674	198.038	511.325	313.287		0.036184	0.104065	0.06788	0.033032	0.096337	0.063305		0.02835	0.10171	0.07336	0.028081	0.09292	0.064839
PHA3	4879.57	25263.2	20383.6	6680.75	21205.3	14524.5		1352.05	6436.61	5084.56	1288.61	4886.08	3597.47		534.503	1942	1407.49	464.992	1439.92	974.926		401.063	1027.02	625.96	303.609	775.729	472.12		0.011133	0.047297	0.036164	0.00961	0.046638	0.037028		0.014309	0.06392	0.049611	0.016695	0.060572	0.043878
STSda	15220.1	57066.6	41846.5	13562.4	48858.5	35296.1		19999.3	80067	60067.7	23684	68155.7	44471.7		893.202	2720.72	1827.52	564.776	2141.14	1576.36		1117.43	4195.21	3077.78	945.525	3414.45	2468.93		0.009589	0.062559	0.052971	0.011281	0.070921	0.05964		0.006477	0.042142	0.035665	0.012812	0.04735	0.034538
STSdp	6305.12	45167.5	38862.4	8288.68	33130.9	24842.2		10000.8	26238.4	16237.6	8646.63	21769.4	13122.8		1207.79	3978.52	2770.73	1016.18	2763.13	1746.95		1102.68	2618.94	1516.25	860.64	2095.42	1234.78		0.00441	0.037853	0.033442	0.00673	0.042351	0.03562		0.004372	0.027883	0.023511	0.006446	0.028677	0.022231
STSvp	11984.8	54888.2	42903.4	14308.3	42468.9	28160.7		11099	43019.7	31920.7	9884.59	33562	23677.4		1386.41	5514.25	4127.84	1483.97	3845.05	2361.08		762.47	2763.38	2000.91	566.953	2092.69	1525.74		0.002441	0.045721	0.04328	0.002733	0.05101	0.048276		0.010492	0.059975	0.049482	0.008575	0.060043	0.051468
TGd	123913	430499	306586	97848.2	350899	253051		82539.5	367967	285428	95977.7	304693	208715		3134.19	9345.8	6211.61	2811.13	7054.49	4243.36		3307.97	9370.52	6062.54	2856.76	7022.01	4165.26		0.010116	0.054861	0.044745	0.014642	0.060448	0.045806		0.008678	0.044849	0.036171	0.010182	0.050466	0.040285
TE1a	30963.5	145323	114359	34881.3	115084	80202.5		25792.9	96077.1	70284.2	22754.7	76829.3	54074.6		1548.28	4799.47	3251.19	1320.25	3650.56	2330.31		933.84	3098.17	2164.33	809.014	2381.26	1572.24		0.007189	0.042554	0.035365	0.007743	0.047781	0.040038		0.00579	0.038777	0.032988	0.003702	0.040961	0.03726
TE1p	98948.2	294551	195603	70852	220662	149810		64463.6	212744	148280	49091.7	166679	117587		6235.97	19269.4	13033.4	3629.4	13703.9	10074.5		4854.3	14006.5	9152.18	3463.02	10895.8	7432.76		0.002716	0.030357	0.027642	0.006332	0.033617	0.027286		0.005813	0.032022	0.026209	0.005611	0.035735	0.030124
TE2a	56953.7	287858	230904	53394.4	220032	166637		64884.1	254115	189231	73995.5	203965	129970		3662.18	15893.1	12230.9	3187.79	11792.1	8604.29		5847.25	16629.9	10782.7	4670.58	12525.2	7854.63		0.007221	0.043869	0.036648	0.011777	0.049087	0.03731		0.011006	0.03614	0.025134	0.010921	0.041252	0.030331
TF	29698.3	139972	110274	34238.2	111301	77063.2		33939.4	120886	86946.5	38694.4	95519.3	56824.9		3448.23	9202.92	5754.69	3233.64	7114.84	3881.2		6442.95	15092.6	8649.67	6361.48	12504.1	6142.66		0.01357	0.047904	0.034335	0.016135	0.057353	0.041218		0.003355	0.02934	0.025985	0.007272	0.033234	0.025961
TE2p	23539.8	102231	78690.9	24274.5	84780.5	60506		28814.4	105399	76584.9	25563.1	83697.5	58134.4		884.948	5836.37	4951.42	1219.82	4289.67	3069.85		1548.8	6054.37	4505.57	1106.79	4546.59	3439.8		0.005487	0.034069	0.028582	0.002965	0.036939	0.033974		0.000881	0.037042	0.03616	0.005371	0.041451	0.036081
PHT	78488	181549	103061	44252.6	132429	88176.4		53799	149806	96007	47182.1	118132	70950.3		4548.46	11489.8	6941.33	2768.61	7882.36	5113.75		2592.83	7645.24	5052.41	1957.48	5781.6	3824.12		0.005451	0.034221	0.02877	0.003552	0.036994	0.033441		0.005792	0.036725	0.030933	0.003711	0.03948	0.035768
PH	15680.6	104618	88937	21038.6	81756.5	60717.9		15363.7	108052	92688.2	13966.6	83366.3	69399.7		1525.12	9965.42	8440.3	2648.01	7351.49	4703.49		1970.44	6722.13	4751.69	1852.18	5106.09	3253.9		0.000114	0.0245	0.024386	0.004334	0.027062	0.022727		0.003621	0.035389	0.031768	0.00483	0.039979	0.03515
TPOJ1	8830.93	56234.3	47403.4	6871.01	36217.8	29346.8		34858.7	117175	82316.3	29825.1	90120.9	60295.8		928.535	4288.19	3359.65	780.062	2726.26	1946.2		2742.83	9585.97	6843.14	2173.01	7235.66	5062.65		0.005069	0.034199	0.029131	0.006656	0.035883	0.029227		0.001339	0.024109	0.022771	0.003201	0.023292	0.020091
TPOJ2	17287.8	95682.2	78394.3	22142.2	72589.6	50447.3		14272.3	74308.2	60035.9	13185.9	56188.4	43002.4		1354.79	5871.43	4516.64	1465.46	4204.42	2738.96		2081.74	7809.07	5727.33	1551.3	5625.92	4074.62		-0.00037	0.038331	0.038701	0.004527	0.040977	0.03645		0.004421	0.037371	0.03295	0.005948	0.039524	0.033576
TPOJ3	4038.57	29001	24962.5	3258.04	21149.4	17891.4		12565.4	61656.7	49091.3	4731.17	42671.5	37940.3		511.173	2838.06	2326.89	550.329	2152.93	1602.6		1571.86	5130.27	3558.4	617.372	3463.18	2845.8		0.003074	0.043016	0.039942	0.003454	0.043979	0.040524		0.001488	0.032808	0.03132	0.002403	0.032372	0.029969
DVT	13211.9	37039.5	23827.6	12083.5	29015.4	16931.9		12385.9	37535.3	25149.4	9162.39	30665.9	21503.5		1183.66	3774.68	2591.02	1101.32	2794.51	1693.19		1625.75	3877.87	2252.12	1145.44	2910.13	1764.69		0.008802	0.029605	0.020802	0.007382	0.029697	0.022315		0.007015	0.027236	0.020221	0.006376	0.028182	0.021806
PGp	18570	79273.3	60703.2	11965.3	61123	49157.7		30656	162741	132085	20984.3	117707	96722.9		1337.15	5251	3913.85	799.576	3770.77	2971.19		2470.43	13086.2	10615.7	1293.2	8784.22	7491.02		0.004005	0.028665	0.02466	0.002051	0.030546	0.028495		0.002957	0.027214	0.024258	0.00227	0.028511	0.026242
IP2	9034.58	42713.9	33679.3	5842.53	29034.7	23192.1		8262.75	61822.5	53559.8	8987.23	43256.7	34269.5		1143.41	6455.47	5312.07	878.863	4244.57	3365.71		1337.38	6943.83	5606.45	1274.81	4949.76	3674.95		0.001393	0.025194	0.0238	0.001949	0.026227	0.024277		0.00382	0.02535	0.02153	0.003078	0.026228	0.02315
IP1	24823.4	79271.6	54448.2	12418.8	60630.4	48211.6		19607.1	86887.6	67280.5	15076.8	69094.8	54018.1		2192.29	7141.7	4949.41	1056.66	5058.82	4002.15		934.042	6536.81	5602.77	1091.59	4383.96	3292.37		0.002735	0.021339	0.018605	0.002074	0.020987	0.018913		0.002734	0.025352	0.022618	0.000261	0.025249	0.024988
IP0	5193.44	21304.8	16111.3	5197.52	17766.3	12568.8		3020.05	27851.3	24831.3	4694.66	21413.1	16718.5		869.113	2918.25	2049.14	721.595	2373.21	1651.61		400.394	3582.78	3182.39	712.233	2722.28	2010.04		0.002821	0.019258	0.016438	0.002278	0.019103	0.016825		0.004992	0.025882	0.02089	0.00321	0.024082	0.020872
PFop	14747.4	49972.8	35225.5	12832.8	37379	24546.2		15845.9	43597.6	27751.7	12504.8	30995.7	18490.9		958.425	3651.55	2693.13	727.673	2463.24	1735.57		1222.71	3143.97	1921.26	797.765	2011.79	1214.02		0.006472	0.037232	0.03076	0.00461	0.040406	0.035795		0.00329	0.04004	0.03675	0.005785	0.042778	0.036993
PF	90144.5	332176	242031	77759.5	222786	145026		58113.8	148484	90369.9	35373.9	109145	73771.3		7544.88	31462	23917.1	5139.95	19544.7	14404.7		3384.53	11654.2	8269.72	2627.84	7691.29	5063.45		0.002674	0.019273	0.016599	0.001501	0.020202	0.018701		0.002656	0.02229	0.019633	0.0026	0.022675	0.020075
PFm	111395	509942	398547	112386	354241	241855		75928.8	494401	418472	74279.6	347700	273420		7689.3	54458.8	46769.5	9672.03	35748.3	26076.2		6360.85	41689.9	35329	6879.07	27860.5	20981.5		0.003154	0.016659	0.013505	0.001971	0.017465	0.015493		0.000738	0.017408	0.01667	0.003006	0.018603	0.015596
PGi	66324.4	194997	128673	46912.2	135232	88319.8		108282	549579	441297	68438.7	386689	318250		7980.28	22550.2	14569.9	6977.64	15332.3	8354.68		12479.6	46336.5	33856.9	7415.31	31175.8	23760.5		0.001235	0.016266	0.01503	0.002211	0.016606	0.014394		0.001883	0.017446	0.015563	0.001603	0.017851	0.016248
PGs	69327.1	175115	105788	42577.8	138322	95744.4		37045.7	165739	128693	34350	125897	91546.7		6393.75	17712.2	11318.5	4227.99	12697	8469.05		3908.84	12776.9	8868.03	2324.87	8770.48	6445.61		0.004239	0.02271	0.018471	0.003703	0.022971	0.019268		0.002784	0.026853	0.024069	0.00528	0.028946	0.023666
V6A	2751.65	12619.3	9867.61	1582	10092.7	8510.68		1655.04	11607.8	9952.74	1702.61	9777	8074.39		175.236	795.078	619.842	112.543	634.238	521.695		171.418	756.615	585.197	102.911	603.231	500.319		0.008141	0.066204	0.058063	0.010191	0.065067	0.054876		0.006018	0.059747	0.053729	0.005472	0.061103	0.055631
VMV1	10320	24788.3	14468.3	9274.91	20638.6	11363.7		10051.1	32733.4	22682.3	7633.17	26096.5	18463.3		456.912	1928.92	1472.01	402.251	1427.17	1024.91		739.298	2595.37	1856.08	508.464	2021.99	1513.53		0.031164	0.112376	0.081212	0.036063	0.117158	0.081095		0.030119	0.125285	0.095167	0.02586	0.120062	0.094203
VMV3	1845.6	29578.5	27732.9	1888.3	19874.4	17986.1		5186.31	21699.5	16513.2	2245.81	14655	12409.2		157.804	832.057	674.252	135.753	588.493	452.741		401.783	1246.24	844.456	217.282	914.96	697.678		0.006952	0.071343	0.064391	0.011684	0.073185	0.0615		0.015461	0.062295	0.046835	0.009652	0.062051	0.052399
PHA2	899.022	3119.77	2220.75	793.251	3138.93	2345.68		838.184	3234.22	2396.04	986.276	2945.36	1959.09		152.536	444.151	291.615	97.4258	339.189	241.764		203.031	478.288	275.257	158.409	363.748	205.339		0.017666	0.061938	0.044272	0.023716	0.06718	0.043464		0.011883	0.062334	0.050451	0.01836	0.065875	0.047515
V4t	2893.09	17276.8	14383.8	2033.69	14842.5	12808.9		2729.13	15095.5	12366.4	1255.85	11723.1	10467.3		114.984	712.1	597.116	69.4581	572.537	503.079		142.768	641.015	498.247	84.1416	489.823	405.682		0.000964	0.058612	0.057648	0.005452	0.064089	0.058637		0.002729	0.069808	0.067079	0.005297	0.071204	0.065907
FST	9065.39	54383.9	45318.5	6707.48	43393.4	36685.9		11096	44994.1	33898.1	8384.14	33795.3	25411.2		738.887	3780.3	3041.41	969.212	2849.46	1880.24		871.319	3336.61	2465.3	555.4	2533.03	1977.63		0.003651	0.037682	0.034031	0.004829	0.040961	0.036133		0.002077	0.048141	0.046064	0.003102	0.048995	0.045893
V3CD	6587.28	28353.1	21765.8	6029.57	22986.4	16956.8		6218.55	33209.5	26991	5580.85	25122	19541.1		440.372	2119.5	1679.13	437.9	1567.81	1129.91		322.29	2294.68	1972.39	239.436	1641.06	1401.62		0.003724	0.033459	0.029735	0.002864	0.035057	0.032193		0.002944	0.034136	0.031192	0.004309	0.033999	0.02969
LO3	4727.79	26812.5	22084.7	2356.2	21663.3	19307.1		4991.11	23159.6	18168.5	1861.5	17039.9	15178.4		355.668	1489.9	1134.24	186.542	1086.18	899.641		454.414	2238.26	1783.85	363.664	1607.19	1243.53		0.003217	0.037422	0.034206	0.002726	0.042527	0.039801		0.003199	0.041445	0.038247	0.00136	0.047502	0.046142
VMV2	2252.91	13126.9	10874	1034.16	9849.06	8814.9		3425.23	17669.5	14244.3	2130.32	12630.1	10499.7		167.397	568.112	400.715	84.1001	434.19	350.09		311.949	1030.33	718.383	190.1	765.7	575.6		0.013895	0.059523	0.045628	0.009558	0.056868	0.04731		0.014299	0.062434	0.048135	0.015517	0.059323	0.043806
31pd	8378.33	29093.3	20715	4004.41	20742.1	16737.7		4188.52	19220.4	15031.9	3061.08	13207.1	10146		1111.1	3318.82	2207.72	853.187	2375.63	1522.44		650.526	1965.94	1315.41	492.334	1333.58	841.248		0.001771	0.026183	0.024411	0.002868	0.026555	0.023688		0.002772	0.03111	0.028338	0.003551	0.030706	0.027155
31a	4935.48	23764.7	18829.2	3236.19	19777.3	16541.1		3784.3	23427.4	19643.1	3432.39	20185.9	16753.6		243.525	1015.88	772.359	111.086	707.633	596.547		128.064	886.848	758.784	178.451	622.219	443.767		0.007693	0.071423	0.06373	0.012636	0.076613	0.063977		0.007099	0.058555	0.051457	0.003976	0.065172	0.061196
VVC	10894.3	53191	42296.7	14321	39775.4	25454.4		20286.3	67045.9	46759.6	16439.9	47352.4	30912.5		427.938	3698.79	3270.85	656.421	2704.56	2048.14		1114.15	3292.07	2177.92	717.057	2341.54	1624.48		0.005805	0.052603	0.046798	0.007627	0.049287	0.04166		0.006595	0.057282	0.050686	0.009748	0.056224	0.046477
25	1733.49	11065.3	9331.86	2858.07	9072.01	6213.93		2160.37	9077.15	6916.79	2497.3	7409.35	4912.05		192.255	522.696	330.441	159.142	400.38	241.238		156.014	371.099	215.086	125.131	300.363	175.232		0.010355	0.113337	0.102981	0.02097	0.115863	0.094892		0.013371	0.104828	0.091458	0.014507	0.109196	0.094689
s32	663.636	10987.8	10324.2	147.609	9682.59	9534.98		2399.79	15991.7	13592	1729.48	13130.4	11400.9		92.2721	461.929	369.657	96.6994	337.778	241.078		98.1102	553.735	455.625	90.598	454.584	363.986		0.014535	0.123279	0.108744	0.016118	0.144878	0.128759		0.012716	0.117581	0.104864	0.024364	0.1417	0.117336
pOFC	8136.32	27312.8	19176.4	10611.8	21895.7	11283.9		8175.08	25954.2	17779.2	6282.83	20972.2	14689.4		649.584	1410.77	761.182	678.743	1403.75	725.005		1083.1	2216.09	1133	764.174	1825.61	1061.44		0.006442	0.058085	0.051644	0.011648	0.060379	0.048731		0.010342	0.045573	0.035232	0.009821	0.04869	0.038869
PoI1	5302.07	15737.6	10435.6	5590.58	13929.9	8339.31		6030.7	15485.6	9454.92	4642.53	12300.4	7657.87		262.536	843.251	580.715	273.564	712.299	438.735		325.277	729.19	403.913	244.103	591.307	347.204		0.025205	0.07435	0.049145	0.020201	0.075487	0.055285		0.030099	0.076049	0.04595	0.019054	0.07341	0.054356
Ig	1114.2	4107.55	2993.35	1439.76	3546.46	2106.7		1692.28	3893.53	2201.25	1447.94	3248.03	1800.09		137.848	360.333	222.484	120.539	302.341	181.802		125.199	299.134	173.935	104.603	245.873	141.27		0.008185	0.040071	0.031887	0.007423	0.040124	0.032702		0.014415	0.050892	0.036476	0.010831	0.048767	0.037936
FOP5	2989.49	8004.97	5015.48	2560.44	6358.49	3798.05		2878.2	8841.57	5963.37	2546.9	6917.91	4371.01		450.806	944.295	493.49	369.767	744.627	374.86		464.221	1204.3	740.078	374.49	951.897	577.407		0.001581	0.025148	0.023567	0.004037	0.024334	0.020297		0.002694	0.024938	0.022244	0.001123	0.023729	0.022605
p10p	8493.82	42547.8	34054	7816.93	36368.8	28551.9		5878.8	42003.1	36124.3	4471.89	35596.8	31124.9		486.102	3048.67	2562.57	719.904	2581.98	1862.07		1017.33	4184.28	3166.95	821.453	3531.92	2710.47		0.00319	0.028781	0.025591	0.002879	0.029456	0.026576		0.000329	0.023124	0.022796	0.002259	0.023507	0.021248
p47r	9874.85	55359.2	45484.3	11344.8	43014.8	31669.9		7834.99	36626.2	28791.2	4910.83	29676.6	24765.8		1582.06	5375.66	3793.6	970.47	3981.3	3010.83		1260.9	3925.87	2664.97	819.045	2995.71	2176.66		0.00326	0.02409	0.02083	0.002766	0.026595	0.023828		0.001376	0.02846	0.027084	0.001484	0.03353	0.032046
TGv	35938.1	156452	120513	25502.6	129827	104325		19329.3	139241	119911	42630.9	115457	72826.3		1099.87	3423.26	2323.39	901.035	2739.64	1838.61		1221.32	3481.39	2260.07	1214.35	2724.6	1510.25		0.007419	0.064904	0.057485	0.010582	0.065856	0.055273		0.006673	0.052598	0.045925	0.005713	0.051182	0.045469
MBelt	3647.62	10892.5	7244.84	3489.97	8367.02	4877.05		2261.05	6615.45	4354.39	2100.47	4829.53	2729.06		261.636	790.578	528.942	213.99	617.407	403.417		127.37	394.022	266.652	99.4152	310.595	211.18		0.010927	0.043838	0.032911	0.010725	0.045815	0.03509		0.0113	0.052163	0.040863	0.011612	0.050576	0.038963
LBelt	2644.35	7890.11	5245.75	1768.13	5953.9	4185.77		2138.38	7828	5689.62	2050.41	6295.35	4244.94		364.896	1378.41	1013.51	385.286	1009.46	624.175		423.333	1042.85	619.517	314.635	771.098	456.463		0.010395	0.055211	0.044815	0.01288	0.057603	0.044723		0.018718	0.070619	0.051901	0.009681	0.064635	0.054955
A4	20866.8	68544.3	47677.5	19550.5	52152.4	32601.8		17028.5	43838.3	26809.8	14681.5	34069.3	19387.8		887.278	3050.47	2163.19	570.641	2154.14	1583.5		612.849	1757.37	1144.52	531.54	1282.78	751.235		0.008848	0.042961	0.034113	0.011799	0.044934	0.033135		0.00532	0.035459	0.030139	0.007741	0.035649	0.027909
STSva	7133.28	40657.5	33524.2	7166.02	32523.3	25357.3		6277.08	31256.4	24979.3	3231.84	23946.2	20714.4		1041.37	3363.89	2322.52	776.384	2559.96	1783.58		694.329	2325.48	1631.15	502.553	1737.85	1235.29		0.003643	0.047399	0.043756	0.007796	0.058015	0.050219		0.008705	0.061179	0.052474	0.007715	0.068259	0.060544
TE1m	25139.4	108410	83270.9	12864.6	86155.1	73290.5		17071.7	69515.4	52443.7	9741.38	53476.4	43735		1091.16	4603.46	3512.3	836.939	3455.89	2618.95		764.817	3217.01	2452.19	491.999	2290.12	1798.13		0.003998	0.065292	0.061294	0.009344	0.071013	0.061669		0.008502	0.055357	0.046855	0.003799	0.060346	0.056548
PI	2173.84	6897.64	4723.79	2058.37	5183.61	3125.24		2533.95	6403.19	3869.24	2376.42	4835.5	2459.08		172.761	520.413	347.653	167.409	362.269	194.86		235.084	535.503	300.419	155.898	370.937	215.039		0.023387	0.112245	0.088858	0.031427	0.128872	0.097445		0.02093	0.072298	0.051368	0.023794	0.076478	0.052684
a32pr	7382.42	44166.2	36783.8	4999.37	38228.8	33229.5		6273.69	30004.6	23730.9	3290.3	21633.1	18342.8		476.053	1349.56	873.508	301.163	945.021	643.858		405.592	1092.19	686.593	209.489	698.006	488.517		0.005794	0.040481	0.034687	0.003868	0.038301	0.034433		0.005186	0.035739	0.030553	0.001791	0.03325	0.031458
p24	9219.89	48664.1	39444.2	5173.72	44405.7	39232		6180.79	45832.7	39651.9	6321.6	37287.9	30966.3		247.081	982.548	735.467	156.312	878.752	722.44		178.016	1252.64	1074.62	201.842	958.454	756.612		0.011135	0.112844	0.10171	0.015401	0.102329	0.086929		0.011125	0.071285	0.06016	0.005394	0.061789	0.056396

## Sheet: Supplementary Figure 5
For Supplementary Fig. 5: Genetic correlation rg between males and females for regional cortical gray matter volume (GMV), surface area (SA) and cortical thickness (CT).
GMV : gray matter volume; SA: surface area; CT: cortical thickness; LH: left hmisphere, RH: right hemisphere
Each hemishere consisted of 180 regions of HCP parcellation (Glasser et al. 2016, Nature)
GCTA* was used to estimate rg and the p-values of the test of rg < 1 were also calcualted by GCTA bivariate analysis (log likelihood test).
Sex-specific sample sizes may be found in Supplementary Data 1
*Yang et al. (2011) GCTA: a tool for genome-wide complex trait analysis. Am. J. Hum. Genet. 88, 76–82.
	GMV (LH)				GMV (RH)				SA (LH)				SA (RH)					CT (LH)			CT (RH)
Region*	rg	se	p (rg <1)		rg	se	p (rg <1)		rg	se	p (rg <1)		rg	se	p (rg <1)		rg	se	p (rg <1)		rg	se	p (rg <1)
V1	1	0.067553	5.0000e-01		1	0.071218	5.0000e-01		1	0.059778	5.0000e-01		1	0.060793	5.0000e-01		0.732143	0.123996	2.2273e-02		0.871642	0.141534	2.0384e-01
MST	0.95714	0.420276	4.5987e-01		0.87174	0.242978	3.1330e-01		0.646276	0.195271	6.8806e-02		1	0.223383	5.0000e-01		0.599961	0.399406	2.1430e-01		0.761006	0.512638	3.5199e-01
V6	1	0.169953	5.0000e-01		0.951628	0.143137	3.6576e-01		1	0.119264	5.0000e-01		0.88041	0.101343	1.1872e-01		0.689488	0.196729	8.3077e-02		0.83791	0.210012	2.4430e-01
V2	1	0.066171	5.0000e-01		1	0.07318	5.0000e-01		1	0.064336	5.0000e-01		1	0.069548	5.0000e-01		0.957557	0.090728	3.1586e-01		0.840796	0.10371	7.6640e-02
V3	0.929982	0.081905	1.9866e-01		0.97588	0.073221	3.7288e-01		0.94754	0.078411	2.5871e-01		1	0.078444	5.0000e-01		0.887878	0.1159	1.6245e-01		0.89112	0.123725	2.0362e-01
V4	1	0.114593	5.0000e-01		1	0.100663	5.0000e-01		1	0.097443	5.0000e-01		1	0.094435	5.0000e-01		1	0.18539	5.0000e-01		0.903515	0.161172	2.8090e-01
V8	1	0.309133	5.0000e-01		0.892549	0.157348	2.5874e-01		1	0.192505	5.0000e-01		0.970335	0.127489	4.1155e-01		0.248492	0.281044	2.2028e-02		1	0.394069	5.0000e-01
4	0.829929	0.102209	6.3075e-02		1	0.111563	5.0000e-01		0.879157	0.087124	9.5173e-02		1	0.092637	5.0000e-01		0.733346	0.121985	2.5145e-02		0.855573	0.158768	1.8556e-01
3b	0.911542	0.095825	1.8664e-01		0.902382	0.085668	1.3434e-01		0.852018	0.08052	4.2300e-02		0.894364	0.071343	7.4160e-02		1	0.178439	5.0000e-01		1	0.193861	5.0000e-01
FEF	1	0.261978	5.0000e-01		1	0.222015	5.0000e-01		1	0.374217	5.0000e-01		1	0.264685	5.0000e-01		1	0.823508	5.0000e-01		1	0.888507	5.0000e-01
PEF	1	0.46636	5.0000e-01		1	0.377728	5.0000e-01		1	0.300401	5.0000e-01		1	0.662484	5.0000e-01		0.978541	0.620859	4.8615e-01		0.938813	0.631479	4.6409e-01
55b	1	0.385411	5.0000e-01		1	0.222297	5.0000e-01		1	0.268202	5.0000e-01		1	0.405789	5.0000e-01		1	0.35456	5.0000e-01		0.789634	0.316792	2.6985e-01
V3A	0.986674	0.14459	4.6303e-01		0.758995	0.13242	4.7281e-02		1	0.147066	5.0000e-01		0.899178	0.130155	2.2786e-01		0.843713	0.221846	2.4564e-01		1	0.341342	5.0000e-01
RSC	1	0.132654	5.0000e-01		1	0.160505	5.0000e-01		1	0.103244	5.0000e-01		1	0.107049	5.0000e-01		0.982031	0.105261	4.3256e-01		0.828599	0.115955	8.0633e-02
POS2	1	0.131595	5.0000e-01		1	0.111509	5.0000e-01		1	0.134664	5.0000e-01		0.971384	0.111525	3.9802e-01		0.96628	0.268391	4.5227e-01		1	0.479241	5.0000e-01
V7	0.820371	0.154952	1.4028e-01		0.898581	0.185856	2.9868e-01		0.856541	0.180252	2.3112e-01		0.885866	0.194796	2.8839e-01		0.536213	0.240804	5.6546e-02		1	0.349506	5.0000e-01
IPS1	0.91002	0.158959	2.8999e-01		0.842738	0.219509	2.5704e-01		0.847463	0.140473	1.5211e-01		0.875938	0.148494	2.1569e-01		0.893374	0.199144	2.9824e-01		0.967802	0.242505	4.4663e-01
FFC	0.825406	0.178083	1.8084e-01		0.873238	0.130486	1.8210e-01		1	0.196974	5.0000e-01		0.888369	0.126061	1.9883e-01		0.93606	0.316992	4.2227e-01		0.910896	0.28649	3.8345e-01
V3B	1	0.266753	5.0000e-01		1	0.310161	5.0000e-01		1	0.191394	5.0000e-01		1	0.236433	5.0000e-01		0.970521	0.262929	4.5652e-01		1	0.308214	5.0000e-01
LO1	0.598524	0.164342	2.1452e-02		1	0.216053	5.0000e-01		0.902558	0.122588	2.2378e-01		1	0.130923	5.0000e-01		1	0.787382	5.0000e-01		1	0.664487	5.0000e-01
LO2	0.684472	0.137881	2.2946e-02		1	0.253611	5.0000e-01		1	0.208793	5.0000e-01		0.902436	0.199221	3.1822e-01		0.692333	0.282705	1.7453e-01		1	1.54238	5.0000e-01
PIT	0.988044	0.278002	4.8255e-01		1	0.253806	5.0000e-01		1	0.240526	5.0000e-01		1	0.18312	5.0000e-01		1	1.13029	5.0000e-01		1	0.358727	5.0000e-01
MT	0.383636	0.249743	3.1362e-02		1	0.367628	5.0000e-01		0.582714	0.205056	5.2532e-02		1	0.270408	5.0000e-01		0.065095	0.240581	3.3786e-03		1	1.39577	5.0000e-01
A1	1	0.167718	5.0000e-01		0.960438	0.141528	3.8971e-01		1	0.138675	5.0000e-01		1	0.122636	5.0000e-01		1	0.231706	5.0000e-01		0.913276	0.205283	3.3538e-01
PSL	1	0.342673	5.0000e-01		1	0.189943	5.0000e-01		1	0.458784	5.0000e-01		1	0.249777	5.0000e-01		0.740913	0.270947	2.0102e-01		1	3.98573	5.0000e-01
SFL	1	0.153412	5.0000e-01		1	0.155239	5.0000e-01		0.898731	0.114225	1.9751e-01		0.88358	0.15945	2.4463e-01		0.902273	0.234822	3.4902e-01		0.932127	0.339152	4.2668e-01
PCV	0.948299	0.11645	3.3201e-01		1	0.131132	5.0000e-01		0.941571	0.095638	2.7665e-01		0.86814	0.110928	1.3015e-01		1	0.259279	5.0000e-01		0.620601	0.240955	1.0406e-01
STV	0.789444	0.205546	1.8455e-01		0.839796	0.197099	2.1272e-01		0.847774	0.246028	2.8557e-01		0.727368	0.171245	7.5016e-02		1	0.567037	5.0000e-01		0.981255	0.521365	4.8510e-01
7Pm	1	0.203301	5.0000e-01		1	0.190525	5.0000e-01		1	0.12571	5.0000e-01		0.849198	0.123822	1.2772e-01		1	0.543483	5.0000e-01		0.862616	0.348398	3.6059e-01
7m	0.895672	0.113545	1.8883e-01		0.783081	0.141669	8.8046e-02		1	0.118696	5.0000e-01		0.862679	0.126429	1.5986e-01		1	0.447121	5.0000e-01		0.695557	0.211853	1.0649e-01
POS1	0.998286	0.089777	4.9247e-01		1	0.092687	5.0000e-01		0.971955	0.088858	3.7920e-01		0.960912	0.082935	3.1743e-01		0.718847	0.156418	5.9598e-02		1	0.256439	5.0000e-01
23d	0.857829	0.165397	2.0994e-01		0.830299	0.158833	1.5956e-01		1	0.229071	5.0000e-01		0.761028	0.150881	7.5100e-02		0.999534	0.412723	4.9936e-01		1	0.387785	5.0000e-01
v23ab	1	0.149341	5.0000e-01		1	0.155031	5.0000e-01		1	0.158896	5.0000e-01		0.981373	0.138936	4.4686e-01		0.809605	0.230174	2.2192e-01		1	0.829528	5.0000e-01
d23ab	1	0.135316	5.0000e-01		1	0.199861	5.0000e-01		0.921921	0.132465	2.8713e-01		1	0.208693	5.0000e-01		0.833482	0.238544	2.6557e-01		0.869819	0.331976	3.5641e-01
31pv	0.981962	0.148696	4.5173e-01		0.974455	0.15214	4.3456e-01		0.944054	0.149431	3.6057e-01		0.883601	0.150459	2.3055e-01		0.648403	0.209932	7.5446e-02		0.455927	0.25473	5.0934e-02
5m	0.706775	0.133609	2.1888e-02		0.99387	0.196075	4.8731e-01		0.503525	0.106381	7.9600e-05		0.886703	0.147648	2.2802e-01		0.96184	0.18723	4.1992e-01		0.884604	0.19821	2.9045e-01
5mv	0.862678	0.127304	1.5575e-01		0.932541	0.133922	3.1232e-01		0.819369	0.111283	6.7394e-02		0.790235	0.1113	3.9177e-02		1	0.20848	5.0000e-01		0.951402	0.191686	4.0453e-01
23c	1	0.201707	5.0000e-01		1	0.169173	5.0000e-01		1	0.168872	5.0000e-01		1	0.196851	5.0000e-01		1	0.347801	5.0000e-01		1	0.330745	5.0000e-01
5L	0.877197	0.192031	2.6458e-01		0.650723	0.166678	4.0191e-02		0.789261	0.147361	8.8132e-02		0.526306	0.124748	7.5085e-04		0.843297	0.198035	2.3097e-01		0.976823	0.255306	4.6442e-01
24dd	0.958347	0.12759	3.7300e-01		0.936338	0.130756	3.1735e-01		0.929419	0.131222	3.0254e-01		0.853188	0.111857	1.0486e-01		1	0.271413	5.0000e-01		1	0.32679	5.0000e-01
24dv	0.862279	0.218842	2.8022e-01		1	0.33699	5.0000e-01		0.870432	0.187131	2.5371e-01		0.991155	0.15418	4.7678e-01		1	0.450843	5.0000e-01		1	0.402922	5.0000e-01
7AL	0.832847	0.150308	1.4701e-01		1	0.284968	5.0000e-01		0.857267	0.127367	1.4577e-01		1	0.201465	5.0000e-01		0.797808	0.232457	2.1487e-01		1	0.25306	5.0000e-01
SCEF	0.98019	0.123109	4.3696e-01		1	0.188053	5.0000e-01		0.87841	0.103604	1.3172e-01		0.953641	0.126423	3.6211e-01		0.925683	0.218345	3.7379e-01		1	0.337553	5.0000e-01
6ma	0.843754	0.148508	1.6492e-01		0.978993	0.165443	4.5071e-01		0.959552	0.145046	3.8938e-01		0.856995	0.136721	1.6039e-01		1	0.264411	5.0000e-01		0.941291	0.47969	4.5041e-01
7Am	0.811029	0.108732	4.5292e-02		0.918284	0.135274	2.7911e-01		0.922127	0.093082	2.0866e-01		0.747835	0.096526	7.6641e-03		1	0.203145	5.0000e-01		1	0.250245	5.0000e-01
7PL	0.835199	0.184563	2.0439e-01		0.637336	0.212562	6.9847e-02		1	0.153673	5.0000e-01		0.909045	0.178582	3.1382e-01		0.935812	0.259787	4.0669e-01		0.755945	0.263647	2.0300e-01
7PC	1	0.23656	5.0000e-01		1	0.307079	5.0000e-01		1	0.224594	5.0000e-01		1	0.372705	5.0000e-01		0.505708	0.235012	5.3335e-02		0.993268	0.310314	4.9109e-01
LIPv	0.588353	0.147934	1.0288e-02		1	0.239212	5.0000e-01		0.61653	0.14025	1.3032e-02		1	0.29828	5.0000e-01		0.919301	0.423474	4.2936e-01		1	0.376476	5.0000e-01
VIP	1	0.19554	5.0000e-01		1	0.29021	5.0000e-01		0.764544	0.126526	5.2863e-02		1	0.206545	5.0000e-01		1	0.362857	5.0000e-01		1	0.526124	5.0000e-01
MIP	0.851866	0.220919	2.7165e-01		1	0.2798	5.0000e-01		0.739052	0.123936	3.0306e-02		0.768732	0.152478	8.5530e-02		0.81684	0.416112	3.4650e-01		0.73143	0.280624	1.9540e-01
1	0.865284	0.112297	1.3301e-01		0.934138	0.100896	2.5863e-01		0.725174	0.134986	4.1176e-02		0.93292	0.138385	3.1811e-01		1	0.124313	5.0000e-01		0.876251	0.114215	1.4001e-01
2	0.986166	0.249855	4.7830e-01		1	0.180189	5.0000e-01		1	0.21371	5.0000e-01		1	0.194792	5.0000e-01		0.9698	0.209173	4.4432e-01		1	0.172476	5.0000e-01
3a	0.860657	0.113841	1.2826e-01		1	0.116083	5.0000e-01		0.879652	0.092851	1.1258e-01		0.996287	0.082584	4.8195e-01		0.795534	0.15111	1.0838e-01		1	0.225035	5.0000e-01
6d	1	0.147511	5.0000e-01		0.962784	0.150051	4.0273e-01		0.943142	0.152428	3.5725e-01		1	0.182276	5.0000e-01		0.98013	0.309114	4.7436e-01		0.780576	0.236878	1.9260e-01
6mp	0.928914	0.163772	3.3901e-01		1	0.185323	5.0000e-01		0.893215	0.150423	2.5027e-01		0.928239	0.163392	3.3027e-01		0.894666	0.220368	3.2787e-01		0.901395	0.217797	3.2681e-01
6v	0.619421	0.112385	2.0421e-03		0.802828	0.150104	1.1303e-01		0.781024	0.153173	9.7856e-02		0.938332	0.274294	4.1545e-01		0.566087	0.257145	8.5795e-02		1	0.584245	5.0000e-01
p24pr	0.72783	0.236926	1.5857e-01		1	0.337717	5.0000e-01		1	0.255006	5.0000e-01		1	0.296978	5.0000e-01		0.89536	0.324596	3.7790e-01		1	0.683671	5.0000e-01
33pr	1	0.219095	5.0000e-01		1	0.242015	5.0000e-01		0.969658	0.170037	4.3123e-01		1	0.41917	5.0000e-01		1	0.244842	5.0000e-01		1	0.247919	5.0000e-01
a24pr	1	0.390492	5.0000e-01		0.995075	0.319244	4.9368e-01		1	0.22144	5.0000e-01		1	0.290372	5.0000e-01		1	1.36463	5.0000e-01		0.752065	0.481632	3.2545e-01
p32pr	0.718337	0.148439	4.4144e-02		0.870343	0.210521	2.8258e-01		0.806611	0.116473	6.2234e-02		0.87616	0.116784	1.6303e-01		0.907582	0.232176	3.4463e-01		0.985797	0.295143	4.8086e-01
a24	1	3.00253	5.0000e-01		0.98595	0.400916	4.8587e-01		1	0.335432	5.0000e-01		1	0.234346	5.0000e-01		1	0.254371	5.0000e-01		1	0.222773	5.0000e-01
d32	1	0.223017	5.0000e-01		1	0.294287	5.0000e-01		1	0.160261	5.0000e-01		0.964599	0.168152	4.1678e-01		1	0.360742	5.0000e-01		1	0.476587	5.0000e-01
8BM	1	0.143937	4.9986e-01		1	0.126386	5.0000e-01		1	0.137957	5.0000e-01		1	0.145549	5.0000e-01		0.733734	0.135295	3.7831e-02		0.769535	0.148599	8.1023e-02
p32	1	0.639965	5.0000e-01		0.476404	0.692365	3.1028e-01		1	0.16609	5.0000e-01		0.907413	0.224936	3.4429e-01		1	0.561135	5.0000e-01		1	0.593632	5.0000e-01
10r	1	0.597016	5.0000e-01		0.791355	0.252457	2.1622e-01		1	0.520267	5.0000e-01		1	0.282796	5.0000e-01		1	0.4857	5.0000e-01		0.668109	0.302162	1.6337e-01
47m	0.965082	0.170646	4.2081e-01		0.958863	0.112376	3.5925e-01		1	0.102165	5.0000e-01		1	0.100391	5.0000e-01		1	0.588268	5.0000e-01		0.984853	0.40098	4.8520e-01
8Av	1	0.202064	5.0000e-01		1	0.215846	5.0000e-01		0.96952	0.165447	4.2767e-01		1	0.242974	5.0000e-01		1	0.644329	5.0000e-01		0.820909	0.225491	2.3135e-01
8Ad	0.978814	0.163413	4.4938e-01		0.693831	0.158857	4.5287e-02		1	0.194759	5.0000e-01		1	0.194342	5.0000e-01		0.519395	0.349213	1.5119e-01		0.573461	0.390964	1.8392e-01
9m	1	0.185799	5.0000e-01		1	0.176247	5.0000e-01		0.973641	0.16106	4.3570e-01		1	0.198039	5.0000e-01		0.731036	0.138902	3.3431e-02		0.829483	0.169263	1.7235e-01
8BL	1	0.182818	5.0000e-01		1	0.196549	5.0000e-01		1	0.171585	5.0000e-01		1	0.1754	5.0000e-01		1	0.284853	5.0000e-01		0.806338	0.220782	2.0993e-01
9p	0.665614	0.153886	3.3158e-02		1	0.275277	5.0000e-01		0.890148	0.174276	2.7881e-01		1	0.211836	5.0000e-01		0.806892	0.183669	1.6363e-01		0.873396	0.196993	2.6980e-01
10d	1	0.241538	5.0000e-01		1	0.308976	5.0000e-01		0.852455	0.152143	1.7881e-01		1	0.256539	5.0000e-01		0.754165	0.176652	9.3031e-02		0.817786	0.191195	1.9317e-01
8C	0.655825	0.132858	1.1431e-02		0.803462	0.166024	1.2637e-01		0.708475	0.129079	2.0074e-02		0.828987	0.141633	1.2527e-01		1	0.527359	5.0000e-01		0.666493	0.275842	1.6786e-01
44	1	0.252818	5.0000e-01		1	0.219147	5.0000e-01		1	0.238845	5.0000e-01		1	0.208529	5.0000e-01		1	1.06926	5.0000e-01		0.845499	0.289973	3.0404e-01
45	1	0.182948	5.0000e-01		1	0.246751	5.0000e-01		1	0.159574	5.0000e-01		1	0.181753	5.0000e-01		1	0.494945	5.0000e-01		1	0.287261	5.0000e-01
47l	0.921762	0.147587	3.0841e-01		1	0.133351	5.0000e-01		1	0.109085	5.0000e-01		1	0.127099	5.0000e-01		1	0.217622	5.0000e-01		1	0.236784	5.0000e-01
a47r	1	0.13319	5.0000e-01		1	0.135994	5.0000e-01		1	0.107481	5.0000e-01		1	0.107765	5.0000e-01		1	0.406082	5.0000e-01		0.941	0.370904	4.3864e-01
6r	1	0.207422	5.0000e-01		1	0.200689	5.0000e-01		0.793213	0.186947	1.5604e-01		1	0.298037	5.0000e-01		1	0.436298	5.0000e-01		1	0.570675	5.0000e-01
IFJa	0.980942	0.231246	4.6719e-01		1	0.325673	5.0000e-01		0.945222	0.185633	3.8709e-01		1	0.466989	5.0000e-01		1	0.306093	5.0000e-01		1	0.998743	5.0000e-01
IFJp	0.701264	0.228732	1.2210e-01		1	0.328815	5.0000e-01		0.833858	0.183667	1.9375e-01		1	0.22508	5.0000e-01		0.884477	0.42186	3.9832e-01		1	0.439731	5.0000e-01
IFSp	0.664898	0.153163	2.7734e-02		1	0.209263	5.0000e-01		0.755065	0.159122	8.4410e-02		1	0.244832	5.0000e-01		0.004198	0.233919	2.9383e-03		1	0.622734	5.0000e-01
IFSa	1	0.209498	5.0000e-01		1	0.287704	5.0000e-01		1	0.179742	5.0000e-01		1	0.261644	5.0000e-01		0.877027	0.553069	4.1903e-01		1	1.01357	5.0000e-01
p9-46v	1	0.168493	5.0000e-01		1	0.164327	5.0000e-01		0.94599	0.15212	3.6583e-01		1	0.165876	5.0000e-01		0.746019	0.371566	2.7657e-01		1	0.45492	5.0000e-01
46	1	0.178299	5.0000e-01		0.933197	0.135365	3.0391e-01		0.985231	0.158153	4.6370e-01		1	0.139166	5.0000e-01		1	0.578385	5.0000e-01		0.50683	0.164417	7.3817e-03
a9-46v	0.950057	0.206247	4.0573e-01		1	0.315281	5.0000e-01		1	0.211269	5.0000e-01		1	0.25125	5.0000e-01		0.548101	0.197861	2.8709e-02		10	10	2
9-46d	0.900026	0.185011	3.0098e-01		1	0.169567	5.0000e-01		1	0.163276	5.0000e-01		1	0.184268	5.0000e-01		1	0.463137	5.0000e-01		0.367502	0.167644	1.6431e-03
9a	0.983653	0.194892	4.6660e-01		1	0.208935	5.0000e-01		0.937983	0.196171	3.8058e-01		1	0.249093	5.0000e-01		0.658642	0.154659	2.2472e-02		0.857235	0.192828	2.4179e-01
10v	0.842852	0.191538	2.2819e-01		1	0.28445	5.0000e-01		1	0.238597	5.0000e-01		1	0.24748	5.0000e-01		0.256112	0.212269	5.0014e-03		0.950177	0.515098	4.6321e-01
a10p	1	0.176085	5.0000e-01		0.701944	0.174006	6.1478e-02		1	0.185809	5.0000e-01		0.910232	0.181701	3.1587e-01		1	0.630378	5.0000e-01		0.821088	0.352964	3.2446e-01
10pp	0.95025	0.197007	4.0353e-01		1	0.201467	5.0000e-01		1	0.293314	5.0000e-01		0.77649	0.143469	7.6719e-02		1	0.285499	5.0000e-01		1	0.318209	5.0000e-01
11l	1	0.115834	5.0000e-01		0.95116	0.092417	3.0803e-01		0.935128	0.091112	2.4295e-01		0.955067	0.081065	2.9269e-01		0.947434	0.223856	4.0625e-01		0.827357	0.209424	2.2187e-01
13l	0.991424	0.099497	4.6643e-01		0.995027	0.126508	4.8446e-01		1	0.091286	5.0000e-01		0.785527	0.083421	9.9091e-03		0.694319	0.206028	1.0244e-01		0.876849	0.344522	3.6748e-01
OFC	0.77214	0.112986	3.3890e-02		0.958624	0.11631	3.6081e-01		0.960857	0.08569	3.2779e-01		1	0.089029	5.0000e-01		1	0.214767	5.0000e-01		1	0.169472	5.0000e-01
47s	1	0.104463	5.0000e-01		1	0.112872	5.0000e-01		1	0.099499	5.0000e-01		0.911085	0.095199	1.8185e-01		1	0.530103	5.0000e-01		0.835789	0.2647	2.8271e-01
LIPd	0.716783	0.208646	1.1823e-01		0.773925	0.198467	1.5775e-01		0.546401	0.133927	2.8416e-03		1	0.296157	5.0000e-01		1	0.673013	5.0000e-01		0.824435	0.516943	3.8092e-01
6a	0.996926	0.192938	4.9375e-01		1	0.167681	5.0000e-01		0.927725	0.141653	3.1215e-01		0.906649	0.116096	2.2563e-01		1	0.268747	5.0000e-01		1	0.336682	5.0000e-01
i6-8	1	0.286695	5.0000e-01		0.91667	0.195769	3.4233e-01		1	0.258122	5.0000e-01		1	0.200835	5.0000e-01		1	1.46463	5.0000e-01		0.494856	0.252367	5.6107e-02
s6-8	1	0.262146	5.0000e-01		1	0.231174	5.0000e-01		0.888393	0.167969	2.6626e-01		0.967661	0.184217	4.3138e-01		0.752463	0.307358	2.3395e-01		1	0.544089	5.0000e-01
43	0.750138	0.186156	1.1277e-01		0.962712	0.195692	4.2140e-01		1	0.341437	5.0000e-01		0.84053	0.247377	2.7011e-01		0.883368	0.302462	3.6136e-01		0.883761	0.218893	3.0900e-01
OP4	1	0.190829	5.0000e-01		1	0.085766	5.0000e-01		1	0.176729	5.0000e-01		0.820981	0.08575	2.1952e-02		1	0.286027	5.0000e-01		0.826941	0.169124	1.6603e-01
OP1	0.984876	0.146072	4.5753e-01		1	0.222014	5.0000e-01		0.939326	0.141864	3.3778e-01		0.954366	0.11375	3.4135e-01		0.918677	0.18342	3.3373e-01		1	0.329925	5.0000e-01
OP2-3	1	0.126544	5.0000e-01		0.716047	0.136152	3.1562e-02		1	0.130098	5.0000e-01		0.941394	0.111602	3.0143e-01		1	0.16121	5.0000e-01		0.894986	0.178177	2.9230e-01
52	0.932239	0.110264	2.7526e-01		0.826346	0.121107	9.0025e-02		0.867257	0.092414	8.2839e-02		0.878794	0.100853	1.2001e-01		0.975748	0.172655	4.4599e-01		0.891004	0.129443	2.1102e-01
RI	0.994169	0.113495	4.7997e-01		0.946731	0.104624	3.0400e-01		1	0.097647	5.0000e-01		0.952764	0.089284	3.0208e-01		1	0.182887	5.0000e-01		0.760447	0.126839	4.1703e-02
PFcm	0.855913	0.114073	1.1346e-01		1	0.147208	5.0000e-01		0.986217	0.13057	4.5685e-01		0.944094	0.101205	2.8824e-01		1	0.329835	5.0000e-01		0.875312	0.438821	3.9814e-01
PoI2	1	0.097253	5.0000e-01		1	0.08986	5.0000e-01		1	0.075537	5.0000e-01		0.991327	0.078382	4.5574e-01		0.945145	0.203081	3.9896e-01		1	0.191177	5.0000e-01
TA2	0.919358	0.107816	2.3362e-01		0.968285	0.105344	3.8507e-01		0.900307	0.10545	1.7083e-01		0.995119	0.114297	4.8284e-01		1	0.148604	5.0000e-01		0.753434	0.104607	1.6962e-02
FOP4	1	0.228537	5.0000e-01		1	0.173245	5.0000e-01		1	0.146759	5.0000e-01		1	0.133791	5.0000e-01		1	0.636204	5.0000e-01		1	1.96578	5.0000e-01
MI	1	0.093677	5.0000e-01		1	0.115689	5.0000e-01		1	0.074094	5.0000e-01		0.982714	0.079434	4.1558e-01		1	0.459487	5.0000e-01		0.958538	0.272264	4.3945e-01
Pir	0.97497	0.152959	4.3613e-01		1	0.132052	5.0000e-01		1	0.177404	5.0000e-01		1	0.169541	5.0000e-01		0.951788	0.223103	4.1638e-01		1	0.208951	5.0000e-01
AVI	1	0.10691	5.0000e-01		1	0.146932	5.0000e-01		0.917274	0.088204	1.8076e-01		1	0.130681	5.0000e-01		1	0.396401	5.0000e-01		1	0.36923	5.0000e-01
AAIC	1	0.145932	5.0000e-01		0.805419	0.111688	5.3982e-02		1	0.151275	5.0000e-01		0.814609	0.107496	5.3260e-02		0.890912	0.234338	3.2374e-01		0.720683	0.246584	1.5508e-01
FOP1	1	0.255819	5.0000e-01		1	0.216325	5.0000e-01		0.898241	0.254789	3.5413e-01		0.796233	0.238193	2.1892e-01		1	0.366629	5.0000e-01		1	0.339835	5.0000e-01
FOP3	0.951728	0.100274	3.2250e-01		1	0.105592	5.0000e-01		1	0.088865	5.0000e-01		0.968587	0.090609	3.6332e-01		1	0.292699	5.0000e-01		1	0.386694	5.0000e-01
FOP2	1	0.15488	5.0000e-01		0.843257	0.107127	7.8409e-02		0.786302	0.16102	1.1574e-01		0.748691	0.117458	2.3911e-02		1	0.293372	5.0000e-01		0.961098	0.253907	4.4109e-01
PFt	1	0.205198	5.0000e-01		0.87137	0.117329	1.4481e-01		1	0.126935	5.0000e-01		1	0.101356	5.0000e-01		0.623289	0.357463	2.1916e-01		1	0.406297	5.0000e-01
AIP	0.912634	0.194302	3.2702e-01		0.851787	0.185854	2.3110e-01		1	0.209799	5.0000e-01		0.888403	0.176966	2.7728e-01		1	0.602254	5.0000e-01		0.83848	0.413853	3.5564e-01
EC	0.734705	0.118936	2.3352e-02		0.87332	0.146502	2.0581e-01		0.897208	0.094895	1.3238e-01		1	0.156365	5.0000e-01		0.645606	0.244384	1.1489e-01		0.694394	0.255404	1.7097e-01
PreS	1	0.16163	5.0000e-01		1	0.13664	5.0000e-01		0.914644	0.111637	2.2950e-01		1	0.118941	5.0000e-01		0.961848	0.161902	4.0966e-01		1	0.216928	5.0000e-01
H	1	0.258689	5.0000e-01		1	0.195112	5.0000e-01		1	0.113199	5.0000e-01		1	0.125251	5.0000e-01		0.980343	0.122504	4.3433e-01		1	0.140249	5.0000e-01
ProS	1	0.087255	5.0000e-01		1	0.087557	5.0000e-01		1	0.083381	5.0000e-01		1	0.07884	5.0000e-01		0.80526	0.133333	9.0101e-02		0.917176	0.131603	2.7025e-01
PeEc	0.908809	0.073186	1.0815e-01		1	0.082712	5.0000e-01		0.94175	0.074678	2.1609e-01		1	0.087267	5.0000e-01		0.888871	0.120661	1.8714e-01		1	0.175616	5.0000e-01
STGa	1	0.155494	5.0000e-01		0.76141	0.179284	1.1282e-01		0.795013	0.151335	9.8334e-02		1	0.245201	5.0000e-01		0.703066	0.154606	4.3775e-02		0.744925	0.14912	6.1633e-02
PBelt	1	0.14779	5.0000e-01		0.933662	0.119554	2.8554e-01		0.97822	0.124538	4.3128e-01		0.953185	0.105255	3.2755e-01		1	0.243558	5.0000e-01		0.701726	0.160445	5.0298e-02
A5	1	0.121426	5.0000e-01		1	0.100638	5.0000e-01		0.770788	0.11026	3.0617e-02		0.812418	0.08843	2.2334e-02		1	0.209357	5.0000e-01		1	0.238296	5.0000e-01
PHA1	0.999315	0.081427	4.9660e-01		1	0.107119	5.0000e-01		1	0.117899	5.0000e-01		1	0.13315	5.0000e-01		0.996153	0.114339	4.8655e-01		1	0.136231	5.0000e-01
PHA3	0.757954	0.163141	9.8793e-02		1	0.183413	5.0000e-01		0.831576	0.12187	9.1456e-02		0.834092	0.098977	5.6289e-02		1	0.19656	5.0000e-01		0.988706	0.166261	4.7301e-01
STSda	1	0.152124	5.0000e-01		0.878774	0.134205	1.9189e-01		0.795751	0.135011	8.4328e-02		0.832131	0.141257	1.2641e-01		1	0.256991	5.0000e-01		0.626443	0.186358	5.3338e-02
STSdp	0.913737	0.230248	3.6146e-01		1	0.100304	5.0000e-01		0.944882	0.125245	3.3326e-01		1	0.09893	5.0000e-01		0.640028	0.281742	1.4190e-01		0.979196	0.224642	4.6353e-01
STSvp	1	0.158208	5.0000e-01		0.93311	0.132453	2.9982e-01		1	0.134151	5.0000e-01		0.846321	0.135148	1.3343e-01		1	0.959921	5.0000e-01		0.808779	0.235769	2.2739e-01
TGd	0.980776	0.153105	4.5224e-01		1	0.162888	5.0000e-01		1	0.116722	5.0000e-01		0.921639	0.111458	2.5564e-01		0.809715	0.188954	1.8735e-01		0.84535	0.203282	2.4082e-01
TE1a	1	0.176979	5.0000e-01		1	0.156924	5.0000e-01		1	0.126552	5.0000e-01		1	0.138233	5.0000e-01		0.966898	0.252799	4.4854e-01		1	0.374157	5.0000e-01
TE1p	0.93613	0.1205	3.0034e-01		0.747881	0.129719	3.8895e-02		0.984933	0.13407	4.5519e-01		0.890857	0.120773	1.9501e-01		1	0.373581	5.0000e-01		0.679469	0.20868	8.3088e-02
TE2a	0.894167	0.189542	2.9768e-01		1	0.141804	5.0000e-01		1	0.167749	5.0000e-01		0.939039	0.117183	3.1014e-01		1	0.230093	5.0000e-01		0.775888	0.138787	7.5032e-02
TF	0.656061	0.148871	2.5501e-02		0.879219	0.120177	1.6792e-01		0.742709	0.093851	6.3730e-03		1	0.08957	5.0000e-01		0.82665	0.140185	1.2492e-01		0.480697	0.235635	5.8685e-02
TE2p	0.934039	0.15842	3.4532e-01		0.96888	0.140203	4.1373e-01		0.855989	0.199209	2.5562e-01		0.852068	0.151376	1.7659e-01		1	0.410483	5.0000e-01		1	0.638497	5.0000e-01
PHT	0.778962	0.098197	1.7591e-02		0.879105	0.09787	1.1125e-01		0.903147	0.102998	1.8230e-01		1	0.117004	5.0000e-01		1	0.317122	5.0000e-01		0.69589	0.301494	1.8897e-01
PH	0.746605	0.18942	1.1945e-01		0.781865	0.240399	2.0265e-01		1	0.193507	5.0000e-01		1	0.126727	5.0000e-01		0.295533	4.05182	4.8439e-01		1	0.417535	5.0000e-01
TPOJ1	1	0.248814	5.0000e-01		0.962007	0.134832	3.9188e-01		0.63756	0.150061	2.0841e-02		1	0.14334	5.0000e-01		0.676327	0.230494	1.1918e-01		1	0.494842	5.0000e-01
TPOJ2	0.825775	0.157434	1.4451e-01		1	0.207392	5.0000e-01		0.962969	0.136428	3.9163e-01		0.87124	0.139503	1.8581e-01		1	0.966842	5.0000e-01		0.599698	0.283548	1.2246e-01
TPOJ3	0.804115	0.255153	2.3692e-01		1	0.26855	5.0000e-01		0.725283	0.180556	9.5410e-02		1	0.167455	5.0000e-01		0.927084	0.544659	4.4829e-01		0.798455	0.724002	4.0297e-01
DVT	0.869659	0.106576	1.2394e-01		1	0.134959	5.0000e-01		1	0.119482	5.0000e-01		0.925121	0.095476	2.1488e-01		0.961875	0.156425	4.0787e-01		0.931305	0.167423	3.4543e-01
PGp	1	0.192537	5.0000e-01		1	0.216437	5.0000e-01		1	0.182534	5.0000e-01		1	0.238668	5.0000e-01		1	0.457483	5.0000e-01		1	0.426053	5.0000e-01
IP2	0.657527	0.181688	5.3758e-02		0.80971	0.241322	2.4080e-01		0.896422	0.215223	3.2712e-01		0.872693	0.176336	2.4664e-01		1	0.638906	5.0000e-01		-0.007334	0.231324	1.9424e-03
IP1	0.790413	0.146675	8.8070e-02		1	0.19638	5.0000e-01		0.743471	0.14554	4.6693e-02		1	0.224369	5.0000e-01		0.392137	0.320613	7.9664e-02		1	1.5924	5.0000e-01
IP0	0.888971	0.148402	2.3162e-01		1	0.276594	5.0000e-01		1	0.130758	5.0000e-01		1	0.243961	5.0000e-01		0.915854	0.306938	3.9704e-01		0.536522	0.216847	4.0715e-02
PFop	0.837808	0.123768	1.0875e-01		1	0.102995	5.0000e-01		0.87245	0.138709	1.8783e-01		0.934321	0.10506	2.7268e-01		0.8177	0.293972	2.9286e-01		1	0.430252	5.0000e-01
PF	0.822222	0.135064	1.1865e-01		0.978397	0.116666	4.2662e-01		0.911705	0.169247	3.1332e-01		1	0.129263	5.0000e-01		1	0.410576	5.0000e-01		0.749164	0.33577	2.5292e-01
PFm	0.842115	0.164097	1.9637e-01		0.79138	0.212948	1.8138e-01		1	0.240202	5.0000e-01		0.778777	0.200244	1.6071e-01		0.906915	0.281924	3.7643e-01		0.822682	0.488308	3.7454e-01
PGi	0.818254	0.121455	8.6823e-02		0.902078	0.21612	3.3247e-01		0.86785	0.098232	9.7839e-02		0.905295	0.161112	2.8649e-01		1	0.446386	5.0000e-01		0.699034	0.336685	2.0876e-01
PGs	0.867555	0.119279	1.4847e-01		1	0.166378	5.0000e-01		0.968717	0.122	4.0114e-01		1	0.140563	5.0000e-01		1	0.236535	5.0000e-01		0.746033	0.279056	2.1294e-01
V6A	1	0.237678	5.0000e-01		1	0.250614	5.0000e-01		0.887662	0.21896	3.1706e-01		0.806722	0.188045	1.6426e-01		0.909849	0.28544	3.7882e-01		1	0.425879	5.0000e-01
VMV1	0.956514	0.094105	3.2378e-01		1	0.137584	5.0000e-01		1	0.171548	5.0000e-01		1	0.15105	5.0000e-01		0.855929	0.132196	1.5323e-01		0.991255	0.174123	4.7991e-01
VMV3	1	0.533983	5.0000e-01		1	0.224254	5.0000e-01		0.904501	0.181944	3.0575e-01		1	0.155213	5.0000e-01		1	0.337367	5.0000e-01		1	0.217765	5.0000e-01
PHA2	0.851611	0.141059	1.5738e-01		1	0.149058	5.0000e-01		1	0.12081	5.0000e-01		0.910981	0.092489	1.7373e-01		0.868981	0.124087	1.6150e-01		1	0.186953	5.0000e-01
V4t	0.62244	0.244535	1.0145e-01		1	0.30154	5.0000e-01		1	0.291926	5.0000e-01		1	0.227367	5.0000e-01		1	1.18608	5.0000e-01		1	0.78128	5.0000e-01
FST	0.915889	0.248733	3.7471e-01		1	0.17345	5.0000e-01		0.706911	0.147128	4.6374e-02		1	0.180053	5.0000e-01		0.454117	0.319262	9.0582e-02		1	0.896743	5.0000e-01
V3CD	1	0.179869	5.0000e-01		1	0.214651	5.0000e-01		1	0.18562	5.0000e-01		1	0.29602	5.0000e-01		0.905729	0.406368	4.1142e-01		0.704233	0.414709	2.7417e-01
LO3	1	0.280305	5.0000e-01		1	0.289784	5.0000e-01		0.940683	0.197022	3.8451e-01		1	0.207555	5.0000e-01		1	0.524121	5.0000e-01		1	0.897546	5.0000e-01
VMV2	1	0.306079	5.0000e-01		1	0.234907	5.0000e-01		1	0.157452	5.0000e-01		1	0.152742	5.0000e-01		0.905647	0.208492	3.3324e-01		0.9601	0.165231	4.0685e-01
31pd	0.876371	0.170081	2.4779e-01		0.866374	0.179202	2.4205e-01		0.920623	0.118603	2.6152e-01		0.750157	0.108429	1.6607e-02		1	0.504467	5.0000e-01		0.529911	0.338128	1.4043e-01
31a	1	0.228653	5.0000e-01		1	0.254381	5.0000e-01		1	0.216511	5.0000e-01		1	0.220408	5.0000e-01		0.794843	0.273055	2.4435e-01		1	0.495504	5.0000e-01
VVC	0.894634	0.149005	2.4755e-01		0.839344	0.124485	1.1321e-01		1	0.254872	5.0000e-01		0.876291	0.123393	1.7011e-01		1	0.356903	5.0000e-01		1	0.310497	5.0000e-01
25	1	0.207659	5.0000e-01		0.976129	0.142066	4.3255e-01		0.787352	0.0973	1.8495e-02		0.888573	0.095892	1.3449e-01		1	0.318657	5.0000e-01		0.858767	0.329139	3.4591e-01
s32	1	1.31635	5.0000e-01		0.74293	0.286496	2.1422e-01		0.854593	0.163213	2.0164e-01		0.905337	0.1983	3.2105e-01		0.839879	0.35119	3.3864e-01		1	0.347558	5.0000e-01
pOFC	1	0.116588	5.0000e-01		1	0.128316	5.0000e-01		1	0.085369	5.0000e-01		1	0.085799	5.0000e-01		1	0.300379	5.0000e-01		0.869647	0.177845	2.4286e-01
PoI1	0.861528	0.108548	1.1666e-01		0.932834	0.097756	2.4614e-01		1	0.116782	5.0000e-01		1	0.093533	5.0000e-01		0.457031	0.115471	7.6993e-05		0.955766	0.122993	3.6065e-01
Ig	0.809351	0.119826	7.1658e-02		0.897303	0.091111	1.3755e-01		0.746475	0.096029	7.9446e-03		0.952228	0.09183	3.0191e-01		1	0.218358	5.0000e-01		1	0.171115	5.0000e-01
FOP5	0.963426	0.106573	3.6983e-01		1	0.122255	5.0000e-01		0.954526	0.082763	2.9541e-01		1	0.10576	5.0000e-01		1	0.434536	5.0000e-01		1	0.607928	5.0000e-01
p10p	0.98725	0.207008	4.7529e-01		1	0.348409	5.0000e-01		1	0.187466	5.0000e-01		1	0.183259	5.0000e-01		0.913504	0.339635	4.0069e-01		1	1.25611	5.0000e-01
p47r	1	0.214283	5.0000e-01		1	0.20714	5.0000e-01		1	0.15959	5.0000e-01		1	0.129493	5.0000e-01		0.865505	0.358259	3.6549e-01		0.534446	0.643663	2.7487e-01
TGv	1	0.202477	5.0000e-01		1	0.206908	5.0000e-01		0.924132	0.133239	2.9579e-01		1	0.11303	5.0000e-01		1	0.334908	5.0000e-01		0.677291	0.278552	1.4647e-01
MBelt	0.892242	0.111926	1.7980e-01		0.90626	0.100739	1.8031e-01		0.937957	0.125493	3.1756e-01		1	0.12238	5.0000e-01		0.921167	0.16493	3.1920e-01		0.772149	0.165696	1.0341e-01
LBelt	1	0.133932	5.0000e-01		0.901458	0.132278	2.3526e-01		1	0.136807	5.0000e-01		0.987306	0.100864	4.5018e-01		1	0.212305	5.0000e-01		0.890127	0.205953	3.0800e-01
A4	1	0.130076	5.0000e-01		0.970132	0.093263	3.7148e-01		0.984733	0.14595	4.5855e-01		0.895608	0.104611	1.7092e-01		1	0.18042	5.0000e-01		1	0.218516	5.0000e-01
STSva	1	0.217459	5.0000e-01		1	0.224691	5.0000e-01		0.993431	0.14	4.8157e-01		0.947067	0.135759	3.4496e-01		1	0.442082	5.0000e-01		1	0.350368	5.0000e-01
TE1m	1	0.218486	5.0000e-01		0.723906	0.174465	7.0861e-02		1	0.167504	5.0000e-01		0.863893	0.171967	2.2614e-01		1	0.437609	5.0000e-01		0.866412	0.441951	3.9176e-01
PI	0.911378	0.11933	2.3943e-01		0.909146	0.093863	1.7514e-01		1	0.104276	5.0000e-01		0.978865	0.089813	4.0682e-01		0.964906	0.180964	4.2449e-01		1	0.142533	5.0000e-01
a32pr	0.765007	0.254181	2.0038e-01		0.581718	0.206986	4.8448e-02		0.792342	0.112029	4.4266e-02		0.841001	0.11743	1.0282e-01		1	0.363137	5.0000e-01		1	0.38857	5.0000e-01
p24	0.463751	0.241113	4.0704e-02		0.827795	0.269729	2.7880e-01		0.773941	0.181331	1.3229e-01		1	0.244149	5.0000e-01		1	0.386584	5.0000e-01		0.857675	0.339923	3.5161e-01
* HCP parcellation: Glasser et al. Nature 536, 171–178 (2016)

## Sheet: Supplementary Figure 6
Supplementary Figure 6 was generated using Figures were generated using https://genome.ucsc.edu/
